# Supplementary material for: RNA sequencing provides exquisite insight into the manipulation of the alveolar macrophage by tubercle bacilli
Source: Sci Rep. 2015 Sep 8;5:13629. doi: 10.1038/srep13629 (PMC4642568; doi:10.1038/srep13629)
Supplement: Supplementary Data S1 [file srep13629-s2.xls]

## Sheet: Title
RNA sequencing provides exquisite insight into the manipulation of the alveolar macrophage by tubercle bacilli
Nicolas C. Nalpas, David A. Magee, Kevin M. Conlon, John A. Browne, Claire Healy, Kirsten E. McLoughlin, Kévin Rue-Albrecht, Paul A. McGettigan, Kate E. Killick, Eamonn Gormley, Stephen V. Gordon and David E. MacHugh*
* Corresponding author: David E. MacHugh
Corresponding author email address:
David E. MacHugh		david.machugh@ucd.ie
Supplementary Data S1. Comparison of RT-qPCR and RNA-seq results.
The genes used for RT-qPCR validation are shown with forward and reverse primer sequences (worksheet 1). Also, the log2 gene expression fold-changes (M. bovis-infected versus non-infected samples) are shown for the RT-qPCR and RNA-seq data sets; along with P-values, FDR and Pearson correlation coefficients; using same RNA samples for technical validation (worksheet 2) and using different RNA samp…

## Sheet: Worksheet 1
Gene Symbol	Gene name	Ensembl ID	Forward Primer Sequence (5′-3′)	Reverse Primer Sequence (5′-3′)	Amplicon size (bp)	Exon spanning	Targeted splice variants	Slope	Efficiency	R2 value	Melt curve
CCL4	Chemokine (C-C motif) ligand 4	ENSBTAG00000025257	AGCTGTGGTATTCCAGACCAA	TCAAGGTCATCCACGTACTCC	87	2-3	ENSBTAT00000009446	-3.4	96.8419	0.999	Single product
FOS	FBJ murine osteosarcoma viral oncogene homolog	ENSBTAG00000004322	CAAGCGGAGACAGACCAACT	TGAGCCGCTAGGATGAACTC	104	3-4	ENSBTAT00000005660	-3.09	110.681	0.99	Single product
H3F3A	H3 histone, family 3A	ENSBTAG00000024561	CATGGCTCGTACAAAGCAGA	ACCAGGCCTGTAACGATGAG	136	2-3	ENSBTAT00000034186	-3.51	92.7082	0.979	Single product
IL1B	Interleukin 1, beta	ENSBTAG00000001321	ACCTGAACCCATCAACGAAATG	TAGGGTCATCAGCCTCAAATAACA	74	2-3	ENSBTAT00000001745	-3.505	92.8887	0.993	Single product
IL6	Interleukin 6	ENSBTAG00000014921	CGCATGGTCGACAAAATCTCT	GCTGCTTTCACACTCATCATTCTT	69	2-3	ENSBTAT00000019865	-3.317	100.206	0.986	Single product
IL10	Interleukin 10	ENSBTAG00000006685	TGTTGACCCAGTCTCTGCTG	GGCATCACCTCTTCCAGGTA	94	2-3	ENSBTAT00000008793	-3.229	104.03	0.986	Single product
PPIA	Peptidylprolyl isomerase A (cyclophilin A)	ENSBTAG00000012003	GCTCTGAGCACTGGAGAGAAA	CCATTATGGCGTGTGAAGTC	104	3-4	ENSBTAT00000015924	-3.451	94.8817	0.998	Single product
PIK3IP1	Phosphoinositide-3-kinase interacting protein 1	ENSBTAG00000010667	GGAGCTGGAATTGTCCTTGG	GCACACTTTCTGCTCGTGCT	75	5-6	ENSBTAT00000014109	-3.09	110.681	0.984	Single product
TLR2	Toll-like receptor 2	ENSBTAG00000008008	CGTTGGTTTGGATAGTGATTGATG	CCCATGCTGTCCACAAAGC	108	1-2	ENSBTAT00000010530	-3.27	102.214	0.98	Single product
TNF	Tumor necrosis factor (TNF superfamily, member 2)	ENSBTAG00000025471	CGTTGTAGCCGACATCAACTC	CTGGTTGTCTTCCAGCTTCAC	97	3-4	ENSBTAT00000035815	-3.36	98.4354	0.99	Single product

## Sheet: Worksheet 2
Technical validation using same RNA samples in RT-qPCR and in RNA-seq		Comparison M. bovis versus Control
		RT-qPCR (CNRQ) [n=10]		RNA-seq [n=10]
Samples	Times (H)	Mean_logFC	P-value	Mean_logFC	P-value	FDR	Pearson's correlation	Correlation P-value
CCL4	2	1.48718	0.000179843	1.4984	0.000524431	0.0613276	0.998747	0.001253
	6	2.87141	0.00101832	2.37137	2.1e-07	3.13e-05
	24	6.05281	3.57357e-05	5.10395	4.99e-23	2.05e-20
	48	7.15983	1.89922e-07	6.0587	1.1e-27	1.07e-25
FOS	2	-0.745047	0.0125153	-0.652078	0.0541228	0.871159	0.97599	0.02401
	6	-1.44128	0.0166049	-1.66483	1.9e-06	0.000160855
	24	-1.61064	0.0196293	-1.42708	5e-05	0.000240304
	48	-2.4281	0.000700378	-2.6479	4.36e-12	3.85e-11
IL10	2	0.354683	0.0313693	0.450987	0.136785	1	0.926942	0.07306
	6	1.37272	0.0122257	1.30189	3.02e-05	0.00121835
	24	1.14471	0.0387629	0.810228	0.00915299	0.0225665
	48	1.63486	0.138641	1.209	0.000290357	0.000733611
IL1B	2	0.995968	0.00129437	1.03515	0.0519184	0.847209	0.99524	0.00476
	6	3.07288	0.00117635	2.17086	0.00011894	0.0034186
	24	6.79441	6.04379e-05	5.64226	3.4e-17	3.3e-15
	48	7.6945	3.12647e-05	6.11075	9.11e-18	1.88e-16
IL6	2	1.1378	0.00058475	1.1525	0.0210748	0.563831	0.990339	0.009661
	6	3.03566	0.000650574	2.96571	6.04e-08	1.24e-05
	24	6.26968	5.40395e-05	6.01466	2.71e-21	7.04e-19
	48	7.79842	2.51084e-06	6.46399	5.79e-22	2.23e-20
PIK3IP1	2	-0.767057	6.5689e-05	-0.44135	0.310934	1	0.980355	0.01964
	6	-2.07609	3.66374e-05	-1.62169	0.000785148	0.0131719
	24	-3.68177	0.000354885	-2.82375	7.68e-10	1.3e-08
	48	-4.78457	3.41822e-05	-4.8431	9.14e-20	2.55e-18
TLR2	2	1.32702	4.10252e-06	0.316607	0.0403681	0.764606	0.937015	0.06299
	6	1.35175	0.000692802	0.456905	0.00319069	0.0345987
	24	1.92687	0.000130024	0.866851	2.71e-08	3.07e-07
	48	3.61634	4.70943e-06	1.21825	1.7e-13	1.82e-12
TNF	2	1.2032	0.000234379	1.20542	0.000466256	0.055615	0.998302	0.001698
	6	2.2682	0.000468502	2.3243	1.09e-10	1.03e-07
	24	3.1622	4.60925e-05	2.98807	8.08e-16	5.84e-14
	48	4.41822	5.10992e-07	4.14637	4.53e-24	2.52e-22
Concordance (%)		71.875
Overall Pearson's correlation		0.984377
Correlation P-value		< 2.2E-16
Note: The 48 h time point post-infection has a n=9 for both techniques (as mentioned in Material and methods)

## Sheet: Worksheet 3
Biological validation using different RNA samples between RT-qPCR and RNA-seq		Comparison M. bovis versus Control
		RT-qPCR (CNRQ) [n=4]		RNA-seq [n=10]
Samples	Times (H)	Mean_logFC	P-value	Mean_logFC	P-value	FDR	Pearson's correlation	Correlation P-value
CCL4	2	0.684425	0.0460642	1.4984	0.000524431	0.0613276	0.993224	0.006776
	6	2.32017	0.117533	2.37137	2.1e-07	3.13e-05
	24	8.47341	0.0678892	5.10395	4.99e-23	2.05e-20
	48	9.15007	0.108809	6.0587	1.1e-27	1.07e-25
FOS	2	0.0974375	0.0847761	-0.652078	0.0541228	0.871159	0.279344	0.7207
	6	-1.15163	0.113601	-1.66483	1.9e-06	0.000160855
	24	-3.98179	0.00218153	-1.42708	5e-05	0.000240304
	48	-1.6079	0.0297133	-2.6479	4.36e-12	3.85e-11
IL10	2	0.4399	0.105839	0.450987	0.136785	1	0.544826	0.4552
	6	1.33733	0.257802	1.30189	3.02e-05	0.00121835
	24	1.00485	0.0678892	0.810228	0.00915299	0.0225665
	48	0.524817	0.571236	1.209	0.000290357	0.000733611
IL1B	2	0.457775	0.0678892	1.03515	0.0519184	0.847209	0.999606	0.0003942
	6	2.26338	0.204274	2.17086	0.00011894	0.0034186
	24	8.92297	0.00199789	5.64226	3.4e-17	3.3e-15
	48	9.67405	0.00254497	6.11075	9.11e-18	1.88e-16
IL6	2	0.525175	0.231558	1.1525	0.0210748	0.563831	0.995026	0.004974
	6	2.52692	0.15325	2.96571	6.04e-08	1.24e-05
	24	7.73059	0.00120187	6.01466	2.71e-21	7.04e-19
	48	8.84678	0.0121281	6.46399	5.79e-22	2.23e-20
PIK3IP1	2	-0.164038	0.668024	-0.44135	0.310934	1	0.877288	0.1227
	6	-1.82895	0.160136	-1.62169	0.000785148	0.0131719
	24	-6.90907	0.00451217	-2.82375	7.68e-10	1.3e-08
	48	-6.5846	0.002488	-4.8431	9.14e-20	2.55e-18
TLR2	2	0.565937	0.255598	0.316607	0.0403681	0.764606	0.990205	0.009795
	6	1.21737	0.146657	0.456905	0.00319069	0.0345987
	24	2.12344	0.0678892	0.866851	2.71e-08	3.07e-07
	48	3.61245	0.00218078	1.21825	1.7e-13	1.82e-12
TNF	2	0.232575	0.132868	1.20542	0.000466256	0.055615	0.92849	0.07151
	6	2.70793	0.0962364	2.3243	1.09e-10	1.03e-07
	24	4.78627	0.000661214	2.98807	8.08e-16	5.84e-14
	48	4.88955	0.00109067	4.14637	4.53e-24	2.52e-22
Concordance (%)		56.25
Overall Pearson's correlation		0.960553
Correlation P-value		< 2.2E-16
Note: The 48 h time point post-infection has a n=9 for RNA-seq technique (as mentioned in Material and methods)
