# Supplementary material for: RNA sequencing provides exquisite insight into the manipulation of the alveolar macrophage by tubercle bacilli
Source: Sci Rep. 2015 Sep 8;5:13629. doi: 10.1038/srep13629 (PMC4642568; doi:10.1038/srep13629)
Supplement: Supplementary Data S2 [file srep13629-s3.xls]

## Sheet: Title
RNA sequencing provides exquisite insight into the manipulation of the alveolar macrophage by tubercle bacilli
Nicolas C. Nalpas, David A. Magee, Kevin M. Conlon, John A. Browne, Claire Healy, Kirsten E. McLoughlin, Kévin Rue-Albrecht, Paul A. McGettigan, Kate E. Killick, Eamonn Gormley, Stephen V. Gordon and David E. MacHugh*
* Corresponding author: David E. MacHugh
Corresponding author email address:
David E. MacHugh		david.machugh@ucd.ie
Supplementary Data S2. RNA-seq libraries information.
The number of reads during deconvolution (worksheet 1), alignment (worksheet 2) and gene assignment (worksheet 3) steps are reported for each RNA-seq libraries.

## Sheet: Worksheet 1
Sample id	Animal ID	Treatment	Time point	Index sequence	No. reads pre-filtering	No. reads post-filtering	% reads post-filtering	No. reads discarded due to adapter sequence	% reads with adapter sequence	No. reads discarded due to poor overall quality	% reads with poor overall quality
Ignore				Excluded	798263628	0	0	0	0	0	0
N1178_CN_24H	N1178	Control	24H	CCAACA	27027179	20254349	74.9407	5281820	19.5426	1491010	5.51671
N1178_CN_2H	N1178	Control	2H	GGTAGC	25118924	21171814	84.2863	2593645	10.3255	1353465	5.38823
N1178_CN_48H	N1178	Control	48H	TAATCG	24124065	19916883	82.5602	2922208	12.1132	1284974	5.32652
N1178_CN_6H	N1178	Control	6H	CACTCA	31223826	25337170	81.1469	4363850	13.976	1522806	4.87706
N1178_MB_24H	N1178	M. bovis-infected	24H	CTAGCT	22579445	17635811	78.1056	3760004	16.6523	1183630	5.24207
N1178_MB_2H	N1178	M. bovis-infected	2H	ATGAGC	21195448	16989504	80.1564	3034905	14.3187	1171039	5.52496
N1178_MB_48H	N1178	M. bovis-infected	48H	TATAAT	23205588	18115749	78.0663	3857304	16.6223	1232535	5.31137
N1178_MB_6H	N1178	M. bovis-infected	6H	CATGGC	25993174	20807414	80.0495	3888899	14.9612	1296861	4.98924
N121_CN_24H	N121	Control	24H	ACTTGA	31245952	24868503	79.5895	4684769	14.9932	1692680	5.41728
N121_CN_2H	N121	Control	2H	CGATGT	27515057	23214294	84.3694	2908085	10.5691	1392678	5.06151
N121_CN_48H	N121	Control	48H	GGCTAC	25767076	21496230	83.4252	2873526	11.1519	1397320	5.42289
N121_CN_6H	N121	Control	6H	ACAGTG	28085099	23591875	84.0014	3110113	11.0739	1383111	4.92471
N121_MB_24H	N121	M. bovis-infected	24H	GATCAG	26451330	21947114	82.9717	3123620	11.8089	1380596	5.21938
N121_MB_2H	N121	M. bovis-infected	2H	TTAGGC	29775861	24860307	83.4915	3312299	11.1241	1603255	5.38441
N121_MB_48H	N121	M. bovis-infected	48H	CTTGTA	29837069	22687759	76.0388	5677262	19.0275	1472048	4.93362
N121_MB_6H	N121	M. bovis-infected	6H	GCCAAT	28939025	23821506	82.3162	3614589	12.4904	1502930	5.19344
N138_CN_24H	N138	Control	24H	GAGTGG	25596180	21050102	82.2392	3155786	12.3291	1390292	5.43164
N138_CN_2H	N138	Control	2H	ATGTCA	25482773	20588792	80.7949	3561583	13.9764	1332398	5.22862
N138_CN_48H	N138	Control	48H	TCCCGA	26635014	20630496	77.4563	4490803	16.8605	1513715	5.68318
N138_CN_6H	N138	Control	6H	GTGAAA	36447968	28274059	77.5738	6074888	16.6673	2099021	5.75895
N138_MB_24H	N138	M. bovis-infected	24H	CACCGG	29197992	23018520	78.836	4575253	15.6698	1604219	5.49428
N138_MB_2H	N138	M. bovis-infected	2H	CCGTCC	30534479	22854387	74.8478	6164800	20.1896	1515292	4.96256
N138_MB_48H	N138	M. bovis-infected	48H	GTCCGC	21021661	16479599	78.3934	3432004	16.326	1110058	5.28054
N138_MB_6H	N138	M. bovis-infected	6H	GTGGCC	26373794	22039763	83.5669	2918038	11.0642	1415993	5.36894
N158R_CN_24H	N158R	Control	24H	TACAGC	29834080	24336467	81.5727	3892274	13.0464	1605339	5.38089
N158R_CN_2H	N158R	Control	2H	CAACTA	31276494	25212637	80.6121	4425701	14.1502	1638156	5.23766
N158R_CN_48H	N158R	Control	48H	GTTTCG	25648379	20989072	81.8339	3246206	12.6566	1413101	5.50951
N158R_CN_6H	N158R	Control	6H	CGGAAT	25996488	20729593	79.74	3890289	14.9647	1376606	5.29535
N158R_MB_24H	N158R	M. bovis-infected	24H	TCATTC	31776927	25752423	81.0413	4392418	13.8227	1632086	5.13607
N158R_MB_2H	N158R	M. bovis-infected	2H	CAGGCG	30102100	24589253	81.6862	3635371	12.0768	1877476	6.23703
N158R_MB_48H	N158R	M. bovis-infected	48H	GGTAGC	26494415	22003477	83.0495	3153982	11.9043	1336956	5.04618
N158R_MB_6H	N158R	M. bovis-infected	6H	CTATAC	29549802	23682209	80.1434	4325317	14.6374	1542276	5.21924
N1855_CN_24H	N1855	Control	24H	GAGTGG	22245869	18086082	81.3009	2890881	12.9951	1268906	5.70401
N1855_CN_2H	N1855	Control	2H	ATGTCA	27218211	22725938	83.4953	2925730	10.7492	1566543	5.7555
N1855_CN_48H	N1855	Control	48H	TCCCGA	24155139	19136106	79.2217	3583433	14.8351	1435600	5.94325
N1855_CN_6H	N1855	Control	6H	GTGAAA	28339599	22155232	78.1776	4480458	15.8099	1703909	6.01247
N1855_MB_24H	N1855	M. bovis-infected	24H	CACCGG	28429962	22672992	79.7503	4107793	14.4488	1649177	5.80084
N1855_MB_2H	N1855	M. bovis-infected	2H	CCGTCC	32133794	24896335	77.4771	5405971	16.8233	1831488	5.69957
N1855_MB_48H	N1855	M. bovis-infected	48H	GTCCGC	26717734	22083633	82.6553	3094805	11.5833	1539296	5.76133
N1855_MB_6H	N1855	M. bovis-infected	6H	GTGGCC	23139932	19403891	83.8546	2345078	10.1343	1390963	6.01109
N1859_CN_24H	N1859	Control	24H	ACTTGA	31505492	25098692	79.6645	4506638	14.3043	1900162	6.03121
N1859_CN_2H	N1859	Control	2H	CGATGT	27617857	22885662	82.8655	3188607	11.5455	1543588	5.58909
N1859_CN_48H	N1859	Control	48H	GGCTAC	26040633	21951139	84.2957	2516523	9.66383	1572971	6.04045
N1859_CN_6H	N1859	Control	6H	ACAGTG	28696431	24128714	84.0826	2919909	10.1752	1647808	5.74221
N1859_MB_24H	N1859	M. bovis-infected	24H	GATCAG	28068515	23625788	84.1718	2736074	9.74784	1706653	6.08031
N1859_MB_2H	N1859	M. bovis-infected	2H	TTAGGC	28799856	24049190	83.5045	3034924	10.538	1715742	5.95747
N1859_MB_48H	N1859	M. bovis-infected	48H	CTTGTA	24490793	17204379	70.2484	5903959	24.1069	1382455	5.64479
N1859_MB_6H	N1859	M. bovis-infected	6H	GCCAAT	34095207	28664903	84.0731	3348834	9.82201	2081470	6.10488
N1861_CN_24H	N1861	Control	24H	ACTTGA	26061854	20485959	78.6051	4237259	16.2585	1338636	5.13638
N1861_CN_2H	N1861	Control	2H	CGATGT	23715104	20192161	85.1447	2111919	8.90538	1411024	5.9499
N1861_CN_6H	N1861	Control	6H	ACAGTG	23030671	19502167	84.6791	2300292	9.98795	1228212	5.33294
N1861_MB_24H	N1861	M. bovis-infected	24H	GATCAG	21608565	17969244	83.158	2507296	11.6033	1132025	5.23878
N1861_MB_2H	N1861	M. bovis-infected	2H	TTAGGC	23299531	19426217	83.376	2504267	10.7481	1369047	5.87586
N1861_MB_6H	N1861	M. bovis-infected	6H	GCCAAT	28530902	23849657	83.5924	3132505	10.9793	1548740	5.42829
N1864_CN_24H	N1864	Control	24H	GTGAAA	30144304	22936248	76.0882	5641896	18.7163	1566160	5.19554
N1864_CN_2H	N1864	Control	2H	CTTGTA	30579326	23112300	75.5815	5909464	19.325	1557562	5.09351
N1864_CN_48H	N1864	Control	48H	GAGTGG	28195744	23816184	84.4673	2883574	10.227	1495986	5.30572
N1864_CN_6H	N1864	Control	6H	ATGTCA	24865016	19927967	80.1446	3551046	14.2813	1386003	5.57411
N1864_MB_24H	N1864	M. bovis-infected	24H	GTGGCC	27598792	22937227	83.1095	3202812	11.6049	1458753	5.28557
N1864_MB_2H	N1864	M. bovis-infected	2H	AGTCAA	26647582	22660734	85.0386	2403551	9.01977	1583297	5.94162
N1864_MB_48H	N1864	M. bovis-infected	48H	CACCGG	30782442	24937589	81.0124	4150819	13.4844	1694034	5.50325
N1864_MB_6H	N1864	M. bovis-infected	6H	CCGTCC	33800604	25700065	76.0343	6430640	19.0252	1669899	4.94044
N1870_CN_24H	N1870	Control	24H	CGGAAT	25104433	20407010	81.2885	3352343	13.3536	1345080	5.35794
N1870_CN_2H	N1870	Control	2H	GTCCGC	26227645	21497480	81.965	3257219	12.419	1472946	5.61601
N1870_CN_48H	N1870	Control	48H	TACAGC	29044016	23903572	82.3012	3525594	12.1388	1614850	5.56001
N1870_CN_6H	N1870	Control	6H	CAACTA	29702955	23998260	80.7942	4137906	13.931	1566789	5.27486
N1870_MB_24H	N1870	M. bovis-infected	24H	CTATAC	28693588	22960090	80.0182	4170568	14.5348	1562930	5.44697
N1870_MB_2H	N1870	M. bovis-infected	2H	ACTGAT	28119254	23458675	83.4257	3149817	11.2016	1510762	5.3727
N1870_MB_48H	N1870	M. bovis-infected	48H	TCATTC	28048815	22882926	81.5825	3723861	13.2764	1442028	5.14114
N1870_MB_6H	N1870	M. bovis-infected	6H	CAGGCG	25932871	21370328	82.4063	3009591	11.6053	1552952	5.98835
N98_CN_24H	N98	Control	24H	TACAGC	28497259	23078591	80.9853	3839111	13.4719	1579557	5.54284
N98_CN_2H	N98	Control	2H	CAACTA	54180919	44478889	82.0933	6732551	12.4261	2969479	5.48067
N98_CN_48H	N98	Control	48H	GTTTCG	29951689	24816212	82.8541	3466445	11.5735	1669032	5.57241
N98_CN_6H	N98	Control	6H	CGGAAT	27522385	22181235	80.5934	3859210	14.0221	1481940	5.38449
N98_MB_24H	N98	M. bovis-infected	24H	TCATTC	32616329	25872030	79.3223	5054255	15.4961	1690044	5.18159
N98_MB_2H	N98	M. bovis-infected	2H	CAGGCG	30261140	24780287	81.8881	3646309	12.0495	1834544	6.06238
N98_MB_48H	N98	M. bovis-infected	48H	GGTAGC	28787974	24009261	83.4003	3241859	11.2612	1536854	5.33853
N98_MB_6H	N98	M. bovis-infected	6H	CTATAC	30093288	24318224	80.8095	4134470	13.7388	1640594	5.45169
				AVERAGE	2.79922e+07	2.26818e+07	81.0705	3.77692e+06	13.4492	1.53347e+06	5.48022
				MEDIAN	28058665	2.28687e+07	81.5776	3.55631e+06	13.0208	1519049	5.42559
				MAXIMUM	54180919	44478889	85.1447	6732551	24.1069	2969479	6.23703
				MINIMUM	21021661	16479599	70.2484	2111919	8.90538	1110058	4.87706
				TOTAL	2183392685	1769182596		294599677		119610412

## Sheet: Worksheet 2
				Alignment against Bos taurus genome										Alignment against Mycobacterium bovis genome
Sample_id	Animal ID	Treatment	Time point	No. input reads	No. uniquely mapped reads	% uniquely mapped reads	Average mapped length	No. reads mapped to multiple loci	% reads mapped to multiple loci	No. reads mapped to too many loci	% reads mapped to too many loci	No. unmapped reads	% unmapped reads	No. input reads	No. uniquely mapped reads	% uniquely mapped reads	Average mapped length	No. reads mapped to multiple loci	% reads mapped to multiple loci	No. reads mapped to too many loci	% reads mapped to too many loci	No. unmapped reads	% unmapped reads
N1178_CN_24H	N1178	Control	24H	20254349	17949359	88.62	173.66	1053056	5.2	24448	0.12	1227486	6.06036	20254349	384	0	159.14	45	0	1	0	20253919	99.9979
N1178_CN_2H	N1178	Control	2H	21171814	19255826	90.95	175.15	960922	4.54	21066	0.1	934000	4.41153	21171814	137	0	156.88	16	0	0	0	21171661	99.9993
N1178_CN_48H	N1178	Control	48H	19916883	17976022	90.26	174.48	930192	4.67	17241	0.09	993428	4.98787	19916883	331	0	159.3	33	0	0	0	19916519	99.9982
N1178_CN_6H	N1178	Control	6H	25337170	21631258	85.37	170.13	1262594	4.98	30597	0.12	2412721	9.52246	25337170	129	0	154.97	12	0	0	0	25337029	99.9994
N1178_MB_24H	N1178	M. bovis-infected	24H	17635811	15653672	88.76	174.29	1012215	5.74	32473	0.18	937451	5.31561	17635811	810	0	159.36	91	0	0	0	17634910	99.9949
N1178_MB_2H	N1178	M. bovis-infected	2H	16989504	15302426	90.07	175.02	810657	4.77	58022	0.34	818399	4.81709	16989504	93	0	165.12	13	0	0	0	16989398	99.9994
N1178_MB_48H	N1178	M. bovis-infected	48H	18115749	16354450	90.28	174.48	797377	4.4	17923	0.1	945999	5.22197	18115749	449	0	156.92	29	0	0	0	18115271	99.9974
N1178_MB_6H	N1178	M. bovis-infected	6H	20807414	18785061	90.28	174.69	963347	4.63	20167	0.1	1038839	4.99264	20807414	254	0	160.3	30	0	1	0	20807129	99.9986
N121_CN_24H	N121	Control	24H	24868503	22695541	91.26	174.61	1020048	4.1	17555	0.07	1135359	4.56545	24868503	58	0	161.19	4	0	0	0	24868441	99.9998
N121_CN_2H	N121	Control	2H	23214294	21227751	91.44	175.05	997754	4.3	19576	0.08	969213	4.17507	23214294	47	0	163.66	5	0	0	0	23214242	99.9998
N121_CN_48H	N121	Control	48H	21496230	19451206	90.49	174.27	904678	4.21	11542	0.05	1128804	5.25117	21496230	25	0	157.12	1	0	0	0	21496204	99.9999
N121_CN_6H	N121	Control	6H	23591875	21459199	90.96	174.71	1020231	4.32	19472	0.08	1092973	4.63284	23591875	57	0	164.23	3	0	0	0	23591815	99.9997
N121_MB_24H	N121	M. bovis-infected	24H	21947114	19844618	90.42	174.62	937544	4.27	31560	0.14	1133392	5.1642	21947114	108	0	161.89	14	0	0	0	21946992	99.9994
N121_MB_2H	N121	M. bovis-infected	2H	24860307	22812655	91.76	175.31	1051985	4.23	21281	0.09	974386	3.91944	24860307	201	0	161.89	12	0	1	0	24860093	99.9991
N121_MB_48H	N121	M. bovis-infected	48H	22687759	20817997	91.76	175	907586	4	17017	0.08	945159	4.16594	22687759	41	0	165.37	4	0	0	0	22687714	99.9998
N121_MB_6H	N121	M. bovis-infected	6H	23821506	21367721	89.7	173.99	1064666	4.47	23672	0.1	1365447	5.73199	23821506	75	0	161.84	17	0	0	0	23821414	99.9996
N138_CN_24H	N138	Control	24H	21050102	18625865	88.48	174.94	1313202	6.24	63735	0.3	1047300	4.97527	21050102	295	0	158.25	35	0	0	0	21049772	99.9984
N138_CN_2H	N138	Control	2H	20588792	18108077	87.95	173.87	1214489	5.9	35720	0.17	1230506	5.97658	20588792	126	0	159.02	9	0	0	0	20588657	99.9993
N138_CN_48H	N138	Control	48H	20630496	18118333	87.82	173.54	1271778	6.16	22578	0.11	1217807	5.90295	20630496	414	0	157.1	46	0	0	0	20630036	99.9978
N138_CN_6H	N138	Control	6H	28274059	24810167	87.75	173.37	1607309	5.68	63307	0.22	1793276	6.34248	28274059	285	0	159.85	15	0	0	0	28273759	99.9989
N138_MB_24H	N138	M. bovis-infected	24H	23018520	19978484	86.79	173.3	1468243	6.38	56801	0.25	1514992	6.58162	23018520	205	0	161.21	19	0	3	0	23018293	99.999
N138_MB_2H	N138	M. bovis-infected	2H	22854387	19759223	86.46	172.48	1439819	6.3	32487	0.14	1622858	7.10086	22854387	212	0	161.78	32	0	1	0	22854142	99.9989
N138_MB_48H	N138	M. bovis-infected	48H	16479599	14477361	87.85	173.28	842474	5.11	12845	0.08	1146919	6.95963	16479599	143	0	159.25	29	0	0	0	16479427	99.999
N138_MB_6H	N138	M. bovis-infected	6H	22039763	19752305	89.62	174.86	1198630	5.44	27489	0.12	1061339	4.81556	22039763	94	0	163.06	14	0	0	0	22039655	99.9995
N158R_CN_24H	N158R	Control	24H	24336467	21716020	89.23	173.29	1208775	4.97	17374	0.07	1394298	5.72925	24336467	402	0	163.4	18	0	0	0	24336047	99.9983
N158R_CN_2H	N158R	Control	2H	25212637	22452364	89.05	173.82	1261846	5	26156	0.1	1472271	5.83942	25212637	3105	0.01	158.08	372	0	3	0	25209157	99.9862
N158R_CN_48H	N158R	Control	48H	20989072	18659426	88.9	174.34	1213376	5.78	43935	0.21	1072335	5.10902	20989072	157	0	163.36	11	0	0	0	20988904	99.9992
N158R_CN_6H	N158R	Control	6H	20729593	18638005	89.91	174.12	1030361	4.97	17624	0.09	1043603	5.03436	20729593	87	0	161.15	4	0	0	0	20729502	99.9996
N158R_MB_24H	N158R	M. bovis-infected	24H	25752423	23275681	90.38	174.04	1144238	4.44	22448	0.09	1310056	5.08712	25752423	192	0	159.03	24	0	0	0	25752207	99.9992
N158R_MB_2H	N158R	M. bovis-infected	2H	24589253	22330154	90.81	174.75	1209158	4.92	21990	0.09	1027951	4.18049	24589253	354	0	162.83	47	0	0	0	24588852	99.9984
N158R_MB_48H	N158R	M. bovis-infected	48H	22003477	19903798	90.46	174.46	1046372	4.76	15534	0.07	1037773	4.7164	22003477	52	0	157.33	4	0	0	0	22003421	99.9997
N158R_MB_6H	N158R	M. bovis-infected	6H	23682209	21305691	89.96	174.31	1175098	4.96	32850	0.14	1168570	4.93438	23682209	190	0	163.25	15	0	1	0	23682003	99.9991
N1855_CN_24H	N1855	Control	24H	18086082	16095785	89	174.8	1136852	6.29	15687	0.09	837758	4.63206	18086082	1813	0.01	163.6	210	0	0	0	18084059	99.9888
N1855_CN_2H	N1855	Control	2H	22725938	20442775	89.95	174.53	1187829	5.23	17464	0.08	1077870	4.74291	22725938	123	0	158.26	27	0	0	0	22725788	99.9993
N1855_CN_48H	N1855	Control	48H	19136106	16999001	88.83	173.53	1057158	5.52	15334	0.08	1064613	5.56337	19136106	203	0	159.36	24	0	2	0	19135877	99.9988
N1855_CN_6H	N1855	Control	6H	22155232	20103023	90.74	174.65	1022107	4.61	13483	0.06	1016619	4.58862	22155232	236	0	159.45	25	0	3	0	22154968	99.9988
N1855_MB_24H	N1855	M. bovis-infected	24H	22672992	20383511	89.9	173.98	1067628	4.71	19108	0.08	1202745	5.30475	22672992	235	0	160.2	24	0	0	0	22672733	99.9989
N1855_MB_2H	N1855	M. bovis-infected	2H	24896335	22142971	88.94	173.35	1244970	5	18309	0.07	1490085	5.98516	24896335	117	0	159.95	17	0	0	0	24896201	99.9995
N1855_MB_48H	N1855	M. bovis-infected	48H	22083633	19927653	90.24	174.4	992121	4.49	17878	0.08	1145981	5.18928	22083633	129	0	156.32	16	0	0	0	22083488	99.9993
N1855_MB_6H	N1855	M. bovis-infected	6H	19403891	17595544	90.68	174.87	920451	4.74	10965	0.06	876931	4.51936	19403891	109	0	157.14	24	0	0	0	19403758	99.9993
N1859_CN_24H	N1859	Control	24H	25098692	22781240	90.77	174.82	1196085	4.77	21791	0.09	1099576	4.38101	25098692	355	0	162.6	52	0	0	0	25098285	99.9984
N1859_CN_2H	N1859	Control	2H	22885662	20599970	90.01	174.65	1212189	5.3	35144	0.15	1038359	4.53716	22885662	93	0	156.89	15	0	1	0	22885553	99.9995
N1859_CN_48H	N1859	Control	48H	21951139	19768349	90.06	174.49	1092498	4.98	19196	0.09	1071096	4.87946	21951139	104	0	160.5	11	0	0	0	21951024	99.9995
N1859_CN_6H	N1859	Control	6H	24128714	21791159	90.31	174.53	1212248	5.02	24893	0.1	1100414	4.5606	24128714	313	0	160.06	34	0	0	0	24128367	99.9986
N1859_MB_24H	N1859	M. bovis-infected	24H	23625788	21376771	90.48	174.81	1183434	5.01	17603	0.07	1047980	4.43575	23625788	81	0	159.93	4	0	0	0	23625703	99.9996
N1859_MB_2H	N1859	M. bovis-infected	2H	24049190	21726441	90.34	174.87	1256306	5.22	29053	0.12	1037390	4.31362	24049190	121	0	166.03	10	0	0	0	24049059	99.9995
N1859_MB_48H	N1859	M. bovis-infected	48H	17204379	15512633	90.17	174.25	726792	4.22	14465	0.08	950489	5.52469	17204379	174	0	157.72	35	0	0	0	17204170	99.9988
N1859_MB_6H	N1859	M. bovis-infected	6H	28664903	25960332	90.56	174.63	1345988	4.7	26625	0.09	1331958	4.64665	28664903	47	0	156.79	3	0	0	0	28664853	99.9998
N1861_CN_24H	N1861	Control	24H	20485959	18382790	89.73	174.57	1101161	5.38	18996	0.09	983012	4.79847	20485959	34	0	160.5	8	0	0	0	20485917	99.9998
N1861_CN_2H	N1861	Control	2H	20192161	18533924	91.79	175.61	922698	4.57	22291	0.11	713248	3.5323	20192161	23	0	156.61	5	0	0	0	20192133	99.9999
N1861_CN_6H	N1861	Control	6H	19502167	17657017	90.54	174.8	969377	4.97	19474	0.1	856299	4.39079	19502167	23	0	158.09	4	0	0	0	19502140	99.9999
N1861_MB_24H	N1861	M. bovis-infected	24H	17969244	16280901	90.6	174.61	806975	4.49	13113	0.07	868255	4.83189	17969244	33	0	159.88	4	0	0	0	17969207	99.9998
N1861_MB_2H	N1861	M. bovis-infected	2H	19426217	17620816	90.71	175.24	1026014	5.28	16676	0.09	762711	3.92619	19426217	36	0	167.06	0	0	0	0	19426181	99.9998
N1861_MB_6H	N1861	M. bovis-infected	6H	23849657	21416513	89.8	174.37	1197235	5.02	21766	0.09	1214143	5.09082	23849657	518	0	158.71	29	0	0	0	23849110	99.9977
N1864_CN_24H	N1864	Control	24H	22936248	20582098	89.74	174.56	1195105	5.21	30791	0.13	1128254	4.91909	22936248	197	0	160.14	29	0	0	0	22936022	99.999
N1864_CN_2H	N1864	Control	2H	23112300	20902878	90.44	175.06	1210246	5.24	30355	0.13	968821	4.1918	23112300	203	0	160.32	27	0	0	0	23112070	99.999
N1864_CN_48H	N1864	Control	48H	23816184	21471693	90.16	175.34	1320424	5.54	51735	0.22	972332	4.08265	23816184	155	0	162.19	7	0	0	0	23816022	99.9993
N1864_CN_6H	N1864	Control	6H	19927967	18083907	90.75	174.76	947013	4.75	25676	0.13	871371	4.3726	19927967	98	0	159.88	10	0	0	0	19927859	99.9995
N1864_MB_24H	N1864	M. bovis-infected	24H	22937227	20776489	90.58	174.71	1062986	4.63	39626	0.17	1058126	4.61314	22937227	64	0	161.05	2	0	0	0	22937161	99.9997
N1864_MB_2H	N1864	M. bovis-infected	2H	22660734	20212700	89.2	174.36	1060938	4.68	27926	0.12	1359170	5.99791	22660734	85	0	166.8	8	0	0	0	22660641	99.9996
N1864_MB_48H	N1864	M. bovis-infected	48H	24937589	22568994	90.5	174.19	1121679	4.5	40324	0.16	1206592	4.83845	24937589	83	0	164.53	1	0	0	0	24937505	99.9997
N1864_MB_6H	N1864	M. bovis-infected	6H	25700065	22856876	88.94	173.09	1204704	4.69	29552	0.11	1608933	6.26042	25700065	99	0	161.08	11	0	0	0	25699955	99.9996
N1870_CN_24H	N1870	Control	24H	20407010	18097154	88.68	174.58	1251873	6.13	37380	0.18	1020603	5.00124	20407010	138	0	160.18	10	0	0	0	20406862	99.9993
N1870_CN_2H	N1870	Control	2H	21497480	19127352	88.97	174.56	1152041	5.36	37390	0.17	1180697	5.49226	21497480	267	0	159.36	38	0	0	0	21497175	99.9986
N1870_CN_48H	N1870	Control	48H	23903572	20481679	85.68	174.19	1687621	7.06	283774	1.19	1450498	6.06812	23903572	152	0	154.7	23	0	0	0	23903397	99.9993
N1870_CN_6H	N1870	Control	6H	23998260	21298299	88.75	173.82	1347413	5.61	30199	0.13	1322349	5.51019	23998260	872	0	163.55	118	0	0	0	23997270	99.9959
N1870_MB_24H	N1870	M. bovis-infected	24H	22960090	20290462	88.37	174.49	1405280	6.12	64568	0.28	1199780	5.2255	22960090	148	0	159.63	16	0	0	0	22959926	99.9993
N1870_MB_2H	N1870	M. bovis-infected	2H	23458675	21120314	90.03	174.81	1194422	5.09	28659	0.12	1115280	4.75423	23458675	116	0	163.04	8	0	1	0	23458550	99.9995
N1870_MB_48H	N1870	M. bovis-infected	48H	22882926	20326063	88.83	174.26	1248939	5.46	44745	0.2	1263179	5.52018	22882926	153	0	162.18	15	0	1	0	22882757	99.9993
N1870_MB_6H	N1870	M. bovis-infected	6H	21370328	19005804	88.94	174.24	1162776	5.44	48069	0.22	1153679	5.39851	21370328	310	0	163.32	34	0	0	0	21369984	99.9984
N98_CN_24H	N98	Control	24H	23078591	20629255	89.39	173.07	988505	4.28	31523	0.14	1429308	6.19322	23078591	40	0	162.28	4	0	0	0	23078547	99.9998
N98_CN_2H	N98	Control	2H	44478889	40067960	90.08	173.93	1984838	4.46	64580	0.15	2361511	5.30929	44478889	51	0	161.22	2	0	0	0	44478836	99.9999
N98_CN_48H	N98	Control	48H	24816212	22632777	91.2	174.54	961826	3.88	28101	0.11	1193508	4.80939	24816212	783	0	165.55	98	0	1	0	24815330	99.9964
N98_CN_6H	N98	Control	6H	22181235	19896484	89.7	173.75	968908	4.37	27438	0.12	1288405	5.80854	22181235	59	0	156.12	8	0	0	0	22181168	99.9997
N98_MB_24H	N98	M. bovis-infected	24H	25872030	23122981	89.37	173.54	1132994	4.38	37860	0.15	1578195	6.1	25872030	76	0	165.43	7	0	0	0	25871947	99.9997
N98_MB_2H	N98	M. bovis-infected	2H	24780287	22415808	90.46	174.31	1086657	4.39	30129	0.12	1247693	5.03502	24780287	58	0	164.72	0	0	0	0	24780229	99.9998
N98_MB_48H	N98	M. bovis-infected	48H	24009261	21839944	90.96	174.9	1027565	4.28	39202	0.16	1102550	4.59219	24009261	157	0	169.17	5	0	0	0	24009099	99.9993
N98_MB_6H	N98	M. bovis-infected	6H	24318224	21989421	90.42	174.19	1035921	4.26	32359	0.13	1260523	5.18345	24318224	99	0	159.03	10	0	0	0	24318115	99.9996
			AVERAGE	2.26818e+07	2.03512e+07	89.7191	174.306	1.12793e+06	4.98936	31637.9	0.138077	1.17107e+06	5.15222	2.26818e+07	242.244	0.00025641	160.747	26.859	0	0.25641	0	2.26816e+07	99.9988
			MEDIAN	2.28687e+07	20354787	90.045	174.485	1111420	4.965	25916	0.11	1108915	4.99694	2.28687e+07	133	0	160.25	15	0	0	0	2.28684e+07	99.9993
			MAXIMUM	44478889	40067960	91.79	175.61	1984838	7.06	283774	1.19	2412721	9.52246	44478889	3105	0.01	169.17	372	0	3	0	44478836	99.9999
			MINIMUM	16479599	14477361	85.37	170.13	726792	3.88	10965	0.05	713248	3.5323	16479599	23	0	154.7	0	0	0	0	16479427	99.9862
			TOTAL	1769182596	1587392227			87978810		2467760		91343799		1769182596	18895			2095		20		1769161586

## Sheet: Worksheet 3
					SENSE							ANTISENSE							NOVEL
Samples	Animal ID	Treatment	Time point	No. uniquely mapped reads (to B. taurus)	No. assigned reads	% assigned reads	No. unassigned ambiguous reads	% unassigned ambiguous reads	No. unassigned no feature reads	% unassigned no feature reads	No. unassigned multimapping reads	No. assigned reads	% assigned reads	No. unassigned ambiguous reads	% unassigned ambiguous reads	No. unassigned no feature reads	% unassigned no feature reads	No. unassigned multimapping reads	No. assigned reads	% assigned reads	No. unassigned ambiguous reads	% unassigned ambiguous reads	No. unassigned no feature reads	% unassigned no feature reads	No. unassigned multimapping reads
N1178_CN_24H	N1178	Control	24H	17949359	12253661	68.268	19716	0.109842	5675982	31.6222	2748716	1146957	6.38996	974	0.00542638	4528051	25.2268	0	430327	2.39745	155	0.000863541	4097569	22.8285	0
N1178_CN_2H	N1178	Control	2H	19255826	13376982	69.4698	20825	0.108149	5858019	30.4221	2491884	1120308	5.81802	819	0.00425326	4736892	24.5998	0	453151	2.35332	201	0.00104384	4283540	22.2454	0
N1178_CN_48H	N1178	Control	48H	17976022	13154380	73.1774	18107	0.100729	4803535	26.7219	2401544	877507	4.88154	577	0.00320983	3925451	21.8372	0	361525	2.01115	151	0.000840008	3563775	19.8252	0
N1178_CN_6H	N1178	Control	6H	21631258	14797402	68.4075	22332	0.103239	6811524	31.4893	3342403	1350794	6.24464	1305	0.00603294	5459425	25.2386	0	528728	2.44428	208	0.000961571	4930489	22.7934	0
N1178_MB_24H	N1178	M. bovis-infected	24H	15653672	11252865	71.8864	15552	0.0993505	4385255	28.0142	2631373	903875	5.7742	909	0.00580694	3480471	22.2342	0	397860	2.54164	133	0.000849641	3082478	19.6917	0
N1178_MB_2H	N1178	M. bovis-infected	2H	15302426	10748707	70.2418	18539	0.121151	4535180	29.637	2321294	849693	5.55267	607	0.00396669	3684880	24.0804	0	356234	2.32796	223	0.00145729	3328423	21.7509	0
N1178_MB_48H	N1178	M. bovis-infected	48H	16354450	11669245	71.3521	18975	0.116023	4666230	28.5319	2027335	938548	5.73879	1004	0.006139	3726678	22.7869	0	408284	2.49647	184	0.00112508	3318210	20.2893	0
N1178_MB_6H	N1178	M. bovis-infected	6H	18785061	13201136	70.2747	18670	0.0993875	5565255	29.626	2474939	1076347	5.7298	752	0.00400318	4488156	23.8922	0	457159	2.43363	128	0.000681393	4030869	21.4578	0
N121_CN_24H	N121	Control	24H	22695541	16858277	74.2801	24832	0.109414	5812432	25.6105	2624495	726717	3.20203	593	0.00261285	5085122	22.4058	0	477466	2.10379	214	0.000942916	4607442	20.3011	0
N121_CN_2H	N121	Control	2H	21227751	15569142	73.3433	27367	0.128921	5631242	26.5277	2572687	880921	4.14986	700	0.00329757	4749621	22.3746	0	461300	2.1731	174	0.000819682	4288147	20.2007	0
N121_CN_48H	N121	Control	48H	19451206	14305793	73.5471	19397	0.0997213	5126016	26.3532	2380400	800151	4.11363	609	0.00313091	4325256	22.2364	0	404445	2.07928	139	0.000714609	3920672	20.1564	0
N121_CN_6H	N121	Control	6H	21459199	15570045	72.5565	26649	0.124185	5862505	27.3193	2611399	1002731	4.67273	853	0.00397499	4858921	22.6426	0	485399	2.26196	181	0.000843461	4373341	20.3798	0
N121_MB_24H	N121	M. bovis-infected	24H	19844618	14612345	73.6338	25369	0.127838	5206904	26.2384	2485884	655624	3.30379	626	0.00315451	4550654	22.9314	0	462251	2.32935	184	0.000927204	4088219	20.6011	0
N121_MB_2H	N121	M. bovis-infected	2H	22812655	16862389	73.9168	28923	0.126785	5921343	25.9564	2716660	898090	3.93681	828	0.00362956	5022425	22.016	0	483327	2.11868	191	0.000837255	4538907	19.8964	0
N121_MB_48H	N121	M. bovis-infected	48H	20817997	15751616	75.6635	25440	0.122202	5040941	24.2143	2338403	676280	3.24854	685	0.00329042	4363976	20.9625	0	448324	2.15354	170	0.000816601	3915482	18.8082	0
N121_MB_6H	N121	M. bovis-infected	6H	21367721	15629994	73.1477	27104	0.126846	5710623	26.7255	2736447	945173	4.42337	977	0.00457232	4764473	22.2975	0	470337	2.20116	128	0.000599034	4294008	20.0958	0
N138_CN_24H	N138	Control	24H	18625865	13899620	74.6254	22698	0.121863	4703547	25.2528	3613504	570691	3.06397	375	0.00201333	4132481	22.1868	0	442229	2.37427	219	0.00117578	3690033	19.8113	0
N138_CN_2H	N138	Control	2H	18108077	12809959	70.7417	19260	0.106361	5278858	29.152	3195383	945126	5.21936	537	0.00296553	4333195	23.9296	0	409868	2.26345	134	0.000740001	3923193	21.6654	0
N138_CN_48H	N138	Control	48H	18118333	13661867	75.4036	19358	0.106842	4437108	24.4896	3252904	565372	3.12044	359	0.00198142	3871377	21.3672	0	414980	2.29039	136	0.000750621	3456261	19.076	0
N138_CN_6H	N138	Control	6H	24810167	17290724	69.6921	24523	0.0988425	7494920	30.2091	4350695	1435671	5.78662	927	0.00373637	6058322	24.4187	0	548759	2.21183	176	0.000709387	5509387	22.2062	0
N138_MB_24H	N138	M. bovis-infected	24H	19978484	14814010	74.1498	23988	0.120069	5140486	25.7301	3887595	724107	3.62443	554	0.00277298	4415825	22.1029	0	498526	2.49531	171	0.000855921	3917128	19.6067	0
N138_MB_2H	N138	M. bovis-infected	2H	19759223	14416397	72.9603	19301	0.097681	5323525	26.942	3762534	989252	5.00653	690	0.00349204	4333583	21.932	0	434258	2.19775	119	0.00060225	3899206	19.7336	0
N138_MB_48H	N138	M. bovis-infected	48H	14477361	10744357	74.2149	16961	0.117155	3716043	25.668	2128391	594285	4.10493	708	0.00489039	3121050	21.5581	0	380667	2.62939	95	0.000656197	2740288	18.9281	0
N138_MB_6H	N138	M. bovis-infected	6H	19752305	14511777	73.4688	19317	0.0977962	5221211	26.4334	3080957	674995	3.4173	363	0.00183776	4545853	23.0143	0	481316	2.43676	148	0.00074928	4064389	20.5768	0
N158R_CN_24H	N158R	Control	24H	21716020	16430800	75.6621	20841	0.0959706	5264379	24.2419	3121057	698208	3.21517	393	0.00180972	4565778	21.0249	0	446070	2.05411	160	0.000736783	4119548	18.9701	0
N158R_CN_2H	N158R	Control	2H	22452364	17014799	75.7818	24552	0.109352	5413013	24.1089	3242697	776454	3.45823	589	0.00262333	4635970	20.648	0	466740	2.0788	147	0.000654719	4169083	18.5686	0
N158R_CN_48H	N158R	Control	48H	18659426	14343866	76.872	19628	0.105191	4295932	23.0229	3282580	532616	2.85441	266	0.00142555	3763050	20.167	0	391275	2.09693	120	0.000643107	3371655	18.0694	0
N158R_CN_6H	N158R	Control	6H	18638005	13681242	73.4051	19027	0.102087	4937736	26.4928	2615947	802338	4.30485	575	0.00308509	4134823	22.1849	0	414063	2.22161	124	0.000665307	3720636	19.9626	0
N158R_MB_24H	N158R	M. bovis-infected	24H	23275681	17774206	76.3638	24658	0.105939	5476817	23.5302	2914945	702627	3.01872	534	0.00229424	4773656	20.5092	0	529157	2.27343	168	0.000721783	4244331	18.235	0
N158R_MB_2H	N158R	M. bovis-infected	2H	22330154	17191557	76.9881	25520	0.114285	5113077	22.8976	3108220	736468	3.29809	444	0.00198834	4376165	19.5976	0	433505	1.94134	135	0.000604564	3942525	17.6556	0
N158R_MB_48H	N158R	M. bovis-infected	48H	19903798	15640000	78.578	22661	0.113853	4241137	21.3082	2631432	571032	2.86896	449	0.00225585	3669656	18.437	0	459407	2.30814	100	0.000502417	3210149	16.1283	0
N158R_MB_6H	N158R	M. bovis-infected	6H	21305691	16054955	75.3552	22391	0.105094	5228345	24.5397	3038713	668521	3.13776	532	0.00249699	4559292	21.3994	0	481926	2.26196	121	0.000567923	4077245	19.1369	0
N1855_CN_24H	N1855	Control	24H	16095785	11966136	74.3433	32382	0.201183	4097267	25.4555	2944942	636572	3.9549	646	0.00401347	3460049	21.4966	0	366717	2.27834	102	0.000633706	3093230	19.2176	0
N1855_CN_2H	N1855	Control	2H	20442775	14766318	72.2325	35950	0.175857	5640507	27.5917	3072041	1164073	5.6943	1238	0.00605593	4475196	21.8913	0	423064	2.0695	120	0.000587004	4052012	19.8212	0
N1855_CN_48H	N1855	Control	48H	16999001	12637573	74.343	31370	0.18454	4330058	25.4724	2728834	759357	4.46707	713	0.00419436	3569988	21.0012	0	374141	2.20096	116	0.000682393	3195731	18.7995	0
N1855_CN_6H	N1855	Control	6H	20103023	14234327	70.8069	32120	0.159777	5836576	29.0333	2619254	1134665	5.64425	1140	0.00567079	4700771	23.3834	0	443801	2.20763	150	0.000746156	4256820	21.175	0
N1855_MB_24H	N1855	M. bovis-infected	24H	20383511	14878847	72.9945	31278	0.153448	5473386	26.852	2733417	942944	4.62601	879	0.00431231	4529563	22.2217	0	441623	2.16657	169	0.000829102	4087771	20.0543	0
N1855_MB_2H	N1855	M. bovis-infected	2H	22142971	16088611	72.6579	40224	0.181656	6014136	27.1605	3224174	1225109	5.53272	1357	0.00612836	4787670	21.6216	0	449557	2.03025	176	0.000794835	4337937	19.5906	0
N1855_MB_48H	N1855	M. bovis-infected	48H	19927653	15278857	76.6716	32660	0.163893	4616136	23.1645	2528178	782113	3.92476	911	0.00457154	3833112	19.2351	0	440119	2.20858	152	0.000762759	3392841	17.0258	0
N1855_MB_6H	N1855	M. bovis-infected	6H	17595544	12960262	73.6565	29586	0.168145	4605696	26.1754	2318690	742274	4.21853	715	0.00406353	3862707	21.9528	0	408401	2.32105	138	0.000784289	3454168	19.6309	0
N1859_CN_24H	N1859	Control	24H	22781240	16267282	71.4065	29477	0.129392	6484481	28.4641	3170669	1204375	5.2867	1152	0.00505679	5278954	23.1724	0	485057	2.12919	219	0.000961317	4793678	21.0422	0
N1859_CN_2H	N1859	Control	2H	20599970	14662261	71.1761	25032	0.121515	5912677	28.7024	3292429	1163490	5.64802	927	0.00450001	4748260	23.0498	0	447530	2.17248	130	0.000631069	4300600	20.8767	0
N1859_CN_48H	N1859	Control	48H	19768349	14027152	70.9576	21352	0.108011	5719845	28.9344	2891886	1188855	6.01393	1029	0.00520529	4529961	22.9152	0	413162	2.09002	122	0.000617148	4116677	20.8246	0
N1859_CN_6H	N1859	Control	6H	21791159	13762310	63.1555	23533	0.107993	8005316	36.7365	3194389	2067962	9.48991	1882	0.00863653	5935472	27.238	0	500023	2.29461	179	0.000821434	5435270	24.9425	0
N1859_MB_24H	N1859	M. bovis-infected	24H	21376771	15001582	70.177	25399	0.118816	6349790	29.7042	3028511	1298243	6.07315	1324	0.00619364	5050223	23.6248	0	469607	2.19681	185	0.000865425	4580431	21.4271	0
N1859_MB_2H	N1859	M. bovis-infected	2H	21726441	15587578	71.7447	26255	0.120844	6112608	28.1344	3357417	1216809	5.60059	1046	0.00481441	4894753	22.529	0	463307	2.13246	113	0.000520104	4431333	20.396	0
N1859_MB_48H	N1859	M. bovis-infected	48H	15512633	12940388	83.4184	27611	0.17799	2544634	16.4036	1970498	152917	0.985758	175	0.00112811	2391542	15.4167	0	311911	2.01069	76	0.000489923	2079555	13.4056	0
N1859_MB_6H	N1859	M. bovis-infected	6H	25960332	18235672	70.2444	30577	0.117784	7694083	29.6378	3514379	1414473	5.44859	1433	0.00551996	6278177	24.1837	0	633025	2.43843	226	0.000870559	5644926	21.7444	0
N1861_CN_24H	N1861	Control	24H	18382790	13940359	75.8337	24908	0.135496	4417523	24.0308	2838341	464925	2.52913	310	0.00168636	3952288	21.4999	0	431599	2.34784	152	0.00082686	3520537	19.1513	0
N1861_CN_2H	N1861	Control	2H	18533924	14342527	77.3853	26399	0.142436	4164998	22.4723	2415739	478246	2.58038	425	0.00229309	3686327	19.8896	0	412761	2.22706	251	0.00135427	3273315	17.6612	0
N1861_CN_6H	N1861	Control	6H	17657017	13361783	75.6741	22615	0.128079	4272619	24.1979	2515252	477716	2.70553	385	0.00218044	3794518	21.4901	0	450504	2.55142	184	0.00104208	3343830	18.9377	0
N1861_MB_24H	N1861	M. bovis-infected	24H	16280901	12632454	77.5906	16855	0.103526	3631592	22.3058	2043937	419321	2.57554	385	0.00236473	3211886	19.7279	0	384936	2.36434	143	0.00087833	2826807	17.3627	0
N1861_MB_2H	N1861	M. bovis-infected	2H	17620816	13259872	75.2512	24701	0.140181	4336243	24.6086	2645117	660244	3.74695	575	0.00326319	3675424	20.8584	0	396897	2.25243	148	0.000839916	3278379	18.6051	0
N1861_MB_6H	N1861	M. bovis-infected	6H	21416513	16266379	75.9525	27947	0.130493	5122187	23.917	3069398	576200	2.69045	491	0.00229262	4545496	21.2243	0	552118	2.578	144	0.000672378	3993234	18.6456	0
N1864_CN_24H	N1864	Control	24H	20582098	15626010	75.9204	20799	0.101054	4935289	23.9786	3155557	482069	2.34218	259	0.00125838	4452961	21.6351	0	434838	2.1127	194	0.000942567	4017929	19.5215	0
N1864_CN_2H	N1864	Control	2H	20902878	15974370	76.4219	21372	0.102244	4907136	23.4759	3169358	580102	2.77523	267	0.00127734	4326767	20.6994	0	425733	2.03672	177	0.000846773	3900857	18.6618	0
N1864_CN_48H	N1864	Control	48H	21471693	16461624	76.6666	24076	0.112129	4985993	23.2212	3559335	482467	2.24699	171	0.000796397	4503355	20.9735	0	470446	2.19101	167	0.000777768	4032742	18.7817	0
N1864_CN_6H	N1864	Control	6H	18083907	13653690	75.5019	17192	0.095068	4413025	24.4031	2450128	471895	2.60947	284	0.00157046	3940846	21.792	0	412116	2.27891	157	0.000868175	3528573	19.5122	0
N1864_MB_24H	N1864	M. bovis-infected	24H	20776489	16153167	77.7473	18496	0.0890237	4604826	22.1636	2829331	484561	2.33226	349	0.00167978	4119916	19.8297	0	443589	2.13505	157	0.000755662	3676170	17.6939	0
N1864_MB_2H	N1864	M. bovis-infected	2H	20212700	15387822	76.1295	20460	0.101223	4804418	23.7693	2803861	547241	2.70741	499	0.00246874	4256678	21.0594	0	413594	2.04621	211	0.0010439	3842873	19.0122	0
N1864_MB_48H	N1864	M. bovis-infected	48H	22568994	17711175	78.4757	21238	0.0941026	4836581	21.4302	2981275	465682	2.06337	403	0.00178564	4370496	19.365	0	461682	2.04565	193	0.000855156	3908621	17.3185	0
N1864_MB_6H	N1864	M. bovis-infected	6H	22856876	17137560	74.9777	21070	0.0921823	5698246	24.9301	3161062	635176	2.77893	490	0.00214378	5062580	22.149	0	535613	2.34333	209	0.000914386	4526758	19.8048	0
N1870_CN_24H	N1870	Control	24H	18097154	13418786	74.1486	28654	0.158334	4649714	25.6931	3297902	609432	3.36756	414	0.00228765	4039868	22.3232	0	408527	2.25741	162	0.000895168	3631179	20.0649	0
N1870_CN_2H	N1870	Control	2H	19127352	14365385	75.1039	30726	0.160639	4731241	24.7355	3086157	590472	3.08706	381	0.00199191	4140388	21.6464	0	434200	2.27005	117	0.000611689	3706071	19.3758	0
N1870_CN_48H	N1870	Control	48H	20481679	15188268	74.1554	36882	0.180073	5256529	25.6645	5678162	681296	3.32637	433	0.00211408	4574800	22.3361	0	497113	2.42711	190	0.000927658	4077497	19.908	0
N1870_CN_6H	N1870	Control	6H	21298299	15591930	73.2074	29634	0.139138	5676735	26.6535	3464986	821174	3.85558	660	0.00309884	4854901	22.7948	0	509226	2.39092	136	0.000638549	4345539	20.4032	0
N1870_MB_24H	N1870	M. bovis-infected	24H	20290462	15030553	74.0769	31785	0.15665	5228124	25.7664	3733958	721147	3.55412	718	0.00353861	4506259	22.2088	0	470991	2.32124	138	0.000680123	4035130	19.8868	0
N1870_MB_2H	N1870	M. bovis-infected	2H	21120314	15030933	71.1681	28872	0.136703	6060509	28.6952	3136826	1065891	5.04676	580	0.00274617	4994038	23.6457	0	469302	2.22204	148	0.000700747	4524588	21.4229	0
N1870_MB_48H	N1870	M. bovis-infected	48H	20326063	15296736	75.2568	33289	0.163775	4996038	24.5795	3267564	601410	2.95881	484	0.00238118	4394144	21.6183	0	557332	2.74196	176	0.000865883	3836636	18.8755	0
N1870_MB_6H	N1870	M. bovis-infected	6H	19005804	13844632	72.8442	26820	0.141115	5134352	27.0147	3093715	740403	3.89567	522	0.00274653	4393427	23.1162	0	477320	2.51144	127	0.000668217	3915980	20.6041	0
N98_CN_24H	N98	Control	24H	20629255	14385702	69.7345	25392	0.123087	6218161	30.1424	2586402	1242177	6.02143	862	0.00417853	4975122	24.1168	0	472145	2.28872	201	0.000974344	4502776	21.8271	0
N98_CN_2H	N98	Control	2H	40067960	27930001	69.7066	54239	0.135368	12083720	30.1581	5247796	2355637	5.8791	2100	0.0052411	9725983	24.2737	0	965005	2.40842	336	0.000838575	8760642	21.8645	0
N98_CN_48H	N98	Control	48H	22632777	16183647	71.5054	23952	0.105829	6425178	28.3888	2572975	1272351	5.62172	682	0.00301333	5152145	22.7641	0	454940	2.01009	160	0.000706939	4697045	20.7533	0
N98_CN_6H	N98	Control	6H	19896484	12442663	62.537	22258	0.111869	7431563	37.3511	2543019	2176593	10.9396	2047	0.0102882	5252923	26.4013	0	472735	2.37597	165	0.000829292	4780023	24.0245	0
N98_MB_24H	N98	M. bovis-infected	24H	23122981	15815335	68.3966	29187	0.126225	7278459	31.4772	2962253	1626876	7.03575	1362	0.00589024	5650221	24.4355	0	579012	2.50405	241	0.00104225	5070968	21.9304	0
N98_MB_2H	N98	M. bovis-infected	2H	22415808	15846616	70.6939	29489	0.131554	6539703	29.1745	2845429	1218152	5.43434	1060	0.00472881	5320491	23.7354	0	524102	2.33809	180	0.000803005	4796209	21.3965	0
N98_MB_48H	N98	M. bovis-infected	48H	21839944	15162391	69.425	25737	0.117844	6651816	30.4571	2755622	1440267	6.59465	953	0.00436356	5210596	23.8581	0	522455	2.3922	184	0.000842493	4687957	21.4651	0
N98_MB_6H	N98	M. bovis-infected	6H	21989421	15455699	70.287	27822	0.126524	6505900	29.5865	2719732	1262675	5.74219	1216	0.00552993	5242009	23.8388	0	537623	2.44492	217	0.000986838	4704169	21.3929	0
			AVERAGE	2.03512e+07	1.48986e+07	73.323	25258.4	0.124551	5.42737e+06	26.5525	2.96607e+06	892096	4.33761	736.5	0.0035825	4.53454e+06	22.2113	0	461133	2.26827	163.782	0.000806236	4073239	19.9422	0
			MEDIAN	20354787	1.48464e+07	73.5904	24766.5	0.119443	5.22823e+06	26.2958	2.90342e+06	779284	4.02991	636	0.00323651	4504807	22.1978	0	451828	2.26271	160	0.000818141	4033936	19.8916	0
			MAXIMUM	40067960	27930001	83.4184	54239	0.201183	12083720	37.3511	5678162	2355637	10.9396	2100	0.0102882	9725983	27.238	0	965005	2.74196	336	0.00145729	8760642	24.9425	0
			MINIMUM	14477361	10744357	62.537	15552	0.0890237	2544634	16.4036	1970498	152917	0.985758	171	0.000796397	2391542	15.4167	0	311911	1.94134	76	0.000489923	2079555	13.4056	0
			TOTAL	1587392227	1162087340		1970153		423334734		231353314	69583508		57447		353693779		0	35968362		12775		317712642		0
