# Supplementary material for: RNA sequencing provides exquisite insight into the manipulation of the alveolar macrophage by tubercle bacilli
Source: Sci Rep. 2015 Sep 8;5:13629. doi: 10.1038/srep13629 (PMC4642568; doi:10.1038/srep13629)
Supplement: Supplementary Data S3 [file srep13629-s4.xls]

## Sheet: Title
RNA sequencing provides exquisite insight into the manipulation of the alveolar macrophage by tubercle bacilli
Nicolas C. Nalpas, David A. Magee, Kevin M. Conlon, John A. Browne, Claire Healy, Kirsten E. McLoughlin, Kévin Rue-Albrecht, Paul A. McGettigan, Kate E. Killick, Eamonn Gormley, Stephen V. Gordon and David E. MacHugh*
* Corresponding author: David E. MacHugh
Corresponding author email address:
David E. MacHugh		david.machugh@ucd.ie
Supplementary Data S3. Lists of all sense, antisense and novel genes tested for differential expression.
The genes passing low expression filtering in the separate analyses (sense, antisense and novel gene) were tested for differential expression in the M. bovis-infected versus the non-infected alveolar macrophages at each time point post-infection. The gene name, log2 fold-change, P-value, FDR and other gene information at each post-infection time point are shown for sense (worksheet 1), antisense …

## Sheet: Worksheet 1
ensembl_gene_id	external_gene_id	description	gene_biotype	start_position	end_position	strand	chromosome_name	ensembl_transcript_id	entrezgene	logFC_2H	logCPM_2H	LR_2H	PValue_2H	FDR_2H	logFC_6H	logCPM_6H	LR_6H	PValue_6H	FDR_6H	logFC_24H	logCPM_24H	LR_24H	PValue_24H	FDR_24H	logFC_48H	logCPM_48H	LR_48H	PValue_48H	FDR_48H
ENSBTAG00000000005	ADRBK2	Beta-adrenergic receptor kinase 2 [Source:UniProtKB/Swiss-Prot;Acc:P26818]	protein_coding	67669019	67758720	+	17	ENSBTAT00000000005	282136	0.00895947	6.31191	0.0038147	0.950751	1	0.0672808	6.31191	0.213884	0.64374	0.831464	-0.620976	6.31191	17.9822	2.22977e-05	0.000116634	-0.831711	6.31191	28.6638	8.60967e-08	3.99752e-07
ENSBTAG00000000009	FOXF1	Uncharacterized protein [Source:UniProtKB/TrEMBL;Acc:F1MBH4]	protein_coding	12379750	12382722	+	18	ENSBTAT00000000009	524813	0.00176839	0.561889	6.15936e-05	0.993738	1	-0.290319	0.561889	1.16766	0.279882	0.554589	0.240274	0.561889	0.854898	0.35517	0.46611	0.314057	0.561889	1.2048	0.272365	0.342698
ENSBTAG00000000010	BMSC-UBP	ubiquitin-like protein 7 [Source:RefSeq peptide;Acc:NP_001015573]	protein_coding	34601365	34614703	+	21	ENSBTAT00000000010	511289	0.117502	3.2396	1.02788	0.310656	1	-0.105741	3.2396	0.792425	0.373368	0.645147	-0.335833	3.2396	8.35583	0.00384451	0.0107646	-0.697212	3.2396	30.7822	2.88671e-08	1.4584e-07
ENSBTAG00000000012	TTC33	tetratricopeptide repeat protein 33 [Source:RefSeq peptide;Acc:NP_001179634]	protein_coding	33722080	33747493	+	20	ENSBTAT00000000013	531278	-0.157625	3.24315	1.35675	0.244101	1	0.134878	3.24315	0.977656	0.322778	0.597007	-0.096931	3.24315	0.48171	0.487649	0.594084	0.0383091	3.24315	0.0690104	0.792783	0.834626
ENSBTAG00000000013	BT.78334	5'-AMP-activated protein kinase catalytic subunit alpha-1 [Source:RefSeq peptide;Acc:NP_001103272]	protein_coding	33688291	33716677	+	20	ENSBTAT00000000017, ENSBTAT00000000016	540404	-0.0377901	5.50513	0.225684	0.634742	1	-0.01202	5.50513	0.0225662	0.880591	0.954273	-0.105056	5.50513	1.74492	0.186517	0.278758	-0.120394	5.50513	2.05908	0.151302	0.206019
ENSBTAG00000000014	TXN2	Thioredoxin, mitochondrial [Source:UniProtKB/Swiss-Prot;Acc:Q95108]	protein_coding	75258029	75267776	-	5	ENSBTAT00000000014	281557	0.0475778	5.45126	0.21196	0.645235	1	-0.117408	5.45126	1.28233	0.257466	0.530915	-0.14075	5.45126	1.88861	0.169358	0.258789	-0.266977	5.45126	6.01682	0.0141702	0.0250143
ENSBTAG00000000015	FOXRED2	FAD-dependent oxidoreductase domain-containing protein 2 precursor [Source:RefSeq peptide;Acc:NP_001192940]	protein_coding	75279145	75292501	-	5	ENSBTAT00000000015	532871	0.29851	3.26944	0.85023	0.356487	1	-0.613611	3.26944	3.27448	0.0703653	0.250706	-1.43279	3.26944	18.4818	1.71536e-05	9.29201e-05	-1.46187	3.26944	17.2799	3.22588e-05	9.64128e-05
ENSBTAG00000000016	LTA	Lymphotoxin-alpha [Source:UniProtKB/Swiss-Prot;Acc:Q06600]	protein_coding	27537907	27539470	-	23	ENSBTAT00000000018	280845	0.457545	0.429297	1.01174	0.314487	1	1.33678	0.429297	9.07477	0.0025916	0.0295209	2.43384	0.429297	24.9626	5.8452e-07	4.72368e-06	3.16	0.429297	37.8358	7.69581e-10	4.88535e-09
ENSBTAG00000000019	BT.65236	serine incorporator 1 precursor [Source:RefSeq peptide;Acc:NP_001030504]	protein_coding	29081413	29113549	+	9	ENSBTAT00000000021	539993	0.0983815	7.43961	1.07324	0.300214	1	0.271318	7.43961	8.13784	0.0043351	0.043055	-0.133351	7.43961	1.96309	0.161183	0.248526	-0.229088	7.43961	5.19909	0.0225987	0.0379444
ENSBTAG00000000020	BT.46779	transient receptor potential cation channel subfamily V member 3 [Source:RefSeq peptide;Acc:NP_001092494]	protein_coding	24854533	24885437	-	19	ENSBTAT00000061065	523538	-0.296742	0.301585	0.570407	0.450097	1	-0.00830574	0.301585	0.000729584	0.978451	0.99175	-0.475455	0.301585	1.40773	0.235433	0.335353	0.78392	0.301585	3.50497	0.0611849	0.0926886
ENSBTAG00000000021	CCDC53	WASH complex subunit CCDC53 [Source:RefSeq peptide;Acc:NP_001073782]	protein_coding	66168586	66227000	-	5	ENSBTAT00000000022	613720	0.101065	5.63113	1.07612	0.299567	1	-0.186247	5.63113	3.63288	0.0566487	0.219528	-0.132448	5.63113	1.84272	0.174633	0.264914	-0.38829	5.63113	14.0169	0.000181175	0.000474331
ENSBTAG00000000022	NUP37	nucleoporin Nup37 [Source:RefSeq peptide;Acc:NP_001178256]	protein_coding	66240931	66292959	-	5	ENSBTAT00000000024	100139879	0.0394724	3.48069	0.107383	0.743144	1	0.0391074	3.48069	0.108209	0.742192	0.888967	-0.0287411	3.48069	0.0604246	0.805826	0.860608	-0.130308	3.48069	1.05418	0.304546	0.376672
ENSBTAG00000000023	RNF2	E3 ubiquitin-protein ligase RING2 [Source:RefSeq peptide;Acc:NP_001094673]	protein_coding	67600963	67608919	+	16	ENSBTAT00000000025	540090	0.0320762	5.06943	0.13063	0.71778	1	0.22321	5.06943	6.40702	0.011367	0.0801331	0.104978	5.06943	1.39422	0.237693	0.338007	-0.21702	5.06943	5.33353	0.0209189	0.0354353
ENSBTAG00000000024	DYM	dymeclin [Source:RefSeq peptide;Acc:NP_001179928]	protein_coding	49193606	49590504	-	24	ENSBTAT00000061332	613923	0.0703147	5.34279	0.791707	0.373584	1	0.169732	5.34279	4.43023	0.0353076	0.163808	-0.0322614	5.34279	0.16116	0.688091	0.769289	0.265943	5.34279	9.85211	0.00169637	0.00368835
ENSBTAG00000000025	BT.51816	ras-related protein Rab-6A [Source:RefSeq peptide;Acc:NP_001180044]	protein_coding	53936927	54027857	-	15	ENSBTAT00000000027	616537	0.0570565	7.6816	0.584547	0.444536	1	-0.0392631	7.6816	0.276929	0.598721	0.805498	-0.00374748	7.6816	0.00253123	0.959874	0.970862	-0.209132	7.6816	7.07105	0.00783395	0.0146762
ENSBTAG00000000026	VPS33B	Vacuolar protein sorting-associated protein 33B [Source:UniProtKB/Swiss-Prot;Acc:Q2HJ18]	protein_coding	22071936	22097413	+	21	ENSBTAT00000000029	526538	0.0129454	4.77766	0.0151968	0.901889	1	-0.116772	4.77766	1.22312	0.268749	0.543932	-0.336794	4.77766	10.3659	0.00128362	0.00418393	-0.327577	4.77766	8.75025	0.00309559	0.00632263
ENSBTAG00000000030	RDM1	RAD52 motif-containing protein 1 [Source:RefSeq peptide;Acc:NP_001179280]	protein_coding	45846846	45857796	-	19	ENSBTAT00000000033	513486	0.0109793	0.0869203	0.000927868	0.9757	1	-0.62987	0.0869203	2.37974	0.122918	0.348093	-0.91237	0.0869203	7.74473	0.00538695	0.014362	-0.818167	0.0869203	5.42753	0.0198217	0.0337666
ENSBTAG00000000031	TRPV4	transient receptor potential cation channel subfamily V member 4 [Source:RefSeq peptide;Acc:NP_001179314]	protein_coding	65678454	65699847	+	17	ENSBTAT00000000034	540259	-0.0273057	1.39347	0.00854194	0.926362	1	-0.469419	1.39347	2.49479	0.114223	0.334181	0.320338	1.39347	1.76306	0.184244	0.276123	1.24862	1.39347	22.7823	1.81431e-06	6.75019e-06
ENSBTAG00000000032	ABI3	ABI gene family member 3 [Source:RefSeq peptide;Acc:NP_001076923]	protein_coding	37985585	37994816	-	19	ENSBTAT00000000036	529835	-0.0500861	4.1562	0.0375631	0.846323	1	-0.849437	4.1562	10.3864	0.00126944	0.0181993	-1.15985	4.1562	19.511	1.00021e-05	5.80561e-05	-0.785624	4.1562	8.21972	0.00414376	0.00825706
ENSBTAG00000000037	BT.37259	peptidyl-prolyl cis-trans isomerase CWC27 homolog [Source:RefSeq peptide;Acc:NP_001068628]	protein_coding	14421751	14681940	-	20	ENSBTAT00000000040	504397	0.0458054	4.21771	0.240638	0.623746	1	-0.124747	4.21771	1.7429	0.186772	0.444962	-0.198785	4.21771	4.5263	0.0333776	0.0678127	-0.407484	4.21771	16.6339	4.53322e-05	0.000132174
ENSBTAG00000000039	SIRT7	NAD-dependent protein deacetylase sirtuin-7 [Source:UniProtKB/Swiss-Prot;Acc:Q0P595]	protein_coding	51585609	51591804	+	19	ENSBTAT00000000043	505662	-0.195503	4.21634	2.87783	0.0898068	1	-0.205747	4.21634	3.20773	0.0732909	0.257198	-0.18662	4.21634	2.66348	0.102676	0.172662	-0.419913	4.21634	11.7787	0.00059912	0.00142584
ENSBTAG00000000040	MAFG	Transcription factor MafG [Source:UniProtKB/Swiss-Prot;Acc:A5PJV0]	protein_coding	51576540	51582086	+	19	ENSBTAT00000000044	515219	-0.116942	5.16045	1.3635	0.242932	1	0.306361	5.16045	9.49259	0.00206303	0.0256332	0.459599	5.16045	20.6646	5.47193e-06	3.4316e-05	0.832393	5.16045	60.8915	6.03096e-15	7.9052e-14
ENSBTAG00000000042	PYCR1	Pyrroline-5-carboxylate reductase 1, mitochondrial [Source:UniProtKB/Swiss-Prot;Acc:Q58DT4]	protein_coding	51567328	51571991	+	19	ENSBTAT00000000046	539606	0.282221	0.995067	0.967073	0.325411	1	-0.499145	0.995067	3.0222	0.0821319	0.274417	0.468935	0.995067	2.40626	0.120851	0.197033	0.415612	0.995067	1.68635	0.194083	0.255747
ENSBTAG00000000046	SURF2	Uncharacterized protein [Source:UniProtKB/TrEMBL;Acc:F1MBD5]	protein_coding	104319209	104323193	+	11	ENSBTAT00000000051	526046	-0.0519811	1.69983	0.123723	0.725031	1	-0.236741	1.69983	2.69965	0.10037	0.31137	0.39606	1.69983	7.41004	0.0064861	0.0168151	0.308892	1.69983	3.71111	0.0540515	0.0830298
ENSBTAG00000000049	CCDC77	coiled-coil domain-containing protein 77 [Source:RefSeq peptide;Acc:NP_001095576]	protein_coding	107796085	107822807	+	5	ENSBTAT00000053510	527084	-0.373315	1.81297	3.99576	0.0456148	0.804476	-0.267064	1.81297	2.44333	0.118026	0.340513	-0.566245	1.81297	11.6608	0.0006383	0.00229258	-0.464645	1.81297	6.2504	0.0124165	0.0221979
ENSBTAG00000000050	PSMG3	Proteasome assembly chaperone 3 [Source:UniProtKB/Swiss-Prot;Acc:Q2NKS3]	protein_coding	41940912	41942637	+	25	ENSBTAT00000000055	510741	-0.0341645	2.88233	0.0815054	0.775268	1	0.0258246	2.88233	0.0461111	0.829974	0.933149	0.51637	2.88233	17.3365	3.13107e-05	0.000157984	0.348035	2.88233	6.41161	0.0113376	0.02045
ENSBTAG00000000053	FILIP1	filamin-A-interacting protein 1 [Source:RefSeq peptide;Acc:NP_001179291]	protein_coding	15140841	15249645	-	9	ENSBTAT00000038128	514193	0.14583	2.0827	0.167349	0.682479	1	-0.207375	2.0827	0.42687	0.513529	0.748915	1.44786	2.0827	20.6608	5.48279e-06	3.43661e-05	0.939661	2.0827	8.13351	0.00434544	0.00862724
ENSBTAG00000000054	SNAPC4	Uncharacterized protein [Source:UniProtKB/TrEMBL;Acc:E1B740]	protein_coding	103884749	103905548	-	11	ENSBTAT00000000060, ENSBTAT00000042731	NA	-0.109966	2.76303	0.721613	0.395615	1	-0.127494	2.76303	0.997076	0.318019	0.592061	0.0768058	2.76303	0.358141	0.549541	0.650613	0.0267431	2.76303	0.0356757	0.850187	0.883134
ENSBTAG00000000056	STRADA	STE20-related kinase adapter protein alpha [Source:UniProtKB/Swiss-Prot;Acc:Q5E9J9]	protein_coding	48628883	48656396	-	19	ENSBTAT00000000061, ENSBTAT00000053961	515024	0.0411618	4.63859	0.262342	0.608516	1	-0.207451	4.63859	6.52278	0.0106501	0.0770374	-0.0814023	4.63859	1.01234	0.314344	0.424199	0.0174691	4.63859	0.0411336	0.83928	0.87386
ENSBTAG00000000061	PCDH7	protocadherin-7 precursor [Source:RefSeq peptide;Acc:NP_001179904]	protein_coding	51536863	52007783	+	6	ENSBTAT00000000069	514537	-0.187735	-0.327977	0.129721	0.718721	1	0.365886	-0.327977	0.505656	0.477025	0.727804	1.44502	-0.327977	6.854	0.0088443	0.0219187	3.14217	-0.327977	29.7478	4.92054e-08	2.38878e-07
ENSBTAG00000000064	FEN1	Flap endonuclease 1 [Source:UniProtKB/Swiss-Prot;Acc:Q58DH8]	protein_coding	40931652	40936454	+	29	ENSBTAT00000000071	616242	-0.0762657	4.50037	0.368286	0.54394	1	-0.0150115	4.50037	0.0142719	0.904907	0.962827	-0.317092	4.50037	6.41934	0.0112884	0.0270052	-0.110822	4.50037	0.692953	0.405162	0.479346
ENSBTAG00000000065	CRLS1	cardiolipin synthase [Source:RefSeq peptide;Acc:NP_001092421]	protein_coding	48552757	48575435	+	13	ENSBTAT00000000072	512761	0.0299286	4.76114	0.0277129	0.867786	1	-0.123309	4.76114	0.467202	0.494277	0.738523	-0.15312	4.76114	0.726153	0.394133	0.504206	-0.00042008	4.76114	5.27953e-06	0.998167	0.998585
ENSBTAG00000000067	SDF2L1	Stromal cell-derived factor 2-like protein 1 [Source:UniProtKB/Swiss-Prot;Acc:Q3T083]	protein_coding	74104345	74106285	-	17	ENSBTAT00000000074	517962	0.181966	3.63887	1.45394	0.227897	1	-0.114393	3.63887	0.581888	0.445573	0.704133	0.384533	3.63887	6.76857	0.00927772	0.0228174	0.493373	3.63887	9.70263	0.00184005	0.00397035
ENSBTAG00000000072	TFB2M	Dimethyladenosine transferase 2, mitochondrial [Source:UniProtKB/Swiss-Prot;Acc:Q32LD4]	protein_coding	31552370	31570749	+	16	ENSBTAT00000000080	516874	-0.0882221	4.03202	0.676894	0.410658	1	0.0593645	4.03202	0.316076	0.573975	0.791054	0.0942931	4.03202	0.800416	0.370969	0.48144	-0.306456	4.03202	7.28693	0.00694579	0.0131968
ENSBTAG00000000073	BT.87657	alpha-2-macroglobulin receptor-associated protein precursor [Source:RefSeq peptide;Acc:NP_001073694]	protein_coding	107207883	107221544	+	6	ENSBTAT00000000081	504957	0.0235922	6.10922	0.0900201	0.764152	1	0.0401587	6.10922	0.258176	0.611376	0.814258	0.174077	6.10922	4.87657	0.0272236	0.0572705	0.348325	6.10922	17.4062	3.01831e-05	9.08465e-05
ENSBTAG00000000074	NFIA	nuclear factor 1 A-type [Source:RefSeq peptide;Acc:NP_001033298]	protein_coding	84749656	85167847	-	3	ENSBTAT00000033431	615371	0.237574	2.25695	1.21518	0.270309	1	-0.722897	2.25695	9.08863	0.00257203	0.0293581	-1.0985	2.25695	23.2509	1.42186e-06	1.03351e-05	-1.30062	2.25695	28.7799	8.10895e-08	3.78269e-07
ENSBTAG00000000077	ADSL	adenylosuccinate lyase [Source:RefSeq peptide;Acc:NP_001095847]	protein_coding	112192430	112209091	+	5	ENSBTAT00000000085	510949	-0.0330543	5.9119	0.13909	0.709187	1	0.0310146	5.9119	0.121187	0.727751	0.881191	0.252649	5.9119	7.93128	0.00485873	0.0131328	0.215277	5.9119	5.13915	0.023392	0.0391772
ENSBTAG00000000078	GLIPR2	Golgi-associated plant pathogenesis-related protein 1 [Source:RefSeq peptide;Acc:NP_001069580]	protein_coding	60797959	60816816	+	8	ENSBTAT00000000086	538565	-0.00691225	7.30335	0.00234631	0.961367	1	-0.381523	7.30335	7.11354	0.00765039	0.0627257	-0.0997476	7.30335	0.48958	0.484115	0.590676	-0.621055	7.30335	16.7817	4.1935e-05	0.00012293
ENSBTAG00000000079	C1ORF96	Uncharacterized protein [Source:UniProtKB/TrEMBL;Acc:E1BCI5]	protein_coding	281480	297049	-	28	ENSBTAT00000000087, ENSBTAT00000064890	532798	-0.0787536	2.17519	0.259294	0.610605	1	-0.0947185	2.17519	0.332449	0.564221	0.784751	-0.580522	2.17519	12.2489	0.000465526	0.00173525	-0.750423	2.17519	17.546	2.80434e-05	8.48344e-05
ENSBTAG00000000080	GRWD1	Glutamate-rich WD repeat-containing protein 1 [Source:UniProtKB/Swiss-Prot;Acc:Q1JQD2]	protein_coding	55573214	55579277	+	18	ENSBTAT00000000088	540739	0.00372165	3.26684	0.00103713	0.974309	1	-0.0349397	3.26684	0.094405	0.75865	0.896631	0.214262	3.26684	3.47733	0.0622151	0.114464	0.346947	3.26684	8.08716	0.00445801	0.0088316
ENSBTAG00000000081	COL4A3BP	Collagen type IV alpha-3-binding protein [Source:UniProtKB/Swiss-Prot;Acc:Q9GKI7]	protein_coding	6725117	6853171	-	10	ENSBTAT00000000092, ENSBTAT00000056797	286797	-0.0781459	6.30002	0.546346	0.459815	1	0.0768353	6.30002	0.52443	0.468958	0.722297	-0.275758	6.30002	6.72067	0.00953018	0.0233709	0.100868	6.30002	0.821365	0.364781	0.438753
ENSBTAG00000000084	MRPS30	28S ribosomal protein S30, mitochondrial [Source:UniProtKB/Swiss-Prot;Acc:P82924]	protein_coding	30072215	30081516	-	20	ENSBTAT00000000091	516084	-0.0405883	3.56955	0.129632	0.718814	1	-0.124614	3.56955	1.21795	0.269763	0.544541	-0.141	3.56955	1.56021	0.211635	0.308265	-0.36859	3.56955	9.04469	0.00263459	0.00548872
ENSBTAG00000000087	HSD17B12	estradiol 17-beta-dehydrogenase 12 [Source:RefSeq peptide;Acc:NP_001094777]	protein_coding	74652043	74830690	+	15	ENSBTAT00000000096	789567	-0.157883	8.76765	2.60602	0.106458	1	0.111777	8.76765	1.30374	0.253532	0.526714	0.504271	8.76765	26.3441	2.85693e-07	2.49469e-06	0.529924	8.76765	26.1567	3.14806e-07	1.32405e-06
ENSBTAG00000000088	ALCAM	CD166 antigen precursor [Source:RefSeq peptide;Acc:NP_776663]	protein_coding	50332272	50558841	+	1	ENSBTAT00000000097	281614	0.0269971	7.50498	0.0214463	0.88357	1	0.786125	7.50498	18.0114	2.19591e-05	0.000992154	0.388967	7.50498	4.42906	0.0353319	0.071057	0.525491	7.50498	7.27479	0.00699291	0.01328
ENSBTAG00000000090	SEC31B	protein transport protein Sec31B [Source:RefSeq peptide;Acc:NP_001179090]	protein_coding	21248525	21280208	-	26	ENSBTAT00000000099	507880	-0.13664	2.65296	0.88378	0.347168	1	-0.237093	2.65296	2.44309	0.118043	0.340513	-0.322039	2.65296	4.70066	0.030151	0.0623944	-0.615029	2.65296	14.7588	0.000122177	0.00033046
ENSBTAG00000000091	NDUFB8	NADH dehydrogenase [ubiquinone] 1 beta subcomplex subunit 8, mitochondrial [Source:UniProtKB/Swiss-Prot;Acc:Q02372]	protein_coding	21283406	21288806	-	26	ENSBTAT00000000100	282517	0.0686294	4.42556	0.448328	0.50313	1	-0.0638799	4.42556	0.384007	0.535466	0.764045	0.0717838	4.42556	0.485039	0.486149	0.592619	0.0310073	4.42556	0.0793259	0.778213	0.821894
ENSBTAG00000000092	HIF1AN	hypoxia-inducible factor 1-alpha inhibitor [Source:RefSeq peptide;Acc:NP_001076912]	protein_coding	21291076	21300157	+	26	ENSBTAT00000000101	520864	0.0183829	4.87133	0.0515853	0.820327	1	0.0772208	4.87133	0.906929	0.340931	0.616061	0.18599	4.87133	5.21368	0.0224099	0.0486274	0.256544	4.87133	8.91267	0.00283198	0.00584731
ENSBTAG00000000094	ATPAF1	Uncharacterized protein [Source:UniProtKB/TrEMBL;Acc:F1MG81]	protein_coding	100065497	100090042	+	3	ENSBTAT00000000104	505430	-0.0642397	4.4448	0.452622	0.501092	1	0.0050886	4.4448	0.00284094	0.957492	0.984316	0.231615	4.4448	5.71681	0.0168032	0.0380249	0.394094	4.4448	14.992	0.000107968	0.000294902
ENSBTAG00000000095	PD-L1	programmed cell death 1 ligand 1 precursor [Source:RefSeq peptide;Acc:NP_001156884]	protein_coding	39497223	39514616	-	8	ENSBTAT00000008067	533834	0.442039	7.62285	3.85822	0.0495029	0.834424	0.844728	7.62285	13.9144	0.000191327	0.00481466	1.57069	7.62285	46.0214	1.16968e-11	3.12822e-10	2.64528	7.62285	109.244	1.43516e-25	1.01896e-23
ENSBTAG00000000097	KIAA0494	Uncharacterized protein [Source:UniProtKB/TrEMBL;Acc:E1BKH6]	protein_coding	100020902	100054984	+	3	ENSBTAT00000000106	512180	-0.0192625	7.76397	0.0396582	0.84215	1	0.168804	7.76397	3.04419	0.0810264	0.272325	0.498248	7.76397	26.3787	2.80623e-07	2.45942e-06	0.875571	7.76397	72.8111	1.42674e-17	2.83636e-16
ENSBTAG00000000098	SETDB1	histone-lysine N-methyltransferase SETDB1 [Source:RefSeq peptide;Acc:NP_001178317]	protein_coding	19844271	19875888	-	3	ENSBTAT00000000107	100138100	-0.064984	4.93701	0.382826	0.536095	1	-0.0359223	4.93701	0.119975	0.729062	0.881942	-0.203954	4.93701	3.86557	0.0492865	0.0941225	-0.0429909	4.93701	0.15547	0.693362	0.746832
ENSBTAG00000000099	CERS2	Ceramide synthase 2 [Source:UniProtKB/Swiss-Prot;Acc:Q3ZBF8]	protein_coding	19835017	19843638	+	3	ENSBTAT00000000109	539223	0.00534908	9.10268	0.00238851	0.961021	1	0.0359044	9.10268	0.107666	0.742817	0.889169	0.413569	9.10268	14.1747	0.000166597	0.00070743	0.622499	9.10268	28.8017	8.01823e-08	3.74624e-07
ENSBTAG00000000103	MRPL23	39S ribosomal protein L23, mitochondrial [Source:RefSeq peptide;Acc:NP_001071352]	protein_coding	50182529	50187374	-	29	ENSBTAT00000000112	508825	0.230117	1.49441	1.82376	0.176866	1	-0.130108	1.49441	0.564855	0.452311	0.710344	0.146418	1.49441	0.624359	0.429432	0.5392	0.724028	1.49441	12.6607	0.000373414	0.000923125
ENSBTAG00000000105	RIT1	GTP-binding protein Rit1 [Source:RefSeq peptide;Acc:NP_001091547]	protein_coding	14908141	14917339	+	3	ENSBTAT00000000114, ENSBTAT00000064030	533646	-0.0127506	7.87072	0.019899	0.88782	1	0.177533	7.87072	3.86111	0.0494177	0.20173	-0.0274401	7.87072	0.0922637	0.761319	0.82705	-0.27568	7.87072	8.35197	0.00385269	0.00773599
ENSBTAG00000000108	KIAA0907	UPF0469 protein KIAA0907 homolog [Source:RefSeq peptide;Acc:NP_001076925]	protein_coding	14889681	14906957	+	3	ENSBTAT00000000119	530205	-0.130301	5.43159	0.708518	0.399936	1	0.263558	5.43159	3.03127	0.0816741	0.273577	0.342638	5.43159	5.02465	0.024989	0.0533219	0.34131	5.43159	4.45215	0.0348574	0.0560877
ENSBTAG00000000111	UGP2	UTP--glucose-1-phosphate uridylyltransferase [Source:UniProtKB/Swiss-Prot;Acc:Q07130]	protein_coding	62244354	62299938	+	11	ENSBTAT00000044762	281565	0.048232	7.14131	0.226724	0.633963	1	0.0577421	7.14131	0.325697	0.568204	0.787719	0.182072	7.14131	3.23856	0.0719239	0.128989	0.313878	7.14131	8.6409	0.00328698	0.00668493
ENSBTAG00000000113	BT.100854	rho guanine nucleotide exchange factor 2 [Source:RefSeq peptide;Acc:NP_001092351]	protein_coding	14843522	14868193	+	3	ENSBTAT00000033917	505940	0.182179	7.62571	2.85216	0.0912515	1	0.455253	7.62571	17.722	2.55653e-05	0.00108521	0.440895	7.62571	16.5278	4.79427e-05	0.000231616	0.586162	7.62571	26.2622	2.98068e-07	1.26032e-06
ENSBTAG00000000115	VPS54	vacuolar protein sorting-associated protein 54 [Source:RefSeq peptide;Acc:NP_001098930]	protein_coding	62301309	62377281	-	11	ENSBTAT00000000123	783762	0.00756935	6.1178	0.00442371	0.946971	1	0.301381	6.1178	7.01408	0.00808714	0.0647663	0.341064	6.1178	8.90615	0.00284212	0.00830292	0.738295	6.1178	37.2912	1.01743e-09	6.34391e-09
ENSBTAG00000000125	BT.95516	Uncharacterized protein [Source:UniProtKB/TrEMBL;Acc:F1MFP1]	protein_coding	34878951	35145717	-	17	ENSBTAT00000000136	100297992	-0.0188849	2.81544	0.0224375	0.880929	1	-0.1231	2.81544	0.845651	0.357786	0.631779	-0.00183831	2.81544	0.000222922	0.988088	0.991829	0.156413	2.81544	1.39042	0.238335	0.30556
ENSBTAG00000000128	BT.62474	fibroblast growth factor 18 precursor [Source:RefSeq peptide;Acc:NP_001069475]	protein_coding	3132655	3195021	+	20	ENSBTAT00000000139	533929	0.424566	1.84202	1.2402	0.265433	1	1.73428	1.84202	19.1459	1.21096e-05	0.00063913	4.46029	1.84202	87.8504	7.05977e-21	1.68418e-18	4.47326	1.84202	76.7315	1.95859e-18	4.49269e-17
ENSBTAG00000000130	TNFSF13	tumor necrosis factor ligand superfamily member 13 [Source:RefSeq peptide;Acc:NP_001029819]	protein_coding	27901945	27904808	+	19	ENSBTAT00000000141	538567	0.160272	5.74888	0.295317	0.586833	1	-0.197976	5.74888	0.447753	0.503404	0.744157	-1.71886	5.74888	31.6439	1.85198e-08	2.17854e-07	-2.38581	5.74888	52.6316	4.02368e-13	4.1197e-12
ENSBTAG00000000131	SENP3	sentrin-specific protease 3 [Source:RefSeq peptide;Acc:NP_001178303]	protein_coding	27906586	27914530	+	19	ENSBTAT00000000143	100138267	0.0111544	5.00097	0.018494	0.891827	1	-0.00272415	5.00097	0.00111303	0.973386	0.990244	0.162787	5.00097	4.00695	0.045313	0.0877567	0.311397	5.00097	12.9655	0.00031728	0.000795234
ENSBTAG00000000132	EIF4A1	Eukaryotic initiation factor 4A-I [Source:UniProtKB/Swiss-Prot;Acc:Q3SZ54]	protein_coding	27915413	27921421	+	19	ENSBTAT00000000144	504958	0.0133966	10.2947	0.0187163	0.891183	1	0.220176	10.2947	5.04794	0.0246553	0.131639	0.471697	10.2947	23.0124	1.60957e-06	1.15936e-05	0.45342	10.2947	19.1532	1.20636e-05	3.91978e-05
ENSBTAG00000000133	CD68	macrosialin precursor [Source:RefSeq peptide;Acc:NP_001039367]	protein_coding	27921927	27923997	+	19	ENSBTAT00000000146	504960	-0.013851	12.579	0.0140512	0.905642	1	-0.0305727	12.579	0.0684311	0.793635	0.915178	-0.286438	12.579	5.98574	0.014422	0.0332931	-0.0404863	12.579	0.107517	0.742989	0.791424
ENSBTAG00000000134	MPDU1	mannose-P-dolichol utilization defect 1 protein [Source:RefSeq peptide;Acc:NP_001068647]	protein_coding	27925701	27929096	+	19	ENSBTAT00000000147	504961	0.00922999	6.04072	0.0154196	0.901176	1	0.0448989	6.04072	0.362018	0.547387	0.772782	0.115403	6.04072	2.36879	0.123783	0.200882	0.158086	6.04072	3.94366	0.0470482	0.0733296
ENSBTAG00000000137	FRYL	Uncharacterized protein [Source:UniProtKB/TrEMBL;Acc:E1BKE1]	protein_coding	68829579	68974140	-	6	ENSBTAT00000000158	NA	-0.0267877	5.64182	0.0456676	0.830781	1	0.182791	5.64182	2.14154	0.143358	0.381095	0.203171	5.64182	2.63563	0.104491	0.175027	0.296975	5.64182	5.07805	0.0242306	0.040451
ENSBTAG00000000139	BT.65045	N-lysine methyltransferase SETD8 [Source:RefSeq peptide;Acc:NP_001039795]	protein_coding	54457612	54476577	-	17	ENSBTAT00000000160, ENSBTAT00000063474	532622	-0.138937	6.23635	1.80565	0.179031	1	0.135949	6.23635	1.74812	0.186113	0.443991	0.528727	6.23635	26.0238	3.37229e-07	2.88875e-06	0.645616	6.23635	34.7389	3.77028e-09	2.16107e-08
ENSBTAG00000000140	EPHX1	epoxide hydrolase 1 precursor [Source:RefSeq peptide;Acc:NP_001029801]	protein_coding	29585792	29624037	+	16	ENSBTAT00000000159	535293	0.183498	4.86732	0.241451	0.62316	1	-0.0792423	4.86732	0.04469	0.832575	0.934152	-2.31299	4.86732	34.0652	5.3297e-09	7.33249e-08	-3.03552	4.86732	48.9295	2.65331e-12	2.41409e-11
ENSBTAG00000000141	NFU1	NFU1 iron-sulfur cluster scaffold homolog, mitochondrial [Source:RefSeq peptide;Acc:NP_001040031]	protein_coding	67752716	67781632	-	11	ENSBTAT00000000163	615964	0.057289	5.8068	0.525834	0.468364	1	-0.147661	5.8068	3.45618	0.0630156	0.234912	-0.0546406	5.8068	0.482727	0.487189	0.593635	-0.273374	5.8068	10.6715	0.00108797	0.00244716
ENSBTAG00000000144	BT.90060	Uncharacterized protein [Source:UniProtKB/TrEMBL;Acc:E1BF25]	protein_coding	83307119	83318051	+	4	ENSBTAT00000052995, ENSBTAT00000052624	100335205	0.0705015	2.16614	0.0509322	0.821449	1	0.317026	2.16614	0.978268	0.322627	0.596939	-0.386236	2.16614	1.79766	0.179996	0.271188	-0.213741	2.16614	0.57045	0.45008	0.523864
ENSBTAG00000000146	FARP1	FERM, RhoGEF and pleckstrin domain-containing protein 1 [Source:RefSeq peptide;Acc:NP_001179641]	protein_coding	79189512	79429462	+	12	ENSBTAT00000000167	782949, 531927	-0.141812	0.0667507	0.157066	0.691873	1	-0.0816797	0.0667507	0.0516718	0.820179	0.92854	-0.529134	0.0667507	2.17049	0.140681	0.222789	-1.42352	0.0667507	13.1549	0.000286774	0.000725407
ENSBTAG00000000147	RIC8B	Uncharacterized protein [Source:UniProtKB/TrEMBL;Acc:E1BD35]	protein_coding	70407271	70507072	+	5	ENSBTAT00000029270	522873	-0.0191155	3.69332	0.0313471	0.859468	1	-0.0614757	3.69332	0.334348	0.56311	0.784029	-0.296673	3.69332	7.79377	0.00524268	0.0140212	-0.435546	3.69332	14.8914	0.000113882	0.000310062
ENSBTAG00000000149	BT.44648	Ubiquitin carboxyl-terminal hydrolase [Source:UniProtKB/TrEMBL;Acc:E1BKD2]	protein_coding	113786837	113866952	-	3	ENSBTAT00000000172	531139	-0.00668868	5.4119	0.00331777	0.954067	1	-0.136809	5.4119	1.39796	0.237065	0.506849	0.0890658	5.4119	0.611945	0.434057	0.543505	-0.0978091	5.4119	0.648927	0.420496	0.494985
ENSBTAG00000000152	RANBP2	E3 SUMO-protein ligase RanBP2 [Source:RefSeq peptide;Acc:NP_777017]	protein_coding	44509064	44570848	-	11	ENSBTAT00000045527	785768	-0.0770456	8.37361	0.597392	0.439575	1	0.190711	8.37361	3.66502	0.0555659	0.217024	0.0114064	8.37361	0.0130845	0.908931	0.938124	0.3638	8.37361	11.9354	0.000550769	0.00132211
ENSBTAG00000000153	LRFN3	Leucine-rich repeat and fibronectin type-III domain-containing protein 3 [Source:UniProtKB/Swiss-Prot;Acc:Q1RMS4]	protein_coding	46818878	46825746	+	18	ENSBTAT00000000176	767839	-0.0400259	2.10887	0.0824039	0.774066	1	-0.102343	2.10887	0.483158	0.486995	0.734371	-0.391678	2.10887	7.95344	0.00479961	0.0129936	-0.617704	2.10887	17.7712	2.49127e-05	7.62507e-05
ENSBTAG00000000154	IRF2BP1	Uncharacterized protein [Source:UniProtKB/TrEMBL;Acc:F1MEW7]	protein_coding	11966614	11968272	+	X	ENSBTAT00000000177	523963	-0.0403824	2.95497	0.15395	0.694789	1	0.00973503	2.95497	0.00958078	0.922026	0.969921	-0.145794	2.95497	1.9948	0.15784	0.244485	-0.27247	2.95497	6.38612	0.0115016	0.0207113
ENSBTAG00000000156	LGALSL	lectin, galactoside-binding-like [Source:RefSeq peptide;Acc:NP_001192760]	protein_coding	62812719	62817829	+	11	ENSBTAT00000000179	516629	-0.149346	0.7368	0.448904	0.502856	1	-0.183249	0.7368	0.632033	0.426611	0.690066	0.0419337	0.7368	0.0313828	0.859389	0.901486	-0.646328	0.7368	6.98948	0.00819901	0.0152714
ENSBTAG00000000157	CCDC138	Uncharacterized protein [Source:UniProtKB/TrEMBL;Acc:E1BJX9]	protein_coding	44479210	44508087	-	11	ENSBTAT00000066308, ENSBTAT00000000181	507644	0.136987	-0.102507	0.240567	0.623797	1	0.155587	-0.102507	0.284168	0.593982	0.802975	0.354743	-0.102507	1.35484	0.244434	0.346025	0.152609	-0.102507	0.153203	0.695493	0.748785
ENSBTAG00000000160	CBS	cystathionine beta-synthase [Source:RefSeq peptide;Acc:NP_001095470]	protein_coding	144790331	144812855	-	1	ENSBTAT00000000184	514525	-0.0432834	2.93936	0.0863564	0.768861	1	-0.385939	2.93936	6.60526	0.0101678	0.0749575	-0.428893	2.93936	8.28311	0.00400156	0.0111208	-1.38823	2.93936	70.6381	4.29148e-17	7.85105e-16
ENSBTAG00000000161	TMEM40	Uncharacterized protein [Source:UniProtKB/TrEMBL;Acc:E1BEX2]	protein_coding	57027958	57060239	+	22	ENSBTAT00000066256, ENSBTAT00000036498	505490	0.114994	0.446661	0.22293	0.636816	1	-0.201926	0.446661	0.655795	0.418048	0.682897	0.250117	0.446661	0.922523	0.336813	0.447334	0.765088	0.446661	9.90164	0.00165131	0.0035976
ENSBTAG00000000162	ANAPC16	Anaphase-promoting complex subunit 16 [Source:UniProtKB/Swiss-Prot;Acc:Q58DR0]	protein_coding	28446891	28457153	+	28	ENSBTAT00000000186	540089	-0.000239296	5.62114	6.6453e-06	0.997943	1	-0.0826978	5.62114	0.792907	0.373223	0.645147	0.0308488	5.62114	0.11212	0.737744	0.80942	-0.129301	5.62114	1.75004	0.185872	0.246206
ENSBTAG00000000163	DDIT4	DNA damage-inducible transcript 4 protein [Source:UniProtKB/Swiss-Prot;Acc:Q08E62]	protein_coding	28483403	28485410	+	28	ENSBTAT00000000187	529235	0.223862	5.59709	0.955003	0.328449	1	0.837572	5.59709	13.1081	0.000294021	0.00643501	0.993142	5.59709	18.3236	1.86389e-05	0.000100237	1.33092	5.59709	28.6367	8.73111e-08	4.0476e-07
ENSBTAG00000000169	ASZ1	Ankyrin repeat, SAM and basic leucine zipper domain-containing protein 1 [Source:UniProtKB/Swiss-Prot;Acc:Q8WMX8]	protein_coding	51294535	51370344	+	4	ENSBTAT00000000194	281184	-0.0477193	1.6675	0.0727624	0.787356	1	-0.142184	1.6675	0.603674	0.437179	0.697149	0.14945	1.6675	0.735637	0.391062	0.501084	0.361433	1.6675	3.46809	0.0625633	0.0944866
ENSBTAG00000000175	N4BP2	Uncharacterized protein [Source:UniProtKB/TrEMBL;Acc:E1BIJ5]	protein_coding	60754799	60808098	+	6	ENSBTAT00000000200	539533	-0.0485104	5.34257	0.107157	0.743404	1	0.255168	5.34257	2.94843	0.0859608	0.28305	0.456818	5.34257	9.41862	0.00214794	0.00652588	0.145181	5.34257	0.847509	0.357258	0.430833
ENSBTAG00000000176	SP3	Uncharacterized protein [Source:UniProtKB/TrEMBL;Acc:F1MCN2]	protein_coding	22841314	22888725	+	2	ENSBTAT00000000201	540766	-0.213027	6.33967	5.97384	0.0145197	0.460613	-0.0975392	6.33967	1.25324	0.262935	0.537533	-0.246064	6.33967	7.95492	0.00479569	0.0129859	-0.358982	6.33967	15.0936	0.000102307	0.000280727
ENSBTAG00000000179	RPUSD1	RNA pseudouridylate synthase domain-containing protein 1 [Source:UniProtKB/Swiss-Prot;Acc:Q17QT4]	protein_coding	665058	668257	-	25	ENSBTAT00000000204	525521	-0.0211428	1.47258	0.010963	0.91661	1	-0.566787	1.47258	8.33393	0.00389114	0.0395682	-0.328768	1.47258	2.9149	0.0877651	0.151543	-0.72706	1.47258	11.786	0.000596766	0.00142052
ENSBTAG00000000181	SUSD3	Uncharacterized protein [Source:UniProtKB/TrEMBL;Acc:E1BIJ0]	protein_coding	85876326	85895632	+	8	ENSBTAT00000000206	512524	-0.335845	2.38315	2.0598	0.15123	1	-0.392542	2.38315	2.96232	0.0852253	0.28152	-0.197877	2.38315	0.76055	0.383157	0.493286	-0.516821	2.38315	4.49613	0.0339716	0.0548178
ENSBTAG00000000182	SPINT2	kunitz-type protease inhibitor 2 precursor [Source:RefSeq peptide;Acc:NP_001039436]	protein_coding	48295716	48326272	+	18	ENSBTAT00000000207	507484	0.194539	2.1928	1.10763	0.292598	1	-0.0457679	2.1928	0.0595497	0.807209	0.922741	-0.427467	2.1928	5.46883	0.0193585	0.0429758	-0.333563	2.1928	2.92864	0.0870209	0.12646
ENSBTAG00000000183	BT.53544	T-cell receptor-associated transmembrane adapter 1 [Source:RefSeq peptide;Acc:NP_001157415]	protein_coding	53995476	54043198	+	1	ENSBTAT00000034536	614942	-0.742486	0.0232304	1.92128	0.165715	1	0.0835636	0.0232304	0.0250992	0.87412	0.950535	-0.539336	0.0232304	1.22054	0.269255	0.374889	-0.401869	0.0232304	0.7566	0.384395	0.458919
ENSBTAG00000000184	EIF2AK3	eukaryotic translation initiation factor 2-alpha kinase 3 precursor [Source:RefSeq peptide;Acc:NP_001091555]	protein_coding	47302536	47384700	+	11	ENSBTAT00000000210	535820	-0.0566031	5.97726	0.271478	0.602342	1	-0.0156761	5.97726	0.0207306	0.885515	0.956049	0.00595607	5.97726	0.00301521	0.956209	0.968552	-0.107094	5.97726	0.873706	0.349931	0.42354
ENSBTAG00000000186	FLAD1	FAD synthase [Source:RefSeq peptide;Acc:NP_001030211]	protein_coding	15658831	15664782	-	3	ENSBTAT00000000211	506682	0.219415	2.77195	3.48698	0.0618531	0.921821	-0.0967058	2.77195	0.693315	0.405039	0.672277	-0.128084	2.77195	1.17392	0.278598	0.384908	-0.397427	2.77195	9.55919	0.00198951	0.00425972
ENSBTAG00000000191	SLC25A20	mitochondrial carnitine/acylcarnitine carrier protein [Source:RefSeq peptide;Acc:NP_001071404]	protein_coding	51617498	51652558	+	22	ENSBTAT00000000217	518758	0.0849278	4.91673	0.53263	0.465503	1	-0.0108416	4.91673	0.00857278	0.92623	0.971621	-0.551993	4.91673	22.0509	2.65513e-06	1.80561e-05	-0.80894	4.91673	41.3316	1.28476e-10	9.06781e-10
ENSBTAG00000000195		Uncharacterized protein [Source:UniProtKB/TrEMBL;Acc:F1MB05]	protein_coding	64807707	64812263	+	18	ENSBTAT00000021095	NA	-0.201945	1.89024	1.2236	0.268655	1	-0.0621398	1.89024	0.109876	0.740285	0.887985	-0.205836	1.89024	1.19792	0.273738	0.380021	-0.433942	1.89024	4.48729	0.0341477	0.0550648
ENSBTAG00000000197	RG9MTD2	RNA (guanine-9-)-methyltransferase domain-containing protein 2 [Source:UniProtKB/Swiss-Prot;Acc:Q3MHI8]	protein_coding	26444869	26470795	+	6	ENSBTAT00000000230	616544	-0.108415	3.24924	1.04801	0.305965	1	0.21255	3.24924	4.26551	0.0388937	0.172743	0.179967	3.24924	3.3218	0.0683669	0.12358	0.343078	3.24924	10.2921	0.001336	0.00295327
ENSBTAG00000000199	PDP1	[Pyruvate dehydrogenase [acetyl-transferring]]-phosphatase 1, mitochondrial [Source:UniProtKB/Swiss-Prot;Acc:P35816]	protein_coding	72678594	72686976	-	14	ENSBTAT00000000233, ENSBTAT00000045859	280891	-0.0859555	4.46137	0.579241	0.44661	1	0.119757	4.46137	1.08677	0.297189	0.571089	-0.222309	4.46137	3.69359	0.054622	0.102571	-0.470507	4.46137	14.8808	0.000114521	0.000311448
ENSBTAG00000000201	BT.97325	E3 ubiquitin-protein ligase listerin [Source:RefSeq peptide;Acc:NP_001179438]	protein_coding	6545662	6603891	+	1	ENSBTAT00000032432	519526	-0.0458963	5.21695	0.146698	0.701712	1	0.176585	5.21695	2.21329	0.136827	0.370926	0.220801	5.21695	3.43956	0.0636526	0.116646	0.141572	5.21695	1.26709	0.260313	0.329432
ENSBTAG00000000202	SLC25A19	Mitochondrial thiamine pyrophosphate carrier [Source:UniProtKB/Swiss-Prot;Acc:Q29RM1]	protein_coding	56842382	56853762	+	19	ENSBTAT00000000237	504418	-0.157496	6.48991	0.623262	0.429838	1	0.342311	6.48991	2.94157	0.0863265	0.283821	1.28573	6.48991	39.9681	2.58141e-10	4.94239e-09	1.76716	6.48991	66.3679	3.74136e-16	5.90303e-15
ENSBTAG00000000203	ATP6V1G1	V-type proton ATPase subunit G 1 [Source:UniProtKB/Swiss-Prot;Acc:P79251]	protein_coding	105493587	105502576	+	8	ENSBTAT00000000240	281641	0.083832	7.72757	0.47343	0.491414	1	0.359931	7.72757	8.70844	0.0031674	0.034503	0.728837	7.72757	35.2032	2.97033e-09	4.3687e-08	1.0014	7.72757	59.3738	1.30396e-14	1.64415e-13
ENSBTAG00000000204	C8H9orf91	Transmembrane protein C9orf91 homolog [Source:UniProtKB/Swiss-Prot;Acc:Q5EA48]	protein_coding	105510825	105535712	+	8	ENSBTAT00000055284, ENSBTAT00000000242	535122	0.196518	4.16178	1.1968	0.273962	1	0.443918	4.16178	6.25177	0.0124069	0.0843726	0.645725	4.16178	12.7841	0.000349571	0.00134723	1.51548	4.16178	62.6236	2.50243e-15	3.47367e-14
ENSBTAG00000000205	BT.52802	monocyte to macrophage differentiation protein [Source:RefSeq peptide;Acc:NP_001069069]	protein_coding	5819716	5840124	-	19	ENSBTAT00000000244	513155	0.070585	4.17843	0.437564	0.508301	1	-0.30476	4.17843	7.61105	0.00580118	0.052541	-0.573491	4.17843	29.3775	5.95663e-08	6.21073e-07	-0.866724	4.17843	58.8304	1.71862e-14	2.12653e-13
ENSBTAG00000000207	HDHD1A	pseudouridine-5'-monophosphatase [Source:RefSeq peptide;Acc:NP_001040060]	protein_coding	146775607	146843115	+	X	ENSBTAT00000000246	617253	0.108089	3.61871	0.727658	0.393643	1	0.316961	3.61871	5.87862	0.0153259	0.0976531	0.397422	3.61871	9.55273	0.00199652	0.00613302	0.76659	3.61871	31.4104	2.08861e-08	1.07569e-07
ENSBTAG00000000210	ARHGAP31	rho GTPase-activating protein 31 [Source:RefSeq peptide;Acc:NP_001192739]	protein_coding	64747665	64795985	+	1	ENSBTAT00000000253	515490	0.0170731	6.47811	0.0121898	0.912086	1	0.28732	6.47811	3.45551	0.0630411	0.234912	0.467999	6.47811	9.08494	0.00257723	0.00762053	0.278718	6.47811	2.9005	0.0885521	0.12841
ENSBTAG00000000211	SHROOM2	Uncharacterized protein [Source:UniProtKB/TrEMBL;Acc:F1MCL7]	protein_coding	143827184	143930209	-	X	ENSBTAT00000000256	523644	-0.274196	1.33028	1.56956	0.210271	1	-0.461765	1.33028	3.92679	0.0475226	0.197186	-0.587958	1.33028	7.52075	0.00609923	0.0159929	-1.0406	1.33028	19.5896	9.59885e-06	3.17161e-05
ENSBTAG00000000212	BT.44647	NAD kinase [Source:RefSeq peptide;Acc:NP_001029617]	protein_coding	52203712	52212869	+	16	ENSBTAT00000000257	513419	0.055081	8.06536	0.503592	0.477926	1	-0.0437315	8.06536	0.317356	0.573201	0.790842	-0.164712	8.06536	4.49275	0.0340389	0.068898	-0.125462	8.06536	2.34488	0.125695	0.175328
ENSBTAG00000000213	TMEM39A	Transmembrane protein 39A [Source:UniProtKB/Swiss-Prot;Acc:Q0VCF5]	protein_coding	64806556	64835591	-	1	ENSBTAT00000000254	615128	0.180237	3.58514	2.08131	0.149113	1	0.275042	3.58514	4.62823	0.03145	0.152931	0.475044	3.58514	14.0655	0.000176551	0.000745189	0.869117	3.58514	41.5466	1.15094e-10	8.23044e-10
ENSBTAG00000000215	GNB1	Guanine nucleotide-binding protein G(I)/G(S)/G(T) subunit beta-1 [Source:UniProtKB/Swiss-Prot;Acc:P62871]	protein_coding	52106960	52184132	+	16	ENSBTAT00000045065, ENSBTAT00000000259	281201	0.0618686	9.66446	0.678422	0.410131	1	0.112754	9.66446	2.25207	0.133436	0.36505	0.120577	9.66446	2.57314	0.108692	0.180794	0.28863	9.66446	13.2595	0.000271196	0.000688409
ENSBTAG00000000218	MAP2K5	dual specificity mitogen-activated protein kinase kinase 5 [Source:RefSeq peptide;Acc:NP_001193699]	protein_coding	14354690	14626128	+	10	ENSBTAT00000000265	100295732	0.158388	4.50741	2.32591	0.127236	1	-0.0572821	4.50741	0.290379	0.589978	0.801018	-0.4592	4.50741	19.5132	9.9909e-06	5.80339e-05	-0.41118	4.50741	13.7798	0.000205536	0.00053308
ENSBTAG00000000221	RBM34	RNA-binding protein 34 [Source:RefSeq peptide;Acc:NP_001103552]	protein_coding	7946840	7966130	-	28	ENSBTAT00000057151	537542	-0.096559	4.32258	1.14516	0.284565	1	-0.0367885	4.32258	0.165279	0.684342	0.856134	-0.0286603	4.32258	0.101432	0.750118	0.818535	-0.0832879	4.32258	0.766527	0.381294	0.45581
ENSBTAG00000000222	ARID4B	AT-rich interactive domain-containing protein 4B [Source:RefSeq peptide;Acc:NP_001193062]	protein_coding	7972951	8109684	-	28	ENSBTAT00000061477	534612	-0.266935	6.29866	4.46642	0.0345673	0.725913	0.199759	6.29866	2.52618	0.111971	0.330464	0.0291673	6.29866	0.053701	0.816744	0.868669	0.275837	6.29866	4.31881	0.0376933	0.0601963
ENSBTAG00000000223	PPM1B	Protein phosphatase 1B [Source:UniProtKB/Swiss-Prot;Acc:O62830]	protein_coding	26402682	26427596	+	11	ENSBTAT00000050064, ENSBTAT00000046197	281995	-0.0912827	6.61121	1.13855	0.285959	1	0.220091	6.61121	6.65045	0.0099131	0.0740588	0.0415342	6.61121	0.237062	0.626336	0.717738	0.138975	6.61121	2.38992	0.12212	0.170988
ENSBTAG00000000224	TSPAN15	Tetraspanin-15 [Source:UniProtKB/Swiss-Prot;Acc:Q1JQA4]	protein_coding	25960051	26012583	+	28	ENSBTAT00000031335	522371	-0.095073	0.648247	0.0735208	0.786278	1	-0.758999	0.648247	3.86681	0.0492499	0.201356	-1.67701	0.648247	24.4907	7.46695e-07	5.90622e-06	-2.11861	0.648247	29.8616	4.64003e-08	2.26736e-07
ENSBTAG00000000225	POLB	DNA polymerase beta [Source:UniProtKB/Swiss-Prot;Acc:Q27958]	protein_coding	36877980	36902798	+	27	ENSBTAT00000000276	614688	0.231983	4.45207	3.27814	0.0702083	0.952396	0.812568	4.45207	39.0222	4.19024e-10	2.49906e-07	0.650381	4.45207	24.2154	8.61398e-07	6.68059e-06	1.0693	4.45207	58.8082	1.73817e-14	2.14848e-13
ENSBTAG00000000231	BT.48514	bone morphogenetic protein receptor type-1A precursor [Source:RefSeq peptide;Acc:NP_001070268]	protein_coding	41817915	41875990	+	28	ENSBTAT00000000282	404101	-0.0600695	3.67008	0.30128	0.583081	1	-0.226167	3.67008	4.07032	0.0436429	0.186591	0.199901	3.67008	3.25459	0.0712236	0.127945	-0.0798761	3.67008	0.45711	0.498978	0.57037
ENSBTAG00000000236	YWHAZ	14-3-3 protein zeta/delta [Source:UniProtKB/Swiss-Prot;Acc:P63103]	protein_coding	65584487	65617329	+	14	ENSBTAT00000000289	287022	0.0336405	5.17804	0.114617	0.734948	1	0.156235	5.17804	2.46704	0.116256	0.337691	0.211576	5.17804	4.43758	0.035156	0.0707868	0.194513	5.17804	3.35463	0.0670162	0.10031
ENSBTAG00000000240	AKAP7	A-kinase anchor protein 7 isoform gamma [Source:RefSeq peptide;Acc:NP_001095736]	protein_coding	70181054	70304090	+	9	ENSBTAT00000000294	613606	0.102078	4.48047	0.267765	0.604835	1	0.221417	4.48047	1.231	0.267212	0.542149	0.187486	4.48047	0.891725	0.34501	0.455583	1.2004	4.48047	32.2157	1.37969e-08	7.32397e-08
ENSBTAG00000000241	STAU1	Uncharacterized protein [Source:UniProtKB/TrEMBL;Acc:F1MH34]	protein_coding	77962041	78003899	-	13	ENSBTAT00000000301	NA	-0.00829389	6.89851	0.00945376	0.922543	1	0.151714	6.89851	3.1618	0.0753803	0.261606	0.151626	6.89851	3.14113	0.0763409	0.135433	0.206189	6.89851	5.20296	0.0225485	0.037885
ENSBTAG00000000242			processed_pseudogene	58243449	58244153	-	1	ENSBTAT00000000299	NA	0.00459554	6.51156	0.00131409	0.971083	1	0.278266	6.51156	4.80492	0.0283785	0.143875	0.864784	6.51156	45.3582	1.64096e-11	4.19534e-10	1.63836	6.51156	140.872	1.71623e-32	3.35593e-30
ENSBTAG00000000244	NRXN2	neurexin-2-beta precursor [Source:RefSeq peptide;Acc:NP_001179851]	protein_coding	43476403	43576128	-	29	ENSBTAT00000000307	537808	0.213702	-0.208342	0.336366	0.561934	1	-0.366774	-0.208342	0.932946	0.334099	0.608449	-1.47425	-0.208342	15.0265	0.000106014	0.000471666	-0.514837	-0.208342	1.94856	0.162742	0.219517
ENSBTAG00000000245	NHSL1	Uncharacterized protein [Source:UniProtKB/TrEMBL;Acc:E1BFP0]	protein_coding	77233382	77296724	-	9	ENSBTAT00000000305	NA	0.0758214	2.18364	0.0768954	0.78155	1	-0.209663	2.18364	0.607771	0.435628	0.695979	1.31131	2.18364	21.9867	2.74554e-06	1.85862e-05	1.89162	2.18364	40.2508	2.23365e-10	1.5277e-09
ENSBTAG00000000250	HDHD3	Haloacid dehalogenase-like hydrolase domain-containing protein 3 [Source:UniProtKB/Swiss-Prot;Acc:Q5E9D6]	protein_coding	104331800	104334927	-	8	ENSBTAT00000000314	510680	-0.612339	4.08655	18.7833	1.46445e-05	0.00447895	-0.597284	4.08655	18.6524	1.56853e-05	0.000773119	-0.379583	4.08655	7.69568	0.00553532	0.0147021	-0.335656	4.08655	5.47418	0.0192994	0.0329805
ENSBTAG00000000251	ALAD	Delta-aminolevulinic acid dehydratase [Source:UniProtKB/Swiss-Prot;Acc:Q58DK5]	protein_coding	104342905	104352825	-	8	ENSBTAT00000000315	510679	0.10186	0.517746	0.184103	0.667871	1	-0.290726	0.517746	1.30598	0.253124	0.526187	-0.418093	0.517746	3.32513	0.0682286	0.123383	-1.1044	0.517746	18.3103	1.8769e-05	5.89458e-05
ENSBTAG00000000252	POLE3	DNA polymerase epsilon subunit 3 [Source:UniProtKB/Swiss-Prot;Acc:Q3SZN5]	protein_coding	104356462	104359086	-	8	ENSBTAT00000000316	510678	-0.0594191	5.41504	0.425957	0.51398	1	-0.199364	5.41504	4.7078	0.0300261	0.148523	-0.173819	5.41504	3.58298	0.0583743	0.108618	-0.300515	5.41504	9.42565	0.00213971	0.00454946
ENSBTAG00000000256	TLE1	transducin-like enhancer protein 1 [Source:RefSeq peptide;Acc:NP_001091489]	protein_coding	57935462	58010785	-	8	ENSBTAT00000000322	512888	-0.132519	1.51284	0.163245	0.686187	1	0.558114	1.51284	3.26274	0.0708706	0.251666	0.695824	1.51284	4.5549	0.0328247	0.0668716	0.0322967	1.51284	0.0067894	0.93433	0.951724
ENSBTAG00000000260	ZNRF2	E3 ubiquitin-protein ligase ZNRF2 [Source:RefSeq peptide;Acc:NP_001098913]	protein_coding	66362578	66453938	-	4	ENSBTAT00000000325	615645	0.0310913	7.40272	0.0578941	0.809856	1	-0.080432	7.40272	0.386056	0.53438	0.763992	-0.12456	7.40272	0.924458	0.336307	0.446911	0.130846	7.40272	0.914039	0.339045	0.412456
ENSBTAG00000000266	NAB1	NGFI-A-binding protein 1 [Source:RefSeq peptide;Acc:NP_001095509]	protein_coding	5567018	5603683	-	2	ENSBTAT00000000331	516781	0.130357	6.73408	1.04184	0.307395	1	0.400501	6.73408	9.79103	0.00175365	0.0228719	0.884861	6.73408	46.8483	7.6698e-12	2.13751e-10	1.15842	6.73408	71.5491	2.70446e-17	5.1614e-16
ENSBTAG00000000267	SMG6	telomerase-binding protein EST1A [Source:RefSeq peptide;Acc:NP_001192756]	protein_coding	23662027	23858491	-	19	ENSBTAT00000000333	516411	-0.0260777	4.46483	0.0646133	0.799348	1	-0.182912	4.46483	3.12964	0.0768809	0.264657	0.165625	4.46483	2.62893	0.104932	0.17552	0.0228989	4.46483	0.0445865	0.832766	0.868366
ENSBTAG00000000269	BT.87667	Uncharacterized protein [Source:UniProtKB/TrEMBL;Acc:E1BFK3]	protein_coding	44573091	44619054	+	8	ENSBTAT00000000335	784342, 100300568	0.063544	4.88609	0.345917	0.556434	1	-0.17685	4.88609	2.6791	0.101673	0.313023	0.0122931	4.88609	0.0133731	0.907936	0.937507	0.0665992	4.88609	0.348535	0.554944	0.620896
ENSBTAG00000000271	BT.51770	meiosis-specific nuclear structural protein 1 [Source:RefSeq peptide;Acc:NP_001039803]	protein_coding	53958912	54043420	+	10	ENSBTAT00000000337	532884	-0.24915	0.405592	0.374176	0.540737	1	0.177866	0.405592	0.183569	0.668324	0.846081	0.122962	0.405592	0.101685	0.749817	0.818435	2.20697	0.405592	26.4579	2.69348e-07	1.14742e-06
ENSBTAG00000000274	YKT6	Synaptobrevin homolog YKT6 [Source:UniProtKB/Swiss-Prot;Acc:Q3T000]	protein_coding	77802985	77810784	-	4	ENSBTAT00000000341	507409	0.0726826	4.97247	0.765959	0.38147	1	0.042636	4.97247	0.258307	0.611286	0.814239	-0.149177	4.97247	3.18546	0.0742963	0.132467	-0.149079	4.97247	2.8588	0.0908754	0.131278
ENSBTAG00000000275	PARP11	poly [Source:RefSeq peptide;Acc:NP_001075921]	protein_coding	106604205	106638053	+	5	ENSBTAT00000049732	539763	0.0473346	5.79467	0.168576	0.681381	1	0.256694	5.79467	5.00068	0.0253373	0.133478	0.355067	5.79467	9.45746	0.00210292	0.00640379	0.853237	5.79467	48.7933	2.84404e-12	2.57193e-11
ENSBTAG00000000277	IL18	Interleukin-18 [Source:UniProtKB/Swiss-Prot;Acc:Q9TU73]	protein_coding	22800427	22826698	-	15	ENSBTAT00000065052, ENSBTAT00000000344	281249	-0.16405	5.21734	0.478413	0.489142	1	-0.0280162	5.21734	0.0140564	0.905624	0.962827	0.678531	5.21734	8.10002	0.00442648	0.0121238	1.09255	5.21734	18.0035	2.20504e-05	6.82275e-05
ENSBTAG00000000279	RAB26	Ras-related protein Rab-26 [Source:UniProtKB/Swiss-Prot;Acc:Q29RR0]	protein_coding	1680110	1686192	+	25	ENSBTAT00000000348	515675	0.042939	1.83204	0.0289962	0.864788	1	-0.0426857	1.83204	0.0279071	0.867327	0.947902	-1.35077	1.83204	26.6747	2.40755e-07	2.13511e-06	-2.04001	1.83204	52.1872	5.04546e-13	5.08296e-12
ENSBTAG00000000281	BT.30108	meiotic nuclear division protein 1 homolog [Source:RefSeq peptide;Acc:NP_001033312]	protein_coding	4212634	4296899	-	17	ENSBTAT00000000351	618239	0.235584	1.18796	0.878439	0.34863	1	-0.11635	1.18796	0.202831	0.652445	0.836814	-0.333668	1.18796	1.90134	0.167928	0.256998	-0.760456	1.18796	8.48613	0.00357864	0.00722513
ENSBTAG00000000283	CSF1	macrophage colony-stimulating factor 1 precursor [Source:RefSeq peptide;Acc:NP_776451]	protein_coding	33607139	33621030	-	3	ENSBTAT00000000353	281094	-0.315159	5.19268	0.785232	0.375546	1	-0.0567274	5.19268	0.0254691	0.873204	0.949979	0.650912	5.19268	3.2245	0.072544	0.129887	1.76523	5.19268	19.3677	1.07817e-05	3.52921e-05
ENSBTAG00000000285	GUF1	Translation factor GUF1, mitochondrial [Source:UniProtKB/Swiss-Prot;Acc:A6QLJ3]	protein_coding	64934477	64959027	+	6	ENSBTAT00000000356	522459	0.0943579	2.95432	0.350378	0.553899	1	-0.279926	2.95432	2.90163	0.0884898	0.287526	-0.349998	2.95432	4.84818	0.0276754	0.058057	-0.71959	2.95432	17.563	2.77951e-05	8.4254e-05
ENSBTAG00000000286	PFKM	6-phosphofructokinase, muscle type [Source:UniProtKB/Swiss-Prot;Acc:Q0IIG5]	protein_coding	32312957	32337525	-	5	ENSBTAT00000000359	506544	-0.0440801	2.51317	0.0538097	0.816562	1	-0.298578	2.51317	2.30346	0.129086	0.35783	-0.550064	2.51317	8.72395	0.00314057	0.00903539	-0.838341	2.51317	17.5597	2.78427e-05	8.43341e-05
ENSBTAG00000000287	GNPDA2	Glucosamine-6-phosphate isomerase 2 [Source:UniProtKB/Swiss-Prot;Acc:Q17QL1]	protein_coding	64961798	64992219	-	6	ENSBTAT00000000357	508383	-0.0191327	4.50724	0.0325051	0.856924	1	-0.0450469	4.50724	0.176794	0.674143	0.84948	-0.0952244	4.50724	0.788809	0.37446	0.485233	-0.394095	4.50724	11.9114	0.000557902	0.00133762
ENSBTAG00000000288	UPF2	Uncharacterized protein [Source:UniProtKB/TrEMBL;Acc:F1MQ83]	protein_coding	12363666	12452723	+	13	ENSBTAT00000061493	781181	-0.220098	7.00414	4.55532	0.0328166	0.700244	0.0558505	7.00414	0.29674	0.585933	0.797924	0.137238	7.00414	1.78677	0.181321	0.272529	0.429975	7.00414	15.6672	7.55219e-05	0.000211909
ENSBTAG00000000289	ASB8	Ankyrin repeat and SOCS box protein 8 [Source:UniProtKB/Swiss-Prot;Acc:Q08E43]	protein_coding	32303361	32311809	+	5	ENSBTAT00000000361	617269	0.0519435	5.78393	0.377479	0.538956	1	0.0787777	5.78393	0.863362	0.352799	0.627305	-0.241918	5.78393	8.17591	0.00424505	0.0117167	-0.244502	5.78393	7.43813	0.00638562	0.012224
ENSBTAG00000000290	ATP11B	Uncharacterized protein [Source:UniProtKB/TrEMBL;Acc:F1MW32]	protein_coding	84722368	84818534	-	1	ENSBTAT00000032070	614392	0.0895097	6.52543	0.358289	0.549458	1	0.451055	6.52543	9.06092	0.00261131	0.0296362	0.507281	6.52543	11.3208	0.000766459	0.00268892	0.368079	6.52543	5.35279	0.0206892	0.0350939
ENSBTAG00000000291	DHTKD1	probable 2-oxoglutarate dehydrogenase E1 component DHKTD1, mitochondrial [Source:RefSeq peptide;Acc:NP_001192767]	protein_coding	12294011	12339110	-	13	ENSBTAT00000000364	517113	-0.121316	3.90942	1.63415	0.20113	1	0.0395731	3.90942	0.169835	0.680258	0.853669	-2.9104e-05	3.90942	1.15169e-07	0.999729	0.999966	0.176242	3.90942	3.01396	0.0825504	0.120758
ENSBTAG00000000292	TCIRG1	Uncharacterized protein [Source:UniProtKB/TrEMBL;Acc:F1MGS2]	protein_coding	46214074	46223038	+	29	ENSBTAT00000000367	NA	0.132591	7.89744	1.8209	0.177207	1	-0.0460335	7.89744	0.219567	0.63937	0.829223	0.614727	7.89744	38.6483	5.07467e-10	9.04794e-09	1.10385	7.89744	110.218	8.77686e-26	6.46237e-24
ENSBTAG00000000295	MGC139228	uncharacterized protein C2orf63 homolog [Source:RefSeq peptide;Acc:NP_001095512]	protein_coding	37787989	37822911	-	11	ENSBTAT00000000369, ENSBTAT00000031393	517621	0.124127	4.06729	0.760402	0.383203	1	-0.271551	4.06729	3.66095	0.0557019	0.217128	-0.387408	4.06729	7.71967	0.00546224	0.014527	-0.777007	4.06729	26.8751	2.17039e-07	9.42083e-07
ENSBTAG00000000296	IMPDH1	Inosine-5'-monophosphate dehydrogenase 1 [Source:UniProtKB/Swiss-Prot;Acc:A0JNA3]	protein_coding	93382312	93399661	-	4	ENSBTAT00000000374	504305	0.0641186	6.05359	0.570332	0.450127	1	-0.0605215	6.05359	0.501425	0.478875	0.728109	0.218218	6.05359	6.6348	0.0100005	0.024374	0.631054	6.05359	49.5408	1.94288e-12	1.81194e-11
ENSBTAG00000000297	ZNF330	Zinc finger protein 330 [Source:UniProtKB/Swiss-Prot;Acc:Q32LC9]	protein_coding	16835048	16854199	-	17	ENSBTAT00000000370	533230	-0.0289931	4.46018	0.0877982	0.766995	1	-0.20966	4.46018	4.60558	0.0318681	0.154137	0.0237232	4.46018	0.0611178	0.804738	0.859963	-0.0509405	4.46018	0.248421	0.618189	0.678047
ENSBTAG00000000300	KIAA2022	Uncharacterized protein [Source:UniProtKB/TrEMBL;Acc:E1BF32]	protein_coding	81474207	81480046	+	X	ENSBTAT00000000375	512493	0.0407971	0.1765	0.0201096	0.887231	1	-0.167061	0.1765	0.307297	0.579344	0.793844	-0.989021	0.1765	10.3232	0.00131365	0.00426491	-1.04535	0.1765	10.3	0.00133032	0.00294124
ENSBTAG00000000301		glycerol kinase [Source:RefSeq peptide;Acc:NP_001039902]	protein_coding	111598716	111600550	+	2	ENSBTAT00000000378	538702	0.0591878	1.52259	0.0824695	0.773978	1	0.22966	1.52259	1.17035	0.27933	0.554372	0.583669	1.52259	7.80339	0.00521484	0.0139624	0.521785	1.52259	5.29896	0.0213381	0.0360665
ENSBTAG00000000305	LMO4	LIM domain transcription factor LMO4 [Source:UniProtKB/Swiss-Prot;Acc:Q3SWZ8]	protein_coding	56832933	56846708	-	3	ENSBTAT00000000389	614212	-0.00414716	3.59577	0.000958941	0.975296	1	-0.357674	3.59577	6.88815	0.00867691	0.0677702	-0.162359	3.59577	1.42817	0.232064	0.331584	0.355083	3.59577	6.16114	0.0130587	0.0232314
ENSBTAG00000000306	ITK	tyrosine-protein kinase ITK/TSK [Source:RefSeq peptide;Acc:NP_001098858]	protein_coding	70911162	70973272	+	7	ENSBTAT00000035086	522311	0.202709	1.23143	0.517286	0.472002	1	0.2928	1.23143	1.0247	0.311407	0.584094	0.173922	1.23143	0.366716	0.5448	0.646218	0.115341	1.23143	0.170644	0.67954	0.735532
ENSBTAG00000000308	ITCH	E3 ubiquitin-protein ligase Itchy homolog [Source:RefSeq peptide;Acc:NP_001075897]	protein_coding	64357862	64462219	+	13	ENSBTAT00000000397	508431	-0.0829146	7.08588	0.898047	0.343306	1	0.0941272	7.08588	1.15756	0.281971	0.556386	-0.116017	7.08588	1.75258	0.185552	0.27763	-0.300625	7.08588	10.5307	0.00117408	0.00262206
ENSBTAG00000000312	GRINA	Protein lifeguard 1 [Source:UniProtKB/Swiss-Prot;Acc:Q32L53]	protein_coding	2018559	2021709	-	14	ENSBTAT00000000410	510225	0.201035	6.57844	2.92244	0.0873554	1	0.174508	6.57844	2.21061	0.137065	0.371233	0.499197	6.57844	17.8329	2.41178e-05	0.000125023	1.03855	6.57844	68.5987	1.20681e-16	2.08017e-15
ENSBTAG00000000313	NUDT13	nucleoside diphosphate-linked moiety X motif 13 [Source:RefSeq peptide;Acc:NP_001039370]	protein_coding	29352464	29369144	+	28	ENSBTAT00000000407	504993	-0.100307	2.74584	0.365351	0.545549	1	-0.286844	2.74584	3.33187	0.0679495	0.245087	-0.203364	2.74584	1.74749	0.186192	0.278389	-0.378298	2.74584	5.18458	0.0227882	0.0382411
ENSBTAG00000000315	ECD	protein SGT1 [Source:RefSeq peptide;Acc:NP_001039736]	protein_coding	29370791	29399632	-	28	ENSBTAT00000000413	524184	-0.0314362	5.31954	0.228823	0.632398	1	-0.114975	5.31954	3.03355	0.0815592	0.273423	-0.0354505	5.31954	0.300654	0.583473	0.681585	-0.0121196	5.31954	0.0310961	0.860026	0.891104
ENSBTAG00000000317	BT.105291	C-Jun-amino-terminal kinase-interacting protein 1 [Source:RefSeq peptide;Acc:NP_001095978]	protein_coding	76794436	76813776	+	15	ENSBTAT00000000419	524806	0.0237563	-0.0913213	0.0051955	0.942538	1	-0.437307	-0.0913213	1.96051	0.161459	0.409326	0.219588	-0.0913213	0.459353	0.497926	0.604075	1.14343	-0.0913213	10.655	0.00109771	0.00246814
ENSBTAG00000000320	UBAP1	ubiquitin-associated protein 1 [Source:RefSeq peptide;Acc:NP_001093846]	protein_coding	76964264	76988252	+	8	ENSBTAT00000036476	517788	0.208504	6.84605	2.374	0.123371	1	0.44905	6.84605	10.9771	0.000922428	0.0145802	0.733556	6.84605	28.9715	7.3452e-08	7.4902e-07	0.928625	6.84605	41.5532	1.14705e-10	8.20754e-10
ENSBTAG00000000321	TBL2	transducin beta-like protein 2 precursor [Source:RefSeq peptide;Acc:NP_001069003]	protein_coding	34151410	34156679	+	25	ENSBTAT00000000422	511758	1.90106e-05	4.22007	4.84374e-08	0.999824	1	0.289882	4.22007	5.82076	0.0158381	0.0996395	0.541024	4.22007	19.807	8.56704e-06	5.08143e-05	0.504499	4.22007	15.2281	9.52734e-05	0.000262696
ENSBTAG00000000322	CD2AP	CD2-associated protein [Source:RefSeq peptide;Acc:NP_001193468]	protein_coding	20596998	20680179	+	23	ENSBTAT00000061046	533188	-0.0387696	6.18063	0.139754	0.708526	1	-0.0757149	6.18063	0.534024	0.46492	0.719083	-0.221529	6.18063	4.54084	0.0330954	0.0673423	-0.356762	6.18063	10.5682	0.00115047	0.00257561
ENSBTAG00000000329	BT.68694	multiple EGF-like-domains 10 [Source:RefSeq peptide;Acc:NP_001039916]	protein_coding	27820355	27998816	-	7	ENSBTAT00000000434	539136	-0.0753867	1.84447	0.0268191	0.869916	1	-0.0758175	1.84447	0.0278169	0.86754	0.947902	-2.87761	1.84447	35.2897	2.8413e-09	4.19963e-08	-3.7309	1.84447	52.1041	5.26361e-13	5.28488e-12
ENSBTAG00000000330	BT.103955	aldehyde dehydrogenase family 16 member A1 [Source:RefSeq peptide;Acc:NP_001095339]	protein_coding	56364610	56378365	+	18	ENSBTAT00000043139	506329	0.0113145	4.35617	0.0213428	0.883849	1	-0.188253	4.35617	5.5836	0.0181294	0.108286	-0.15405	4.35617	3.75138	0.052764	0.0995884	-0.413205	4.35617	23.4153	1.30534e-06	4.9618e-06
ENSBTAG00000000332	ERF	ETS domain-containing transcription factor ERF [Source:RefSeq peptide;Acc:NP_001192394]	protein_coding	51350921	51357467	+	18	ENSBTAT00000000437	789798	-0.111988	3.82838	1.23835	0.26579	1	-0.311473	3.82838	9.5636	0.00198473	0.025185	0.0793195	3.82838	0.615992	0.432541	0.542005	0.0177338	3.82838	0.0268245	0.869903	0.898917
ENSBTAG00000000333	ARHGAP20	rho GTPase-activating protein 20 [Source:RefSeq peptide;Acc:NP_001193662]	protein_coding	20909251	21004834	-	15	ENSBTAT00000040101	515501	-0.333445	0.134323	0.81773	0.365845	1	-0.00388386	0.134323	0.00015846	0.989956	0.995716	-0.156901	0.134323	0.163697	0.685775	0.767135	0.934986	0.134323	4.44316	0.0350413	0.0563608
ENSBTAG00000000340	bta-mir-6527	bta-mir-6527 [Source:miRBase;Acc:MI0022323]	protein_coding	79548065	79556310	-	13	ENSBTAT00000000445	533757	-0.270723	6.15879	10.834	0.000996555	0.0893753	-0.231508	6.15879	8.05638	0.00453437	0.0443809	-0.262175	6.15879	10.3652	0.00128415	0.00418393	-0.499449	6.15879	33.4869	7.17458e-09	3.95282e-08
ENSBTAG00000000341	ISOC1	Isochorismatase domain-containing protein 1 [Source:UniProtKB/Swiss-Prot;Acc:A6QLY4]	protein_coding	26174298	26197424	-	7	ENSBTAT00000035645	540524	-0.0806453	2.21578	0.271167	0.60255	1	-0.203354	2.21578	1.586	0.207898	0.470373	0.248997	2.21578	2.51727	0.112606	0.186136	-0.470565	2.21578	7.60823	0.00581025	0.0112162
ENSBTAG00000000342	PLOD3	procollagen-lysine,2-oxoglutarate 5-dioxygenase 3 precursor [Source:RefSeq peptide;Acc:NP_001180184]	protein_coding	36057472	36065405	+	25	ENSBTAT00000000447	514996	0.02864	5.99098	0.08128	0.77557	1	0.0989776	5.99098	0.97139	0.324334	0.597937	0.195296	5.99098	3.81592	0.0507676	0.0965338	0.596875	5.99098	31.9548	1.57802e-08	8.27115e-08
ENSBTAG00000000343	ZNHIT1	Zinc finger HIT domain-containing protein 1 [Source:UniProtKB/Swiss-Prot;Acc:Q24JY4]	protein_coding	36050528	36056887	-	25	ENSBTAT00000000448	514997	0.0956127	4.1243	0.704831	0.401165	1	-0.0190935	4.1243	0.0274059	0.868513	0.948105	-0.0911604	4.1243	0.642555	0.422787	0.5332	-0.141275	4.1243	1.36051	0.24345	0.310841
ENSBTAG00000000347	RHOG	rho-related GTP-binding protein RhoG [Source:RefSeq peptide;Acc:NP_001073774]	protein_coding	52061683	52075146	+	15	ENSBTAT00000000453	538559	-0.0604588	8.51835	0.39297	0.530743	1	0.0204031	8.51835	0.0447579	0.83245	0.934152	-0.0251096	8.51835	0.0676537	0.794784	0.852611	0.0750699	8.51835	0.54319	0.461114	0.5341
ENSBTAG00000000355	OXLD1	Uncharacterized protein C17orf90 homolog [Source:UniProtKB/Swiss-Prot;Acc:A7YVI8]	protein_coding	51763604	51765917	+	19	ENSBTAT00000000461	617776	-0.125006	1.86979	0.705568	0.400919	1	-0.439593	1.86979	9.53369	0.00201734	0.0253827	0.0158131	1.86979	0.0127359	0.910147	0.938877	-0.273501	1.86979	2.97796	0.0844055	0.123155
ENSBTAG00000000356	CCDC137	Coiled-coil domain-containing protein 137 [Source:UniProtKB/Swiss-Prot;Acc:Q17QR4]	protein_coding	51757841	51763491	-	19	ENSBTAT00000034734	511225	-0.285129	5.04622	10.768	0.0010327	0.0912444	-0.0923017	5.04622	1.20256	0.27281	0.548254	0.078898	5.04622	0.858357	0.354199	0.464937	0.0174654	5.04622	0.0376117	0.846225	0.879861
ENSBTAG00000000357	BT.45696	Uncharacterized protein [Source:UniProtKB/TrEMBL;Acc:E1BCY7]	protein_coding	23463555	23505183	-	27	ENSBTAT00000000463	533821	-0.21576	2.95649	1.47653	0.224318	1	-1.03597	2.95649	32.1316	1.44074e-08	4.19151e-06	-1.16605	2.95649	42.3623	7.58374e-11	1.65071e-09	-1.2515	2.95649	43.2351	4.85427e-11	3.63933e-10
ENSBTAG00000000359	BT.63473	Eukaryotic translation initiation factor 3 subunit J [Source:UniProtKB/Swiss-Prot;Acc:Q0VCU8]	protein_coding	103984741	104002866	+	10	ENSBTAT00000000465	539052	0.0133074	6.57248	0.0165887	0.897518	1	0.149957	6.57248	2.11396	0.145961	0.384757	0.476408	6.57248	21.0816	4.4014e-06	2.82713e-05	0.451778	6.57248	16.9754	3.78667e-05	0.000111718
ENSBTAG00000000362	SPG11	Uncharacterized protein [Source:UniProtKB/TrEMBL;Acc:F1MEB4]	protein_coding	104004263	104081363	-	10	ENSBTAT00000000470	507819	-0.0139504	5.46898	0.0217021	0.882882	1	-0.175057	5.46898	3.42101	0.0643717	0.238012	-0.377736	5.46898	16.4125	5.09469e-05	0.000244709	-0.659174	5.46898	44.2574	2.87921e-11	2.25202e-10
ENSBTAG00000000363	BDP1	Uncharacterized protein [Source:UniProtKB/TrEMBL;Acc:F1MEB1]	protein_coding	9930159	10012592	-	20	ENSBTAT00000000474	519320	-0.187302	5.52077	0.923038	0.336678	1	0.3343	5.52077	3.00218	0.0831525	0.276974	0.364279	5.52077	3.53324	0.0601503	0.11134	0.292913	5.52077	2.0576	0.151448	0.206171
ENSBTAG00000000365	TDP2	Tyrosyl-DNA phosphodiesterase 2 [Source:UniProtKB/Swiss-Prot;Acc:A7YWI9]	protein_coding	32849318	32861445	+	23	ENSBTAT00000000472	507579	-0.0874989	5.08631	1.12263	0.289352	1	-0.0619742	5.08631	0.574	0.448674	0.707003	-0.0399941	5.08631	0.240628	0.623753	0.71581	-0.115486	5.08631	1.77126	0.183227	0.243134
ENSBTAG00000000369	EPS8	Uncharacterized protein [Source:UniProtKB/TrEMBL;Acc:E1BCX9]	protein_coding	94673755	94749093	+	5	ENSBTAT00000000479, ENSBTAT00000029983	538419	0.0428943	6.90282	0.0817347	0.77496	1	-0.444528	6.90282	8.64482	0.00327993	0.0352777	-0.815518	6.90282	28.9113	7.57698e-08	7.68522e-07	-0.537069	6.90282	11.3475	0.000755506	0.00175529
ENSBTAG00000000371	DIS3L	DIS3-like exonuclease 1 [Source:RefSeq peptide;Acc:NP_001071624]	protein_coding	13162027	13194338	+	10	ENSBTAT00000000481	777771	-0.0559246	6.37306	0.465457	0.495085	1	-0.251296	6.37306	9.24685	0.00235901	0.0277104	-0.351019	6.37306	18.2587	1.92839e-05	0.000103055	-0.444267	6.37306	26.1667	3.13181e-07	1.31815e-06
ENSBTAG00000000372	TIPIN	TIMELESS-interacting protein [Source:UniProtKB/Swiss-Prot;Acc:Q3ZCC4]	protein_coding	13195494	13212891	-	10	ENSBTAT00000000482	506176	-0.151211	4.59956	1.61889	0.203247	1	0.349452	4.59956	8.71682	0.00315287	0.0344076	0.640748	4.59956	28.9297	7.50528e-08	7.61898e-07	0.432355	4.59956	11.5983	0.000660139	0.00155492
ENSBTAG00000000375	SSRP1	FACT complex subunit SSRP1 [Source:RefSeq peptide;Acc:NP_001094511]	protein_coding	81817413	81826972	-	15	ENSBTAT00000000486	282082	-0.0388871	7.45514	0.189822	0.663065	1	-0.0985783	7.45514	1.21659	0.270032	0.544814	-0.0770086	7.45514	0.743604	0.388509	0.498562	-0.129339	7.45514	1.88212	0.170094	0.228316
ENSBTAG00000000376	P2RX3	P2X purinoceptor [Source:UniProtKB/TrEMBL;Acc:F1N7A9]	protein_coding	81828654	81860220	+	15	ENSBTAT00000039552	530468	-0.0928945	2.86036	0.567827	0.451124	1	-0.345974	2.86036	7.0007	0.00814777	0.0648744	-0.450935	2.86036	13.7183	0.00021238	0.000872938	-0.941937	2.86036	52.2045	5.00107e-13	5.0425e-12
ENSBTAG00000000379	GOLT1B	Vesicle transport protein GOT1B [Source:UniProtKB/Swiss-Prot;Acc:Q2YDE3]	protein_coding	89102688	89116625	-	5	ENSBTAT00000000490	515866	0.0447234	5.40473	0.215366	0.642594	1	0.107038	5.40473	1.22213	0.268942	0.543932	0.368656	5.40473	14.5662	0.000135321	0.000587802	0.302178	5.40473	8.75696	0.00308422	0.00630265
ENSBTAG00000000380	C5H12orf39	Spexin [Source:UniProtKB/Swiss-Prot;Acc:Q0VC44]	protein_coding	89082247	89092699	-	5	ENSBTAT00000000491	509493	0.51505	4.54705	7.24988	0.00709058	0.309673	1.00803	4.54705	26.8214	2.2315e-07	3.20691e-05	1.2557	4.54705	39.2619	3.70597e-10	6.83227e-09	1.62526	4.54705	58.8679	1.68618e-14	2.08855e-13
ENSBTAG00000000382	MED27	Mediator of RNA polymerase II transcription subunit 27 [Source:UniProtKB/Swiss-Prot;Acc:Q2TBN7]	protein_coding	101977235	102196459	-	11	ENSBTAT00000000493	525389	0.130873	4.55929	2.85569	0.091051	1	-0.0176915	4.55929	0.0503743	0.822413	0.929649	0.0605887	4.55929	0.583742	0.444849	0.553359	0.163564	4.55929	3.74416	0.0529925	0.0816132
ENSBTAG00000000385	ZNF238	Zinc finger protein 238 [Source:UniProtKB/Swiss-Prot;Acc:A0JN76]	protein_coding	33913963	33918059	+	16	ENSBTAT00000000497	538793	-0.477544	4.55766	13.0979	0.000295634	0.0410037	-0.405127	4.55766	9.41032	0.00215767	0.0264218	0.222386	4.55766	2.85306	0.0912004	0.156343	0.412503	4.55766	8.85683	0.00291995	0.0060071
ENSBTAG00000000386			pseudogene	28422865	28423634	-	19	ENSBTAT00000000500	512248	-0.0220526	7.2313	0.067262	0.795366	1	0.056919	7.2313	0.446672	0.50392	0.744341	0.0175532	7.2313	0.0424404	0.836783	0.883944	0.262534	7.2313	8.50792	0.00353604	0.00714275
ENSBTAG00000000387	NICN1	nicolin-1 [Source:RefSeq peptide;Acc:NP_001029939]	protein_coding	51262430	51266667	-	22	ENSBTAT00000000498	614730	0.122447	4.01441	1.66961	0.196311	1	-0.0806341	4.01441	0.705919	0.400802	0.668412	-0.369478	4.01441	14.678	0.000127523	0.00055867	-0.452002	4.01441	19.3448	1.09114e-05	3.56872e-05
ENSBTAG00000000389	ZNF212	Uncharacterized protein [Source:UniProtKB/TrEMBL;Acc:F1ME16]	protein_coding	113127975	113131240	+	4	ENSBTAT00000000499	536307, 507268	-0.253229	2.10413	3.647	0.0561704	0.880004	-0.149826	2.10413	1.22106	0.269153	0.543987	-0.339	2.10413	6.3536	0.0117143	0.0279233	-0.558019	2.10413	14.2833	0.000157255	0.000416924
ENSBTAG00000000390	TPST1	protein-tyrosine sulfotransferase 1 [Source:RefSeq peptide;Acc:NP_001071380]	protein_coding	28339035	28445471	+	25	ENSBTAT00000000502	782311, 513004	-0.242477	1.57941	0.755916	0.384609	1	0.201149	1.57941	0.515627	0.472713	0.724839	0.441666	1.57941	2.43585	0.11859	0.194064	0.559835	1.57941	3.59622	0.0579111	0.0883442
ENSBTAG00000000392	ASCC1	activating signal cointegrator 1 complex subunit 1 [Source:RefSeq peptide;Acc:NP_001069509]	protein_coding	28337349	28447014	-	28	ENSBTAT00000000504	534915	0.025468	4.18905	0.0714734	0.789203	1	-0.0448865	4.18905	0.213108	0.644342	0.831464	-0.353521	4.18905	13.7777	0.000205762	0.000850719	-0.522997	4.18905	26.2717	2.96599e-07	1.25455e-06
ENSBTAG00000000394	BT.70619	beta-secretase 2 precursor [Source:RefSeq peptide;Acc:NP_001192991]	protein_coding	142875109	142980623	+	1	ENSBTAT00000000507	534774	-0.140792	3.19676	0.070899	0.790032	1	0.153631	3.19676	0.087978	0.766764	0.901319	4.33433	3.19676	53.4073	2.71093e-13	1.07429e-11	5.56647	3.19676	71.5703	2.67558e-17	5.11448e-16
ENSBTAG00000000396	PIM1	Serine/threonine-protein kinase pim-1 [Source:UniProtKB/Swiss-Prot;Acc:Q9N0P9]	protein_coding	11051544	11055416	-	23	ENSBTAT00000000511	281402	0.784741	4.96403	7.87391	0.00501531	0.247201	0.98162	4.96403	11.9501	0.000546445	0.0102484	1.05511	4.96403	13.6896	0.000215645	0.000885139	1.44167	4.96403	23.2023	1.45823e-06	5.50087e-06
ENSBTAG00000000404	APOA1BP	NAD(P)H-hydrate epimerase [Source:UniProtKB/Swiss-Prot;Acc:Q6QRN6]	protein_coding	14287557	14290449	-	3	ENSBTAT00000000518	404132	0.0290174	4.35044	0.065001	0.798759	1	-0.121237	4.35044	1.12437	0.288979	0.563303	0.0584129	4.35044	0.25837	0.611243	0.705526	-0.0647949	4.35044	0.281858	0.595486	0.657742
ENSBTAG00000000405	VKORC1	Vitamin K epoxide reductase complex subunit 1 [Source:UniProtKB/Swiss-Prot;Acc:Q6B4J2]	protein_coding	27457370	27459608	-	25	ENSBTAT00000000519	445422	0.20718	3.10758	2.64944	0.103586	1	-0.148163	3.10758	1.30748	0.252851	0.525987	-0.532056	3.10758	17.8758	2.35796e-05	0.000122606	-0.80923	3.10758	36.0574	1.91593e-09	1.14725e-08
ENSBTAG00000000406	GPATCH4	G patch domain-containing protein 4 [Source:UniProtKB/Swiss-Prot;Acc:Q2KJE1]	protein_coding	14279666	14287674	+	3	ENSBTAT00000033914	768314	-0.219469	4.75604	3.76145	0.0524471	0.851141	-0.147141	4.75604	1.7231	0.189295	0.448532	0.207546	4.75604	3.34246	0.0675137	0.122331	0.280601	4.75604	5.45772	0.019482	0.0332591
ENSBTAG00000000409	BT.35848	pre-mRNA-processing factor 17 [Source:RefSeq peptide;Acc:NP_001069111]	protein_coding	40471783	40519845	-	9	ENSBTAT00000000526	514003	-0.100928	6.13148	1.49301	0.221749	1	0.286634	6.13148	12.0984	0.000504662	0.00960065	0.357438	6.13148	18.7462	1.49322e-05	8.23448e-05	0.736295	6.13148	71.1961	3.23426e-17	6.10415e-16
ENSBTAG00000000411	HGS	Hepatocyte growth factor-regulated tyrosine kinase substrate [Source:UniProtKB/Swiss-Prot;Acc:Q0V8S0]	protein_coding	51733073	51746201	-	19	ENSBTAT00000000527	511582	-0.0416631	6.8876	0.243269	0.621855	1	-0.0337252	6.8876	0.159567	0.689556	0.859877	0.126565	6.8876	2.22222	0.136037	0.216613	0.332226	6.8876	13.7694	0.000206678	0.000535575
ENSBTAG00000000415	ERBB2IP	Uncharacterized protein [Source:UniProtKB/TrEMBL;Acc:E1BKT3]	protein_coding	13483520	13558286	-	20	ENSBTAT00000000533	NA	0.066946	7.84194	0.530748	0.466293	1	0.221609	7.84194	5.83014	0.0157539	0.0993249	-0.254859	7.84194	7.66751	0.00562239	0.0148965	-0.242226	7.84194	6.23082	0.0125545	0.0224245
ENSBTAG00000000417	MRPL12	39S ribosomal protein L12, mitochondrial precursor [Source:RefSeq peptide;Acc:NP_963900]	protein_coding	51718461	51731674	-	19	ENSBTAT00000000534, ENSBTAT00000000538, ENSBTAT00000053193	100848134, 100850549, 399560	0.0547727	4.78641	0.139137	0.70914	1	-0.194682	4.78641	1.75147	0.185692	0.443513	-0.402677	4.78641	7.47403	0.00625953	0.0163164	-0.550869	4.78641	12.5153	0.000403629	0.000991246
ENSBTAG00000000421	EEA1	Uncharacterized protein [Source:UniProtKB/TrEMBL;Acc:F1MN61]	protein_coding	22806703	22884689	-	5	ENSBTAT00000047703	NA	-0.0950098	7.12637	0.497569	0.48057	1	0.0756545	7.12637	0.317095	0.573359	0.790842	0.0379405	7.12637	0.079276	0.778281	0.840273	0.314107	7.12637	4.86782	0.0273621	0.0450918
ENSBTAG00000000422	TSHZ1	Uncharacterized protein [Source:UniProtKB/TrEMBL;Acc:G3MY13]	protein_coding	3674813	3678046	-	24	ENSBTAT00000000543	516106	-0.0600854	3.03108	0.265315	0.606492	1	-0.086455	3.03108	0.555915	0.455911	0.712538	-0.0591403	3.03108	0.245125	0.620529	0.713552	-0.296845	3.03108	5.35236	0.0206943	0.0350976
ENSBTAG00000000423	RBM4B	RNA-binding protein 4B [Source:RefSeq peptide;Acc:NP_001039393]	protein_coding	45338337	45347624	-	29	ENSBTAT00000007153	505756	-0.135839	3.38365	1.32354	0.249958	1	-0.267176	3.38365	6.40519	0.0113787	0.0801684	-0.32762	3.38365	10.3255	0.00131202	0.00426192	-0.773694	3.38365	48.9223	2.66302e-12	2.42107e-11
ENSBTAG00000000425	RPL17	60S ribosomal protein L17 [Source:UniProtKB/Swiss-Prot;Acc:Q3T025]	protein_coding	55609537	55610119	+	21	ENSBTAT00000005580	514046	0.0885924	8.25286	0.481503	0.487742	1	0.11951	8.25286	0.875149	0.349534	0.624231	-0.358163	8.25286	7.7597	0.00534249	0.0142594	-0.703151	8.25286	26.9722	2.06397e-07	8.99163e-07
ENSBTAG00000000428	BAK1	bcl-2 homologous antagonist/killer [Source:RefSeq peptide;Acc:NP_001071386]	protein_coding	7655892	7658885	-	23	ENSBTAT00000000549	514090	0.0876247	4.90524	0.751979	0.38585	1	-0.0534839	4.90524	0.282662	0.594962	0.803431	0.41489	4.90524	16.764	4.23281e-05	0.000207517	0.816614	4.90524	57.7205	3.02141e-14	3.60754e-13
ENSBTAG00000000429	BT.56883	integral membrane protein DGCR2/IDD precursor [Source:RefSeq peptide;Acc:NP_001070504]	protein_coding	74581054	74598153	-	17	ENSBTAT00000029411	767971	0.0338899	3.51285	0.135751	0.712542	1	-0.118998	3.51285	1.58958	0.207386	0.469957	-0.205931	3.51285	5.10157	0.0239042	0.0514053	-0.275942	3.51285	7.8571	0.00506216	0.00990672
ENSBTAG00000000431	TRD@	Uncharacterized protein [Source:UniProtKB/TrEMBL;Acc:E1B7X5]	protein_coding	22195667	22211636	-	10	ENSBTAT00000052114, ENSBTAT00000046304	NA	0.254988	4.24695	1.19568	0.274186	1	0.16303	4.24695	0.484118	0.486563	0.734185	-0.474933	4.24695	4.59377	0.0320885	0.0656407	-0.233512	4.24695	1.11821	0.290305	0.36191
ENSBTAG00000000432	BT.104278	Uncharacterized protein [Source:UniProtKB/TrEMBL;Acc:E1BNZ1]	protein_coding	22106909	23304334	-	10	ENSBTAT00000054754, ENSBTAT00000064496, ENSBTAT00000046313, ENSBTAT00000000555, ENSBTAT00000002757	NA	0.0102244	1.86569	0.00188159	0.965401	1	-0.209418	1.86569	0.823006	0.364303	0.637219	-0.29549	1.86569	1.70957	0.191041	0.284096	-0.698327	1.86569	9.32339	0.00226247	0.00478913
ENSBTAG00000000435	TARBP2	RISC-loading complex subunit TARBP2 [Source:UniProtKB/Swiss-Prot;Acc:Q0IIG6]	protein_coding	26681522	26686845	+	5	ENSBTAT00000000558	514674	0.0390148	3.40032	0.133185	0.715152	1	-0.250942	3.40032	5.24988	0.0219483	0.12268	-0.0579654	3.40032	0.297811	0.585258	0.683001	-0.195528	3.40032	2.88931	0.0891693	0.129187
ENSBTAG00000000436	TNFAIP3	tumor necrosis factor alpha-induced protein 3 [Source:RefSeq peptide;Acc:NP_001179099]	protein_coding	76766557	76776874	+	9	ENSBTAT00000000557	508105	0.812176	8.23118	17.2554	3.26771e-05	0.00812025	1.52824	8.23118	57.8179	2.87542e-14	1.67253e-10	1.86289	8.23118	85.1357	2.7857e-20	5.82944e-18	2.31422	8.23118	115.174	7.20946e-27	6.23148e-25
ENSBTAG00000000437	O3FAR1	Uncharacterized protein [Source:UniProtKB/TrEMBL;Acc:E1BKC0]	protein_coding	14917017	14937522	+	26	ENSBTAT00000000560	533266	-0.212357	1.30408	0.399748	0.52722	1	0.143327	1.30408	0.215954	0.64214	0.830882	0.956742	1.30408	9.06957	0.00259898	0.00768103	1.21476	1.30408	12.3452	0.000442132	0.00108113
ENSBTAG00000000439	SFSWAP	splicing factor, suppressor of white-apricot homolog [Source:RefSeq peptide;Acc:NP_001179248]	protein_coding	46273772	46354749	-	17	ENSBTAT00000000563	512326	-0.206425	5.26791	4.2002	0.0404192	0.764606	0.124489	5.26791	1.57344	0.209708	0.473391	-0.0767444	5.26791	0.587785	0.443277	0.552094	-0.0807765	5.26791	0.581581	0.445693	0.519721
ENSBTAG00000000442	RBP4	Retinol-binding protein 4 [Source:UniProtKB/Swiss-Prot;Acc:P18902]	protein_coding	14940551	14946750	-	26	ENSBTAT00000000566	281444	0.261904	4.26228	1.11766	0.290424	1	-0.0131951	4.26228	0.00284035	0.957497	0.984316	1.03781	4.26228	17.398	3.03145e-05	0.000153412	1.59028	4.26228	34.8878	3.49256e-09	2.01155e-08
ENSBTAG00000000446	ATP11A	Uncharacterized protein [Source:UniProtKB/TrEMBL;Acc:F1N0J3]	protein_coding	90353679	90402670	+	12	ENSBTAT00000045151	512547	-0.0875607	5.98636	0.337937	0.561022	1	0.10173	5.98636	0.459089	0.49805	0.73993	0.622225	5.98636	16.8493	4.04694e-05	0.00019947	0.529458	5.98636	11.0816	0.000871906	0.00200079
ENSBTAG00000000447	C26H10ORF4	protein FRA10AC1 [Source:RefSeq peptide;Acc:NP_001069860]	protein_coding	15012962	15070687	-	26	ENSBTAT00000000570	788257, 615724	-0.0523504	4.39628	0.266853	0.605451	1	-0.206494	4.39628	4.30008	0.0381105	0.170896	-0.220894	4.39628	5.09346	0.0240162	0.051569	-0.411968	4.39628	15.229	9.5231e-05	0.000262639
ENSBTAG00000000451	TMEM126A	Transmembrane protein 126A [Source:UniProtKB/Swiss-Prot;Acc:Q32L86]	protein_coding	9962193	9970745	-	29	ENSBTAT00000000576	529762	-0.0750639	2.99064	0.168828	0.681155	1	-0.0626658	2.99064	0.116379	0.732995	0.883951	0.348122	2.99064	3.50404	0.0612195	0.112916	-0.112159	2.99064	0.324334	0.569014	0.633253
ENSBTAG00000000454	TMEM106C	Transmembrane protein 106C [Source:UniProtKB/Swiss-Prot;Acc:Q3T144]	protein_coding	32486385	32491855	-	5	ENSBTAT00000000578	514271	-0.0874098	4.24624	0.190161	0.662783	1	-0.939852	4.24624	20.9333	4.7555e-06	0.000316891	-0.414064	4.24624	4.26203	0.0389733	0.0771447	-0.674092	4.24624	10.0007	0.00156485	0.00342424
ENSBTAG00000000455	CREBZF	CREB/ATF bZIP transcription factor [Source:RefSeq peptide;Acc:NP_001092558]	protein_coding	9952633	9958039	+	29	ENSBTAT00000000579	538594	-0.0653267	4.09473	0.232347	0.629789	1	0.0533729	4.09473	0.161374	0.687894	0.858644	0.317596	4.09473	5.6004	0.0179564	0.0402905	0.593378	4.09473	16.9494	3.83893e-05	0.000113231
ENSBTAG00000000458	DYNC1LI2	cytoplasmic dynein 1 light intermediate chain 2 [Source:RefSeq peptide;Acc:NP_001193081]	protein_coding	34577220	34597773	-	18	ENSBTAT00000000581	519789	-0.0684794	5.41418	0.428688	0.512633	1	0.263028	5.41418	6.39229	0.0114617	0.0804217	0.350453	5.41418	11.1961	0.000819685	0.00284899	0.916613	5.41418	68.5734	1.22243e-16	2.10406e-15
ENSBTAG00000000459	GTDC2	Glycosyltransferase-like domain-containing protein 2 [Source:UniProtKB/Swiss-Prot;Acc:Q5NDF2]	protein_coding	15688177	15708173	+	22	ENSBTAT00000000583	497030	0.0208506	0.992712	0.0147366	0.903379	1	-0.306495	0.992712	2.8895	0.0891588	0.288956	0.119792	0.992712	0.51897	0.471281	0.578038	-0.195854	0.992712	1.22895	0.267611	0.337396
ENSBTAG00000000460	BT.43006	synaptotagmin-like protein 2 [Source:RefSeq peptide;Acc:NP_001095748]	protein_coding	9806835	9927317	+	29	ENSBTAT00000030378	614406	-0.0672548	1.11611	0.030026	0.862431	1	-0.141768	1.11611	0.147005	0.701414	0.866046	0.097831	1.11611	0.0692906	0.792373	0.851072	-0.173732	1.11611	0.212158	0.645081	0.703403
ENSBTAG00000000462	CCDC102A	Coiled-coil domain-containing protein 102A [Source:UniProtKB/Swiss-Prot;Acc:A0JNH6]	protein_coding	25580587	25602166	-	18	ENSBTAT00000000588	513086	-0.425666	-0.0927725	1.31857	0.250848	1	-0.346853	-0.0927725	1.00984	0.31494	0.588626	-0.0132978	-0.0927725	0.00185165	0.965677	0.975078	1.1763	-0.0927725	13.3766	0.000254781	0.000650477
ENSBTAG00000000469	PPP2CA	Serine/threonine-protein phosphatase 2A catalytic subunit alpha isoform [Source:UniProtKB/Swiss-Prot;Acc:P67774]	protein_coding	47425980	47450747	-	7	ENSBTAT00000000596	282320	0.0852798	8.19152	1.56058	0.21158	1	0.173328	8.19152	6.45541	0.0110615	0.0787713	0.187927	8.19152	7.56227	0.00596029	0.0156768	0.436578	8.19152	36.6078	1.44455e-09	8.80011e-09
ENSBTAG00000000472	ZNF570	zinc finger protein 570 [Source:RefSeq peptide;Acc:NP_001178282]	protein_coding	47656764	47675770	+	18	ENSBTAT00000000598	100138971	-0.178235	3.61371	2.56038	0.109572	1	-0.0816669	3.61371	0.523172	0.469492	0.7225	-0.196113	3.61371	3.03571	0.0814511	0.142707	-0.622339	3.61371	26.7228	2.34831e-07	1.01304e-06
ENSBTAG00000000473	ATP10D	probable phospholipid-transporting ATPase VD [Source:RefSeq peptide;Acc:NP_001099098]	protein_coding	67787938	67921285	+	6	ENSBTAT00000000601	536495	0.08836	5.52415	0.33294	0.563933	1	0.244477	5.52415	2.53966	0.111019	0.328904	-0.926558	5.52415	35.9114	2.06494e-09	3.16182e-08	-1.15331	5.52415	49.23	2.27641e-12	2.09352e-11
ENSBTAG00000000475	IMMP1L	mitochondrial inner membrane protease subunit 1 [Source:RefSeq peptide;Acc:NP_001073095]	protein_coding	63034393	63093076	-	15	ENSBTAT00000048157	617161	0.234056	1.7581	2.94396	0.0861991	1	-0.107928	1.7581	0.574902	0.448317	0.706784	0.127247	1.7581	0.878327	0.34866	0.459234	-0.205405	1.7581	1.87302	0.17113	0.229507
ENSBTAG00000000477	TLR5	toll-like receptor 5 precursor [Source:RefSeq peptide;Acc:NP_001035591]	protein_coding	27303741	27306317	-	16	ENSBTAT00000000604	444870	0.0971953	1.31305	0.0474603	0.827543	1	-1.19579	1.31305	5.21185	0.0224335	0.124343	-2.35011	1.31305	26.7752	2.28554e-07	2.03751e-06	-2.29986	1.31305	23.3004	1.38573e-06	5.24562e-06
ENSBTAG00000000480	IFRD2	interferon-related developmental regulator 2 [Source:RefSeq peptide;Acc:NP_001070480]	protein_coding	50610662	50637639	+	22	ENSBTAT00000000607	767939	0.0878509	3.57716	0.558067	0.45504	1	-0.023986	3.57716	0.0408032	0.839918	0.936838	0.141405	3.57716	1.38003	0.240097	0.340978	0.0916543	3.57716	0.528486	0.467244	0.5401
ENSBTAG00000000483	HYAL1	Hyaluronidase-1 [Source:UniProtKB/Swiss-Prot;Acc:Q5E985]	protein_coding	50600489	50601799	+	22	ENSBTAT00000000611	515397	0.240171	2.35015	1.60445	0.205274	1	0.329038	2.35015	3.0395	0.0812608	0.272946	0.134206	2.35015	0.477009	0.48978	0.596437	-0.0923181	2.35015	0.201051	0.653874	0.71156
ENSBTAG00000000484	HYAL2	Hyaluronidase-2 [Source:UniProtKB/Swiss-Prot;Acc:Q8SQG8]	protein_coding	50592324	50597462	+	22	ENSBTAT00000000612, ENSBTAT00000052079	281838	0.034093	1.95587	0.0327099	0.856478	1	0.469486	1.95587	6.03441	0.0140296	0.0918977	0.760076	1.95587	15.2097	9.621e-05	0.000433381	0.219698	1.95587	1.11338	0.291348	0.363021
ENSBTAG00000000489	WDR54	WD repeat-containing protein 54 [Source:RefSeq peptide;Acc:NP_001039551]	protein_coding	10186102	10189962	-	11	ENSBTAT00000000617	511447	0.319778	0.0838942	1.85955	0.172677	1	-0.015271	0.0838942	0.00437321	0.947274	0.980417	-0.0589475	0.0838942	0.0745689	0.784797	0.845242	-0.65749	0.0838942	6.02582	0.0140981	0.0249092
ENSBTAG00000000492	BT.65379	asparagine synthetase domain-containing protein 1 [Source:RefSeq peptide;Acc:NP_001029852]	protein_coding	6605444	6616484	-	2	ENSBTAT00000056728	539672	0.00266613	6.2308	0.00133687	0.970833	1	0.0185597	6.2308	0.0651436	0.798544	0.917605	-0.143791	6.2308	3.97094	0.0462919	0.0894058	-0.395958	6.2308	26.7011	2.37491e-07	1.02341e-06
ENSBTAG00000000494	PDE4D	Uncharacterized protein [Source:UniProtKB/TrEMBL;Acc:F1MS27]	protein_coding	20268721	20321935	+	20	ENSBTAT00000000631	539556	0.319499	1.69465	1.77516	0.182745	1	0.247048	1.69465	0.933894	0.333853	0.608246	-0.741452	1.69465	9.05789	0.00261564	0.00772644	-0.387475	1.69465	2.34172	0.12595	0.175588
ENSBTAG00000000495	BT.31273	hepatitis A virus cellular receptor 2 precursor [Source:RefSeq peptide;Acc:NP_001070573]	protein_coding	70824035	70870844	-	7	ENSBTAT00000049360, ENSBTAT00000000626, ENSBTAT00000018133	768047, 100850609, 509729	-0.0770496	5.22762	0.26216	0.60864	1	-0.0828605	5.22762	0.301784	0.582766	0.796338	-0.73906	5.22762	24.0122	9.57266e-07	7.3194e-06	-0.804226	5.22762	25.3487	4.78485e-07	1.95257e-06
ENSBTAG00000000497	AKR1A1	Alcohol dehydrogenase [NADP(+)] [Source:UniProtKB/Swiss-Prot;Acc:Q3ZCJ2]	protein_coding	101106702	101118441	-	3	ENSBTAT00000000630	618607	0.0533167	8.17454	0.216432	0.641772	1	0.145987	8.17454	1.62295	0.202681	0.46462	0.188927	8.17454	2.70057	0.100312	0.169359	0.324863	8.17454	7.14323	0.00752476	0.0141771
ENSBTAG00000000500	FLJ20565	PIN2/TERF1-interacting telomerase inhibitor 1 [Source:RefSeq peptide;Acc:NP_001029725]	protein_coding	8318622	8384877	+	8	ENSBTAT00000000637	525027	-0.0107242	4.14283	0.00790798	0.92914	1	0.0124257	4.14283	0.010475	0.918481	0.968668	0.256937	4.14283	4.39694	0.0360035	0.0722254	0.488881	4.14283	14.2575	0.000159427	0.000421652
ENSBTAG00000000501	KLHL13	Kelch-like protein 13 [Source:UniProtKB/Swiss-Prot;Acc:A6QQY2]	protein_coding	1975398	2038024	-	X	ENSBTAT00000000639	528138	0.157373	3.15416	0.437761	0.508205	1	-0.306445	3.15416	1.58767	0.207659	0.470282	-1.59348	3.15416	42.6869	6.42417e-11	1.41903e-09	-1.91778	3.15416	53.8859	2.1248e-13	2.25888e-12
ENSBTAG00000000504	BT.39806	transcription initiation factor IIB [Source:RefSeq peptide;Acc:NP_001039607]	protein_coding	55179369	55210377	+	3	ENSBTAT00000044137	786656, 513231	0.441821	5.59376	5.61547	0.0178026	0.515413	0.473386	5.59376	6.36962	0.011609	0.0806273	0.396735	5.59376	4.48241	0.0342453	0.0692571	1.66766	5.59376	67.1488	2.51766e-16	4.10816e-15
ENSBTAG00000000505	CCBL2	Kynurenine--oxoglutarate transaminase 3 [Source:UniProtKB/Swiss-Prot;Acc:Q0P5G4]	protein_coding	55093505	55153828	+	3	ENSBTAT00000000643	508712	0.092544	4.68038	0.411572	0.521173	1	0.183702	4.68038	1.59064	0.207234	0.469914	-0.418451	4.68038	8.10877	0.00440517	0.0120821	-0.157903	4.68038	1.04224	0.3073	0.37941
ENSBTAG00000000507	NR4A1	Nuclear receptor subfamily 4 group A member 1 [Source:UniProtKB/Swiss-Prot;Acc:Q0V8F0]	protein_coding	27977007	27992869	-	5	ENSBTAT00000000648, ENSBTAT00000046887	528390	0.939319	2.99922	16.1815	5.75544e-05	0.012482	0.809142	2.99922	11.4013	0.000733911	0.0125664	0.184146	2.99922	0.556989	0.455476	0.563405	0.165308	2.99922	0.36635	0.545001	0.612068
ENSBTAG00000000510	ATG101	Autophagy-related protein 101 [Source:UniProtKB/Swiss-Prot;Acc:Q2HJE0]	protein_coding	27962235	27968039	-	5	ENSBTAT00000000651	513049	0.127066	4.57877	2.02002	0.155237	1	0.0587062	4.57877	0.427251	0.513341	0.748824	-0.122196	4.57877	1.83648	0.175365	0.265686	-0.125233	4.57877	1.72765	0.188711	0.249522
ENSBTAG00000000511	BT.81882	consortin [Source:RefSeq peptide;Acc:NP_001098726]	protein_coding	31456108	31552138	-	16	ENSBTAT00000055849, ENSBTAT00000055573	541076	-0.0955099	3.63736	0.681767	0.408979	1	-0.285037	3.63736	5.96323	0.0146073	0.0942267	-0.466897	3.63736	16.4128	5.09391e-05	0.000244709	-0.958321	3.63736	61.0971	5.4328e-15	7.16841e-14
ENSBTAG00000000512	SNTA1	Alpha-1-syntrophin [Source:UniProtKB/Swiss-Prot;Acc:Q0P5E6]	protein_coding	63408786	63490256	-	13	ENSBTAT00000000662	527488	0.252389	2.69736	2.64821	0.103666	1	-0.225546	2.69736	2.03761	0.15345	0.396921	0.0505366	2.69736	0.105643	0.745161	0.815064	0.396507	2.69736	5.77625	0.0162441	0.0283151
ENSBTAG00000000517	BT.89962	ankyrin repeat domain-containing protein 29 [Source:RefSeq peptide;Acc:NP_001095574]	protein_coding	33386429	33419545	+	24	ENSBTAT00000000670	526872	0.311947	0.424506	0.829638	0.362377	1	-1.28045	0.424506	11.1852	0.000824547	0.0136411	-1.43815	0.424506	19.1673	1.19749e-05	6.76952e-05	-2.59388	0.424506	49.2598	2.24211e-12	2.06676e-11
ENSBTAG00000000521	PLEKHA8	pleckstrin homology domain-containing family A member 8 [Source:RefSeq peptide;Acc:NP_001183961]	protein_coding	66696649	66755780	-	4	ENSBTAT00000000679	538919	0.0662034	3.06204	0.140038	0.708243	1	0.207043	3.06204	1.33658	0.247638	0.519897	0.262358	3.06204	2.07412	0.149817	0.23427	0.47876	3.06204	6.19885	0.0127833	0.0227854
ENSBTAG00000000524	CSTB	Cystatin-B [Source:UniProtKB/Swiss-Prot;Acc:P25417]	protein_coding	146555393	146558844	-	1	ENSBTAT00000000683	512805	0.111201	8.40172	1.18399	0.276545	1	0.0996635	8.40172	0.951488	0.329341	0.604013	0.306349	8.40172	8.94535	0.00278177	0.00815456	0.535986	8.40172	24.5571	7.21405e-07	2.86449e-06
ENSBTAG00000000526	TOPBP1	DNA topoisomerase 2-binding protein 1 [Source:RefSeq peptide;Acc:NP_001193695]	protein_coding	136833122	136903149	+	1	ENSBTAT00000000686	540574	-0.0900023	6.11394	0.866213	0.352006	1	0.162562	6.11394	2.81815	0.0932035	0.298131	0.00220719	6.11394	0.000517031	0.981859	0.987051	-0.0553925	6.11394	0.292693	0.5885	0.651353
ENSBTAG00000000527	ZFAND3	AN1-type zinc finger protein 3 [Source:RefSeq peptide;Acc:NP_001095615]	protein_coding	11712802	12040961	+	23	ENSBTAT00000036100	532641	-0.0636333	6.09809	0.755375	0.38478	1	0.105773	6.09809	2.13833	0.143658	0.381639	0.168859	6.09809	5.42935	0.019801	0.0437788	0.206901	6.09809	7.3396	0.0067452	0.0128546
ENSBTAG00000000528	MANBAL	protein MANBAL [Source:RefSeq peptide;Acc:NP_001108333]	protein_coding	66899155	66926952	+	13	ENSBTAT00000000687	787482	0.143242	4.63654	2.58929	0.107588	1	-0.0537699	4.63654	0.36419	0.546189	0.771729	0.0860426	4.63654	0.916173	0.338482	0.449	0.444702	4.63654	21.5521	3.44339e-06	1.22095e-05
ENSBTAG00000000529	BT.46996	BTB/POZ domain-containing protein 9 [Source:UniProtKB/Swiss-Prot;Acc:A4IFG2]	protein_coding	12405340	12462065	-	23	ENSBTAT00000000688	505504	0.0220214	3.44174	0.0382533	0.844935	1	-0.106592	3.44174	0.848289	0.357037	0.631052	-0.170663	3.44174	2.17355	0.140402	0.222405	-0.205966	3.44174	2.79459	0.0945828	0.136008
ENSBTAG00000000532	DEM1	probable exonuclease V [Source:RefSeq peptide;Acc:NP_001075077]	protein_coding	106234354	106246150	-	3	ENSBTAT00000000690	538883	-0.209953	4.99156	1.94063	0.1636	1	-0.310977	4.99156	4.31143	0.037857	0.170464	-0.344461	4.99156	5.34382	0.0207958	0.0455393	-0.278385	4.99156	3.15714	0.0755957	0.111666
ENSBTAG00000000533	ZNF684	Uncharacterized protein [Source:UniProtKB/TrEMBL;Acc:F1MR89]	protein_coding	106216832	106226043	-	3	ENSBTAT00000000691	100138535	-0.0988646	0.933115	0.257157	0.61208	1	-0.130221	0.933115	0.366461	0.54494	0.77099	-0.24939	0.933115	1.5914	0.207126	0.303133	-0.134996	0.933115	0.404027	0.525017	0.593874
ENSBTAG00000000536	ZNF395	zinc finger protein 395 [Source:RefSeq peptide;Acc:NP_001179140]	protein_coding	10188171	10246574	+	8	ENSBTAT00000000697	509082	-0.23909	1.96633	1.03407	0.309205	1	-0.466121	1.96633	3.74221	0.0530544	0.210614	-0.769512	1.96633	10.3574	0.00128954	0.0041992	-1.29721	1.96633	25.7437	3.89894e-07	1.61425e-06
ENSBTAG00000000539	BT.34089	leucine-rich repeat-containing protein 28 [Source:RefSeq peptide;Acc:NP_001033245]	protein_coding	7411027	7600816	-	21	ENSBTAT00000000700	532910	0.123313	3.62032	0.906445	0.341059	1	-0.0212975	3.62032	0.0259387	0.87205	0.949591	-0.696275	3.62032	27.9842	1.2231e-07	1.17087e-06	-0.687697	3.62032	24.2494	8.46324e-07	3.32071e-06
ENSBTAG00000000542	CCDC104	Coiled-coil domain-containing protein 104 [Source:UniProtKB/Swiss-Prot;Acc:Q3ZC62]	protein_coding	38066011	38095813	+	11	ENSBTAT00000000705	513777	0.0260351	5.57446	0.0774414	0.780795	1	0.126176	5.57446	1.81587	0.177806	0.431949	-0.101457	5.57446	1.1642	0.280597	0.387003	0.0616802	5.57446	0.383766	0.535594	0.603892
ENSBTAG00000000545	SMEK2	serine/threonine-protein phosphatase 4 regulatory subunit 3B [Source:RefSeq peptide;Acc:NP_001178079]	protein_coding	38099216	38150591	-	11	ENSBTAT00000000709	516489	0.0110392	7.58606	0.0180663	0.893078	1	0.159256	7.58606	3.76211	0.0524263	0.208934	-0.0116905	7.58606	0.020316	0.886658	0.922867	-0.0503078	7.58606	0.337811	0.561096	0.626662
ENSBTAG00000000546	TOB1	protein Tob1 [Source:RefSeq peptide;Acc:NP_001070543]	protein_coding	36512064	36515184	+	19	ENSBTAT00000000714	768016, 784737	0.680045	4.46026	17.4274	2.98487e-05	0.00757522	0.351426	4.46026	4.54094	0.0330935	0.157581	0.22971	4.46026	1.95101	0.162478	0.250102	0.50116	4.46026	8.32799	0.00390388	0.0078235
ENSBTAG00000000548	KLHDC10	Kelch domain-containing protein 10 [Source:UniProtKB/Swiss-Prot;Acc:Q0IIC2]	protein_coding	94676716	94737325	+	4	ENSBTAT00000000718	505844	0.092663	4.28082	0.963344	0.326346	1	0.116483	4.28082	1.49875	0.220864	0.488168	0.126377	4.28082	1.79171	0.180719	0.272036	0.30913	4.28082	9.46092	0.00209896	0.0044675
ENSBTAG00000000550	ATP5D	ATP synthase subunit delta, mitochondrial [Source:UniProtKB/Swiss-Prot;Acc:P05630]	protein_coding	45302252	45304424	+	7	ENSBTAT00000000721	338081	0.132844	5.58202	1.9181	0.166066	1	-0.067795	5.58202	0.496347	0.48111	0.729862	-0.213221	5.58202	4.9122	0.0266677	0.0562896	-0.200939	5.58202	3.87937	0.048883	0.0758417
ENSBTAG00000000551	SMNDC1	survival of motor neuron-related-splicing factor 30 [Source:RefSeq peptide;Acc:NP_001030414]	protein_coding	31141809	31152181	-	26	ENSBTAT00000000722	520500	-0.0191406	5.72118	0.0446911	0.832573	1	0.284299	5.72118	9.86332	0.00168606	0.0222225	0.335461	5.72118	13.6286	0.000222762	0.00091028	0.618165	5.72118	41.4388	1.2162e-10	8.63503e-10
ENSBTAG00000000555	BT.53789	cytoplasmic aconitate hydratase [Source:RefSeq peptide;Acc:NP_001069059]	protein_coding	11480118	11543046	-	8	ENSBTAT00000000731	512995	0.0734921	8.76729	0.391043	0.531752	1	0.0248831	8.76729	0.0447791	0.832411	0.934152	-0.14551	8.76729	1.52694	0.216572	0.314072	0.0150007	8.76729	0.0145823	0.903883	0.926645
ENSBTAG00000000559	PLTP	phospholipid transfer protein precursor [Source:RefSeq peptide;Acc:NP_001030199]	protein_coding	75374575	75384705	-	13	ENSBTAT00000000732	505640	0.044935	5.33031	0.0155412	0.900789	1	-0.0902062	5.33031	0.0668454	0.795987	0.916283	0.136998	5.33031	0.14889	0.699598	0.778797	-0.287248	5.33031	0.574923	0.448309	0.522261
ENSBTAG00000000560		Uncharacterized protein [Source:UniProtKB/TrEMBL;Acc:G3MXR5]	protein_coding	13525432	13526742	+	19	ENSBTAT00000000730	NA	0.049107	7.95562	0.19733	0.656885	1	0.00898248	7.95562	0.00659103	0.935295	0.975451	-0.216969	7.95562	3.83241	0.0502705	0.0957411	-0.505075	7.95562	18.652	1.56882e-05	4.99677e-05
ENSBTAG00000000562	TOMM20	Mitochondrial import receptor subunit TOM20 homolog [Source:UniProtKB/Swiss-Prot;Acc:A6H7B1]	protein_coding	7926960	7941655	-	28	ENSBTAT00000000733	781575	0.182176	5.06157	5.56385	0.0183351	0.518355	0.153603	5.06157	3.93042	0.0474202	0.196946	0.208774	5.06157	7.18336	0.00735827	0.0187502	0.281127	5.06157	11.5663	0.000671598	0.00158067
ENSBTAG00000000563	BT.48995	Myeloid differentiation primary response protein MyD88 [Source:UniProtKB/Swiss-Prot;Acc:Q599T9]	protein_coding	11646791	11651003	+	22	ENSBTAT00000000735, ENSBTAT00000048711	444881	-0.0137902	7.19468	0.00860367	0.926097	1	-0.205257	7.19468	1.90404	0.167627	0.4169	-0.77844	7.19468	27.0442	1.98852e-07	1.79418e-06	-0.813047	7.19468	26.3991	2.77664e-07	1.18012e-06
ENSBTAG00000000565	RFX7	DNA-binding protein RFX7 [Source:RefSeq peptide;Acc:NP_001179749]	protein_coding	54281616	54422091	+	10	ENSBTAT00000000738	541058	-0.128288	5.18454	1.47358	0.224781	1	-0.246991	5.18454	5.40751	0.0200503	0.115202	-0.613557	5.18454	33.3963	7.51683e-09	9.94022e-08	-0.757042	5.18454	45.6085	1.4441e-11	1.18143e-10
ENSBTAG00000000566	BT.72734	coiled-coil domain-containing protein 14 [Source:RefSeq peptide;Acc:NP_001098939]	protein_coding	68895327	68937081	-	1	ENSBTAT00000000740, ENSBTAT00000054897	788769	-0.159621	0.651356	0.403566	0.525253	1	-0.0490744	0.651356	0.049051	0.824723	0.930653	-0.25312	0.651356	1.48178	0.223496	0.321964	-0.375499	0.651356	2.72588	0.0987334	0.141346
ENSBTAG00000000569	HES1	Transcription factor HES-1 [Source:UniProtKB/Swiss-Prot;Acc:Q3ZBG4]	protein_coding	73973533	73976720	-	1	ENSBTAT00000062965, ENSBTAT00000000742	539547	-1.0718	-0.338506	9.19566	0.0024259	0.154739	-0.49906	-0.338506	2.1162	0.145748	0.38465	-0.168809	-0.338506	0.29733	0.585561	0.683288	1.27064	-0.338506	13.7578	0.000207956	0.000538538
ENSBTAG00000000571	BT.76342	rho GTPase-activating protein 27 [Source:RefSeq peptide;Acc:NP_001095822]	protein_coding	45680698	45713521	-	19	ENSBTAT00000010092, ENSBTAT00000064712, ENSBTAT00000000749	789296	-0.0315268	3.81792	0.0457852	0.830567	1	-0.103526	3.81792	0.504538	0.477513	0.727804	0.217655	3.81792	2.21952	0.136275	0.216906	0.63016	3.81792	16.8572	4.03003e-05	0.000118516
ENSBTAG00000000575	TNC	tenascin precursor [Source:RefSeq peptide;Acc:NP_001071494]	protein_coding	105965498	106067887	-	8	ENSBTAT00000000752, ENSBTAT00000000753	540664	0.726579	-0.446258	1.71816	0.18993	1	0.414238	-0.446258	0.728553	0.393353	0.66127	1.29173	-0.446258	7.07156	0.0078317	0.0197791	0.293164	-0.446258	0.361137	0.547875	0.61443
ENSBTAG00000000578	BAT5	abhydrolase domain-containing protein 16A [Source:RefSeq peptide;Acc:NP_001069073]	protein_coding	27423438	27435718	+	23	ENSBTAT00000000755	513252	0.0399601	4.34425	0.241253	0.623303	1	-0.0547182	4.34425	0.44019	0.507031	0.745454	0.0796137	4.34425	0.935546	0.333426	0.443972	0.40538	4.34425	21.9017	2.86975e-06	1.03072e-05
ENSBTAG00000000579	NIPBL	nipped-B-like protein [Source:RefSeq peptide;Acc:NP_001193513]	protein_coding	37189901	37303893	-	20	ENSBTAT00000020129	539566	-0.0903726	7.0961	0.832853	0.361449	1	0.2912	7.0961	8.69156	0.00319687	0.0346342	-0.131246	7.0961	1.75717	0.184977	0.276909	-0.195674	7.0961	3.51209	0.0609226	0.0924301
ENSBTAG00000000581	DOCK10	Uncharacterized protein [Source:UniProtKB/TrEMBL;Acc:E1B7C4]	protein_coding	113649874	113891180	-	2	ENSBTAT00000038166	NA	0.030326	8.02129	0.0832857	0.772893	1	0.0904291	8.02129	0.742984	0.388707	0.657872	0.101445	8.02129	0.935253	0.333502	0.444024	0.302487	8.02129	7.45699	0.00631908	0.0121219
ENSBTAG00000000586	C5ORF42	Uncharacterized protein [Source:UniProtKB/TrEMBL;Acc:F1MRT7]	protein_coding	37092892	37174619	+	20	ENSBTAT00000000774	533903, 505334	0.02087	4.39559	0.0298822	0.862758	1	-0.0407231	4.39559	0.112809	0.736969	0.886638	-0.351153	4.39559	8.6881	0.00320295	0.00918826	-0.947138	4.39559	53.7926	2.22814e-13	2.36452e-12
ENSBTAG00000000590	BT.65618	DNA polymerase epsilon catalytic subunit A [Source:RefSeq peptide;Acc:NP_001178358]	protein_coding	45511664	45571259	+	17	ENSBTAT00000009882	785457	-0.104738	3.04526	0.20553	0.650294	1	0.0161803	3.04526	0.00473777	0.945124	0.979989	-0.720006	3.04526	9.67531	0.00186761	0.0057877	-0.734001	3.04526	8.83907	0.0029485	0.00606164
ENSBTAG00000000598	CST3	Cystatin-C [Source:UniProtKB/Swiss-Prot;Acc:P01035]	protein_coding	42562167	42566091	-	13	ENSBTAT00000000790	281102	0.198753	4.95501	1.73724	0.187488	1	0.00969305	4.95501	0.00409849	0.948955	0.981425	-0.631525	4.95501	17.338	3.12872e-05	0.000157932	-0.810141	4.95501	25.7697	3.8467e-07	1.59539e-06
ENSBTAG00000000599	CCNI	cyclin-I [Source:RefSeq peptide;Acc:NP_001076842]	protein_coding	93633306	93672214	-	6	ENSBTAT00000000791	504847	-0.0154509	6.86009	0.0254193	0.873327	1	0.096866	6.86009	0.995861	0.318314	0.592148	-0.21462	6.86009	4.88719	0.0270566	0.0569995	-0.609244	6.86009	35.1044	3.12487e-09	1.81291e-08
ENSBTAG00000000602	RXRB	retinoic acid receptor RXR-beta [Source:RefSeq peptide;Acc:NP_001077109]	protein_coding	7320233	7326944	-	23	ENSBTAT00000000860	504943	-0.040995	4.84217	0.248689	0.618	1	-0.257206	4.84217	10.1194	0.0014672	0.0201158	-0.0476811	4.84217	0.337477	0.561289	0.661763	-0.16568	4.84217	3.59412	0.0579842	0.0884444
ENSBTAG00000000603	JAM2	junctional adhesion molecule B precursor [Source:RefSeq peptide;Acc:NP_001077205]	protein_coding	10083035	10165613	-	1	ENSBTAT00000000795	538846	-0.0811083	0.785228	0.0380799	0.845283	1	-0.139523	0.785228	0.108182	0.742223	0.888967	2.37944	0.785228	30.5481	3.25687e-08	3.61041e-07	3.1259	0.785228	44.3383	2.76264e-11	2.16367e-10
ENSBTAG00000000604	BT.99652	transmembrane glycoprotein NMB precursor [Source:RefSeq peptide;Acc:NP_001033154]	protein_coding	32010892	32037150	+	4	ENSBTAT00000000796	509600	-0.0212939	10.293	0.0048625	0.944407	1	-0.0382107	10.293	0.0156226	0.900531	0.960895	-2.19253	10.293	45.6606	1.40621e-11	3.67834e-10	-2.65888	10.293	57.0755	4.19395e-14	4.90446e-13
ENSBTAG00000000605	ATP5J	ATP synthase-coupling factor 6, mitochondrial [Source:UniProtKB/Swiss-Prot;Acc:P02721]	protein_coding	10069680	10076995	+	1	ENSBTAT00000032427, ENSBTAT00000066011	282690	-0.0237181	8.04971	0.0363687	0.848756	1	0.0777146	8.04971	0.390428	0.532075	0.762532	0.341915	8.04971	7.51832	0.00610745	0.0160073	0.295417	8.04971	5.029	0.0249262	0.0414788
ENSBTAG00000000607	ABCF2	ATP-binding cassette sub-family F member 2 [Source:UniProtKB/Swiss-Prot;Acc:Q2KJA2]	protein_coding	114587369	114602056	-	4	ENSBTAT00000000799	513061	-0.0924614	6.36978	1.01029	0.314832	1	-0.0115128	6.36978	0.0157566	0.900108	0.960895	0.251326	6.36978	7.4416	0.00637333	0.0165587	0.289533	6.36978	8.82544	0.0029706	0.00610169
ENSBTAG00000000608	PRCC	proline-rich protein PRCC [Source:RefSeq peptide;Acc:NP_001039426]	protein_coding	14090127	14117838	-	3	ENSBTAT00000000800	507189	-0.0587361	5.51537	0.629426	0.427566	1	-0.0132414	5.51537	0.0320093	0.858007	0.944125	-0.10643	5.51537	2.06	0.15121	0.236107	0.0865346	5.51537	1.22894	0.267614	0.337396
ENSBTAG00000000609			pseudogene	54654216	54654795	-	1	ENSBTAT00000000802	NA	0.362779	1.08496	3.19251	0.0739762	0.970723	-0.138003	1.08496	0.43103	0.511484	0.747913	-0.172983	1.08496	0.720626	0.395939	0.505865	-0.573939	1.08496	6.37708	0.0115603	0.0208076
ENSBTAG00000000613	ELAVL1	ELAV-like protein 1 [Source:RefSeq peptide;Acc:NP_001069922]	protein_coding	17939663	17976489	-	7	ENSBTAT00000000805	617316	0.00443819	5.90049	0.00464079	0.945687	1	0.106099	5.90049	2.67452	0.101966	0.313548	0.164486	5.90049	6.46409	0.0110076	0.0264364	0.167701	5.90049	5.99304	0.0143624	0.0253237
ENSBTAG00000000621	CATSPERG	Uncharacterized protein [Source:UniProtKB/TrEMBL;Acc:F1MED0]	protein_coding	48412978	48443310	+	18	ENSBTAT00000000821, ENSBTAT00000056871	100141222, 505774	0.0593618	1.25074	0.0685383	0.793477	1	-0.498451	1.25074	4.55296	0.0328619	0.156914	-0.569955	1.25074	6.61215	0.0101285	0.0246406	-0.586699	1.25074	5.37391	0.0204401	0.034701
ENSBTAG00000000622	RPS17	40S ribosomal protein S17 [Source:UniProtKB/Swiss-Prot;Acc:A5PK63]	protein_coding	23301663	23305104	-	21	ENSBTAT00000000814	788861	0.144177	8.6897	1.36716	0.2423	1	-0.00763199	8.6897	0.00383072	0.950648	0.981768	-0.184785	8.6897	2.22958	0.135391	0.215728	-0.411386	8.6897	9.94767	0.00161053	0.00351645
ENSBTAG00000000625	SMAD6	mothers against decapentaplegic homolog 6 [Source:RefSeq peptide;Acc:NP_001193074]	protein_coding	13507839	13583291	+	10	ENSBTAT00000000824	511279	-0.0117246	0.20374	0.000535571	0.981537	1	-2.2525	0.20374	24.9645	5.83945e-07	6.96529e-05	-1.66441	0.20374	17.892	2.33804e-05	0.000121729	-2.01027	0.20374	21.9061	2.8632e-06	1.02868e-05
ENSBTAG00000000629	MMS22L	Protein MMS22-like [Source:UniProtKB/Swiss-Prot;Acc:E1BGH8]	protein_coding	53228694	53352386	+	9	ENSBTAT00000000830	532916	-0.0922519	1.79154	0.17126	0.678994	1	0.26676	1.79154	1.37137	0.241577	0.512271	-0.539304	1.79154	6.2188	0.01264	0.0298083	-0.478361	1.79154	4.19505	0.0405423	0.0642386
ENSBTAG00000000630	BT.40231	protein LSM14 homolog A [Source:RefSeq peptide;Acc:NP_001029826]	protein_coding	44800804	44854327	+	18	ENSBTAT00000000831	538838	-0.0621879	7.47352	0.823522	0.364152	1	0.0596087	7.47352	0.762083	0.382677	0.652509	0.0157766	7.47352	0.0532305	0.817534	0.869084	0.0979817	7.47352	1.84511	0.174353	0.233096
ENSBTAG00000000632	RAD54B	RAD54 homolog B [Source:RefSeq peptide;Acc:NP_001179884]	protein_coding	72176935	72295285	+	14	ENSBTAT00000000833	533414	-0.022626	2.52651	0.0267966	0.86997	1	0.0181992	2.52651	0.0183372	0.892284	0.957969	-0.368332	2.52651	7.55188	0.00599474	0.0157535	-0.501442	2.52651	11.7127	0.000620745	0.00147202
ENSBTAG00000000634	BT.29245	melanophilin [Source:RefSeq peptide;Acc:NP_001075066]	protein_coding	117584073	117637812	+	3	ENSBTAT00000000837	531343	-0.283174	-0.906727	0.370623	0.542665	1	-0.242586	-0.906727	0.335002	0.562729	0.783991	-0.785829	-0.906727	2.9009	0.0885302	0.152599	-0.359211	-0.906727	0.560237	0.454165	0.527845
ENSBTAG00000000638	CDT1	Uncharacterized protein [Source:UniProtKB/TrEMBL;Acc:F1MCJ1]	protein_coding	14053451	14057708	+	18	ENSBTAT00000054406	519016	-0.316821	1.11011	1.32432	0.249819	1	-0.503897	1.11011	3.04858	0.0808077	0.271897	-0.96246	1.11011	13.2491	0.000272708	0.00108646	-0.85841	1.11011	8.9852	0.00272174	0.00565073
ENSBTAG00000000639	APRT	Adenine phosphoribosyltransferase [Source:UniProtKB/Swiss-Prot;Acc:Q56JW4]	protein_coding	14057703	14060472	-	18	ENSBTAT00000000841	519017	0.0377651	5.48827	0.0980781	0.754148	1	-0.0790939	5.48827	0.430458	0.511764	0.747913	0.313432	5.48827	6.84074	0.0089102	0.0220637	0.686245	5.48827	29.3169	6.14586e-08	2.92381e-07
ENSBTAG00000000640	VIMP	Selenoprotein S [Source:UniProtKB/Swiss-Prot;Acc:Q2KI76]	protein_coding	5385098	5394275	+	21	ENSBTAT00000000842	512276	0.0564754	5.48662	0.235076	0.627785	1	0.37173	5.48662	10.1362	0.00145386	0.0200482	0.456795	5.48662	15.0479	0.000104816	0.000466685	0.669053	5.48662	28.7842	8.09107e-08	3.77583e-07
ENSBTAG00000000641	SKAP1	Uncharacterized protein [Source:UniProtKB/TrEMBL;Acc:E1B8S2]	protein_coding	38697518	39001101	+	19	ENSBTAT00000000843	506769	-0.180004	1.25863	0.284678	0.593652	1	0.00853531	1.25863	0.000474686	0.982618	0.992591	-0.715539	1.25863	5.10299	0.0238847	0.051379	-0.879603	1.25863	7.9113	0.00491269	0.0096411
ENSBTAG00000000642	INTS1	integrator complex subunit 1 [Source:RefSeq peptide;Acc:NP_001178399]	protein_coding	41983696	42007511	+	25	ENSBTAT00000000845	790146	-0.0239772	5.62055	0.0777391	0.780385	1	-0.0276726	5.62055	0.102968	0.748297	0.892103	-0.106713	5.62055	1.53008	0.216101	0.313545	-0.126655	5.62055	1.9116	0.166785	0.224336
ENSBTAG00000000644	S100A5	protein S100-A5 [Source:RefSeq peptide;Acc:NP_001179144]	protein_coding	16891318	16894701	+	3	ENSBTAT00000000847	509251	0.0594789	0.694539	0.0652282	0.798416	1	-0.237966	0.694539	0.992801	0.319059	0.592885	0.090084	0.694539	0.131384	0.717001	0.792475	0.414471	0.694539	2.3378	0.126268	0.175887
ENSBTAG00000000646	ANAPC4	anaphase-promoting complex subunit 4 [Source:RefSeq peptide;Acc:NP_001179307]	protein_coding	46471813	46504926	+	6	ENSBTAT00000000852	514572	-0.00224254	4.6771	0.000455816	0.982967	1	-0.158701	4.6771	2.2726	0.131679	0.362405	-0.203979	4.6771	3.87538	0.0489993	0.0937092	-0.736439	4.6771	43.6043	4.01966e-11	3.05586e-10
ENSBTAG00000000647	SELO	selenoprotein O [Source:RefSeq peptide;Acc:NP_001156665]	protein_coding	119771356	119791795	+	5	ENSBTAT00000000851	790464	0.0579776	3.82859	0.34739	0.555594	1	-0.206905	3.82859	4.5187	0.0335263	0.15864	-0.249834	3.82859	6.62666	0.0100463	0.0244648	-0.533586	3.82859	26.5784	2.53064e-07	1.08425e-06
ENSBTAG00000000650	TUBGCP6	Uncharacterized protein [Source:UniProtKB/TrEMBL;Acc:G3X687]	protein_coding	119791795	119813398	-	5	ENSBTAT00000000853	618908	0.0282082	2.89023	0.0643407	0.799762	1	-0.110025	2.89023	0.959598	0.327288	0.60171	-0.288675	2.89023	6.79798	0.00912613	0.0225143	-0.576785	2.89023	22.8144	1.78423e-06	6.64658e-06
ENSBTAG00000000653	PPP1R16B	Protein phosphatase 1 regulatory inhibitor subunit 16B [Source:UniProtKB/Swiss-Prot;Acc:Q95N27]	protein_coding	68258627	68366080	+	13	ENSBTAT00000000858	282091	0.215354	3.54597	0.841152	0.359067	1	0.136145	3.54597	0.347305	0.555643	0.779638	0.340999	3.54597	2.18991	0.138917	0.220404	0.0837998	3.54597	0.123716	0.725039	0.775351
ENSBTAG00000000655	MIPOL1	Uncharacterized protein [Source:UniProtKB/TrEMBL;Acc:F1MRY0]	protein_coding	47852815	48169316	+	21	ENSBTAT00000000857	528380	0.0438092	-0.240793	0.0199276	0.88774	1	0.0347427	-0.240793	0.0136851	0.906873	0.963349	0.612301	-0.240793	5.18749	0.02275	0.0492992	0.101021	-0.240793	0.11592	0.733502	0.783278
ENSBTAG00000000656	BT.45162	Nuclear factor of activated T-cells, cytoplasmic 1 [Source:UniProtKB/Swiss-Prot;Acc:P98201]	protein_coding	1018253	1099817	-	24	ENSBTAT00000000859	511224	0.0964022	3.59737	0.393315	0.530562	1	0.19589	3.59737	1.67491	0.195602	0.456762	-0.341812	3.59737	4.95647	0.0259931	0.0550411	-0.117322	3.59737	0.541505	0.46181	0.534751
ENSBTAG00000000660	BT.28502	protein FAM83D [Source:RefSeq peptide;Acc:NP_001076862]	protein_coding	68368929	68391896	+	13	ENSBTAT00000000862	508561	-0.10756	-0.0304496	0.0631276	0.801619	1	0.219607	-0.0304496	0.262216	0.608602	0.812468	-1.25226	-0.0304496	10.6183	0.00111976	0.0037122	-2.08832	-0.0304496	24.8018	6.35373e-07	2.5432e-06
ENSBTAG00000000662	TCF20	transcription factor 20 [Source:RefSeq peptide;Acc:NP_001179503]	protein_coding	113634004	113683472	-	5	ENSBTAT00000000872	523151	-0.119466	5.65712	1.52635	0.216662	1	-0.0248907	5.65712	0.0673434	0.795245	0.915951	0.0850109	5.65712	0.77854	0.377588	0.488297	0.229847	5.65712	5.11682	0.023695	0.0396178
ENSBTAG00000000664	SLC22A15	solute carrier family 22 member 15 [Source:RefSeq peptide;Acc:NP_001180022]	protein_coding	27378643	27481821	-	3	ENSBTAT00000000874	512417	-0.0910943	1.29345	0.164392	0.685144	1	0.231937	1.29345	1.05705	0.303888	0.577286	-0.523962	1.29345	4.62539	0.031502	0.0647458	-1.02376	1.29345	16.5899	4.63982e-05	0.000134985
ENSBTAG00000000666	GHDC	GH3 domain-containing protein precursor [Source:RefSeq peptide;Acc:NP_001069171]	protein_coding	42946040	42949784	-	19	ENSBTAT00000000876	515225	0.13765	4.43691	1.05953	0.303321	1	-0.109179	4.43691	0.657676	0.417382	0.682364	-0.502685	4.43691	13.886	0.000194239	0.000809534	-0.612968	4.43691	18.1593	2.03174e-05	6.33254e-05
ENSBTAG00000000668	SLC22A5	solute carrier family 22 member 5 [Source:RefSeq peptide;Acc:NP_001039967]	protein_coding	23329260	23355525	-	7	ENSBTAT00000035731	541266	0.367037	0.186738	1.98756	0.158596	1	-0.428566	0.186738	2.68538	0.101273	0.312298	-0.238588	0.186738	0.962688	0.326511	0.437106	-0.35817	0.186738	1.95519	0.162028	0.218702
ENSBTAG00000000670	RRP9	U3 small nucleolar RNA-interacting protein 2 [Source:RefSeq peptide;Acc:NP_001095743]	protein_coding	49544958	49552848	+	22	ENSBTAT00000000891	614025	-0.239787	2.76398	3.29416	0.0695265	0.952396	-0.0169735	2.76398	0.0167084	0.897151	0.960039	0.28908	2.76398	4.63406	0.0313433	0.0644924	0.00280178	2.76398	0.000388582	0.984273	0.988832
ENSBTAG00000000671	PARP3	Uncharacterized protein [Source:UniProtKB/TrEMBL;Acc:E1BD56]	protein_coding	49538818	49544236	-	22	ENSBTAT00000045795	507426	-0.330531	4.9954	1.77951	0.182209	1	0.380892	4.9954	2.42875	0.119128	0.342317	0.998334	4.9954	16.1701	5.79018e-05	0.000274504	1.13932	4.9954	18.6465	1.57335e-05	5.00986e-05
ENSBTAG00000000672	MGC143209	protein FAM105A [Source:RefSeq peptide;Acc:NP_001095641]	protein_coding	58634394	58664249	-	20	ENSBTAT00000036672	534389	0.0871955	6.75708	0.134803	0.713503	1	0.163393	6.75708	0.473499	0.491382	0.737259	-0.999851	6.75708	17.21	3.34669e-05	0.000167799	-1.33795	6.75708	27.1464	1.88619e-07	8.26238e-07
ENSBTAG00000000675	PGS1	CDP-diacylglycerol--glycerol-3-phosphate 3-phosphatidyltransferase, mitochondrial [Source:UniProtKB/Swiss-Prot;Acc:Q2KJ28]	protein_coding	54404340	54441590	-	19	ENSBTAT00000000897	535126	-0.0240616	5.77709	0.0838792	0.772108	1	-0.105416	5.77709	1.59522	0.206581	0.469118	0.109889	5.77709	1.74192	0.186895	0.279247	0.0759954	5.77709	0.741238	0.389265	0.463759
ENSBTAG00000000676	BT.21872	Uncharacterized protein [Source:UniProtKB/TrEMBL;Acc:F1MPE2]	protein_coding	23271533	23357849	+	9	ENSBTAT00000061076	541096	-0.0529137	4.72269	0.393327	0.530556	1	0.127935	4.72269	2.26911	0.131976	0.362758	-0.164312	4.72269	3.8055	0.0510846	0.096962	-0.328251	4.72269	13.1599	0.000286008	0.000723697
ENSBTAG00000000678	BT.67516	cold shock domain-containing protein E1 [Source:RefSeq peptide;Acc:NP_001091494]	protein_coding	28695271	28723718	+	3	ENSBTAT00000000901	513993	0.0486603	8.69518	0.317662	0.573016	1	0.056508	8.69518	0.427499	0.513219	0.748737	-0.137492	8.69518	2.53633	0.111253	0.184335	-0.349253	8.69518	14.6498	0.000129445	0.000348145
ENSBTAG00000000679	BT.57470	phosphoacetylglucosamine mutase [Source:RefSeq peptide;Acc:NP_001039387]	protein_coding	23358371	23384805	-	9	ENSBTAT00000000902	505648	-0.00194319	5.4293	0.000363696	0.984785	1	0.227086	5.4293	4.98136	0.0256219	0.134337	0.587087	5.4293	32.6188	1.12124e-08	1.41226e-07	0.589073	5.4293	29.3742	5.96677e-08	2.848e-07
ENSBTAG00000000682	RAPGEF6	Uncharacterized protein [Source:UniProtKB/TrEMBL;Acc:F1MS53]	protein_coding	24107824	24297279	+	7	ENSBTAT00000000910	789597	-0.0840429	5.14468	0.513826	0.473487	1	0.097235	5.14468	0.681435	0.409093	0.675414	-0.44293	5.14468	14.0431	0.000178671	0.000753069	-0.83652	5.14468	44.3557	2.7381e-11	2.14587e-10
ENSBTAG00000000683	WDR37	WD repeat-containing protein 37 [Source:RefSeq peptide;Acc:NP_001192897]	protein_coding	46647460	46679926	-	13	ENSBTAT00000000906	529876	0.0461241	3.64581	0.198126	0.656237	1	0.213226	3.64581	4.18262	0.0408406	0.178408	0.217247	3.64581	4.26486	0.0389085	0.0770419	0.392048	3.64581	12.2557	0.000463829	0.00112909
ENSBTAG00000000684	ARHGEF10L	rho guanine nucleotide exchange factor 10-like protein [Source:RefSeq peptide;Acc:NP_001039762]	protein_coding	135557345	135672091	-	2	ENSBTAT00000000909	529043	0.0710887	4.4578	0.058385	0.809067	1	-0.635496	4.4578	4.64978	0.0310575	0.151826	-1.102	4.4578	13.6343	0.000222088	0.000908147	-1.16235	4.4578	13.5958	0.000226695	0.000583266
ENSBTAG00000000686	NANP	N-acylneuraminate-9-phosphatase [Source:RefSeq peptide;Acc:NP_001098847]	protein_coding	10871597	10879769	+	13	ENSBTAT00000000918	516539	0.134415	3.14555	1.5227	0.217211	1	-0.14914	3.14555	1.79485	0.180336	0.435368	-0.00601244	3.14555	0.00296577	0.95657	0.968834	0.0255004	3.14555	0.0465708	0.829141	0.865343
ENSBTAG00000000687	WDR51B	POC1 centriolar protein homolog B [Source:RefSeq peptide;Acc:NP_001092501]	protein_coding	19357951	19462573	-	5	ENSBTAT00000000919	525136	-0.106312	4.15219	0.89611	0.343827	1	-0.534026	4.15219	20.21	6.93883e-06	0.000414772	-0.231191	4.15219	4.10823	0.0426751	0.0832834	-0.393562	4.15219	10.459	0.00122052	0.00272017
ENSBTAG00000000693	BT.105130	ubiquitin-conjugating enzyme E2 R2 [Source:RefSeq peptide;Acc:NP_001193039]	protein_coding	76567996	76663653	+	8	ENSBTAT00000000925	537885	2.19574e-05	5.80519	1.28616e-07	0.999714	1	0.089852	5.80519	1.84943	0.17385	0.425982	0.0092344	5.80519	0.0196875	0.888413	0.924355	0.0724673	5.80519	1.08886	0.296725	0.368498
ENSBTAG00000000694	TAF10	transcription initiation factor TFIID subunit 10 [Source:RefSeq peptide;Acc:NP_001092438]	protein_coding	47073272	47074686	+	15	ENSBTAT00000000926	514443	0.111402	5.782	1.53405	0.215506	1	0.0720608	5.782	0.642706	0.422733	0.686876	0.207918	5.782	5.34498	0.0207821	0.0455259	0.178158	5.782	3.48276	0.0620113	0.0938312
ENSBTAG00000000695	UBAP2	Uncharacterized protein [Source:UniProtKB/TrEMBL;Acc:E1BA82]	protein_coding	76668494	76759843	-	8	ENSBTAT00000000930	NA	0.0132963	6.13907	0.026427	0.870862	1	0.112991	6.13907	1.91316	0.166612	0.41559	-0.02684	6.13907	0.107616	0.742875	0.813426	-0.055632	6.13907	0.415402	0.51924	0.588527
ENSBTAG00000000696	ILK	integrin-linked protein kinase [Source:RefSeq peptide;Acc:NP_001029865]	protein_coding	47074662	47082065	-	15	ENSBTAT00000000927	540207	0.0346526	7.31929	0.160145	0.689023	1	0.00771623	7.31929	0.00796559	0.928883	0.973006	0.132592	7.31929	2.33986	0.126101	0.203923	0.0354651	7.31929	0.150294	0.698255	0.751356
ENSBTAG00000000697	RRP8	ribosomal RNA-processing protein 8 [Source:RefSeq peptide;Acc:NP_001179303]	protein_coding	47082236	47085798	+	15	ENSBTAT00000039795	540208	-0.285519	2.60354	1.94671	0.162942	1	-0.118397	2.60354	0.33946	0.560141	0.782223	0.664589	2.60354	10.5098	0.00118746	0.0039127	0.321738	2.60354	2.09796	0.147496	0.201573
ENSBTAG00000000699	C9ORF3	aminopeptidase O [Source:RefSeq peptide;Acc:NP_001193909]	protein_coding	82658983	82671514	+	8	ENSBTAT00000000938	531757	-0.173918	1.29358	0.914358	0.338961	1	0.0226891	1.29358	0.0154776	0.900991	0.960895	-0.448463	1.29358	5.37176	0.0204653	0.044989	-0.404196	1.29358	4.00818	0.0452799	0.070907
ENSBTAG00000000700	BT.104140	alpha-parvin [Source:RefSeq peptide;Acc:NP_001092614]	protein_coding	40748739	40902329	-	15	ENSBTAT00000000935	615430	-0.203021	1.73692	0.31875	0.57236	1	-0.240106	1.73692	0.440469	0.506896	0.745454	1.2164	1.73692	11.4107	0.000730223	0.00257573	2.22115	1.73692	31.6542	1.8422e-08	9.55796e-08
ENSBTAG00000000704	GUSB	beta-glucuronidase precursor [Source:RefSeq peptide;Acc:NP_001076905]	protein_coding	28162569	28174955	-	25	ENSBTAT00000000941	515687	0.00804377	6.88804	0.00510523	0.943039	1	-0.108223	6.88804	0.920516	0.33734	0.611704	-0.794609	6.88804	49.0851	2.45101e-12	7.59366e-11	-0.9111	6.88804	58.039	2.56972e-14	3.09613e-13
ENSBTAG00000000705	COX7A2L	Cytochrome c oxidase subunit 7A-related protein, mitochondrial [Source:UniProtKB/Swiss-Prot;Acc:Q3T061]	protein_coding	24824245	24836596	-	11	ENSBTAT00000000943	540225	0.113395	7.24096	1.48145	0.223547	1	0.0243981	7.24096	0.0684297	0.793637	0.915178	-0.0481091	7.24096	0.266569	0.605643	0.700146	-0.107716	7.24096	1.20141	0.273039	0.343401
ENSBTAG00000000710	PIP5K1C	phosphatidylinositol-4-phosphate 5-kinase type-1 gamma [Source:RefSeq peptide;Acc:NP_001192574]	protein_coding	21514211	21535516	+	7	ENSBTAT00000061402	508819	-0.158024	4.19275	2.20824	0.137275	1	-0.103416	4.19275	0.933994	0.333827	0.608246	0.191841	4.19275	3.24888	0.0714724	0.128334	0.256994	4.19275	5.22179	0.0223056	0.0375103
ENSBTAG00000000711	NDRG1	protein NDRG1 [Source:RefSeq peptide;Acc:NP_001030181]	protein_coding	9109762	9165926	+	14	ENSBTAT00000000950	504499	0.0889265	7.92593	0.399802	0.527191	1	0.0660008	7.92593	0.220553	0.638619	0.828838	0.706312	7.92593	24.6987	6.70306e-07	5.3481e-06	1.14819	7.92593	58.0183	2.59686e-14	3.12252e-13
ENSBTAG00000000712	FBXW2	F-box/WD repeat-containing protein 2 [Source:UniProtKB/Swiss-Prot;Acc:Q58D00]	protein_coding	112057391	112089639	-	8	ENSBTAT00000000956	767863	0.0515987	6.02617	0.438964	0.507623	1	0.226921	6.02617	8.43382	0.00368307	0.0382346	0.18047	6.02617	5.28256	0.02154	0.046962	0.338566	6.02617	16.6311	4.53994e-05	0.00013232
ENSBTAG00000000713	AGFG2	arf-GAP domain and FG repeats-containing protein 2 [Source:RefSeq peptide;Acc:NP_001193651]	protein_coding	36528495	36547791	-	25	ENSBTAT00000000957	510361	0.237424	2.00724	1.36455	0.242751	1	-0.852863	2.00724	15.0453	0.000104961	0.00311438	-0.63988	2.00724	10.2578	0.00136108	0.00439377	-0.938269	2.00724	18.2287	1.95902e-05	6.13151e-05
ENSBTAG00000000715	BT.64082	Uncharacterized protein [Source:UniProtKB/TrEMBL;Acc:E1BG91]	protein_coding	114148311	114155451	-	4	ENSBTAT00000053242, ENSBTAT00000006437	530077	-0.12974	2.58545	0.236142	0.627007	1	0.13098	2.58545	0.241955	0.622798	0.819949	-0.193177	2.58545	0.600102	0.438539	0.547795	0.00653544	2.58545	0.000671292	0.97933	0.986109
ENSBTAG00000000717	PPAP2C	Lipid phosphate phosphohydrolase 2 [Source:UniProtKB/Swiss-Prot;Acc:Q2HJ61]	protein_coding	44591316	44601348	-	7	ENSBTAT00000000955	504545	-0.028006	2.59532	0.0298425	0.862848	1	0.0942829	2.59532	0.353478	0.552151	0.776806	0.449602	2.59532	7.10997	0.00766566	0.0194379	0.51568	2.59532	8.6385	0.00329133	0.00669262
ENSBTAG00000000720	CTSL1	cathepsin L1 precursor [Source:RefSeq peptide;Acc:NP_001077155]	protein_coding	82365269	82371037	+	8	ENSBTAT00000000962	515200	-0.433119	3.29929	0.701672	0.402223	1	0.785491	3.29929	2.24971	0.13364	0.365358	4.82206	3.29929	58.4034	2.1352e-14	1.10254e-12	6.95747	3.29929	89.8524	2.56611e-21	9.0558e-20
ENSBTAG00000000721	GPATCH1	G patch domain-containing protein 1 [Source:RefSeq peptide;Acc:NP_001069246]	protein_coding	43658673	43714393	+	18	ENSBTAT00000000963	518738	-0.240307	4.95724	9.58343	0.00196341	0.138577	-0.0953555	4.95724	1.53953	0.214688	0.479729	-0.111911	4.95724	2.13544	0.143929	0.226939	-0.147578	4.95724	3.29231	0.0696051	0.103768
ENSBTAG00000000725	USP42	Ubiquitin carboxyl-terminal hydrolase 42 [Source:UniProtKB/Swiss-Prot;Acc:E1B9W9]	protein_coding	38638460	38673274	+	25	ENSBTAT00000000967	100850906, 532721	0.0101935	3.55229	0.00638052	0.936334	1	0.170763	3.55229	1.83078	0.176036	0.429222	0.463459	3.55229	12.9317	0.000323066	0.00125891	0.737322	3.55229	29.7519	4.91031e-08	2.38478e-07
ENSBTAG00000000727	RNF169	E3 ubiquitin-protein ligase RNF169 [Source:UniProtKB/Swiss-Prot;Acc:F1MRW8]	protein_coding	54840266	54923335	+	15	ENSBTAT00000000969	525756	-0.378946	4.38649	11.7819	0.000598103	0.0660572	-0.425992	4.38649	15.2094	9.62249e-05	0.00295817	-0.828982	4.38649	58.2088	2.35717e-14	1.20671e-12	-0.96301	4.38649	70.7104	4.13695e-17	7.59161e-16
ENSBTAG00000000735	BCL2A1	Bcl-2-related protein A1 [Source:UniProtKB/Swiss-Prot;Acc:Q3C2I0]	protein_coding	26481215	26490869	-	21	ENSBTAT00000000977	282151	0.547721	8.15113	5.26939	0.0217036	0.569075	0.972637	8.15113	16.2871	5.44331e-05	0.00186365	2.65537	8.15113	106.934	4.60191e-25	3.22892e-22	3.63774	8.15113	167.28	2.90624e-38	1.63381e-35
ENSBTAG00000000736	LRP8	Uncharacterized protein [Source:UniProtKB/TrEMBL;Acc:F6PYA5]	protein_coding	93488723	93580869	+	3	ENSBTAT00000053259	NA	-0.0141472	4.75392	0.00601751	0.938168	1	0.302143	4.75392	2.75244	0.0971064	0.30607	1.46923	4.75392	60.2242	8.46442e-15	4.78501e-13	1.88157	4.75392	86.2305	1.60136e-20	5.17643e-19
ENSBTAG00000000737	DMXL2	Uncharacterized protein [Source:UniProtKB/TrEMBL;Acc:F1MWB8]	protein_coding	58902923	58996135	+	10	ENSBTAT00000035892	782535	-0.112601	7.05063	0.193925	0.65967	1	0.545301	7.05063	4.51857	0.0335288	0.15864	1.07353	7.05063	16.9174	3.9042e-05	0.000193314	1.49225	7.05063	29.034	7.11207e-08	3.35175e-07
ENSBTAG00000000738	DAPK1	death-associated protein kinase 1 [Source:RefSeq peptide;Acc:NP_001192967]	protein_coding	82207240	82309507	+	8	ENSBTAT00000000982	540873	-0.00609088	6.51136	0.00213755	0.963124	1	-0.131325	6.51136	0.989372	0.319896	0.593968	-0.163142	6.51136	1.52097	0.217473	0.314999	-0.0470824	6.51136	0.11424	0.735368	0.785059
ENSBTAG00000000744	DCTN6	Dynactin subunit 6 [Source:UniProtKB/Swiss-Prot;Acc:Q148G7]	protein_coding	25462500	25484164	+	27	ENSBTAT00000000989	513751	-0.0470534	5.31815	0.263493	0.607731	1	0.0769431	5.31815	0.703796	0.401511	0.668793	0.404688	5.31815	19.3478	1.08945e-05	6.25058e-05	0.379788	5.31815	15.3104	9.12143e-05	0.000252437
ENSBTAG00000000746	BT.6431	Uncharacterized protein [Source:UniProtKB/TrEMBL;Acc:F1MRA1]	protein_coding	44857815	44928998	+	1	ENSBTAT00000000994	NA	0.135909	5.64382	2.28997	0.130213	1	-0.038284	5.64382	0.178571	0.672604	0.848662	-0.105827	5.64382	1.38035	0.240042	0.34094	-0.163194	5.64382	2.92821	0.0870439	0.126478
ENSBTAG00000000748	GAR1	H/ACA ribonucleoprotein complex subunit 1 [Source:RefSeq peptide;Acc:NP_001030380]	protein_coding	16747757	16755365	-	6	ENSBTAT00000000992	515057	-0.0625893	4.46318	0.36078	0.548073	1	-0.179124	4.46318	2.9349	0.086684	0.284459	0.0538733	4.46318	0.266323	0.605809	0.700271	-0.107619	4.46318	0.922808	0.336739	0.409985
ENSBTAG00000000750	MSL2	Uncharacterized protein [Source:UniProtKB/TrEMBL;Acc:F1MRF9]	protein_coding	134190685	134220225	+	1	ENSBTAT00000000991	525740	0.296502	4.94667	11.2784	0.000784137	0.0779432	-0.00164557	4.94667	0.000336	0.985375	0.993913	-0.289645	4.94667	10.3969	0.00126226	0.00412557	-0.327786	4.94667	11.9534	0.00054547	0.00131008
ENSBTAG00000000752	BT.28541	shugoshin-like 1 [Source:RefSeq peptide;Acc:NP_001075086]	protein_coding	44947709	44965530	-	1	ENSBTAT00000000999, ENSBTAT00000001001	614056	-0.512092	2.44761	4.58273	0.0322957	0.691604	-0.889568	2.44761	13.9279	0.000189957	0.00479028	-0.646904	2.44761	8.04068	0.00457385	0.0124669	-1.21554	2.44761	24.5355	7.29548e-07	2.89201e-06
ENSBTAG00000000753	PIAS4	E3 SUMO-protein ligase PIAS4 [Source:RefSeq peptide;Acc:NP_001076951]	protein_coding	21204221	21227471	-	7	ENSBTAT00000001000	534722	-0.15865	3.98147	2.54295	0.110788	1	0.0827588	3.98147	0.722166	0.395434	0.662929	0.159936	3.98147	2.60973	0.10621	0.177358	0.45649	3.98147	19.1517	1.20728e-05	3.9217e-05
ENSBTAG00000000754	PPP2R5A	serine/threonine-protein phosphatase 2A 56 kDa regulatory subunit alpha isoform [Source:RefSeq peptide;Acc:NP_001075197]	protein_coding	73077108	73151753	-	16	ENSBTAT00000038491	533788	0.05389	7.32183	0.275218	0.599853	1	-0.184858	7.32183	3.22473	0.0725339	0.255508	-0.676004	7.32183	42.6306	6.61175e-11	1.45507e-09	-0.860002	7.32183	61.674	4.05296e-15	5.41363e-14
ENSBTAG00000000758	TMEM206	Transmembrane protein 206 [Source:UniProtKB/Swiss-Prot;Acc:Q2KHV2]	protein_coding	73040573	73075217	+	16	ENSBTAT00000063998, ENSBTAT00000001006	616392	-0.072785	1.50764	0.14569	0.702689	1	-0.296377	1.50764	2.21517	0.13666	0.370571	-1.45334	1.50764	58.5938	1.93828e-14	1.00521e-12	-1.25709	1.50764	39.592	3.12966e-10	2.09605e-09
ENSBTAG00000000759	NENF	Neudesin [Source:UniProtKB/Swiss-Prot;Acc:Q1JQA5]	protein_coding	73013321	73019895	+	16	ENSBTAT00000001007	616334	0.100668	4.54415	0.874433	0.349731	1	-0.0753093	4.54415	0.480771	0.488073	0.734758	-0.363721	4.54415	11.4142	0.000728843	0.00257208	-0.3411	4.54415	9.0515	0.00262479	0.00547065
ENSBTAG00000000764	GIPC1	PDZ domain-containing protein GIPC1 [Source:RefSeq peptide;Acc:NP_001179947]	protein_coding	12391794	12395710	+	7	ENSBTAT00000001013	519617	-0.0244869	2.85437	0.0335792	0.854605	1	-0.328738	2.85437	6.58091	0.0103078	0.0757093	-0.407717	2.85437	10.1507	0.0014425	0.00461785	-0.362134	2.85437	7.13534	0.00755792	0.0142329
ENSBTAG00000000767	BT.49626	mRNA-decapping enzyme 2 [Source:RefSeq peptide;Acc:NP_001071491]	protein_coding	944927	992564	-	10	ENSBTAT00000065963, ENSBTAT00000049698	539770	-0.0592896	3.92185	0.250397	0.616795	1	0.023292	3.92185	0.0384085	0.844625	0.938769	-0.111607	3.92185	0.910956	0.339861	0.450139	0.0324803	3.92185	0.0691376	0.792597	0.834577
ENSBTAG00000000770	PGM2L1	glucose 1,6-bisphosphate synthase [Source:RefSeq peptide;Acc:NP_001092454]	protein_coding	54484806	54537330	-	15	ENSBTAT00000001019	515366	0.00260723	3.98861	0.000309571	0.985962	1	-0.32381	3.98861	4.65357	0.0309891	0.151826	-0.300242	3.98861	4.1959	0.0405217	0.0797991	-0.736203	3.98861	21.9775	2.75868e-06	9.94426e-06
ENSBTAG00000000771	BT.100877	DnaJ homolog subfamily B member 6 [Source:UniProtKB/Swiss-Prot;Acc:Q0III6]	protein_coding	119431678	119447704	+	4	ENSBTAT00000001018, ENSBTAT00000033330	282215	0.0344222	6.04491	0.163635	0.685832	1	0.239877	6.04491	7.93962	0.0048364	0.0462619	0.263847	6.04491	9.46072	0.00209919	0.00640059	0.420414	6.04491	21.5605	3.42836e-06	1.21598e-05
ENSBTAG00000000773	TTC9C	Tetratricopeptide repeat protein 9C [Source:UniProtKB/Swiss-Prot;Acc:A4IFF3]	protein_coding	41741321	41750148	+	29	ENSBTAT00000001024	786577	-0.204123	3.87681	2.80588	0.0939194	1	0.0260384	3.87681	0.0481371	0.826337	0.931386	0.127401	3.87681	1.17599	0.278174	0.384524	0.749674	3.87681	36.7519	1.34162e-09	8.21924e-09
ENSBTAG00000000778	HSP90AB1	Heat shock protein HSP 90-beta [Source:UniProtKB/TrEMBL;Acc:G5E507]	protein_coding	17867543	17873174	+	23	ENSBTAT00000001034	767874	0.0722204	9.9953	0.531546	0.465958	1	0.0734882	9.9953	0.55059	0.458077	0.714147	0.309693	9.9953	9.75071	0.00179254	0.00557533	0.549155	9.9953	27.4549	1.60802e-07	7.11177e-07
ENSBTAG00000000781	HIP1	huntingtin-interacting protein 1 [Source:RefSeq peptide;Acc:NP_001179007]	protein_coding	34393880	34528240	-	25	ENSBTAT00000001039	505919	-0.147614	6.09606	0.626638	0.428591	1	-0.432237	6.09606	5.38244	0.0203404	0.116481	-0.346831	6.09606	3.45377	0.0631078	0.115825	-1.23329	6.09606	38.2318	6.28205e-10	4.04384e-09
ENSBTAG00000000784	BT.89705	MTERF domain containing 2 [Source:RefSeq peptide;Acc:NP_001231155]	protein_coding	120809687	120815327	-	3	ENSBTAT00000001040	512153	-0.0476751	4.28614	0.256464	0.61256	1	-0.0796882	4.28614	0.718535	0.396625	0.664365	0.059333	4.28614	0.398355	0.52794	0.631368	-0.0301939	4.28614	0.0892531	0.765129	0.810664
ENSBTAG00000000785	PASK	Uncharacterized protein [Source:UniProtKB/TrEMBL;Acc:E1BJM5]	protein_coding	120818380	120844640	-	3	ENSBTAT00000001044	NA	-0.0127757	0.986649	0.00470282	0.945326	1	-0.123904	0.986649	0.40086	0.526646	0.75875	-0.749412	0.986649	15.0768	0.000103224	0.000460798	-1.02682	0.986649	23.4454	1.28512e-06	4.88961e-06
ENSBTAG00000000786	NQO2	ribosyldihydronicotinamide dehydrogenase [Source:RefSeq peptide;Acc:NP_001029495]	protein_coding	50487434	50498284	-	23	ENSBTAT00000040161	508566	0.173128	4.55567	0.906305	0.341097	1	0.314652	4.55567	2.99598	0.0834715	0.277725	1.30879	4.55567	48.1862	3.87613e-12	1.13878e-10	1.486	4.55567	52.9397	3.43948e-13	3.53979e-12
ENSBTAG00000000789	PPP1R7	Protein phosphatase 1 regulatory subunit 7 [Source:UniProtKB/Swiss-Prot;Acc:Q3T0W4]	protein_coding	120853355	120869389	+	3	ENSBTAT00000001045	505297	0.0157318	6.11157	0.0240504	0.876757	1	-0.172131	6.11157	2.87939	0.08972	0.290258	-0.331416	6.11157	10.7321	0.00105293	0.00352396	-0.564216	6.11157	27.5774	1.50933e-07	6.70261e-07
ENSBTAG00000000795	NMNAT2	Nicotinamide mononucleotide adenylyltransferase 2 [Source:UniProtKB/Swiss-Prot;Acc:Q0VC59]	protein_coding	65778442	65940677	-	16	ENSBTAT00000001052	511042	-0.320829	1.60857	3.03545	0.081464	1	0.115296	1.60857	0.358937	0.549097	0.774646	-0.102153	1.60857	0.265874	0.606113	0.700554	-0.337794	1.60857	2.94357	0.0862201	0.125465
ENSBTAG00000000797	MRPL9	39S ribosomal protein L9, mitochondrial [Source:UniProtKB/Swiss-Prot;Acc:Q2TBK2]	protein_coding	19060353	19067401	+	3	ENSBTAT00000001054	505981	-0.0270817	5.16354	0.111517	0.738424	1	0.0874014	5.16354	1.13622	0.286453	0.561008	-0.0870606	5.16354	1.12012	0.289892	0.397288	-0.00155794	5.16354	0.000316506	0.985806	0.990039
ENSBTAG00000000799	BT.35115	islet cell autoantigen 1 [Source:RefSeq peptide;Acc:NP_001033257]	protein_coding	17177736	17341262	-	4	ENSBTAT00000001057	535346	0.109465	3.03846	0.589831	0.442485	1	-0.109284	3.03846	0.566617	0.451606	0.709771	-0.310538	3.03846	4.62497	0.0315098	0.0647458	-0.389479	3.03846	6.46101	0.0110267	0.0199355
ENSBTAG00000000801	BT.76599	zinc finger protein 583 [Source:RefSeq peptide;Acc:NP_001077003]	protein_coding	63903404	63910967	-	18	ENSBTAT00000053429, ENSBTAT00000000145	789836	-0.125661	4.11892	1.81715	0.177652	1	-0.164646	4.11892	3.36434	0.0666221	0.242898	-0.015094	4.11892	0.0285572	0.865805	0.906383	-0.263461	4.11892	7.69092	0.00554995	0.0107589
ENSBTAG00000000803	ZNF667	zinc finger protein 667 [Source:RefSeq peptide;Acc:NP_001095548]	protein_coding	63871806	63894090	+	18	ENSBTAT00000001064, ENSBTAT00000054078	523322	-0.244661	3.26794	3.67623	0.0551935	0.872874	-0.38375	3.26794	9.22326	0.0023896	0.0279443	-0.523019	3.26794	17.5619	2.78106e-05	0.000142006	-1.00906	3.26794	56.4163	5.86427e-14	6.7194e-13
ENSBTAG00000000804	MOB3B	MOB kinase activator 3B [Source:UniProtKB/Swiss-Prot;Acc:Q29RK9]	protein_coding	16745167	16961930	+	8	ENSBTAT00000001063	540817	0.308317	1.49511	1.27089	0.259599	1	0.162985	1.49511	0.394323	0.530036	0.76126	0.0373862	1.49511	0.0194357	0.889125	0.924708	1.0441	1.49511	13.832	0.000199899	0.000519929
ENSBTAG00000000806	ATAD1	ATPase family AAA domain-containing protein 1 [Source:UniProtKB/Swiss-Prot;Acc:F6QV99]	protein_coding	9411265	9448494	-	26	ENSBTAT00000001066	506045	0.103927	7.08732	0.443902	0.505245	1	0.513358	7.08732	10.7212	0.00105917	0.0160977	0.973542	7.08732	38.1489	6.55461e-10	1.12656e-08	2.08561	7.08732	147.321	6.67814e-34	1.77015e-31
ENSBTAG00000000807	TMED3	transmembrane emp24 domain-containing protein 3 precursor [Source:RefSeq peptide;Acc:NP_001075078]	protein_coding	25993165	26004025	+	21	ENSBTAT00000001068	539132	0.0925162	3.64393	0.604691	0.436794	1	-0.279071	3.64393	5.34614	0.0207683	0.118192	-0.281221	3.64393	5.85045	0.0155731	0.0355649	-0.232934	3.64393	3.5548	0.0593735	0.0903556
ENSBTAG00000000808	COX14	Cytochrome c oxidase assembly protein COX14 [Source:UniProtKB/Swiss-Prot;Acc:Q1RMH3]	protein_coding	29952087	29956382	-	5	ENSBTAT00000001069	768048	0.0916109	5.0624	0.622794	0.430011	1	-0.0430173	5.0624	0.136704	0.71158	0.872463	0.0136049	5.0624	0.0134954	0.907518	0.937381	-0.12493	5.0624	1.01825	0.312935	0.385409
ENSBTAG00000000810	COPE	Coatomer subunit epsilon [Source:UniProtKB/Swiss-Prot;Acc:Q28104]	protein_coding	4224033	4242168	+	7	ENSBTAT00000001071	338085	0.103326	6.30226	1.8248	0.176743	1	0.0800323	6.30226	1.0919	0.296052	0.570209	0.0736547	6.30226	0.927176	0.335598	0.446167	0.000503883	6.30226	3.82757e-05	0.995064	0.996222
ENSBTAG00000000811	BT.61505	probable ATP-dependent RNA helicase DDX49 [Source:RefSeq peptide;Acc:NP_001075198]	protein_coding	4216055	4223818	-	7	ENSBTAT00000056136	533809	-0.0580941	3.50741	0.34787	0.555322	1	-0.114916	3.50741	1.39073	0.238282	0.508084	0.0230601	3.50741	0.0570614	0.811202	0.864393	0.0159366	3.50741	0.023546	0.878046	0.905032
ENSBTAG00000000812	CD300A	CMRF35-like molecule 8 precursor [Source:RefSeq peptide;Acc:NP_001179385]	protein_coding	57604425	57621461	-	19	ENSBTAT00000040026	516915	-0.0134713	4.03273	0.00446007	0.946754	1	0.0891543	4.03273	0.203365	0.652019	0.836484	0.38404	4.03273	3.76764	0.0522534	0.0988077	0.418258	4.03273	3.92389	0.0476047	0.0740808
ENSBTAG00000000813	HOMER3	Uncharacterized protein [Source:UniProtKB/TrEMBL;Acc:F1MW19]	protein_coding	4209220	4215509	+	7	ENSBTAT00000001076	508124	-0.103436	3.71484	0.37467	0.54047	1	-0.20149	3.71484	1.40673	0.2356	0.505257	-0.0103191	3.71484	0.00369798	0.95151	0.96576	-0.723077	3.71484	15.675	7.52116e-05	0.000211237
ENSBTAG00000000815	EPHA2	ephrin type-A receptor 2 precursor [Source:RefSeq peptide;Acc:NP_001192660]	protein_coding	136525537	136551769	+	2	ENSBTAT00000001080	512798	-0.209453	3.9891	1.20855	0.27162	1	0.115296	3.9891	0.362968	0.546863	0.772376	0.715855	3.9891	13.6109	0.000224877	0.00091798	0.849738	3.9891	17.2308	3.31021e-05	9.87352e-05
ENSBTAG00000000816	PRDM1	PR domain zinc finger protein 1 [Source:RefSeq peptide;Acc:NP_001179865]	protein_coding	44355220	44377512	-	9	ENSBTAT00000001081	538384	0.370895	8.22977	6.73289	0.00946513	0.357279	0.597853	8.22977	17.369	3.07802e-05	0.00123203	0.913459	8.22977	39.9896	2.55314e-10	4.91191e-09	1.2417	8.22977	65.7263	5.181e-16	7.9947e-15
ENSBTAG00000000817	SYNJ2	Uncharacterized protein [Source:UniProtKB/TrEMBL;Acc:F1N1U1]	protein_coding	96023880	96091443	+	9	ENSBTAT00000039096	518435	-0.148484	1.96115	0.163455	0.685995	1	0.141229	1.96115	0.156571	0.692333	0.8613	1.83877	1.96115	23.1108	1.52927e-06	1.10631e-05	2.7705	1.96115	43.4665	4.3127e-11	3.25376e-10
ENSBTAG00000000820	GNG11	Guanine nucleotide-binding protein G(I)/G(S)/G(O) subunit gamma-11 [Source:UniProtKB/Swiss-Prot;Acc:Q5E9F0]	protein_coding	11074737	11079756	+	4	ENSBTAT00000001086	511812	0.578176	-0.258401	1.31857	0.250849	1	0.26214	-0.258401	0.284008	0.594086	0.802975	0.286249	-0.258401	0.333646	0.56352	0.663606	1.37256	-0.258401	7.36342	0.00665642	0.0127057
ENSBTAG00000000824	TSEN54	tRNA-splicing endonuclease subunit Sen54 [Source:RefSeq peptide;Acc:NP_001192620]	protein_coding	56657194	56663680	-	19	ENSBTAT00000001090	511091	-0.101498	3.10776	0.474536	0.490908	1	-0.471649	3.10776	10.5279	0.00117585	0.0172516	-0.0121966	3.10776	0.00695031	0.933558	0.954116	-0.359986	3.10776	5.21721	0.0223644	0.0375934
ENSBTAG00000000825	MRPS26	28S ribosomal protein S26, mitochondrial [Source:UniProtKB/Swiss-Prot;Acc:Q3SZ86]	protein_coding	52590818	52593105	-	13	ENSBTAT00000001091	516004	0.110983	2.9587	0.701261	0.40236	1	-0.325653	2.9587	5.74982	0.0164903	0.10218	-0.29867	2.9587	5.17084	0.022969	0.0497051	-0.414538	2.9587	8.72225	0.0031435	0.00640842
ENSBTAG00000000827	TAOK1	serine/threonine-protein kinase TAO1 [Source:RefSeq peptide;Acc:NP_001193029]	protein_coding	21308239	21363144	+	19	ENSBTAT00000001093	536532	-0.158574	5.5946	1.75241	0.185574	1	0.238811	5.5946	4.00083	0.0454778	0.191682	0.238674	5.5946	3.90643	0.0481016	0.0922882	0.408371	5.5946	10.319	0.00131667	0.00291377
ENSBTAG00000000829	CARKL	sedoheptulokinase [Source:RefSeq peptide;Acc:NP_001069016]	protein_coding	24933750	24951464	-	19	ENSBTAT00000001095	511999	0.172792	2.98951	1.5575	0.212032	1	-0.578827	2.98951	16.5231	4.80602e-05	0.00172151	-0.741704	2.98951	29.4691	5.68157e-08	5.94993e-07	-1.29701	2.98951	75.4286	3.78858e-18	8.28615e-17
ENSBTAG00000000830	GPR137B	G protein-coupled receptor 137B [Source:RefSeq peptide;Acc:NP_001178410]	protein_coding	8887739	8942109	+	28	ENSBTAT00000001096	613826	0.134069	6.34872	0.927038	0.335634	1	0.0690773	6.34872	0.244382	0.621059	0.819201	0.313426	6.34872	5.0321	0.0248817	0.0531308	0.102643	6.34872	0.485173	0.486088	0.558204
ENSBTAG00000000831	CTNS	Cystinosin [Source:UniProtKB/Swiss-Prot;Acc:A7MB63]	protein_coding	24951988	24972141	+	19	ENSBTAT00000056260	613527	-0.043105	5.584	0.0740956	0.785464	1	-0.467038	5.584	8.65679	0.00325845	0.0351417	-0.538362	5.584	11.3632	0.000749129	0.00263432	-0.471761	5.584	7.89566	0.00495535	0.00972002
ENSBTAG00000000833	TAX1BP3	tax1-binding protein 3 [Source:RefSeq peptide;Acc:NP_001029646]	protein_coding	24971932	24977062	-	19	ENSBTAT00000001098	514852	-0.0144905	7.84237	0.0333187	0.855163	1	-0.0703858	7.84237	0.785748	0.375389	0.646511	0.0922519	7.84237	1.35273	0.244802	0.346381	0.19524	7.84237	5.43645	0.0197207	0.033608
ENSBTAG00000000836	BT.87815	keratin, type II cytoskeletal 8 [Source:RefSeq peptide;Acc:NP_001028782]	protein_coding	27213750	27221177	+	5	ENSBTAT00000001108	281269	0.548409	-0.712354	2.03622	0.153591	1	0.324866	-0.712354	0.655271	0.418234	0.683103	-0.922409	-0.712354	5.36772	0.0205127	0.0450517	-1.72973	-0.712354	19.4202	1.04891e-05	3.44288e-05
ENSBTAG00000000837	PARP1	poly [Source:RefSeq peptide;Acc:NP_777176]	protein_coding	30119202	30160574	-	16	ENSBTAT00000001113	286764	-0.0205507	7.03838	0.0344309	0.852793	1	-0.197049	7.03838	3.14211	0.0762949	0.263782	-0.667135	7.03838	35.8794	2.09922e-09	3.20608e-08	-0.802474	7.03838	46.3414	9.93446e-12	8.29999e-11
ENSBTAG00000000838	BT.49778	protein Daple [Source:RefSeq peptide;Acc:NP_001095487]	protein_coding	56629747	56773304	-	21	ENSBTAT00000061454, ENSBTAT00000055799	515039	-0.0608552	5.43688	0.102212	0.749191	1	-0.312786	5.43688	2.69786	0.100483	0.311491	-1.26944	5.43688	42.8342	5.95816e-11	1.33088e-09	-1.2026	5.43688	34.7841	3.6836e-09	2.11545e-08
ENSBTAG00000000842	UBASH3B	ubiquitin-associated and SH3 domain-containing protein B [Source:RefSeq peptide;Acc:NP_001193057]	protein_coding	33944543	33975910	+	15	ENSBTAT00000001118	523809	0.0507322	4.08846	0.0777758	0.780335	1	-0.101998	4.08846	0.313534	0.57552	0.791879	0.162501	4.08846	0.800591	0.370917	0.48144	-0.0586631	4.08846	0.0936439	0.759595	0.806233
ENSBTAG00000000843	NDRG2	protein NDRG2 [Source:RefSeq peptide;Acc:NP_001030381]	protein_coding	26134842	26142255	+	10	ENSBTAT00000001121	515063	0.0279994	5.76688	0.0433052	0.835152	1	-0.348723	5.76688	6.591	0.0102496	0.0753743	-0.657604	5.76688	23.8497	1.04159e-06	7.88828e-06	-1.06053	5.76688	54.5763	1.49528e-13	1.61263e-12
ENSBTAG00000000848	SNRNP200	U5 small nuclear ribonucleoprotein 200 kDa helicase [Source:RefSeq peptide;Acc:NP_001193092]	protein_coding	2343017	2368147	-	11	ENSBTAT00000001130	100850262, 510529	-0.0123464	8.23367	0.0188904	0.890681	1	0.060986	8.23367	0.460323	0.497473	0.739569	-0.218927	8.23367	5.92573	0.0149214	0.0342602	-0.37812	8.23367	15.8379	6.90076e-05	0.000195099
ENSBTAG00000000851	CYP20A1	Cytochrome P450 20A1 [Source:UniProtKB/Swiss-Prot;Acc:Q5E980]	protein_coding	91899069	91943225	+	2	ENSBTAT00000001132	532945	0.00828862	5.98918	0.0073334	0.931756	1	-0.159018	5.98918	2.64556	0.10384	0.315913	-0.459108	5.98918	22.3275	2.29894e-06	1.59151e-05	-0.861016	5.98918	69.6213	7.18555e-17	1.27206e-15
ENSBTAG00000000854	BT.91470	protein transport protein Sec16B [Source:RefSeq peptide;Acc:NP_996854]	protein_coding	60747108	60792164	-	16	ENSBTAT00000001137	404548	-0.435023	0.274252	1.93998	0.16367	1	-0.0327752	0.274252	0.0116732	0.913962	0.966354	-0.590159	0.274252	3.15625	0.075637	0.134516	-0.922941	0.274252	5.9491	0.0147248	0.0259282
ENSBTAG00000000855	NXN	Nucleoredoxin [Source:UniProtKB/Swiss-Prot;Acc:A6QLU8]	protein_coding	22457712	22621493	+	19	ENSBTAT00000001140	531367	0.202306	1.17031	0.966691	0.325507	1	0.239011	1.17031	1.24002	0.265468	0.540636	-0.701935	1.17031	11.5566	0.000675098	0.00240806	-0.440817	1.17031	3.61734	0.0571804	0.0873524
ENSBTAG00000000856	FBXL6	Uncharacterized protein [Source:UniProtKB/TrEMBL;Acc:F1MTY1]	protein_coding	1766767	1769754	+	14	ENSBTAT00000001141	512690	0.083129	-0.0395243	0.104281	0.746752	1	-0.480698	-0.0395243	3.09459	0.078553	0.267485	-0.525209	-0.0395243	4.68031	0.0305102	0.0629738	-1.29418	-0.0395243	19.7669	8.74835e-06	2.91075e-05
ENSBTAG00000000857	GPR172B	riboflavin transporter 1 precursor [Source:RefSeq peptide;Acc:NP_001069369]	protein_coding	1763994	1766621	-	14	ENSBTAT00000001142	527884	0.0788202	3.0826	0.498246	0.480272	1	-0.147917	3.0826	1.8165	0.177731	0.431922	0.151179	3.0826	1.86981	0.171497	0.261087	-0.0670822	3.0826	0.309121	0.57822	0.641403
ENSBTAG00000000859	SLC38A1	Uncharacterized protein [Source:UniProtKB/TrEMBL;Acc:F1MTX9]	protein_coding	34145240	34198996	+	5	ENSBTAT00000001147	527491	0.0406768	2.76105	0.0201071	0.887238	1	0.316226	2.76105	1.18388	0.276568	0.551563	0.254101	2.76105	0.737405	0.390493	0.500517	-0.0158198	2.76105	0.00304201	0.956015	0.968129
ENSBTAG00000000861	BT.106462	ETS translocation variant 3-like protein [Source:RefSeq peptide;Acc:NP_001179516]	protein_coding	13778327	13784728	+	3	ENSBTAT00000001144	524013	0.145448	-0.208907	0.122966	0.72584	1	0.217174	-0.208907	0.329321	0.566059	0.785889	1.87817	-0.208907	16.7329	4.30289e-05	0.00021052	1.92849	-0.208907	15.6921	7.45332e-05	0.00020948
ENSBTAG00000000868	ZFP1	Uncharacterized protein [Source:UniProtKB/TrEMBL;Acc:F1MTX5]	protein_coding	2532232	2536014	+	18	ENSBTAT00000001155	513942	-0.301803	2.2951	3.83185	0.0502873	0.836579	-0.372754	2.2951	5.48278	0.0192047	0.112017	-0.467381	2.2951	8.88914	0.00286871	0.00836229	-1.05962	2.2951	38.3086	6.03952e-10	3.89823e-09
ENSBTAG00000000869	RNF219	RING finger protein 219 [Source:RefSeq peptide;Acc:NP_001098928]	protein_coding	54102936	54147844	-	12	ENSBTAT00000001156	782050	-0.230243	1.3999	1.98083	0.159303	1	0.065898	1.3999	0.163107	0.686312	0.857611	0.193041	1.3999	1.4017	0.236439	0.336464	0.226308	1.3999	1.66627	0.196759	0.258787
ENSBTAG00000000871	TRIM27	zinc finger protein RFP [Source:RefSeq peptide;Acc:NP_001069267]	protein_coding	29906624	29920511	+	23	ENSBTAT00000001158	520111	0.0109116	6.18273	0.0133787	0.907917	1	0.151014	6.18273	2.55999	0.109599	0.326212	0.169354	6.18273	3.20004	0.0736366	0.131585	0.724722	6.18273	52.3846	4.56295e-13	4.61636e-12
ENSBTAG00000000873	BT.26578	solute carrier family 13 member 3 [Source:RefSeq peptide;Acc:NP_001073757]	protein_coding	75979002	76062341	-	13	ENSBTAT00000001161	526291	0.126045	4.85034	0.218779	0.639972	1	0.425041	4.85034	2.48653	0.114825	0.335447	0.744631	4.85034	7.27804	0.00698026	0.0179248	0.701003	4.85034	5.75748	0.0164186	0.028569
ENSBTAG00000000874	CAST	calpastatin isoform I [Source:RefSeq peptide;Acc:NP_001025489]	protein_coding	98444979	98581253	+	7	ENSBTAT00000037077, ENSBTAT00000011029, ENSBTAT00000027864, ENSBTAT00000065978	281039	-0.01432	9.45339	0.0182102	0.892655	1	-0.0237971	9.45339	0.0502861	0.822566	0.929654	-0.0068775	9.45339	0.00418289	0.948433	0.964113	0.140386	9.45339	1.56389	0.211097	0.275037
ENSBTAG00000000875	AZI1	5-azacytidine-induced protein 1 [Source:RefSeq peptide;Acc:NP_001178116]	protein_coding	52110945	52124532	+	19	ENSBTAT00000001166	514944	0.259699	2.12261	2.2833	0.130773	1	-0.426981	2.12261	5.0232	0.0250098	0.132468	-1.04176	2.12261	41.1265	1.42689e-10	2.90443e-09	-1.76933	2.12261	93.0276	5.15693e-22	2.00364e-20
ENSBTAG00000000877	METTL20	Uncharacterized protein [Source:UniProtKB/TrEMBL;Acc:E1BH46]	protein_coding	78647957	78655646	-	5	ENSBTAT00000001167	530461	-0.23386	1.76248	1.20992	0.271349	1	-0.552513	1.76248	6.34948	0.0117415	0.0811903	-1.17243	1.76248	33.2139	8.25583e-09	1.07623e-07	-1.37215	1.76248	38.5049	5.46163e-10	3.53864e-09
ENSBTAG00000000878	BT.55953	RB1-inducible coiled-coil protein 1 [Source:RefSeq peptide;Acc:NP_001107627]	protein_coding	23147992	23177073	-	14	ENSBTAT00000001169	539858	-0.152848	6.86766	2.81842	0.0931879	1	0.141933	6.86766	2.44212	0.118116	0.340558	0.0196127	6.86766	0.0463167	0.829601	0.878116	0.314221	6.86766	10.689	0.00107776	0.00242649
ENSBTAG00000000879	BT.97625	UPF0488 protein C8orf33 homolog [Source:RefSeq peptide;Acc:NP_001039618]	protein_coding	1487366	1489409	+	14	ENSBTAT00000001168	513585	-0.0463692	2.84235	0.101721	0.749774	1	-0.18189	2.84235	1.57163	0.20997	0.473623	0.421623	2.84235	8.31897	0.00392332	0.0109339	0.290896	2.84235	3.50609	0.0611436	0.0926592
ENSBTAG00000000880	MGC133692	uncharacterized protein C6orf72 homolog precursor [Source:RefSeq peptide;Acc:NP_001033598]	protein_coding	87948484	87963094	+	9	ENSBTAT00000001170	506714	-0.0131613	6.30032	0.0235142	0.878128	1	0.162942	6.30032	3.60121	0.0577375	0.222333	0.232444	6.30032	7.31727	0.00682949	0.017583	0.124533	6.30032	1.8879	0.169439	0.227546
ENSBTAG00000000885	BT.86945	Uncharacterized protein [Source:UniProtKB/TrEMBL;Acc:G3MWU5]	protein_coding	99849410	99850892	-	8	ENSBTAT00000001176	NA	0.0351334	3.28243	0.120419	0.72858	1	0.110177	3.28243	1.1362	0.286456	0.561008	-0.0462774	3.28243	0.207916	0.648406	0.736028	-0.202219	3.28243	3.47405	0.0623384	0.0941835
ENSBTAG00000000892	MB21D1	Uncharacterized protein [Source:UniProtKB/TrEMBL;Acc:E1BGN7]	protein_coding	13154613	13177012	-	9	ENSBTAT00000001184	782472	0.0618937	2.84645	0.0619544	0.803433	1	0.349026	2.84645	1.92338	0.165484	0.41451	0.104528	2.84645	0.178168	0.672953	0.755765	1.93066	2.84645	52.5005	4.3014e-13	4.38148e-12
ENSBTAG00000000894	PGK1	Phosphoglycerate kinase 1 [Source:UniProtKB/Swiss-Prot;Acc:Q3T0P6]	protein_coding	79282708	79305386	-	X	ENSBTAT00000001187, ENSBTAT00000039206	507476	0.0579153	9.92091	0.178689	0.672502	1	0.177197	9.92091	1.6723	0.195951	0.457202	1.06992	9.92091	59.3049	1.35042e-14	7.25579e-13	1.19316	9.92091	65.956	4.61098e-16	7.16143e-15
ENSBTAG00000000895	TAF9B	transcription initiation factor TFIID subunit 9B [Source:RefSeq peptide;Acc:NP_001179078]	protein_coding	79269814	79277533	+	X	ENSBTAT00000065275, ENSBTAT00000001188	538983	-0.0386594	3.03179	0.116205	0.733187	1	-0.100495	3.03179	0.738189	0.390242	0.659161	-0.582094	3.03179	25.94	3.52196e-07	2.99857e-06	-0.62713	3.03179	25.7052	3.97748e-07	1.64392e-06
ENSBTAG00000000897	IQGAP2	Uncharacterized protein [Source:UniProtKB/TrEMBL;Acc:F1MTR1]	protein_coding	7554265	7867328	+	10	ENSBTAT00000001190	782315	0.0711968	6.81883	0.0854537	0.770038	1	-0.267001	6.81883	1.19703	0.273917	0.549093	-1.68298	6.81883	44.3175	2.79215e-11	6.71378e-10	-1.99294	6.81883	54.9309	1.24845e-13	1.36119e-12
ENSBTAG00000000898	F2RL2	proteinase-activated receptor 3 precursor [Source:RefSeq peptide;Acc:NP_001033622]	protein_coding	7777600	7788321	-	10	ENSBTAT00000001191	512581	0.00352098	6.09818	0.000685015	0.97912	1	-0.165031	6.09818	1.49598	0.221291	0.488898	-0.513566	6.09818	14.4504	0.000143897	0.000619864	-0.450698	6.09818	9.98533	0.00157792	0.00345031
ENSBTAG00000000899	TMEM17	Transmembrane protein 17 [Source:UniProtKB/Swiss-Prot;Acc:A4FUY9]	protein_coding	60934735	60942371	-	11	ENSBTAT00000044807	514758	-0.140482	0.9035	0.27155	0.602294	1	-0.197266	0.9035	0.534687	0.464643	0.718841	0.610769	0.9035	5.02395	0.024999	0.0533334	0.90254	0.9035	9.15874	0.00247533	0.0051927
ENSBTAG00000000900	LRRC8C	Leucine-rich repeat-containing protein 8C [Source:UniProtKB/Swiss-Prot;Acc:A5PK13]	protein_coding	53717832	53810701	-	3	ENSBTAT00000001193	527708	-0.0823864	4.87998	0.133333	0.715001	1	0.442267	4.87998	3.79065	0.0515398	0.206714	0.795349	4.87998	11.9546	0.000545137	0.00199154	1.00552	4.87998	17.1649	3.42715e-05	0.000101892
ENSBTAG00000000902	OGT	UDP-N-acetylglucosamine--peptide N-acetylglucosaminyltransferase 110 kDa subunit [Source:RefSeq peptide;Acc:NP_001091539]	protein_coding	84387999	84429228	-	X	ENSBTAT00000045447	532053	-0.164947	5.85498	1.14962	0.283628	1	0.35377	5.85498	5.45102	0.0195569	0.113626	-0.0734115	5.85498	0.23474	0.628031	0.719266	-0.0843367	5.85498	0.278402	0.597751	0.659813
ENSBTAG00000000911	UBE2H	Ubiquitin-conjugating enzyme E2 H [Source:UniProtKB/Swiss-Prot;Acc:Q32LN1]	protein_coding	94467623	94565768	-	4	ENSBTAT00000001205	539313	-0.0209005	5.03387	0.0434521	0.834876	1	-0.122385	5.03387	1.44329	0.229608	0.499683	-0.215006	5.03387	4.63904	0.0312525	0.0643279	-0.247451	5.03387	5.5531	0.018448	0.0316889
ENSBTAG00000000913	UQCR10	Cytochrome b-c1 complex subunit 9 [Source:UniProtKB/Swiss-Prot;Acc:P00130]	protein_coding	71038498	71040693	+	17	ENSBTAT00000001208	616109	0.0918341	6.00043	0.606262	0.436199	1	0.175077	6.00043	2.18784	0.139105	0.37497	0.0773806	6.00043	0.428636	0.512659	0.617676	0.0577653	6.00043	0.215299	0.642645	0.701364
ENSBTAG00000000917	BMP1	Uncharacterized protein [Source:UniProtKB/TrEMBL;Acc:E1BEV7]	protein_coding	69980325	70027825	+	8	ENSBTAT00000001218	NA	0.0570908	8.24681	0.0841763	0.771716	1	0.352683	8.24681	3.20224	0.0735376	0.257609	2.01833	8.24681	94.6097	2.31885e-22	7.68313e-20	2.47277	8.24681	125.79	3.41873e-29	4.20399e-27
ENSBTAG00000000918	BT.32415	transmembrane protein C6orf70 [Source:RefSeq peptide;Acc:NP_001098725]	protein_coding	105128747	105157156	+	9	ENSBTAT00000001212	512804	0.168843	1.55406	0.675824	0.411028	1	-0.0237064	1.55406	0.0138203	0.906416	0.96312	0.0850197	1.55406	0.183499	0.668384	0.752262	-0.758579	1.55406	12.1097	0.000501611	0.00121388
ENSBTAG00000000920	DNAH17	Uncharacterized protein [Source:UniProtKB/TrEMBL;Acc:E1BLB4]	protein_coding	54312243	54405245	+	19	ENSBTAT00000022637	788092	0.117475	2.15213	0.100187	0.751605	1	0.0597726	2.15213	0.0255995	0.872882	0.94989	2.26919	2.15213	31.9565	1.57667e-08	1.89391e-07	2.99829	2.15213	48.4713	3.35156e-12	3.01035e-11
ENSBTAG00000000928	SPECC1	Uncharacterized protein [Source:UniProtKB/TrEMBL;Acc:F1MEN2]	protein_coding	34124435	34195907	-	19	ENSBTAT00000035035	506538	-0.0114464	5.12778	0.00283073	0.957569	1	-0.0777324	5.12778	0.128504	0.719989	0.877403	-0.662418	5.12778	9.19351	0.00242875	0.00724253	0.382303	5.12778	2.82478	0.0928193	0.133681
ENSBTAG00000000930		Uncharacterized protein [Source:UniProtKB/TrEMBL;Acc:E1BEU7]	protein_coding	63225954	63228134	+	18	ENSBTAT00000001231	NA	-0.179363	1.255	0.276917	0.598729	1	0.130516	1.255	0.149087	0.699409	0.865401	1.02306	1.255	8.47561	0.00359939	0.0101859	1.28899	1.255	11.7916	0.000594975	0.00141682
ENSBTAG00000000936	SLC39A2	zinc transporter ZIP2 [Source:RefSeq peptide;Acc:NP_001192577]	protein_coding	26150711	26153125	-	10	ENSBTAT00000001238	508989	0.36476	4.02942	2.23096	0.135269	1	-0.0247401	4.02942	0.0101545	0.919734	0.96911	-0.0968389	4.02942	0.157634	0.691345	0.771697	0.934367	4.02942	12.5525	0.000395684	0.000972535
ENSBTAG00000000937	SSFA2	sperm-specific antigen 2 [Source:RefSeq peptide;Acc:NP_001179026]	protein_coding	14683868	14751322	-	2	ENSBTAT00000001241	538826	-0.0348673	6.56197	0.0801209	0.777134	1	0.317452	6.56197	6.65065	0.00991195	0.0740588	0.296145	6.56197	5.7406	0.0165772	0.0375631	0.34533	6.56197	7.04871	0.00793222	0.01483
ENSBTAG00000000939	KIF16B	Uncharacterized protein [Source:UniProtKB/TrEMBL;Acc:G3X690]	protein_coding	10238640	10519339	-	13	ENSBTAT00000001242	532276	0.00617558	5.86596	0.00355001	0.952489	1	0.0703755	5.86596	0.457567	0.498763	0.740509	0.0911793	5.86596	0.759899	0.38336	0.493441	0.483732	5.86596	19.382	1.07009e-05	3.50758e-05
ENSBTAG00000000940	TBCC	Tubulin-specific chaperone C [Source:UniProtKB/Swiss-Prot;Acc:Q3SZE9]	protein_coding	16404968	16407589	-	23	ENSBTAT00000001245	515354	-0.0885721	5.36498	1.56955	0.210272	1	-0.116782	5.36498	2.71557	0.0993734	0.310051	-0.119306	5.36498	2.91369	0.087831	0.151635	-0.112117	5.36498	2.27792	0.131228	0.181947
ENSBTAG00000000941	PLEKHB2	pleckstrin homology domain-containing family B member 2 [Source:RefSeq peptide;Acc:NP_001076998]	protein_coding	1850107	1899289	+	2	ENSBTAT00000001246	783000	0.0983519	8.30209	1.17669	0.278031	1	-0.0282948	8.30209	0.0973428	0.755042	0.895486	0.0384077	8.30209	0.179431	0.671862	0.75491	0.071484	8.30209	0.558371	0.454917	0.528463
ENSBTAG00000000942	SIPA1L2	signal-induced proliferation-associated 1-like protein 2 [Source:RefSeq peptide;Acc:NP_001193149]	protein_coding	5250716	5367946	-	28	ENSBTAT00000001248	535132	0.0521355	1.38704	0.0641393	0.800069	1	0.0474939	1.38704	0.053618	0.816883	0.928124	-0.474102	1.38704	4.99703	0.0253909	0.0539381	-0.125422	1.38704	0.331838	0.564579	0.629314
ENSBTAG00000000943	ZNF286A	zinc finger protein 286A [Source:RefSeq peptide;Acc:NP_001103913]	protein_coding	33673396	33688126	+	19	ENSBTAT00000001247	789857	-0.531711	0.267206	2.48377	0.115026	1	-0.519109	0.267206	2.22638	0.135671	0.368798	-1.4011	0.267206	22.6632	1.93032e-06	1.3584e-05	-1.98268	0.267206	40.236	2.25062e-10	1.53578e-09
ENSBTAG00000000944	LPCAT1	lysophosphatidylcholine acyltransferase 1 [Source:RefSeq peptide;Acc:NP_001193740]	protein_coding	71141671	71165741	+	20	ENSBTAT00000001250	788450	0.0307821	3.8788	0.055084	0.814442	1	0.0348897	3.8788	0.0713281	0.789413	0.913103	0.391155	3.8788	8.96645	0.00274982	0.0080768	0.325852	3.8788	5.71388	0.0168313	0.0292232
ENSBTAG00000000946	KIAA1609	Uncharacterized protein [Source:UniProtKB/TrEMBL;Acc:F1MTK2]	protein_coding	10694237	10706275	-	18	ENSBTAT00000001252	531539	-0.151229	2.96136	2.55553	0.109909	1	-0.170195	2.96136	3.11892	0.0773883	0.265611	-0.0818014	2.96136	0.74057	0.389478	0.49943	0.00841484	2.96136	0.00641852	0.936145	0.953003
ENSBTAG00000000948	RAB2A	ras-related protein Rab-2A [Source:RefSeq peptide;Acc:NP_001068822]	protein_coding	27864735	27937015	+	14	ENSBTAT00000001253	508373	0.0223039	7.29723	0.0979824	0.754264	1	0.0557015	7.29723	0.609117	0.435121	0.695692	-0.0440389	7.29723	0.380002	0.537602	0.640327	0.0423786	7.29723	0.315694	0.574207	0.638079
ENSBTAG00000000949	DNAJC9	dnaJ homolog subfamily C member 9 [Source:RefSeq peptide;Acc:NP_001192615]	protein_coding	29452335	29456540	-	28	ENSBTAT00000001254	510898	-0.1301	2.73377	0.642409	0.42284	1	-0.258405	2.73377	2.41899	0.119872	0.343405	-0.498982	2.73377	9.45935	0.00210076	0.0064021	-0.657316	2.73377	13.8361	0.000199463	0.000518937
ENSBTAG00000000950	MRPS16	28S ribosomal protein S16, mitochondrial [Source:UniProtKB/Swiss-Prot;Acc:P82915]	protein_coding	29460098	29461928	-	28	ENSBTAT00000001255	510899	0.171887	3.82903	2.81379	0.0934575	1	0.0857057	3.82903	0.705018	0.401103	0.668412	0.291155	3.82903	7.90405	0.00493242	0.0132958	0.388584	3.82903	12.0733	0.000511503	0.00123581
ENSBTAG00000000951	JAKMIP3	Uncharacterized protein [Source:UniProtKB/TrEMBL;Acc:F1N3S7]	protein_coding	51450395	51504242	+	26	ENSBTAT00000038931	614810	-0.324176	1.09102	2.02896	0.154326	1	0.170579	1.09102	0.508456	0.475808	0.726963	0.276317	1.09102	1.536	0.215215	0.312525	0.729382	1.09102	9.13686	0.00250511	0.00525056
ENSBTAG00000000955	RBM41	Uncharacterized protein [Source:UniProtKB/TrEMBL;Acc:G3X691]	protein_coding	60601143	60666792	+	X	ENSBTAT00000001264	536054	0.0607236	2.45859	0.145289	0.703079	1	0.345057	2.45859	4.85554	0.0275575	0.141318	-0.137053	2.45859	0.810386	0.368006	0.478376	-0.234658	2.45859	2.07198	0.150027	0.204469
ENSBTAG00000000957	BT.27095	Uncharacterized protein [Source:UniProtKB/TrEMBL;Acc:F1MTI2]	protein_coding	13295340	13298891	+	27	ENSBTAT00000001266	513265	0.00231931	4.74986	0.000205189	0.988571	1	0.424328	4.74986	6.79284	0.00915241	0.0699807	0.426092	4.74986	6.8683	0.00877383	0.0217712	1.4895	4.74986	72.378	1.77682e-17	3.48585e-16
ENSBTAG00000000959	BT.42406	zinc finger SWIM domain-containing protein 1 [Source:RefSeq peptide;Acc:NP_001096712]	protein_coding	75359806	75362820	+	13	ENSBTAT00000001268	512243	-0.210275	1.08226	0.906777	0.340971	1	-0.556039	1.08226	7.53672	0.00604541	0.0538036	-0.369762	1.08226	3.54377	0.0597694	0.110755	-0.730183	1.08226	11.4684	0.000707886	0.0016553
ENSBTAG00000000961	NEURL2	neuralized-like protein 2 [Source:RefSeq peptide;Acc:NP_001179565]	protein_coding	75365123	75367907	-	13	ENSBTAT00000001270	526835	-0.331853	-0.557593	0.815603	0.366469	1	0.336001	-0.557593	1.02456	0.311439	0.584094	0.147668	-0.557593	0.149662	0.698858	0.778264	0.137186	-0.557593	0.129392	0.719063	0.769858
ENSBTAG00000000962	STAP1	signal-transducing adaptor protein 1 [Source:RefSeq peptide;Acc:NP_001071336]	protein_coding	85013014	85043206	+	6	ENSBTAT00000001271	507296	0.0902446	5.34709	0.221397	0.637977	1	0.290654	5.34709	2.28548	0.13059	0.360716	0.165194	5.34709	0.741375	0.389221	0.499261	0.305023	5.34709	2.26266	0.132526	0.183619
ENSBTAG00000000967	BT.28783	DET1 homolog [Source:RefSeq peptide;Acc:NP_001092587]	protein_coding	19928626	19953516	-	21	ENSBTAT00000001281	541005	-0.0466916	2.82233	0.190528	0.662477	1	-0.125729	2.82233	1.34881	0.245486	0.517201	-0.412133	2.82233	15.1929	9.70662e-05	0.000437073	-0.0323263	2.82233	0.0844989	0.771291	0.815961
ENSBTAG00000000974	IARS	isoleucyl-tRNA synthetase, cytoplasmic [Source:RefSeq peptide;Acc:NP_001094539]	protein_coding	85268890	85350117	-	8	ENSBTAT00000001290	509885	-0.0319175	5.9794	0.162765	0.686624	1	-0.0124942	5.9794	0.0246506	0.875241	0.950954	-0.0565617	5.9794	0.51697	0.472137	0.578857	-0.16138	5.9794	3.73633	0.0532412	0.0819751
ENSBTAG00000000977	CADM1	cell adhesion molecule 1 precursor [Source:RefSeq peptide;Acc:NP_001033647]	protein_coding	26101411	26451509	-	15	ENSBTAT00000036932	529873	0.0366641	7.32263	0.0539647	0.816303	1	-0.0304231	7.32263	0.0370448	0.847374	0.940318	-1.12214	7.32263	48.856	2.75458e-12	8.44645e-11	-1.67475	7.32263	94.6357	2.28856e-22	9.3486e-21
ENSBTAG00000000978	ASH2L	set1/Ash2 histone methyltransferase complex subunit ASH2 [Source:RefSeq peptide;Acc:NP_001192402]	protein_coding	32989769	33014982	+	27	ENSBTAT00000001294	100138350	-0.0108823	5.09624	0.022388	0.881059	1	0.0612197	5.09624	0.706718	0.400535	0.668412	-0.0464167	5.09624	0.405962	0.524026	0.627947	0.0903177	5.09624	1.36433	0.242789	0.310163
ENSBTAG00000000979	C27H8orf40	UPF0697 protein C8orf40 homolog [Source:UniProtKB/Swiss-Prot;Acc:A5D7B5]	protein_coding	37055089	37070241	+	27	ENSBTAT00000064873, ENSBTAT00000001296	515895	0.0965025	5.59789	0.92155	0.337068	1	-0.0529753	5.59789	0.274241	0.600501	0.806619	-0.25814	5.59789	6.51953	0.0106696	0.0257573	-0.534972	5.59789	24.5492	7.24352e-07	2.87404e-06
ENSBTAG00000000981	KLHDC8B	Kelch domain-containing protein 8B [Source:UniProtKB/Swiss-Prot;Acc:Q5E9V5]	protein_coding	51427513	51432321	-	22	ENSBTAT00000001299, ENSBTAT00000001298	527321	-0.0892257	0.255528	0.135673	0.712621	1	0.113014	0.255528	0.284674	0.593654	0.802847	-0.100866	0.255528	0.192008	0.66125	0.746276	-0.687331	0.255528	7.13193	0.00757231	0.0142554
ENSBTAG00000000985	RAB10	ras-related protein Rab-10 [Source:RefSeq peptide;Acc:NP_001094758]	protein_coding	73335436	73400455	-	11	ENSBTAT00000001303	783373	-0.0186682	8.2956	0.05091	0.821487	1	-0.0685612	8.2956	0.686024	0.40752	0.674002	-0.202948	8.2956	6.00481	0.014267	0.0329927	-0.156069	8.2956	3.19074	0.0740567	0.109596
ENSBTAG00000000988	BRCA2	Uncharacterized protein [Source:UniProtKB/TrEMBL;Acc:E1B8X8]	protein_coding	28637213	28688200	-	12	ENSBTAT00000001311	NA	-0.131288	3.56349	0.335868	0.562224	1	-0.0357488	3.56349	0.0252802	0.873671	0.950146	-0.539954	3.56349	5.63973	0.0175579	0.0394779	-0.64881	3.56349	7.21111	0.00724536	0.0137027
ENSBTAG00000000990	PSMA2	Proteasome subunit alpha type-2 [Source:UniProtKB/Swiss-Prot;Acc:Q3T0Y5]	protein_coding	78821820	78832470	+	4	ENSBTAT00000001309	539141	0.0160609	4.48832	0.0160976	0.899038	1	0.185645	4.48832	2.14676	0.142872	0.380518	0.871243	4.48832	45.4171	1.59242e-11	4.1103e-10	1.57281	4.48832	128.703	7.87675e-30	1.05566e-27
ENSBTAG00000000991	MRPL32	39S ribosomal protein L32, mitochondrial [Source:UniProtKB/Swiss-Prot;Acc:Q2TBI6]	protein_coding	78816512	78821610	-	4	ENSBTAT00000001313	532842	-0.0568066	4.40228	0.194219	0.659428	1	0.199535	4.40228	2.38955	0.122149	0.347233	0.773483	4.40228	35.3746	2.72016e-09	4.05069e-08	1.3276	4.40228	91.7266	9.95176e-22	3.68648e-20
ENSBTAG00000000993	N4BP2L1	NEDD4-binding protein 2-like 1 [Source:UniProtKB/Swiss-Prot;Acc:Q29S05]	protein_coding	28612076	28634685	+	12	ENSBTAT00000001315	616069	-0.0479609	5.79978	0.0555099	0.813739	1	0.391743	5.79978	3.68484	0.0549094	0.215376	-0.660329	5.79978	10.1993	0.00140496	0.00451342	-0.611557	5.79978	7.87716	0.0050063	0.00980706
ENSBTAG00000000995	FAM46A	Uncharacterized protein [Source:UniProtKB/TrEMBL;Acc:E1B8X5]	protein_coding	21763778	21766208	-	9	ENSBTAT00000001319	540234	-0.395084	4.58704	6.14134	0.0132057	0.431555	-0.141635	4.58704	0.782361	0.37642	0.647267	-0.343478	4.58704	4.77002	0.0289594	0.0602842	0.243664	4.58704	2.14647	0.142898	0.196121
ENSBTAG00000000998	BT.25759	zinc transporter ZIP6 [Source:RefSeq peptide;Acc:NP_001137564]	protein_coding	21317313	21337841	+	24	ENSBTAT00000065246, ENSBTAT00000001322	524456	-0.0676289	5.7397	0.494415	0.481965	1	0.0791552	5.7397	0.677879	0.410318	0.675911	0.166916	5.7397	3.00428	0.0830446	0.144945	-0.0831416	5.7397	0.663481	0.415334	0.489681
ENSBTAG00000001002	TCF7	transcription factor 7 [Source:RefSeq peptide;Acc:NP_001092656]	protein_coding	47352223	47385009	+	7	ENSBTAT00000001329, ENSBTAT00000001327, ENSBTAT00000001328	782690	0.0530641	0.540403	0.0214006	0.883693	1	0.469767	0.540403	1.84422	0.174457	0.426768	-0.0387195	0.540403	0.0109	0.916849	0.943026	-0.222377	0.540403	0.395164	0.529597	0.598148
ENSBTAG00000001004	BT.54007	endothelial cell-selective adhesion molecule precursor [Source:RefSeq peptide;Acc:NP_001071534]	protein_coding	28601863	28610589	-	29	ENSBTAT00000057091	616926	0.462579	-0.198853	0.94128	0.331949	1	0.723354	-0.198853	2.7019	0.100229	0.311015	3.28094	-0.198853	32.7584	1.04357e-08	1.32563e-07	3.71866	-0.198853	29.7755	4.85087e-08	2.35976e-07
ENSBTAG00000001005	BT.88981	zinc finger protein 280B [Source:RefSeq peptide;Acc:NP_001071403]	protein_coding	73002288	73010751	-	17	ENSBTAT00000001332	782608, 785354, 786617, 100138781, 100335893, 100847249, 100849225, 100849439, 100849563, 100849604, 100849879, 100850411, 100850595, 100850682, 100850848, 100851014, 100851537, 100851760, 100851830, 100852129, 517697	-0.0770212	1.83025	0.188067	0.66453	1	-0.0181998	1.83025	0.0105457	0.918207	0.968668	0.171859	1.83025	0.88262	0.347485	0.457989	0.196636	1.83025	1.05708	0.303882	0.375914
ENSBTAG00000001007	SLC25A43	Uncharacterized protein [Source:UniProtKB/TrEMBL;Acc:G3N0T6]	protein_coding	3646867	3687086	+	X	ENSBTAT00000001337, ENSBTAT00000063486	535541	-0.0556227	3.52942	0.260029	0.6101	1	-0.000916535	3.52942	7.2194e-05	0.993221	0.99715	0.156052	3.52942	2.10947	0.14639	0.229937	0.460018	3.52942	16.5852	4.65127e-05	0.000135285
ENSBTAG00000001008	BT.21975	perforin-1 precursor [Source:RefSeq peptide;Acc:NP_001137207]	protein_coding	26939280	26941721	-	28	ENSBTAT00000001336	369025	0.204615	0.724908	0.415935	0.518972	1	0.0900985	0.724908	0.0688598	0.793004	0.915178	0.538687	0.724908	2.9053	0.0882889	0.152277	1.1783	0.724908	14.732	0.000123922	0.000334952
ENSBTAG00000001009	HCLS1	hematopoietic lineage cell-specific protein [Source:RefSeq peptide;Acc:NP_001030229]	protein_coding	66720537	66754184	-	1	ENSBTAT00000001338	508445	0.0258083	9.28276	0.0567597	0.811693	1	0.0755537	9.28276	0.486458	0.485511	0.733061	0.470569	9.28276	18.7627	1.48035e-05	8.17482e-05	0.456018	9.28276	15.84	6.89313e-05	0.000194929
ENSBTAG00000001013	SLC30A5	zinc transporter 5 [Source:RefSeq peptide;Acc:NP_001179103]	protein_coding	10455656	10487640	-	20	ENSBTAT00000001343	508169	-0.0299829	6.2611	0.103632	0.747514	1	0.178926	6.2611	3.71677	0.0538684	0.212551	0.421883	6.2611	20.562	5.77298e-06	3.59583e-05	0.308914	6.2611	9.89636	0.00165606	0.00360635
ENSBTAG00000001014	MAPK7	Mitogen-activated protein kinase 7 [Source:UniProtKB/Swiss-Prot;Acc:A5PKJ4]	protein_coding	34687988	34693036	-	19	ENSBTAT00000001347	537703	-0.153122	4.57215	0.699878	0.402825	1	0.469606	4.57215	6.64445	0.00994653	0.0740588	0.776379	4.57215	17.5355	2.8199e-05	0.000143743	0.841936	4.57215	18.5074	1.69248e-05	5.34919e-05
ENSBTAG00000001015	TM9SF4	Transmembrane 9 superfamily member 4 [Source:UniProtKB/Swiss-Prot;Acc:A5D7E2]	protein_coding	62165598	62218184	+	13	ENSBTAT00000001344	533562	0.0356842	6.50766	0.136686	0.711598	1	0.132694	6.50766	1.89292	0.168873	0.417735	-0.0318286	6.50766	0.109533	0.740676	0.811499	0.0338957	6.50766	0.111391	0.738566	0.787628
ENSBTAG00000001016	NAA35	N-alpha-acetyltransferase 35, NatC auxiliary subunit [Source:RefSeq peptide;Acc:NP_001180040]	protein_coding	80545455	80633397	+	8	ENSBTAT00000001348	506175	-0.0371303	4.55395	0.202603	0.652628	1	0.0196836	4.55395	0.0579032	0.809841	0.924647	0.0163232	4.55395	0.0395817	0.842301	0.887619	-0.0796374	4.55395	0.822235	0.364528	0.438507
ENSBTAG00000001017	SLK	STE20-like serine/threonine-protein kinase [Source:RefSeq peptide;Acc:NP_001193006]	protein_coding	24786360	24844579	+	26	ENSBTAT00000001346	535342	-0.135113	6.1586	1.12095	0.289713	1	-0.241512	6.1586	3.58916	0.0581577	0.223344	-0.0600846	6.1586	0.222111	0.637436	0.727178	-0.179728	6.1586	1.77944	0.182218	0.241983
ENSBTAG00000001021	CYP1A1	Uncharacterized protein [Source:UniProtKB/TrEMBL;Acc:F1MM10]	protein_coding	34342808	34345682	+	21	ENSBTAT00000061300	282870	0.114097	1.76348	0.050737	0.821786	1	-0.159374	1.76348	0.106956	0.743637	0.889633	-0.512665	1.76348	1.08042	0.298604	0.406797	-0.246137	1.76348	0.232398	0.629751	0.689397
ENSBTAG00000001022	AMDHD2	Putative N-acetylglucosamine-6-phosphate deacetylase [Source:UniProtKB/Swiss-Prot;Acc:A7MBC0]	protein_coding	2019789	2026471	+	25	ENSBTAT00000001355	521401	0.0705956	6.46099	0.636941	0.424821	1	-0.116642	6.46099	1.72608	0.188912	0.447802	-0.148393	6.46099	2.75962	0.0966714	0.164376	-0.0955403	6.46099	1.0402	0.307775	0.379916
ENSBTAG00000001023	ZNF598	Uncharacterized protein [Source:UniProtKB/TrEMBL;Acc:E1B928]	protein_coding	1552258	1562560	-	25	ENSBTAT00000001356	505086	0.0609828	4.86477	0.4245	0.5147	1	0.142685	4.86477	2.34239	0.125897	0.352775	0.378932	4.86477	16.1622	5.81443e-05	0.000275544	0.801308	4.86477	64.2234	1.11082e-15	1.62574e-14
ENSBTAG00000001024	ARID1A	AT-rich interactive domain-containing protein 1A [Source:RefSeq peptide;Acc:NP_001192714]	protein_coding	127000106	127066994	-	2	ENSBTAT00000001360	540181	-0.279307	7.14662	10.0114	0.00155575	0.119414	-0.14762	7.14662	2.82418	0.0928541	0.297413	-0.219609	7.14662	6.23023	0.0125587	0.0296342	-0.184246	7.14662	3.93753	0.0472202	0.0735586
ENSBTAG00000001027	SERPINH1	Serpin H1 [Source:UniProtKB/Swiss-Prot;Acc:Q2KJH6]	protein_coding	55514945	55525175	+	15	ENSBTAT00000039717	510850	0.187894	3.55682	0.9092	0.340327	1	-0.799973	3.55682	15.8792	6.75169e-05	0.00219316	-1.04565	3.55682	28.7947	8.04695e-08	8.13424e-07	-1.52755	3.55682	52.4892	4.32609e-13	4.40287e-12
ENSBTAG00000001029	BT.44411	RAS guanyl-releasing protein 2 [Source:RefSeq peptide;Acc:NP_001093416]	protein_coding	43590193	43602499	-	29	ENSBTAT00000001368	512056	0.0162026	2.37029	0.0113098	0.915306	1	-0.40806	2.37029	6.4781	0.0109211	0.0782387	-0.665302	2.37029	17.2782	3.22868e-05	0.000162497	-1.18478	2.37029	47.3778	5.85411e-12	5.08578e-11
ENSBTAG00000001030	BT.43678	myotubularin-related protein 3 [Source:RefSeq peptide;Acc:NP_001075074]	protein_coding	71122533	71253675	+	17	ENSBTAT00000057477	535099	-0.0399049	5.59671	0.203568	0.651856	1	-0.129272	5.59671	2.1254	0.144875	0.383571	-0.266715	5.59671	9.01939	0.0026713	0.0078733	-0.39509	5.59671	17.5467	2.80339e-05	8.48272e-05
ENSBTAG00000001035	SF1	splicing factor 1 [Source:RefSeq peptide;Acc:NP_001075083]	protein_coding	43623210	43636775	-	29	ENSBTAT00000001376	541229	0.0306588	7.89429	0.185393	0.666779	1	0.164395	7.89429	5.34609	0.0207688	0.118192	0.100864	7.89429	2.00391	0.156894	0.243518	0.317467	7.89429	17.841	2.40155e-05	7.36582e-05
ENSBTAG00000001036	HIBADH	3-hydroxyisobutyrate dehydrogenase, mitochondrial [Source:UniProtKB/Swiss-Prot;Acc:Q2HJD7]	protein_coding	68926598	69034386	+	4	ENSBTAT00000001374	512002	0.0671073	6.55518	0.238771	0.625095	1	-0.0134117	6.55518	0.00949493	0.922375	0.969967	-0.434817	6.55518	9.95325	0.00160566	0.00507614	-0.550229	6.55518	14.2795	0.00015757	0.000417572
ENSBTAG00000001037	MAP4K2	mitogen-activated protein kinase kinase kinase kinase 2 [Source:RefSeq peptide;Acc:NP_001193204]	protein_coding	43648614	43661350	-	29	ENSBTAT00000001378	520058	-0.0424248	4.06838	0.0979531	0.7543	1	0.027128	4.06838	0.0393513	0.842754	0.938159	-0.124334	4.06838	0.843099	0.358512	0.469245	0.0700728	4.06838	0.237635	0.625919	0.685706
ENSBTAG00000001038	SNRPB	Small nuclear ribonucleoprotein-associated protein [Source:UniProtKB/TrEMBL;Acc:G1K134]	protein_coding	53134613	53143629	+	13	ENSBTAT00000001379	NA	0.118413	5.36989	1.96163	0.161339	1	0.102696	5.36989	1.47484	0.224584	0.49325	0.198654	5.36989	5.33495	0.020902	0.0457466	0.34391	5.36989	14.3412	0.00015249	0.000405372
ENSBTAG00000001042	MXD1	max dimerization protein 1 [Source:RefSeq peptide;Acc:NP_001179309]	protein_coding	68232862	68255606	+	11	ENSBTAT00000001384	514626	0.0077043	5.61589	0.00151846	0.968916	1	0.939971	5.61589	21.9894	2.74161e-06	0.000209627	1.17381	5.61589	33.6733	6.51879e-09	8.75632e-08	1.43891	5.61589	44.7216	2.27142e-11	1.80503e-10
ENSBTAG00000001044	SUPV3L1	ATP-dependent RNA helicase SUPV3L1, mitochondrial [Source:RefSeq peptide;Acc:NP_001095332]	protein_coding	25712751	25737804	+	28	ENSBTAT00000001386	505988	-0.14934	4.76695	2.18754	0.139132	1	-0.187156	4.76695	3.43071	0.0639944	0.237205	-0.148062	4.76695	2.15004	0.142566	0.225205	-0.133459	4.76695	1.53019	0.216085	0.280646
ENSBTAG00000001050	LDLRAP1	low density lipoprotein receptor adapter protein 1 [Source:RefSeq peptide;Acc:NP_001077137]	protein_coding	128078919	128103312	-	2	ENSBTAT00000001393	511199	0.13574	2.53999	1.19457	0.27441	1	-0.479782	2.53999	12.4554	0.000416794	0.0082915	-0.0519709	2.53999	0.170117	0.680008	0.762038	-0.0251246	2.53999	0.0363715	0.84875	0.881949
ENSBTAG00000001051	OSCAR	Uncharacterized protein [Source:UniProtKB/TrEMBL;Acc:E1B8Y2]	protein_coding	63467220	63474744	+	18	ENSBTAT00000001395, ENSBTAT00000063567	100336423	0.235158	2.33631	0.730799	0.392624	1	0.0531871	2.33631	0.038109	0.845225	0.939156	-0.344977	2.33631	1.69088	0.193485	0.286872	0.522209	2.33631	3.37975	0.0660021	0.0989907
ENSBTAG00000001055	HNRNPL	heterogeneous nuclear ribonucleoprotein L [Source:RefSeq peptide;Acc:NP_001178959]	protein_coding	48823774	48835620	-	18	ENSBTAT00000032051	504520	-0.00911314	8.38491	0.0145433	0.904011	1	0.0245419	8.38491	0.105055	0.745846	0.890712	-0.0565265	8.38491	0.559075	0.454633	0.562713	0.01558	8.38491	0.0381311	0.84518	0.878975
ENSBTAG00000001057	ARFGAP3	ADP-ribosylation factor GTPase-activating protein 3 [Source:UniProtKB/Swiss-Prot;Acc:Q17R07]	protein_coding	114291727	114341661	-	5	ENSBTAT00000053995	532778	0.0718167	6.22833	0.660667	0.416324	1	0.195385	6.22833	4.9058	0.0267666	0.138814	0.317127	6.22833	12.8616	0.000335387	0.00130013	0.571201	6.22833	37.4664	9.30009e-10	5.83543e-09
ENSBTAG00000001059	IDH3G	Isocitrate dehydrogenase [NAD] subunit gamma, mitochondrial [Source:UniProtKB/Swiss-Prot;Acc:Q58CP0]	protein_coding	39916807	39925370	-	X	ENSBTAT00000030227, ENSBTAT00000001405	614145	0.0897507	5.12446	0.915739	0.338596	1	-0.0476168	5.12446	0.255901	0.61295	0.814898	-0.263155	5.12446	7.69563	0.00553546	0.0147021	-0.264263	5.12446	6.83574	0.00893516	0.0164982
ENSBTAG00000001060	CXCR4	C-X-C chemokine receptor type 4 [Source:UniProtKB/Swiss-Prot;Acc:P25930]	protein_coding	61582125	61585838	+	2	ENSBTAT00000001406	281736	0.593477	7.95679	5.57936	0.0181734	0.518355	0.198528	7.95679	0.626659	0.428583	0.691065	-0.562756	7.95679	4.94632	0.0261463	0.0552967	0.0610191	7.95679	0.0519899	0.819636	0.857222
ENSBTAG00000001061	BT.62458	protein kinase C alpha type [Source:RefSeq peptide;Acc:NP_776860]	protein_coding	63500603	63581649	+	19	ENSBTAT00000001407	282001	-0.11751	3.64544	1.09811	0.294682	1	0.0454759	3.64544	0.145835	0.702548	0.866574	-0.439832	3.64544	14.1999	0.000164382	0.000698523	-0.951109	3.64544	57.9845	2.6419e-14	3.17028e-13
ENSBTAG00000001066	BT.27151	paired immunoglobulin-like type 2 receptor alpha precursor [Source:RefSeq peptide;Acc:NP_001193279]	protein_coding	36673965	36691626	-	25	ENSBTAT00000064957, ENSBTAT00000001412	100137734	0.128134	9.04775	0.261779	0.608901	1	-0.335731	9.04775	1.79177	0.180711	0.435723	-0.427387	9.04775	2.87339	0.0900552	0.154692	-0.802366	9.04775	8.94931	0.00277574	0.0057461
ENSBTAG00000001068	ZCWPW1	zinc finger CW-type PWWP domain protein 1 [Source:RefSeq peptide;Acc:NP_001070321]	protein_coding	36650861	36674762	+	25	ENSBTAT00000001417	514550	0.392352	3.22834	1.94882	0.162714	1	-0.958124	3.22834	11.3088	0.000771398	0.0130329	-0.617144	3.22834	4.70729	0.030035	0.062165	-1.20081	3.22834	15.0744	0.000103355	0.000283212
ENSBTAG00000001069	TP53	Cellular tumor antigen p53 [Source:UniProtKB/Swiss-Prot;Acc:P67939]	protein_coding	27985495	27997841	-	19	ENSBTAT00000001420	281542	0.0381017	5.76604	0.158893	0.690178	1	-0.00546199	5.76604	0.00327641	0.954354	0.983273	-0.251227	5.76604	6.91411	0.00855184	0.0213403	-0.207005	5.76604	4.17966	0.040912	0.0647815
ENSBTAG00000001071	BT.20351	telomerase Cajal body protein 1 [Source:RefSeq peptide;Acc:NP_001030245]	protein_coding	27998930	28010744	+	19	ENSBTAT00000001421	509631	-0.0439642	3.3397	0.188027	0.664564	1	-0.171636	3.3397	2.70617	0.0999608	0.310665	0.0856691	3.3397	0.6952	0.404401	0.514484	0.327828	3.3397	9.29224	0.00230126	0.00486433
ENSBTAG00000001074	SAYSD1	SAYSvFN domain-containing protein 1 [Source:UniProtKB/Swiss-Prot;Acc:Q32L85]	protein_coding	12964407	12971106	-	23	ENSBTAT00000001425	618888	0.197902	1.81225	2.3688	0.123782	1	-0.063911	1.81225	0.19994	0.65477	0.837847	-0.176248	1.81225	1.72584	0.188943	0.281679	-0.22867	1.81225	2.56486	0.109262	0.154876
ENSBTAG00000001077	OSBPL5	Oxysterol-binding protein [Source:UniProtKB/TrEMBL;Acc:E1BC89]	protein_coding	49122352	49157383	+	29	ENSBTAT00000044244	532690	-0.139924	3.44436	2.24471	0.134073	1	-0.243826	3.44436	6.60557	0.010166	0.0749575	-0.144393	3.44436	2.35976	0.124501	0.201719	-0.394743	3.44436	15.1763	9.79245e-05	0.000269383
ENSBTAG00000001078	SRL	Uncharacterized protein [Source:UniProtKB/TrEMBL;Acc:F1MJW7]	protein_coding	3392668	3404630	-	25	ENSBTAT00000001429	513912	-0.176447	1.99711	0.399009	0.527601	1	-0.141859	1.99711	0.301886	0.582703	0.796338	0.114439	1.99711	0.176751	0.67418	0.757001	0.227847	1.99711	0.664153	0.415098	0.489451
ENSBTAG00000001079			pseudogene	39642691	39643783	-	5	ENSBTAT00000001430	NA	-0.0306283	6.2745	0.079724	0.777672	1	0.177586	6.2745	2.68748	0.10114	0.312042	0.345907	6.2745	10.1201	0.00146661	0.00468372	0.2975	6.2745	6.70992	0.0095878	0.0175759
ENSBTAG00000001083	BT.55601	mitogen-activated protein kinase kinase kinase MLT [Source:RefSeq peptide;Acc:NP_001192422]	protein_coding	23443013	23608298	-	2	ENSBTAT00000038527	519251	0.17761	3.80678	1.41171	0.234772	1	-0.119355	3.80678	0.668455	0.413591	0.67852	0.469819	3.80678	10.4099	0.00125341	0.00410056	0.120886	3.80678	0.593792	0.440957	0.51517
ENSBTAG00000001085	FAM20A	Uncharacterized protein [Source:UniProtKB/TrEMBL;Acc:F1MJW4]	protein_coding	62270269	62311718	+	19	ENSBTAT00000001439	521099	0.0358922	6.16592	0.105703	0.74509	1	-0.117259	6.16592	1.1182	0.290307	0.564174	-0.185763	6.16592	2.80416	0.09402	0.16037	0.0250367	6.16592	0.0462164	0.829783	0.865796
ENSBTAG00000001092	PHOSPHO2	Pyridoxal phosphate phosphatase PHOSPHO2 [Source:UniProtKB/Swiss-Prot;Acc:Q2KI06]	protein_coding	26660800	26665974	-	2	ENSBTAT00000001446	507308	-0.0514602	2.97366	0.150346	0.698205	1	0.0514189	2.97366	0.147065	0.701356	0.866046	-0.480781	2.97366	13.9058	0.000192199	0.000802996	-0.613765	2.97366	19.2981	1.11816e-05	3.6501e-05
ENSBTAG00000001093	KLHL23	kelch-like protein 23 [Source:RefSeq peptide;Acc:NP_001192436]	protein_coding	26619585	26636478	-	2	ENSBTAT00000001447	100140861	0.051485	0.311717	0.0347525	0.852115	1	-0.152363	0.311717	0.273016	0.601316	0.807167	-0.694687	0.311717	6.11941	0.0133706	0.0312454	-1.45131	0.311717	21.2854	3.95726e-06	1.39075e-05
ENSBTAG00000001094	BT.51603	microtubule-associated tumor suppressor candidate 2 [Source:RefSeq peptide;Acc:NP_001073795]	protein_coding	31029405	31296069	-	12	ENSBTAT00000063280, ENSBTAT00000001449	616677	0.161126	2.52731	0.238947	0.624967	1	0.616207	2.52731	3.48716	0.0618467	0.231765	-1.94015	2.52731	31.1087	2.43974e-08	2.79282e-07	-3.00197	2.52731	63.9645	1.26684e-15	1.82941e-14
ENSBTAG00000001096	PRKRA	Interferon-inducible double stranded RNA-dependent protein kinase activator A [Source:UniProtKB/Swiss-Prot;Acc:Q2HJ92]	protein_coding	18433086	18449877	+	2	ENSBTAT00000001451	282875	-0.764873	0.0233651	5.57489	0.0182197	0.518355	-0.0460757	0.0233651	0.0275401	0.868195	0.947902	0.156634	0.0233651	0.291041	0.589554	0.686873	0.0550866	0.0233651	0.028749	0.86536	0.895532
ENSBTAG00000001097	FKBP7	peptidyl-prolyl cis-trans isomerase FKBP7 precursor [Source:RefSeq peptide;Acc:NP_001093800]	protein_coding	18413884	18421599	+	2	ENSBTAT00000001452	509422	0.153897	3.01109	0.380894	0.537125	1	-0.0587591	3.01109	0.0543556	0.81565	0.927551	-0.788991	3.01109	10.2754	0.00134818	0.00435683	-0.97928	3.01109	14.0719	0.000175948	0.000461357
ENSBTAG00000001098	BT.26062	pleckstrin homology domain-containing family A member 3 [Source:RefSeq peptide;Acc:NP_001095383]	protein_coding	18382408	18410532	-	2	ENSBTAT00000001453	509423	0.087292	4.37763	0.570982	0.449869	1	0.663244	4.37763	31.7725	1.73332e-08	4.69888e-06	0.63834	4.37763	28.992	7.26783e-08	7.42215e-07	0.826317	4.37763	44.4857	2.56219e-11	2.01462e-10
ENSBTAG00000001104	CMTM4	CKLF-like MARVEL transmembrane domain-containing protein 4 [Source:RefSeq peptide;Acc:NP_001077218]	protein_coding	34476952	34556068	-	18	ENSBTAT00000001461	540247	0.0979741	1.40885	0.197914	0.656409	1	-0.360212	1.40885	2.72622	0.0987128	0.308636	-0.132794	1.40885	0.350133	0.554038	0.654767	-0.799907	1.40885	11.4806	0.000703278	0.00164581
ENSBTAG00000001105	ANXA4	Annexin A4 [Source:UniProtKB/Swiss-Prot;Acc:P13214]	protein_coding	68070487	68144492	+	11	ENSBTAT00000001463	281625	0.0641737	8.90855	0.372136	0.541842	1	0.176221	8.90855	2.80394	0.0940328	0.29998	0.290832	8.90855	7.61169	0.00579912	0.0153069	0.283551	8.90855	6.49603	0.0108116	0.0196019
ENSBTAG00000001107	CACYBP	Calcyclin-binding protein [Source:UniProtKB/Swiss-Prot;Acc:Q3T168]	protein_coding	57694739	57705495	+	16	ENSBTAT00000001464	618428	-0.00631703	8.00986	0.00381027	0.95078	1	0.0151477	8.00986	0.0218901	0.88238	0.954651	0.261801	8.00986	6.48704	0.0108664	0.0261726	0.367558	8.00986	11.5452	0.000679244	0.00159583
ENSBTAG00000001108	BT.45372	germ cell-less protein-like 1 [Source:RefSeq peptide;Acc:NP_001095453]	protein_coding	68149829	68205598	+	11	ENSBTAT00000001466	513934	-0.0366491	5.65142	0.11916	0.729947	1	0.213751	5.65142	4.06602	0.0437543	0.186735	0.388382	5.65142	13.3643	0.000256454	0.00102961	0.509628	5.65142	20.6383	5.54739e-06	1.90415e-05
ENSBTAG00000001109	MRPS14	28S ribosomal protein S14, mitochondrial [Source:UniProtKB/Swiss-Prot;Acc:Q6B860]	protein_coding	57711734	57731147	-	16	ENSBTAT00000001465	445421	0.0883689	4.39755	0.554705	0.456402	1	0.0114935	4.39755	0.00915571	0.92377	0.970557	-0.113369	4.39755	0.89334	0.344574	0.455158	-0.145762	4.39755	1.30977	0.252437	0.320906
ENSBTAG00000001110	SLC16A5	Uncharacterized protein [Source:UniProtKB/TrEMBL;Acc:G3X6A0]	protein_coding	56975975	56985432	-	19	ENSBTAT00000001467	531531	0.129299	3.15385	0.742668	0.388808	1	-0.516864	3.15385	11.9464	0.000547529	0.010249	-0.112926	3.15385	0.587404	0.443425	0.552221	0.0845278	3.15385	0.284329	0.593878	0.656209
ENSBTAG00000001112	SMOX	spermine oxidase [Source:RefSeq peptide;Acc:NP_001192368]	protein_coding	51409995	51445203	-	13	ENSBTAT00000001472	527211	-0.0577484	0.130205	0.0347179	0.852188	1	-0.142374	0.130205	0.225148	0.635145	0.826492	1.18986	0.130205	13.2698	0.000269722	0.00107708	1.20334	0.130205	12.6558	0.000374407	0.000925197
ENSBTAG00000001113	BT.77215	protein midA homolog, mitochondrial precursor [Source:RefSeq peptide;Acc:NP_001094519]	protein_coding	19683131	19699850	+	11	ENSBTAT00000001470	504290	-0.0176882	3.59982	0.0187914	0.890966	1	-0.174668	3.59982	1.78708	0.181283	0.436836	-0.265675	3.59982	4.21543	0.0400579	0.0789509	0.0331774	3.59982	0.0580802	0.809556	0.848913
ENSBTAG00000001114	PRKD3	serine/threonine-protein kinase D3 [Source:RefSeq peptide;Acc:NP_001192467]	protein_coding	19704351	19780728	-	11	ENSBTAT00000001474	538447	-0.057353	5.86653	0.195429	0.658436	1	-0.154091	5.86653	1.41103	0.234885	0.505033	-0.370962	5.86653	8.23948	0.00409889	0.0113543	-1.04119	5.86653	56.8495	4.7048e-14	5.48035e-13
ENSBTAG00000001116	P4HA2	prolyl 4-hydroxylase subunit alpha-2 isoform 2 precursor [Source:RefSeq peptide;Acc:NP_001029465]	protein_coding	23480315	23513315	+	7	ENSBTAT00000064203, ENSBTAT00000001479, ENSBTAT00000001477	507327	-0.111986	5.66246	0.193121	0.660332	1	0.0605384	5.66246	0.056722	0.811754	0.925665	1.71491	5.66246	41.9327	9.44678e-11	2.01938e-09	1.77189	5.66246	40.0861	2.43016e-10	1.6498e-09
ENSBTAG00000001117	ANKRD50	ankyrin repeat domain-containing protein 50 [Source:RefSeq peptide;Acc:NP_001192878]	protein_coding	33496005	33529948	+	17	ENSBTAT00000001482	527956	-0.205781	3.98734	2.11476	0.145885	1	-0.40013	3.98734	7.84531	0.00509528	0.0478239	-0.350715	3.98734	6.13786	0.0132318	0.0309823	-0.314489	3.98734	4.40625	0.0358074	0.0574692
ENSBTAG00000001123	SNRNP48	Uncharacterized protein [Source:UniProtKB/TrEMBL;Acc:E1B7L0]	protein_coding	47647768	47663909	-	23	ENSBTAT00000001494	513601	-0.080632	4.01832	0.270424	0.603047	1	0.0825379	4.01832	0.290129	0.590138	0.801018	-0.00990769	4.01832	0.00411739	0.948837	0.96436	-0.0156689	4.01832	0.00897133	0.924539	0.944129
ENSBTAG00000001124	GALC	galactocerebrosidase [Source:RefSeq peptide;Acc:NP_001192949]	protein_coding	100733238	100789765	-	10	ENSBTAT00000001495	533428	-0.021397	4.8902	0.0204234	0.886361	1	-0.155311	4.8902	1.08159	0.298341	0.572493	-0.0332803	4.8902	0.0489958	0.82482	0.87484	-0.517165	4.8902	10.5728	0.00114766	0.0025698
ENSBTAG00000001125	ADAMDEC1	Uncharacterized protein [Source:UniProtKB/TrEMBL;Acc:F1MJP4]	protein_coding	72498088	72516273	+	8	ENSBTAT00000001496	100847471	0.0466012	1.96961	0.0290534	0.864656	1	0.0302911	1.96961	0.0117071	0.913838	0.966348	-1.05848	1.96961	15.3683	8.84615e-05	0.0004033	-0.42437	1.96961	2.30588	0.128885	0.17901
ENSBTAG00000001126	BMP2K	Uncharacterized protein [Source:UniProtKB/TrEMBL;Acc:F1MUI8]	protein_coding	95366324	95411167	+	6	ENSBTAT00000064893, ENSBTAT00000001500	505766	-0.00656405	6.95955	0.00542982	0.941259	1	-0.244895	6.95955	7.52946	0.00606982	0.0538036	-0.155632	6.95955	3.03135	0.0816702	0.142944	-0.164315	6.95955	3.03354	0.0815599	0.119426
ENSBTAG00000001131	SLC12A9	solute carrier family 12 member 9 [Source:RefSeq peptide;Acc:NP_001193215]	protein_coding	36326328	36335481	-	25	ENSBTAT00000004493	617865	-0.0304144	3.55566	0.0515499	0.820388	1	-0.209147	3.55566	2.36321	0.124226	0.350217	-0.315605	3.55566	5.47922	0.0192439	0.042769	0.147569	3.55566	1.06711	0.3016	0.373648
ENSBTAG00000001132	GTDC1	Glycosyltransferase-like domain-containing protein 1 [Source:UniProtKB/Swiss-Prot;Acc:Q08DA7]	protein_coding	52584334	52897314	+	2	ENSBTAT00000001505	534677	0.131014	3.41834	1.08897	0.2967	1	0.21276	3.41834	2.74474	0.0975751	0.306768	0.015352	3.41834	0.0157194	0.900225	0.932351	-0.379767	3.41834	8.44308	0.00366436	0.00739069
ENSBTAG00000001133	KIAA0564	Uncharacterized protein [Source:UniProtKB/TrEMBL;Acc:F1MIM5]	protein_coding	11705780	12059605	-	12	ENSBTAT00000001508, ENSBTAT00000001513, ENSBTAT00000063788	NA	0.0573891	6.01324	0.366673	0.544823	1	-0.0165823	6.01324	0.0303661	0.861662	0.945721	0.0921323	6.01324	0.944531	0.331115	0.441882	-0.334996	6.01324	11.1162	0.000855779	0.00196719
ENSBTAG00000001134	BT.20029	serrate RNA effector molecule homolog [Source:RefSeq peptide;Acc:NP_001077177]	protein_coding	36306702	36320801	-	25	ENSBTAT00000001507	527938	-0.0811291	6.92974	0.767404	0.381021	1	-0.0341143	6.92974	0.136307	0.71198	0.872547	0.286508	6.92974	9.56191	0.00198657	0.00610558	0.358816	6.92974	13.4593	0.000243802	0.000624585
ENSBTAG00000001137	CLTA	Clathrin light chain A [Source:UniProtKB/Swiss-Prot;Acc:P04973]	protein_coding	60849478	60867215	+	8	ENSBTAT00000001518, ENSBTAT00000046425, ENSBTAT00000055956	281078	0.0441533	8.15211	0.267733	0.604857	1	-0.0105778	8.15211	0.0153708	0.901332	0.960895	0.0278498	8.15211	0.106584	0.744067	0.814092	-0.0168064	8.15211	0.0348228	0.851967	0.884444
ENSBTAG00000001138	UFSP1	Uncharacterized protein [Source:UniProtKB/TrEMBL;Acc:F1MIM7]	protein_coding	36305262	36306273	+	25	ENSBTAT00000001510	527939	-0.150236	1.15933	0.766129	0.381417	1	-0.748391	1.15933	17.5828	2.75062e-05	0.00115125	-0.236517	1.15933	1.60786	0.204793	0.300169	-0.78169	1.15933	15.6243	7.72572e-05	0.000216016
ENSBTAG00000001140	IAH1	Isoamyl acetate-hydrolyzing esterase 1 homolog [Source:UniProtKB/Swiss-Prot;Acc:Q3SZ16]	protein_coding	87942471	87953717	-	11	ENSBTAT00000032849	614320	0.0370156	3.10424	0.124894	0.723786	1	0.0878177	3.10424	0.671705	0.412458	0.677206	0.0299963	3.10424	0.0784779	0.779371	0.841069	-0.50097	3.10424	17.7482	2.52151e-05	7.70403e-05
ENSBTAG00000001141	ADAM17	Uncharacterized protein [Source:UniProtKB/TrEMBL;Acc:E1B867]	protein_coding	87898074	87940943	+	11	ENSBTAT00000065783, ENSBTAT00000001519	517541	-0.0310973	7.38084	0.0991069	0.752904	1	0.128659	7.38084	1.69437	0.193026	0.453232	0.287151	7.38084	8.40506	0.00374179	0.010514	0.448251	7.38084	18.3983	1.79216e-05	5.64331e-05
ENSBTAG00000001142	GNE	bifunctional UDP-N-acetylglucosamine 2-epimerase/N-acetylmannosamine kinase [Source:RefSeq peptide;Acc:NP_001178072]	protein_coding	60873151	60905455	-	8	ENSBTAT00000001520	782201	-0.0406927	4.45154	0.0417047	0.838184	1	0.132932	4.45154	0.443416	0.505478	0.744966	1.01031	4.45154	24.9118	6.00138e-07	4.83352e-06	1.05498	4.45154	24.5182	7.36092e-07	2.91601e-06
ENSBTAG00000001143	BT.24012	Uncharacterized protein [Source:UniProtKB/TrEMBL;Acc:E1B7Z4]	protein_coding	55063830	55075636	+	3	ENSBTAT00000032697	511531	0.127013	7.57946	0.148669	0.69981	1	0.87386	7.57946	6.85265	0.00885098	0.068644	2.91057	7.57946	66.3714	3.73478e-16	2.95023e-14	4.39521	7.57946	119.011	1.04149e-27	1.01827e-25
ENSBTAG00000001144	NAA20	N-alpha-acetyltransferase 20 [Source:RefSeq peptide;Acc:NP_001193758]	protein_coding	39883240	39901761	+	13	ENSBTAT00000001522	540212	0.0955393	5.75673	0.961917	0.326704	1	-0.0572863	5.75673	0.347154	0.555728	0.779667	0.277691	5.75673	8.19075	0.00421046	0.011639	0.0805751	5.75673	0.614291	0.433177	0.507707
ENSBTAG00000001146	HIVEP2	Uncharacterized protein [Source:UniProtKB/TrEMBL;Acc:E1B842]	protein_coding	81237678	81266493	-	9	ENSBTAT00000001526	540396	0.0464397	6.03921	0.0641193	0.8001	1	0.393897	6.03921	4.61886	0.0316223	0.153454	0.809079	6.03921	19.0175	1.29524e-05	7.26699e-05	0.748608	6.03921	14.7679	0.000121585	0.000329083
ENSBTAG00000001151	BT.56047	amyloid-like protein 1 precursor [Source:RefSeq peptide;Acc:NP_001033184]	protein_coding	46754202	46764958	+	18	ENSBTAT00000001531	513154	0.00557296	2.04497	0.000759034	0.978021	1	0.0248564	2.04497	0.0158121	0.899933	0.960895	0.685165	2.04497	12.1253	0.000497415	0.0018426	0.53531	2.04497	6.53133	0.0105991	0.0192576
ENSBTAG00000001156	ST3GAL1	CMP-N-acetylneuraminate-beta-galactosamide-alpha-2, 3-sialyltransferase 1 [Source:RefSeq peptide;Acc:NP_001091452]	protein_coding	8970645	8985785	+	14	ENSBTAT00000001538	282351	-0.1069	5.13255	0.345318	0.556775	1	0.328008	5.13255	3.25762	0.0710922	0.252227	0.827202	5.13255	20.0093	7.70663e-06	4.63096e-05	0.899122	5.13255	21.289	3.94992e-06	1.38858e-05
ENSBTAG00000001160	BT.35623	glucocorticoid modulatory element-binding protein 1 [Source:RefSeq peptide;Acc:NP_001039940]	protein_coding	125343515	125370269	-	2	ENSBTAT00000001544	540374	0.0761341	4.61617	0.732347	0.392123	1	0.217401	4.61617	5.8742	0.0153644	0.097663	0.143229	4.61617	2.46509	0.116401	0.191291	0.316925	4.61617	10.9074	0.000957787	0.00218025
ENSBTAG00000001161	FAM60A	protein FAM60A [Source:RefSeq peptide;Acc:NP_001069584]	protein_coding	79034368	79064677	+	5	ENSBTAT00000001545	538649	-0.326556	3.77705	6.10912	0.0134486	0.433553	-0.163529	3.77705	1.52393	0.217026	0.482527	0.595963	3.77705	20.6568	5.49425e-06	3.44018e-05	0.644151	3.77705	21.5189	3.50362e-06	1.24046e-05
ENSBTAG00000001164	BT.91229	acyl-CoA dehydrogenase family member 10 [Source:RefSeq peptide;Acc:NP_001179221]	protein_coding	57648597	57696347	+	17	ENSBTAT00000011801	511425	0.0163824	2.94875	0.0158023	0.899964	1	-0.166492	2.94875	1.54839	0.213373	0.478122	-0.836615	2.94875	42.5527	6.88035e-11	1.50862e-09	-1.20788	2.94875	75.3302	3.98218e-18	8.66777e-17
ENSBTAG00000001165	AIFM2	Apoptosis-inducing factor 2 [Source:UniProtKB/Swiss-Prot;Acc:A5PJM4]	protein_coding	26504096	26521472	-	28	ENSBTAT00000001550	534217	0.0678259	3.92782	0.242535	0.622381	1	-0.0289657	3.92782	0.0420078	0.837605	0.936271	-0.397739	3.92782	7.88503	0.00498456	0.013406	-0.154638	3.92782	1.07693	0.299386	0.371175
ENSBTAG00000001168	BRAP	BRCA1-associated protein [Source:RefSeq peptide;Acc:NP_001092478]	protein_coding	57563200	57592743	-	17	ENSBTAT00000001552	518844	-0.0455143	5.43206	0.334046	0.563286	1	-0.0623307	5.43206	0.617987	0.431796	0.693295	-0.240414	5.43206	9.25357	0.00235036	0.007044	-0.308688	5.43206	13.747	0.000209159	0.000541415
ENSBTAG00000001171	OGFOD1	2-oxoglutarate and iron-dependent oxygenase domain-containing protein 1 [Source:UniProtKB/Swiss-Prot;Acc:Q3MI03]	protein_coding	24237405	24267636	-	18	ENSBTAT00000032397	514141	-0.078195	5.35902	1.37323	0.241258	1	0.0520744	5.35902	0.617384	0.432021	0.693466	0.0118006	5.35902	0.0314176	0.859312	0.901484	0.149922	5.35902	4.47199	0.0344549	0.0555076
ENSBTAG00000001173	PLXNA2	Uncharacterized protein [Source:UniProtKB/TrEMBL;Acc:F1MIH8]	protein_coding	77046129	77250393	+	16	ENSBTAT00000001558	NA	0.173522	3.1044	0.364872	0.545813	1	-0.0727814	3.1044	0.062605	0.802425	0.919245	0.660691	3.1044	5.14153	0.02336	0.0503981	0.776602	3.1044	6.27759	0.0122274	0.0219064
ENSBTAG00000001174	MRPL15	39S ribosomal protein L15, mitochondrial [Source:UniProtKB/Swiss-Prot;Acc:Q0VC21]	protein_coding	23675383	23680928	+	14	ENSBTAT00000001557	510347	-0.103804	3.42885	0.615621	0.432679	1	-0.0869742	3.42885	0.428234	0.512857	0.748737	0.411119	3.42885	9.54287	0.00200728	0.00616289	0.554616	3.42885	15.5836	7.89358e-05	0.000220348
ENSBTAG00000001178	USPL1	Uncharacterized protein [Source:UniProtKB/TrEMBL;Acc:E1BB54]	protein_coding	30210164	30231502	-	12	ENSBTAT00000001562	788351	-0.074061	4.15057	0.347769	0.555379	1	0.0762224	4.15057	0.382223	0.536416	0.76454	0.206727	4.15057	2.71158	0.0996223	0.168409	0.183602	4.15057	1.87153	0.171299	0.229683
ENSBTAG00000001179	TEP1	telomerase protein component 1 [Source:RefSeq peptide;Acc:NP_001193841]	protein_coding	26750846	26784291	+	10	ENSBTAT00000001564	505802	-0.0183679	4.93023	0.0234782	0.87822	1	-0.0519275	4.93023	0.188469	0.664194	0.843269	-0.390462	4.93023	10.7617	0.00103623	0.00347586	-0.798385	4.93023	39.3003	3.63385e-10	2.41071e-09
ENSBTAG00000001181	RPS6KC1	ribosomal protein S6 kinase delta-1 [Source:RefSeq peptide;Acc:NP_001179951]	protein_coding	72241105	72445379	-	16	ENSBTAT00000001565	533192	0.0645539	6.58015	0.691373	0.405698	1	0.0651838	6.58015	0.708658	0.39989	0.667851	-0.154589	6.58015	3.90247	0.0482151	0.0924613	0.0250434	6.58015	0.0927902	0.76066	0.806932
ENSBTAG00000001182	CDC10	septin-7 [Source:RefSeq peptide;Acc:NP_001001168]	protein_coding	61611420	61710127	-	4	ENSBTAT00000046363, ENSBTAT00000001568	408000	0.00113234	8.80446	0.000181699	0.989245	1	0.146727	8.80446	3.05071	0.0807018	0.271694	0.216847	8.80446	6.65916	0.00986473	0.0240922	0.370711	8.80446	17.418	2.99965e-05	9.03531e-05
ENSBTAG00000001185	BT.30964	histone-lysine N-methyltransferase SUV420H1 [Source:RefSeq peptide;Acc:NP_001070019]	protein_coding	46322745	46345025	-	29	ENSBTAT00000053969	767828	-0.128004	5.57135	2.35065	0.125231	1	-0.0543902	5.57135	0.430632	0.511679	0.747913	-0.0541446	5.57135	0.41946	0.517206	0.62146	-0.3429	5.57135	14.8773	0.000114733	0.00031188
ENSBTAG00000001186	SH2D4A	Uncharacterized protein [Source:UniProtKB/TrEMBL;Acc:E1BBL1]	protein_coding	38028400	38084141	-	27	ENSBTAT00000001572	NA	0.118479	1.75853	0.0445062	0.832915	1	0.904923	1.75853	2.91246	0.087898	0.28643	4.95358	1.75853	57.6198	3.18017e-14	1.58054e-12	5.7823	1.75853	57.1641	4.00921e-14	4.70225e-13
ENSBTAG00000001188	ROM1	Rod outer segment membrane protein 1 [Source:UniProtKB/Swiss-Prot;Acc:P52205]	protein_coding	41655047	41657047	+	29	ENSBTAT00000001574	281465	0.0207437	2.29759	0.0307607	0.860775	1	-0.232923	2.29759	3.92802	0.0474877	0.197157	-0.019779	2.29759	0.0247825	0.87491	0.913269	-0.262381	2.29759	3.80793	0.0510104	0.078764
ENSBTAG00000001189	BT.35586	AP-1 complex subunit beta-1 [Source:RefSeq peptide;Acc:NP_001039403]	protein_coding	70734993	70783359	-	17	ENSBTAT00000001576	506192	0.00644227	7.69076	0.00301163	0.956235	1	-0.130594	7.69076	1.23331	0.266764	0.541969	-0.388448	7.69076	10.8321	0.000997572	0.00336936	-0.3849	7.69076	9.57965	0.00196746	0.0042178
ENSBTAG00000001191	CCL17	Uncharacterized protein [Source:UniProtKB/TrEMBL;Acc:F1MIF0]	protein_coding	25501849	25504738	+	18	ENSBTAT00000001579	100140488	-0.562904	-0.280726	0.349975	0.554127	1	-0.239949	-0.280726	0.0736192	0.786138	0.911363	1.10796	-0.280726	1.53218	0.215786	0.313203	2.14122	-0.280726	5.43625	0.019723	0.033608
ENSBTAG00000001192	STX12	syntaxin-12 [Source:RefSeq peptide;Acc:NP_001094523]	protein_coding	126134951	126170517	-	2	ENSBTAT00000001580	505538	-0.0498892	6.1726	0.195285	0.658554	1	0.145634	6.1726	1.66328	0.197162	0.458313	-0.0650088	6.1726	0.332549	0.564162	0.663969	-0.00677153	6.1726	0.00324909	0.954545	0.967112
ENSBTAG00000001193	BT.53643	protein unc-93 homolog B1 [Source:RefSeq peptide;Acc:NP_001180076]	protein_coding	46162697	46172747	-	29	ENSBTAT00000001581	508878	0.0999367	8.30308	1.19241	0.274844	1	-0.105607	8.30308	1.33013	0.248782	0.5207	-0.270767	8.30308	8.70938	0.00316577	0.0090991	-0.00417736	8.30308	0.00186776	0.965528	0.97501
ENSBTAG00000001195	KCNH4	Uncharacterized protein [Source:UniProtKB/TrEMBL;Acc:E1BLH0]	protein_coding	42922699	42938502	-	19	ENSBTAT00000005335	535907	-0.287747	0.476608	0.571515	0.449657	1	-0.787943	0.476608	3.84076	0.050021	0.203218	0.0929663	0.476608	0.0540053	0.816235	0.868375	-0.413528	0.476608	0.94227	0.331695	0.404711
ENSBTAG00000001197	SLAMF7	SLAM family member 7 precursor [Source:RefSeq peptide;Acc:NP_001178287]	protein_coding	8969737	8985751	-	3	ENSBTAT00000001585	790164	0.393547	8.84433	1.86954	0.171527	1	0.826725	8.84433	8.14141	0.00432657	0.0430066	-0.497928	8.84433	2.94244	0.0862805	0.149543	0.446678	8.84433	2.09121	0.148149	0.202281
ENSBTAG00000001198	GIMAP7	GTPase, IMAP family member 7 [Source:RefSeq peptide;Acc:NP_001039773]	protein_coding	113780811	113781704	-	4	ENSBTAT00000001588	530031	-0.0735408	2.13219	0.0580443	0.809614	1	0.0247946	2.13219	0.00662995	0.935104	0.975451	-6.90672e-05	2.13219	4.59595e-06	0.99829	0.998876	-0.140087	2.13219	0.267487	0.605022	0.666301
ENSBTAG00000001199	DAP3	28S ribosomal protein S29, mitochondrial [Source:UniProtKB/Swiss-Prot;Acc:P82922]	protein_coding	15106137	15145083	-	3	ENSBTAT00000001589	504320	-0.0255164	5.32114	0.102232	0.749168	1	0.0647821	5.32114	0.666508	0.414272	0.679195	0.208147	5.32114	6.94276	0.0084159	0.0210407	0.245056	5.32114	8.41347	0.00372452	0.00749681
ENSBTAG00000001207	SERPINB8	Serpin B8 [Source:UniProtKB/Swiss-Prot;Acc:Q5BIR5]	protein_coding	12694119	12716024	-	24	ENSBTAT00000001597	513825	-0.0698664	5.10426	0.164611	0.684947	1	0.225617	5.10426	1.71797	0.189954	0.449448	0.471297	5.10426	7.22571	0.00718668	0.0183875	0.903747	5.10426	23.3934	1.32028e-06	5.01697e-06
ENSBTAG00000001212	BT.49010	translocon-associated protein subunit beta precursor [Source:RefSeq peptide;Acc:NP_001015533]	protein_coding	14808605	14815178	+	3	ENSBTAT00000047947	506530	0.152544	5.55817	1.98984	0.158357	1	-0.0715007	5.55817	0.434796	0.509645	0.747241	-0.164317	5.55817	2.31316	0.128283	0.206751	-0.251204	5.55817	4.85689	0.0275359	0.0453533
ENSBTAG00000001219	BT.105273	Uncharacterized protein [Source:UniProtKB/TrEMBL;Acc:G5E513]	protein_coding	73087438	73089382	-	8	ENSBTAT00000001613	NA	-0.0466274	3.66529	0.0423466	0.83696	1	-0.196792	3.66529	0.761982	0.382709	0.652509	0.323318	3.66529	2.01543	0.155707	0.242085	0.30455	3.66529	1.55007	0.213126	0.277347
ENSBTAG00000001223	CAAP1	Caspase activity and apoptosis inhibitor 1 [Source:UniProtKB/Swiss-Prot;Acc:Q2T9W9]	protein_coding	17323316	17393937	+	8	ENSBTAT00000001617	515858	0.0258662	4.4279	0.0848088	0.770883	1	-0.165456	4.4279	3.27503	0.0703417	0.250706	-0.0920177	4.4279	1.0667	0.301691	0.410153	-0.245108	4.4279	6.71237	0.00957462	0.0175594
ENSBTAG00000001224	ATP9B	Probable phospholipid-transporting ATPase IIB [Source:UniProtKB/Swiss-Prot;Acc:A1A4J6]	protein_coding	1114874	1265108	-	24	ENSBTAT00000010477	510301	0.0203961	4.96607	0.0595777	0.807165	1	0.0105321	4.96607	0.0155565	0.900741	0.960895	-0.319277	4.96607	14.7189	0.000124788	0.00054824	-0.663192	4.96607	55.1993	1.08908e-13	1.19792e-12
ENSBTAG00000001225	BT.91172	RNA-binding protein 14 [Source:RefSeq peptide;Acc:NP_001014901]	protein_coding	45299519	45308722	+	29	ENSBTAT00000001619	511512	-0.0232498	5.42102	0.0519969	0.819624	1	-0.011513	5.42102	0.0133603	0.90798	0.963729	0.158697	5.42102	2.5052	0.113471	0.187229	0.33872	5.42102	10.0871	0.00149308	0.0032762
ENSBTAG00000001229	SLC25A22	Mitochondrial glutamate carrier 1 [Source:UniProtKB/Swiss-Prot;Acc:Q08DK4]	protein_coding	50835593	50839686	+	29	ENSBTAT00000001624	504371	0.125592	1.87832	0.346033	0.556368	1	-0.484102	1.87832	5.8532	0.0155488	0.0984461	0.902341	1.87832	19.1905	1.18301e-05	6.70355e-05	0.858457	1.87832	15.0891	0.000102555	0.000281291
ENSBTAG00000001233	MPZL3	myelin protein zero-like protein 3 precursor [Source:RefSeq peptide;Acc:NP_001091520]	protein_coding	29345979	29376614	-	15	ENSBTAT00000001630	521837	-0.214718	2.76181	1.12145	0.289607	1	-0.300304	2.76181	2.23504	0.134913	0.367575	0.851619	2.76181	17.735	2.53915e-05	0.000130547	0.381592	2.76181	3.10954	0.0778351	0.114549
ENSBTAG00000001235	CD200R1	Cell surface glycoprotein CD200 receptor 1 [Source:UniProtKB/Swiss-Prot;Acc:A5D7V5]	protein_coding	58085014	58125875	-	1	ENSBTAT00000001635	516008	-0.11506	8.32535	0.502257	0.47851	1	0.329557	8.32535	4.11589	0.0424821	0.183132	-0.415685	8.32535	6.5142	0.0107016	0.0258242	-0.613544	8.32535	12.6242	0.000380794	0.000939617
ENSBTAG00000001246	BT.54076	sodium/potassium-transporting ATPase subunit alpha-1 [Source:RefSeq peptide;Acc:NP_001070266]	protein_coding	27002873	27025641	-	3	ENSBTAT00000001646	282144	0.00644661	10.0409	0.00221549	0.962458	1	0.338309	10.0409	6.07894	0.0136803	0.0902037	0.770207	10.0409	30.9039	2.71126e-08	3.06744e-07	1.10775	10.0409	57.1698	3.99761e-14	4.69325e-13
ENSBTAG00000001249	SULT1B1	Sulfotransferase family cytosolic 1B member 1 [Source:UniProtKB/Swiss-Prot;Acc:Q3T0Y3]	protein_coding	86917981	86942952	-	6	ENSBTAT00000001650	521920	-0.369412	0.887033	0.177023	0.673944	1	-0.524963	0.887033	0.381235	0.536943	0.764963	3.25827	0.887033	16.0803	6.07129e-05	0.000286352	4.9869	0.887033	24.0757	9.26205e-07	3.6092e-06
ENSBTAG00000001252	HIVEP1	Uncharacterized protein [Source:UniProtKB/TrEMBL;Acc:F1MI25]	protein_coding	44139450	44196032	-	23	ENSBTAT00000001655	529115	0.0299487	3.42344	0.0207146	0.885559	1	0.239785	3.42344	1.33846	0.247306	0.519548	0.757478	3.42344	12.7968	0.000347204	0.00134027	1.30106	3.42344	33.5622	6.90204e-09	3.80793e-08
ENSBTAG00000001254	ANKRD46	Ankyrin repeat domain-containing protein 46 [Source:UniProtKB/Swiss-Prot;Acc:Q3SX00]	protein_coding	65992659	66033894	+	14	ENSBTAT00000001658	534898	0.10239	4.92625	1.5878	0.207641	1	0.105394	4.92625	1.70815	0.191225	0.450408	0.197108	4.92625	5.98823	0.0144016	0.0332525	0.117267	4.92625	1.87378	0.171043	0.229417
ENSBTAG00000001257	AGTPBP1	Uncharacterized protein [Source:UniProtKB/TrEMBL;Acc:F1MKS6]	protein_coding	80235083	80392851	-	8	ENSBTAT00000001662	NA	0.071263	2.38252	0.286035	0.592773	1	-0.473887	2.38252	10.0313	0.001539	0.0208368	-0.49106	2.38252	13.6204	0.000223736	0.000913634	-0.583214	2.38252	16.3048	5.39268e-05	0.000155259
ENSBTAG00000001258	TMEM50B	Transmembrane protein 50B [Source:UniProtKB/Swiss-Prot;Acc:Q3SZL9]	protein_coding	1324544	1361378	+	1	ENSBTAT00000001660	615627	0.0288913	6.08123	0.0822035	0.774333	1	-0.0394651	6.08123	0.152999	0.695686	0.862951	-0.0175764	6.08123	0.030386	0.861617	0.903267	-0.0880442	6.08123	0.684905	0.407903	0.482015
ENSBTAG00000001262	IRGQ	immunity-related GTPase family Q protein [Source:RefSeq peptide;Acc:NP_001180058]	protein_coding	52152026	52155244	-	18	ENSBTAT00000053059, ENSBTAT00000031941	616834	0.235257	1.14006	1.23391	0.266648	1	-0.347017	1.14006	2.96864	0.0848932	0.280967	-0.251139	1.14006	1.48625	0.222799	0.321154	-0.455602	1.14006	4.27362	0.0387085	0.0616715
ENSBTAG00000001269	TMEM165	transmembrane protein 165 precursor [Source:RefSeq peptide;Acc:NP_001192935]	protein_coding	72538557	72564830	+	6	ENSBTAT00000001671	532600	-0.0314519	5.65574	0.188266	0.664364	1	0.0323357	5.65574	0.198703	0.65577	0.838104	0.134203	5.65574	3.47276	0.0623872	0.114715	0.0482398	5.65574	0.400771	0.526691	0.595599
ENSBTAG00000001273	NLRP3	NACHT, LRR and PYD domains-containing protein 3 [Source:UniProtKB/Swiss-Prot;Acc:A6QLE5]	protein_coding	42028059	42075814	+	7	ENSBTAT00000001675	538639	0.796551	7.91538	22.1204	2.5607e-06	0.00127267	1.08255	7.91538	40.0476	2.47852e-10	1.84774e-07	1.19534	7.91538	48.3407	3.58232e-12	1.06558e-10	1.16926	7.91538	41.9076	9.569e-11	6.92186e-10
ENSBTAG00000001274	PPM1L	Protein phosphatase 1L [Source:UniProtKB/Swiss-Prot;Acc:A5PJZ2]	protein_coding	107241227	107576086	-	1	ENSBTAT00000053250	541235	-0.191008	-0.0181497	0.658622	0.417047	1	-0.262862	-0.0181497	0.785722	0.375397	0.646511	-0.871345	-0.0181497	12.7594	0.000354224	0.00136208	-1.74695	-0.0181497	34.7826	3.68655e-09	2.11613e-08
ENSBTAG00000001280	CLPB	Caseinolytic peptidase B protein homolog [Source:UniProtKB/Swiss-Prot;Acc:Q5E9N5]	protein_coding	52661473	52804186	-	15	ENSBTAT00000001687	520639	-0.0620889	3.25834	0.350061	0.554079	1	-0.0996585	3.25834	0.840343	0.359299	0.633047	-0.195332	3.25834	3.33783	0.0677037	0.122601	-0.313986	3.25834	7.43899	0.00638257	0.0122221
ENSBTAG00000001282	BT.103355	Uncharacterized protein [Source:UniProtKB/TrEMBL;Acc:E1BP38]	protein_coding	46202963	46376749	-	21	ENSBTAT00000061237, ENSBTAT00000052260	NA	0.0448639	4.95435	0.211443	0.645639	1	0.0410362	4.95435	0.180624	0.670838	0.847823	0.107749	4.95435	1.23672	0.266104	0.371316	0.015883	4.95435	0.0235263	0.878096	0.905032
ENSBTAG00000001283	KIAA1432	Uncharacterized protein [Source:UniProtKB/TrEMBL;Acc:F1MKR0]	protein_coding	39196219	39338213	-	8	ENSBTAT00000001692	506005	-0.101312	6.10888	0.601401	0.438044	1	0.566673	6.10888	18.7438	1.49508e-05	0.000743053	0.370355	6.10888	7.91857	0.00489301	0.0132075	0.719524	6.10888	26.9194	2.12117e-07	9.23403e-07
ENSBTAG00000001286	ELMO3	Engulfment and cell motility protein 3 [Source:UniProtKB/Swiss-Prot;Acc:A6QR40]	protein_coding	34954745	34959266	+	18	ENSBTAT00000001696	525427	0.243189	0.411036	1.23468	0.266499	1	-0.045354	0.411036	0.0385379	0.844367	0.938769	0.0630774	0.411036	0.074413	0.785017	0.845402	-0.264641	0.411036	1.11752	0.290452	0.362056
ENSBTAG00000001288	MAOB	Amine oxidase [flavin-containing] B [Source:UniProtKB/Swiss-Prot;Acc:P56560]	protein_coding	105235855	105359152	+	X	ENSBTAT00000001698	338445	-0.721768	-0.0920269	1.99997	0.157302	1	-0.543191	-0.0920269	1.33457	0.247993	0.520236	0.682789	-0.0920269	2.57136	0.108814	0.180922	1.31269	-0.0920269	8.74316	0.00310765	0.00634402
ENSBTAG00000001289	MRPL18	39S ribosomal protein L18, mitochondrial [Source:UniProtKB/Swiss-Prot;Acc:Q3ZBR7]	protein_coding	97493688	97499407	+	9	ENSBTAT00000001699	534352	0.0328086	3.97434	0.108854	0.741452	1	-0.170761	3.97434	2.94772	0.0859989	0.28305	0.0712276	3.97434	0.530194	0.466525	0.573996	0.101547	3.97434	0.93446	0.333707	0.406791
ENSBTAG00000001290	BT.25963	tubulin delta chain [Source:RefSeq peptide;Acc:NP_001068938]	protein_coding	11046574	11070490	-	19	ENSBTAT00000001700	510838	0.137037	1.73111	0.683201	0.408487	1	-0.0235759	1.73111	0.022105	0.881808	0.954552	-0.262024	1.73111	3.00791	0.0828592	0.144664	-0.0904739	1.73111	0.300707	0.583439	0.646411
ENSBTAG00000001292	LTF	Lactotransferrin Lactoferricin-B [Source:UniProtKB/Swiss-Prot;Acc:P24627]	protein_coding	53521906	53556089	+	22	ENSBTAT00000001704	280846	0.172444	-0.797639	0.108029	0.742399	1	0.0497085	-0.797639	0.00962808	0.921835	0.969921	0.873299	-0.797639	2.52053	0.112373	0.185803	2.7763	-0.797639	22.9965	1.62293e-06	6.07607e-06
ENSBTAG00000001293	C3ORF15	Uncharacterized protein [Source:UniProtKB/TrEMBL;Acc:E1BB04]	protein_coding	65050471	65144504	+	1	ENSBTAT00000001703, ENSBTAT00000066018	100300968	0.242378	-0.599246	0.418846	0.517513	1	0.158801	-0.599246	0.150355	0.698196	0.864716	-1.75164	-0.599246	21.9225	2.83881e-06	1.9174e-05	-1.88851	-0.599246	20.0433	7.5708e-06	2.54021e-05
ENSBTAG00000001294	BT.59327	protein phosphatase 1 regulatory subunit 15A precursor [Source:RefSeq peptide;Acc:NP_001039643]	protein_coding	55925891	55929294	+	18	ENSBTAT00000001702	514688	0.339114	6.82732	3.1791	0.0745859	0.974436	0.880902	6.82732	21.0654	4.43869e-06	0.000302541	1.02824	6.82732	28.1534	1.12071e-07	1.08154e-06	1.62241	6.82732	61.8901	3.63172e-15	4.91147e-14
ENSBTAG00000001295	DEPDC5	Uncharacterized protein [Source:UniProtKB/TrEMBL;Acc:F1MN63]	protein_coding	72509511	72597379	+	17	ENSBTAT00000001707	521542	-0.104306	2.97551	0.435828	0.509143	1	-0.203103	2.97551	1.64619	0.199479	0.460739	-0.516906	2.97551	11.0928	0.000866651	0.00298354	-0.523338	2.97551	10.3397	0.00130202	0.00288349
ENSBTAG00000001296	TMEM50A	transmembrane protein 50A [Source:RefSeq peptide;Acc:NP_001068631]	protein_coding	128256214	128272007	-	2	ENSBTAT00000001706	504456	-0.00911511	7.84363	0.00535356	0.941672	1	0.134442	7.84363	1.16232	0.280986	0.555758	-0.00714374	7.84363	0.00328117	0.954321	0.967378	-0.0667839	7.84363	0.256719	0.612383	0.672709
ENSBTAG00000001298	STAMBPL1	AMSH-like protease [Source:RefSeq peptide;Acc:NP_001069597]	protein_coding	10597573	10650140	+	26	ENSBTAT00000001709	538785	0.223581	-0.451583	0.398539	0.527845	1	0.524406	-0.451583	2.35614	0.124791	0.35123	0.73963	-0.451583	4.60915	0.0318018	0.0651443	0.310503	-0.451583	0.802198	0.370437	0.444614
ENSBTAG00000001301	LRRC32	leucine-rich repeat-containing protein 32 precursor [Source:RefSeq peptide;Acc:NP_001180004]	protein_coding	56827092	56834190	-	15	ENSBTAT00000001716	615467	-0.504787	0.0124885	1.19217	0.274892	1	0.0790672	0.0124885	0.0328266	0.856225	0.943648	0.442143	0.0124885	0.965449	0.325818	0.43637	1.48391	0.0124885	10.8219	0.00100308	0.00227078
ENSBTAG00000001302	MRPS28	28S ribosomal protein S28, mitochondrial [Source:UniProtKB/Swiss-Prot;Acc:P82928]	protein_coding	45279168	45491347	-	14	ENSBTAT00000001718	535290	-0.0523662	2.99776	0.14557	0.702805	1	-0.0242372	2.99776	0.0291646	0.8644	0.947139	0.236764	2.99776	2.75609	0.0968849	0.164598	0.115494	2.99776	0.576143	0.447828	0.521853
ENSBTAG00000001305	ATP2B2	plasma membrane calcium-transporting ATPase 2 [Source:RefSeq peptide;Acc:NP_001178174]	protein_coding	55001027	55302080	-	22	ENSBTAT00000001723	613800	0.0752025	1.37368	0.0318061	0.858454	1	-0.905952	1.37368	3.99189	0.0457196	0.192225	-2.51704	1.37368	28.971	7.34703e-08	7.4902e-07	-2.32005	1.37368	22.8296	1.77022e-06	6.59643e-06
ENSBTAG00000001306	FXN	Frataxin, mitochondrial Frataxin intermediate form Frataxin mature form [Source:UniProtKB/Swiss-Prot;Acc:Q05B87]	protein_coding	45503979	45528322	+	8	ENSBTAT00000001725	505694	0.0681149	2.73374	0.280667	0.596264	1	0.0585761	2.73374	0.200701	0.654156	0.837555	0.207301	2.73374	2.52351	0.112161	0.18553	-0.143439	2.73374	1.07409	0.300023	0.371887
ENSBTAG00000001308	BT.29090	uncharacterized protein LOC522763 [Source:RefSeq peptide;Acc:NP_001095539]	protein_coding	20084904	20193047	-	21	ENSBTAT00000001728	522763	0.150707	2.93336	0.822885	0.364338	1	-0.00884951	2.93336	0.00273034	0.958327	0.984342	0.483808	2.93336	8.43221	0.00368632	0.0103974	1.02549	2.93336	33.9502	5.65398e-09	3.15733e-08
ENSBTAG00000001311	MORF4L2	mortality factor 4-like protein 2 [Source:RefSeq peptide;Acc:NP_001092554]	protein_coding	57744030	57756166	-	X	ENSBTAT00000001731	538442	0.0255445	7.53772	0.0814224	0.775379	1	0.254559	7.53772	8.0911	0.00444832	0.0438222	0.504265	7.53772	31.4815	2.01354e-08	2.33633e-07	0.740249	7.53772	60.6538	6.80496e-15	8.87099e-14
ENSBTAG00000001314	TRMT6	tRNA (adenine(58)-N(1))-methyltransferase non-catalytic subunit TRM6 [Source:UniProtKB/Swiss-Prot;Acc:Q2T9V5]	protein_coding	48476003	48486536	-	13	ENSBTAT00000001734	505816	-0.0752781	5.53147	0.61412	0.433241	1	0.190819	5.53147	3.9006	0.0482689	0.199268	0.543136	5.53147	31.3584	2.14528e-08	2.48195e-07	0.760987	5.53147	55.4498	9.58746e-14	1.06381e-12
ENSBTAG00000001320	VPS16	vacuolar protein sorting-associated protein 16 homolog [Source:RefSeq peptide;Acc:NP_001015522]	protein_coding	52780803	52808879	-	13	ENSBTAT00000001744	505361	-0.00990569	5.43576	0.0194492	0.889086	1	-0.0675374	5.43576	0.896109	0.343827	0.618671	-0.348955	5.43576	23.7089	1.12063e-06	8.41741e-06	-0.52522	5.43576	47.2008	6.40732e-12	5.52614e-11
ENSBTAG00000001321	IL1B	Interleukin-1 beta [Source:UniProtKB/Swiss-Prot;Acc:P09428]	protein_coding	46410277	46418787	-	11	ENSBTAT00000001745	281251	1.03515	12.4278	3.7784	0.0519184	0.847209	2.17086	12.4278	14.8094	0.00011894	0.0034186	5.64226	12.4278	71.0956	3.40334e-17	3.30041e-15	6.11075	12.4278	73.6962	9.11157e-18	1.88112e-16
ENSBTAG00000001323	BT.50011	centromere protein C 1 [Source:RefSeq peptide;Acc:NP_001039346]	protein_coding	84904999	84998863	-	6	ENSBTAT00000001748, ENSBTAT00000055430	450214	-0.116996	5.70955	1.66147	0.197405	1	0.0171349	5.70955	0.0365122	0.848462	0.941064	-0.0148542	5.70955	0.0274613	0.868382	0.908283	0.0798308	5.70955	0.706873	0.400484	0.474942
ENSBTAG00000001325	UPB1	beta-ureidopropionase [Source:RefSeq peptide;Acc:NP_001094520]	protein_coding	73500519	73527334	-	17	ENSBTAT00000001749	504557	0.554343	-0.543354	1.2873	0.256545	1	0.768311	-0.543354	2.9825	0.0841692	0.279502	3.55563	-0.543354	37.2436	1.04259e-09	1.68967e-08	4.67642	-0.543354	54.0803	1.92459e-13	2.05153e-12
ENSBTAG00000001328	SLBP	histone RNA hairpin-binding protein [Source:RefSeq peptide;Acc:NP_001039345]	protein_coding	109613823	109629337	-	6	ENSBTAT00000001753	100335526, 444868	0.0376535	4.79505	0.16237	0.686984	1	-0.0187039	4.79505	0.040044	0.841395	0.937786	-0.265904	4.79505	8.07164	0.00449634	0.0122841	-0.155437	4.79505	2.43362	0.118759	0.166732
ENSBTAG00000001329	CLPTM1L	cleft lip and palate transmembrane protein 1-like protein [Source:RefSeq peptide;Acc:NP_001075895]	protein_coding	71235491	71247877	+	20	ENSBTAT00000001754	506200	0.06845	5.77003	0.676812	0.410687	1	-0.0386538	5.77003	0.212063	0.645155	0.831553	-0.230164	5.77003	7.606	0.00581745	0.0153417	-0.458073	5.77003	26.8926	2.15075e-07	9.34517e-07
ENSBTAG00000001332	MYO1C	Unconventional myosin-Ic [Source:UniProtKB/Swiss-Prot;Acc:Q27966]	protein_coding	23168435	23191280	-	19	ENSBTAT00000029555, ENSBTAT00000029554	281937	0.0181367	7.40306	0.0386478	0.844148	1	0.107109	7.40306	1.35325	0.24471	0.516223	0.22706	7.40306	6.0077	0.0142436	0.0329515	0.381282	7.40306	15.1974	9.68355e-05	0.000266633
ENSBTAG00000001333	PPARG	Peroxisome proliferator-activated receptor gamma [Source:UniProtKB/Swiss-Prot;Acc:O18971]	protein_coding	57366997	57489590	-	22	ENSBTAT00000001760, ENSBTAT00000044038, ENSBTAT00000044042	281993	-0.20512	6.10438	0.825357	0.363618	1	-0.489108	6.10438	4.66047	0.0308648	0.15138	-1.77035	6.10438	56.9195	4.54012e-14	2.15755e-12	-2.0369	6.10438	66.87	2.90023e-16	4.68037e-15
ENSBTAG00000001342	RSL24D1	Probable ribosome biogenesis protein RLP24 [Source:UniProtKB/Swiss-Prot;Acc:Q3SZ12]	protein_coding	55165840	55179463	+	10	ENSBTAT00000001767	783948	0.0492544	5.70136	0.29261	0.588553	1	0.292769	5.70136	10.3265	0.00131135	0.0186657	0.401064	5.70136	19.2748	1.13194e-05	6.46634e-05	0.343081	5.70136	12.6154	0.000382589	0.000943267
ENSBTAG00000001343	DEPDC1	Uncharacterized protein [Source:UniProtKB/TrEMBL;Acc:E1BA57]	protein_coding	77093222	77113283	+	3	ENSBTAT00000040383	527397	0.0269458	0.258039	0.00491354	0.944117	1	1.09058	0.258039	6.75663	0.00934	0.070915	-0.785389	0.258039	4.39985	0.0359421	0.0721271	-0.736963	0.258039	3.69783	0.0544834	0.0835855
ENSBTAG00000001348	COMMD8	Uncharacterized protein [Source:UniProtKB/TrEMBL;Acc:F1N7D3]	protein_coding	67746952	67761215	-	6	ENSBTAT00000039626	507292	-0.101835	5.0114	0.984407	0.321113	1	0.0916325	5.0114	0.833844	0.361163	0.634663	-0.109772	5.0114	1.20437	0.27245	0.378489	-0.311846	5.0114	8.66253	0.00324821	0.00660946
ENSBTAG00000001349	KIF1C	kinesin-like protein KIF1C [Source:RefSeq peptide;Acc:NP_001192731]	protein_coding	27014446	27043780	-	19	ENSBTAT00000001780	514928	-0.0940074	6.07982	1.13711	0.286264	1	-0.206979	6.07982	5.4972	0.019047	0.111533	-0.248794	6.07982	7.93029	0.0048614	0.013137	-0.270595	6.07982	8.43577	0.00367911	0.00741871
ENSBTAG00000001352	SDCCAG3	Serologically defined colon cancer antigen 3 homolog [Source:UniProtKB/Swiss-Prot;Acc:Q2KJD6]	protein_coding	103910385	103916652	-	11	ENSBTAT00000055628	513180	0.0183273	4.98769	0.0303962	0.861594	1	0.0137894	4.98769	0.0174117	0.895021	0.958848	0.299247	4.98769	8.11546	0.00438894	0.0120546	0.101249	4.98769	0.826989	0.363145	0.437225
ENSBTAG00000001353	PMPCA	Mitochondrial-processing peptidase subunit alpha [Source:UniProtKB/Swiss-Prot;Acc:Q0P5M8]	protein_coding	103916755	103926395	+	11	ENSBTAT00000001782	767847	0.0388938	6.16598	0.304423	0.581123	1	0.0420514	6.16598	0.352326	0.552799	0.777387	-0.118865	6.16598	2.80491	0.093976	0.160318	-0.316506	6.16598	17.5602	2.7836e-05	8.43341e-05
ENSBTAG00000001354	INPP5E	72 kDa inositol polyphosphate 5-phosphatase [Source:RefSeq peptide;Acc:NP_001179019]	protein_coding	103928312	103936269	-	11	ENSBTAT00000001784	506349	0.24086	0.505515	1.02424	0.311515	1	-0.0120465	0.505515	0.00280402	0.957769	0.984342	0.52035	0.505515	4.59598	0.0320469	0.0655671	0.162021	0.505515	0.334174	0.563212	0.628554
ENSBTAG00000001356	BT.46819	ubiquitin carboxyl-terminal hydrolase 38 [Source:RefSeq peptide;Acc:NP_001095637]	protein_coding	14889392	14921767	-	17	ENSBTAT00000001785	534262	-0.170258	4.96847	3.60978	0.0574407	0.886367	0.0391542	4.96847	0.188052	0.664543	0.843587	-0.225115	4.96847	6.20634	0.0127294	0.0299895	0.0484526	4.96847	0.260182	0.609995	0.670873
ENSBTAG00000001359	B3GNT7	Uncharacterized protein [Source:UniProtKB/TrEMBL;Acc:F1MG37]	protein_coding	119989628	119990869	+	2	ENSBTAT00000051973	538799	0.046627	0.884524	0.0287337	0.865395	1	0.0591205	0.884524	0.0445217	0.832886	0.934152	-1.10623	0.884524	13.3943	0.000252395	0.00101571	-2.10096	0.884524	44.2194	2.93555e-11	2.29007e-10
ENSBTAG00000001360	RPS12	40S ribosomal protein S12 [Source:UniProtKB/Swiss-Prot;Acc:Q76I81]	protein_coding	71974860	71978200	+	9	ENSBTAT00000001791	326582	0.068636	9.70265	0.461405	0.496968	1	-0.0915352	9.70265	0.820547	0.36502	0.637943	-0.114544	9.70265	1.28215	0.257501	0.361519	-0.190043	9.70265	3.1792	0.0745811	0.110263
ENSBTAG00000001361	NMNAT1	Nicotinamide mononucleotide adenylyltransferase 1 [Source:UniProtKB/Swiss-Prot;Acc:Q0VD50]	protein_coding	44457295	44462940	-	16	ENSBTAT00000056287	522863	0.0355984	4.82091	0.133108	0.715231	1	0.125148	4.82091	1.67778	0.19522	0.456406	0.21878	4.82091	5.07247	0.0243087	0.0520564	0.393042	4.82091	14.7045	0.000125748	0.000339041
ENSBTAG00000001364	ATPBD4	ATP-binding domain-containing protein 4 [Source:UniProtKB/Swiss-Prot;Acc:Q2HJF5]	protein_coding	30916477	31109121	-	10	ENSBTAT00000055382	767944	0.101147	4.60335	1.5947	0.206656	1	-0.00688574	4.60335	0.00727792	0.932014	0.973997	0.284934	4.60335	12.3584	0.000439014	0.00164879	0.0984924	4.60335	1.27178	0.259434	0.328471
ENSBTAG00000001368	LGALS3BP	Galectin-3-binding protein [Source:UniProtKB/Swiss-Prot;Acc:A7E3W2]	protein_coding	54035259	54045168	+	19	ENSBTAT00000001802	531137	0.0738679	9.09121	0.321124	0.570933	1	0.0729352	9.09121	0.312787	0.575975	0.79214	0.61573	9.09121	22.0644	2.63651e-06	1.79602e-05	1.13026	9.09121	65.5172	5.76101e-16	8.85533e-15
ENSBTAG00000001385	ZSCAN2	zinc finger and SCAN domain-containing protein 2 [Source:RefSeq peptide;Acc:NP_001094660]	protein_coding	22702080	22714918	+	21	ENSBTAT00000001821	539320	-0.0899834	0.530917	0.142266	0.706038	1	0.108591	0.530917	0.220286	0.638822	0.828878	-0.468935	0.530917	4.85805	0.0275174	0.0578375	-0.64406	0.530917	7.6432	0.00569868	0.0110115
ENSBTAG00000001387	BT.42449	WD repeat-containing protein 73 [Source:RefSeq peptide;Acc:NP_001071359]	protein_coding	22728673	22740461	-	21	ENSBTAT00000001824, ENSBTAT00000047334	783802	0.0724112	2.30882	0.272927	0.601375	1	0.177724	2.30882	1.64913	0.199077	0.460371	0.498188	2.30882	12.1139	0.000500476	0.00185221	0.837294	2.30882	29.2856	6.24595e-08	2.96465e-07
ENSBTAG00000001388	NMB	neuromedin-B precursor [Source:RefSeq peptide;Acc:NP_001068738]	protein_coding	22741477	22744781	-	21	ENSBTAT00000001825	506584	0.096542	2.21855	0.163855	0.685632	1	0.51213	2.21855	4.66688	0.0307497	0.151001	2.17525	2.21855	65.9652	4.58943e-16	3.55472e-14	3.79395	2.21855	157.684	3.62817e-36	1.44256e-33
ENSBTAG00000001390	B4GALT4	beta-1,4-galactosyltransferase 4 [Source:RefSeq peptide;Acc:NP_001033167]	protein_coding	64614356	64645167	-	1	ENSBTAT00000047259	511328	-0.0692368	4.39526	0.483539	0.486824	1	-0.154187	4.39526	2.48241	0.115125	0.33575	-0.128058	4.39526	1.72676	0.188825	0.281554	-0.109751	4.39526	1.12028	0.289859	0.361429
ENSBTAG00000001391	ANKRD42	Uncharacterized protein [Source:UniProtKB/TrEMBL;Acc:E1BP31]	protein_coding	12492809	12548234	-	29	ENSBTAT00000033977	522004	-0.107131	3.83813	1.35621	0.244195	1	0.0547972	3.83813	0.344452	0.557271	0.780637	0.209333	3.83813	5.07732	0.0242408	0.0519297	0.234546	3.83813	5.55034	0.018477	0.0317251
ENSBTAG00000001393	MTF2	metal-response element-binding transcription factor 2 [Source:RefSeq peptide;Acc:NP_001040021]	protein_coding	50490450	50560463	-	3	ENSBTAT00000001831	100850621, 615211	-0.111103	4.8575	1.64522	0.199611	1	0.199041	4.8575	5.2684	0.0217159	0.121838	0.211809	4.8575	5.91132	0.0150439	0.0344952	0.348385	4.8575	14.2782	0.000157683	0.000417779
ENSBTAG00000001394	TMED9	Transmembrane emp24 domain-containing protein 9 [Source:UniProtKB/Swiss-Prot;Acc:Q3T133]	protein_coding	40475155	40479104	+	7	ENSBTAT00000001830	618580	0.01438	8.01851	0.0304903	0.861383	1	0.0300457	8.01851	0.132739	0.715609	0.874949	-0.119008	8.01851	2.08806	0.148454	0.232445	-0.0489133	8.01851	0.316684	0.573607	0.637591
ENSBTAG00000001395	C1H21ORF91	protein EURL homolog [Source:RefSeq peptide;Acc:NP_001032706]	protein_coding	18719635	18748457	+	1	ENSBTAT00000001832	540784	0.336374	6.33776	2.56522	0.109238	1	0.405399	6.33776	3.66936	0.0554216	0.216673	-0.088246	6.33776	0.17316	0.677318	0.759666	0.623274	6.33776	7.67759	0.00559108	0.0108264
ENSBTAG00000001396	ADAMTS7	Uncharacterized protein [Source:UniProtKB/TrEMBL;Acc:F1N2M2]	protein_coding	30835151	30897314	+	21	ENSBTAT00000038814	NA	0.0206823	3.3014	0.00676641	0.934441	1	0.415851	3.3014	2.81672	0.0932868	0.298238	2.42441	3.3014	83.6372	5.94431e-20	1.10787e-17	3.43582	3.3014	137.408	9.82025e-32	1.7483e-29
ENSBTAG00000001398	ATP2A2	sarcoplasmic/endoplasmic reticulum calcium ATPase 2 [Source:RefSeq peptide;Acc:NP_001178359]	protein_coding	56458750	56512895	+	17	ENSBTAT00000001838	540568	0.00684893	8.28449	0.00239571	0.960962	1	0.287039	8.28449	4.20188	0.0403793	0.177336	0.697342	8.28449	24.3179	8.16781e-07	6.37186e-06	0.635401	8.28449	18.2	1.98876e-05	6.21156e-05
ENSBTAG00000001400	AKT2	RAC-beta serine/threonine-protein kinase [Source:RefSeq peptide;Acc:NP_001193075]	protein_coding	49904012	49950072	-	18	ENSBTAT00000001839	534923	0.0563159	4.65223	0.587943	0.443216	1	-0.040744	4.65223	0.299834	0.583986	0.797081	-0.0870891	4.65223	1.40052	0.236637	0.336706	-0.33051	4.65223	17.8725	2.3621e-05	7.2579e-05
ENSBTAG00000001403	PRKCI	protein kinase C iota type [Source:RefSeq peptide;Acc:NP_001192884]	protein_coding	97883430	97952160	-	1	ENSBTAT00000061563	528478	-0.089733	5.03426	0.212179	0.645065	1	0.398275	5.03426	4.17462	0.0410337	0.178827	0.027042	5.03426	0.01899	0.890395	0.925792	0.229651	5.03426	1.22794	0.267807	0.337568
ENSBTAG00000001405	GLCE	D-glucuronyl C5-epimerase [Source:UniProtKB/Swiss-Prot;Acc:O18756]	protein_coding	16108199	16117541	+	10	ENSBTAT00000001844	281195	-0.0156839	4.9953	0.0236166	0.877865	1	-0.217512	4.9953	4.30132	0.0380828	0.170896	-0.497443	4.9953	23.431	1.29477e-06	9.51572e-06	-0.593518	4.9953	29.7043	5.03221e-08	2.43605e-07
ENSBTAG00000001407	AP3S2	AP-3 complex subunit sigma-2 [Source:UniProtKB/Swiss-Prot;Acc:Q1JQA3]	protein_coding	21679213	21720406	-	21	ENSBTAT00000001846	508867	0.0183714	5.44972	0.0632774	0.801389	1	-0.0953833	5.44972	1.68759	0.193919	0.45479	0.0547859	5.44972	0.550376	0.458164	0.565909	0.1108	5.44972	1.97087	0.160356	0.216768
ENSBTAG00000001408	CNRIP1	CB1 cannabinoid receptor-interacting protein 1 [Source:UniProtKB/Swiss-Prot;Acc:Q17QM9]	protein_coding	66679943	66704192	-	11	ENSBTAT00000001847	539715	-0.137423	1.8047	0.574975	0.448289	1	-0.297226	1.8047	2.64758	0.103707	0.315889	-0.220258	1.8047	1.52188	0.217336	0.314885	-0.558942	1.8047	8.61136	0.00334073	0.00678384
ENSBTAG00000001410	GRAMD1B	GRAM domain-containing protein 1B [Source:RefSeq peptide;Acc:NP_001178348]	protein_coding	34577488	34759076	+	15	ENSBTAT00000001849	517332	-0.124541	3.14175	0.501941	0.478648	1	-0.125503	3.14175	0.462153	0.496619	0.739228	0.161344	3.14175	0.805977	0.369312	0.479708	0.31855	3.14175	2.7852	0.0951386	0.136659
ENSBTAG00000001412	N6AMT1	N(6)-adenine-specific DNA methyltransferase 1 [Source:RefSeq peptide;Acc:NP_001076982]	protein_coding	6630182	6643906	-	1	ENSBTAT00000001851	615200	-0.35835	1.92707	3.83239	0.0502711	0.836579	-0.362421	1.92707	4.26966	0.0387987	0.172536	0.193867	1.92707	1.29096	0.25587	0.359526	-0.201656	1.92707	1.2267	0.268049	0.337802
ENSBTAG00000001414	KCTD12	Uncharacterized protein [Source:UniProtKB/TrEMBL;Acc:G3N3D4]	protein_coding	52351171	52352151	-	12	ENSBTAT00000001854	616416	0.0932813	4.42201	0.134258	0.714057	1	0.0168555	4.42201	0.00437496	0.947264	0.980417	0.2021	4.42201	0.624994	0.429198	0.539005	0.0148113	4.42201	0.00297464	0.956505	0.968135
ENSBTAG00000001415	BT.59626	THO complex subunit 6 homolog [Source:RefSeq peptide;Acc:NP_001098973]	protein_coding	2443708	2446452	+	25	ENSBTAT00000001855	100125940	-0.0866751	4.43015	1.43849	0.230384	1	-0.051942	4.43015	0.512493	0.474062	0.725807	0.15756	4.43015	4.37474	0.0364753	0.0729506	0.20546	4.43015	6.51387	0.0107037	0.0194268
ENSBTAG00000001419	MRPL4	39S ribosomal protein L4, mitochondrial [Source:UniProtKB/Swiss-Prot;Acc:Q32PI6]	protein_coding	15998423	16007529	+	7	ENSBTAT00000001861	507154	0.103298	4.19245	0.923234	0.336627	1	-0.261493	4.19245	5.70109	0.0169544	0.104136	-0.0798044	4.19245	0.536236	0.463997	0.571633	-0.169618	4.19245	2.11388	0.145969	0.19983
ENSBTAG00000001420	ABHD12	Monoacylglycerol lipase ABHD12 [Source:UniProtKB/Swiss-Prot;Acc:Q08DW9]	protein_coding	43187469	43240717	-	13	ENSBTAT00000001863	768242	0.135889	7.79343	0.832373	0.361587	1	-0.134973	7.79343	0.818554	0.365603	0.638562	-0.858079	7.79343	32.4179	1.24333e-08	1.54644e-07	-1.05741	7.79343	44.0968	3.12526e-11	2.42696e-10
ENSBTAG00000001422	HMGN3	High mobility group nucleosome-binding domain-containing protein 3 [Source:UniProtKB/Swiss-Prot;Acc:Q3ZBV4]	protein_coding	19000364	19035860	-	9	ENSBTAT00000048930	515652	0.133528	5.79211	0.368326	0.543918	1	-0.128626	5.79211	0.340028	0.559813	0.782223	-1.06434	5.79211	22.5296	2.06928e-06	1.4451e-05	-1.20526	5.79211	25.6043	4.1911e-07	1.72861e-06
ENSBTAG00000001424	BT.98842	DNA mismatch repair protein Msh6 [Source:RefSeq peptide;Acc:NP_001179666]	protein_coding	29968150	29989441	+	11	ENSBTAT00000001867	540526	-0.183182	5.70102	3.18482	0.0743252	0.973162	-0.440549	5.70102	18.5472	1.65745e-05	0.000806942	-0.501923	5.70102	24.302	8.23536e-07	6.41616e-06	-0.803404	5.70102	55.1187	1.13464e-13	1.24623e-12
ENSBTAG00000001425	FBXO11	F-box only protein 11 [Source:RefSeq peptide;Acc:NP_001095364]	protein_coding	29989995	30101580	-	11	ENSBTAT00000001868	508172	0.0122713	6.04459	0.0214106	0.883666	1	0.149469	6.04459	3.17718	0.0746735	0.259926	0.00932445	6.04459	0.0122445	0.91189	0.939781	-0.0925505	6.04459	1.08168	0.298322	0.370163
ENSBTAG00000001432		Uncharacterized protein [Source:UniProtKB/TrEMBL;Acc:F1N7K4]	protein_coding	84007598	84008311	+	15	ENSBTAT00000001878	NA	0.167634	1.68146	1.15458	0.282592	1	0.0670128	1.68146	0.180773	0.67071	0.847823	-0.00774682	1.68146	0.00242896	0.960693	0.971443	-0.205038	1.68146	1.41417	0.234366	0.301111
ENSBTAG00000001435	ARL6IP6	ADP-ribosylation factor-like protein 6-interacting protein 6 [Source:UniProtKB/Swiss-Prot;Acc:Q3MHM8]	protein_coding	43543016	43584232	-	2	ENSBTAT00000001883	507137	-0.0312363	4.33305	0.133437	0.714894	1	0.24299	4.33305	8.46686	0.00361675	0.0377433	0.083204	4.33305	0.96031	0.327109	0.437809	0.214329	4.33305	5.55977	0.0183778	0.031582
ENSBTAG00000001439	HESX1	homeobox expressed in ES cells 1 [Source:RefSeq peptide;Acc:NP_001178069]	protein_coding	44449109	44450787	+	22	ENSBTAT00000001886	781811	0.0483837	0.547339	0.0385788	0.844285	1	-0.159305	0.547339	0.383682	0.535639	0.764064	-1.00515	0.547339	17.778	2.48238e-05	0.000128237	-1.44243	0.547339	28.0087	1.20769e-07	5.47521e-07
ENSBTAG00000001440	PMM2	Phosphomannomutase 2 [Source:UniProtKB/Swiss-Prot;Acc:Q3SZJ9]	protein_coding	7700704	7730822	+	25	ENSBTAT00000001888	510978	-0.0655593	5.16385	0.654221	0.418608	1	-0.0624317	5.16385	0.578666	0.446836	0.705194	-0.101605	5.16385	1.54779	0.213462	0.310509	0.0317564	5.16385	0.136246	0.712042	0.763574
ENSBTAG00000001441	CARHSP1	calcium-regulated heat stable protein 1 [Source:RefSeq peptide;Acc:NP_001039416]	protein_coding	7734591	7746003	-	25	ENSBTAT00000001890	506760	0.0834686	2.95266	0.173123	0.677351	1	-0.0168274	2.95266	0.00712185	0.932746	0.974253	0.450725	2.95266	4.97767	0.0256766	0.0544867	1.20285	2.95266	31.4818	2.01314e-08	1.03861e-07
ENSBTAG00000001446	ABRACL	Costars family protein ABRACL [Source:UniProtKB/Swiss-Prot;Acc:Q3ZBN0]	protein_coding	77787555	77802592	+	9	ENSBTAT00000001895	505914	0.0319372	5.88782	0.0607423	0.805327	1	0.0180121	5.88782	0.0193578	0.889346	0.956817	0.158276	5.88782	1.48265	0.22336	0.321807	-0.310532	5.88782	5.08623	0.0241166	0.0402776
ENSBTAG00000001449	SRA1	steroid receptor RNA activator 1 [Source:RefSeq peptide;Acc:NP_001073110]	protein_coding	53408163	53414128	-	7	ENSBTAT00000001897	780787	0.0977598	5.06442	0.613411	0.433507	1	0.186675	5.06442	2.25388	0.133279	0.364874	0.624491	5.06442	24.5706	7.16366e-07	5.68896e-06	0.544162	5.06442	16.7213	4.32927e-05	0.000126661
ENSBTAG00000001450	APBB3	amyloid beta A4 precursor protein-binding family B member 3 [Source:RefSeq peptide;Acc:NP_001069335]	protein_coding	53414893	53421127	-	7	ENSBTAT00000043198	525278	0.0972125	1.7886	0.234418	0.628267	1	0.300549	1.7886	2.28089	0.130977	0.361104	0.587835	1.7886	7.95127	0.00480537	0.0130033	0.242798	1.7886	1.10843	0.292423	0.36398
ENSBTAG00000001457	C20H5orf28	Transmembrane protein C5orf28 homolog [Source:UniProtKB/Swiss-Prot;Acc:Q17QJ2]	protein_coding	31353136	31372951	+	20	ENSBTAT00000047186, ENSBTAT00000001909	780867	-0.0984227	1.79322	0.314443	0.574966	1	0.0527339	1.79322	0.0900992	0.764051	0.899664	-0.126395	1.79322	0.568596	0.450818	0.558802	-0.794007	1.79322	18.6913	1.53683e-05	4.90274e-05
ENSBTAG00000001460	LIN7C	Protein lin-7 homolog C [Source:UniProtKB/Swiss-Prot;Acc:Q0P5F3]	protein_coding	58994224	59004197	-	15	ENSBTAT00000001914	510125	0.0105897	6.50423	0.0112415	0.915562	1	0.380745	6.50423	14.3916	0.000148465	0.00402474	0.54233	6.50423	28.9579	7.3968e-08	7.53295e-07	0.660813	6.50423	38.6368	5.10473e-10	3.32183e-09
ENSBTAG00000001463	TNKS	tankyrase-1 [Source:RefSeq peptide;Acc:NP_001193089]	protein_coding	24632930	24789416	+	27	ENSBTAT00000001917	535030	-0.0788994	4.00176	0.409418	0.522265	1	0.144237	4.00176	1.38217	0.239732	0.509901	0.0846507	4.00176	0.458752	0.498208	0.604355	0.343512	4.00176	6.78798	0.00917738	0.0168984
ENSBTAG00000001465	P2RY1	P2Y purinoceptor 1 [Source:UniProtKB/Swiss-Prot;Acc:P48042]	protein_coding	115834618	115836268	-	1	ENSBTAT00000001919	281963	0.107339	2.61937	0.263219	0.607917	1	0.447404	2.61937	4.40017	0.0359354	0.165497	0.349895	2.61937	2.71867	0.0991805	0.167805	0.566945	2.61937	6.28029	0.0122088	0.0218822
ENSBTAG00000001468	SAMD4A	protein Smaug homolog 1 [Source:RefSeq peptide;Acc:NP_001193782]	protein_coding	67430991	67516426	+	10	ENSBTAT00000001925	540852	0.390527	1.55312	2.96869	0.0848908	1	0.101625	1.55312	0.226116	0.634419	0.82613	0.596182	1.55312	7.61481	0.00578908	0.0152838	0.649364	1.55312	8.76028	0.00307862	0.00629336
ENSBTAG00000001470	DTX2	protein deltex-2 [Source:RefSeq peptide;Acc:NP_001017945]	protein_coding	34979329	35015686	+	25	ENSBTAT00000001923	532767	0.117816	4.0546	1.53717	0.21504	1	0.0117088	4.0546	0.015644	0.900463	0.960895	0.104757	4.0546	1.21625	0.270097	0.375754	0.17351	4.0546	2.93021	0.0869361	0.126368
ENSBTAG00000001471	POC1A	POC1 centriolar protein homolog A [Source:UniProtKB/Swiss-Prot;Acc:Q2TBP4]	protein_coding	49282960	49359377	+	22	ENSBTAT00000001927	534489	0.0339425	3.30393	0.0654244	0.798119	1	-0.216858	3.30393	2.53004	0.111698	0.329948	-0.630726	3.30393	20.5313	5.86642e-06	3.65022e-05	-0.281423	3.30393	3.53529	0.060076	0.0913431
ENSBTAG00000001473	ARVCF	armadillo repeat protein deleted in velo-cardio-facial syndrome [Source:RefSeq peptide;Acc:NP_001098850]	protein_coding	74929359	74945937	-	17	ENSBTAT00000001929, ENSBTAT00000061101	517045	-0.304313	0.741757	0.917186	0.338215	1	-0.392816	0.741757	1.64535	0.199594	0.460761	0.313336	0.741757	1.0816	0.29834	0.406558	-0.232908	0.741757	0.512786	0.473935	0.546588
ENSBTAG00000001475	BT.103442	coiled-coil domain-containing protein 90A, mitochondrial [Source:RefSeq peptide;Acc:NP_001095779]	protein_coding	42547988	42567105	+	23	ENSBTAT00000055411	617129	0.0429326	4.43185	0.175159	0.675567	1	-0.0522534	4.43185	0.250152	0.616968	0.817112	-0.343423	4.43185	10.9708	0.000925567	0.00316156	-0.596147	4.43185	29.6572	5.15603e-08	2.49093e-07
ENSBTAG00000001476	BT.105339	Uncharacterized protein [Source:UniProtKB/TrEMBL;Acc:F1N3I2]	protein_coding	27715023	27718202	+	23	ENSBTAT00000026794	788634	-0.0962838	2.34547	0.203087	0.652241	1	0.100403	2.34547	0.212764	0.64461	0.831464	-0.0663978	2.34547	0.0896225	0.764658	0.829469	0.316003	2.34547	1.85517	0.173183	0.231844
ENSBTAG00000001477			pseudogene	28298189	28298628	-	23	ENSBTAT00000001933	787610	-0.0901726	2.05789	0.417659	0.518107	1	0.211214	2.05789	2.20796	0.1373	0.371487	0.127503	2.05789	0.769928	0.380239	0.490589	0.203373	2.05789	1.72362	0.189228	0.250123
ENSBTAG00000001478	PPPDE1	PPPDE peptidase domain-containing protein 1 [Source:RefSeq peptide;Acc:NP_001093854]	protein_coding	33290070	33331173	-	16	ENSBTAT00000052383, ENSBTAT00000001935	519650	0.0261226	2.34267	0.0469762	0.828411	1	-0.00319791	2.34267	0.000623886	0.980073	0.991799	-0.0474303	2.34267	0.149121	0.699377	0.778678	-0.386737	2.34267	8.26735	0.00403644	0.00806207
ENSBTAG00000001483	SRGAP2	SLIT-ROBO Rho GTPase-activating protein 2 [Source:RefSeq peptide;Acc:NP_001192794]	protein_coding	4023323	4101731	+	16	ENSBTAT00000023881	519843	-0.0276304	4.80659	0.0288662	0.865088	1	-0.383557	4.80659	5.47118	0.0193326	0.112597	-0.607466	4.80659	13.6603	0.000219038	0.000896906	-0.269145	4.80659	2.41947	0.119835	0.168125
ENSBTAG00000001484	BT.49509	Leucine zipper transcription factor-like protein 1 [Source:UniProtKB/Swiss-Prot;Acc:Q3ZBL4]	protein_coding	54104730	54115435	+	22	ENSBTAT00000001942	512570	0.103232	3.72718	1.05598	0.304134	1	-0.150172	3.72718	2.22397	0.135884	0.369186	-0.102961	3.72718	1.07526	0.299761	0.408121	-0.275925	3.72718	6.42007	0.0112838	0.0203651
ENSBTAG00000001485	PPIP5K2	inositol hexakisphosphate and diphosphoinositol-pentakisphosphate kinase 2 [Source:RefSeq peptide;Acc:NP_001178081]	protein_coding	104559250	104642552	+	7	ENSBTAT00000001944	780855	0.0662611	6.44033	0.423584	0.515154	1	-0.0283154	6.44033	0.0774064	0.780844	0.909104	0.0218997	6.44033	0.0465511	0.829177	0.878053	-0.0941875	6.44033	0.771173	0.379854	0.454271
ENSBTAG00000001486	ZNF280D	Uncharacterized protein [Source:UniProtKB/TrEMBL;Acc:F1MNG4]	protein_coding	53738934	53840711	+	10	ENSBTAT00000001949	617261	-0.113242	4.48007	1.5363	0.21517	1	0.0527028	4.48007	0.326756	0.567575	0.787107	0.110511	4.48007	1.42718	0.232226	0.331735	0.0728988	4.48007	0.55591	0.455913	0.529327
ENSBTAG00000001489	BT.53243	tubulin alpha-1B chain [Source:RefSeq peptide;Acc:NP_001159977]	protein_coding	30821251	30825700	+	5	ENSBTAT00000001948	782966, 404053	0.165162	5.31955	1.5041	0.220042	1	0.128043	5.31955	0.90135	0.34242	0.61735	0.601699	5.31955	19.425	1.04629e-05	6.03199e-05	0.657592	5.31955	20.6733	5.44699e-06	1.8713e-05
ENSBTAG00000001492	FYB	FYN-binding protein [Source:RefSeq peptide;Acc:NP_001098884]	protein_coding	35248388	35347535	+	20	ENSBTAT00000001953	535347	0.158334	7.28741	0.382322	0.536363	1	0.0139753	7.28741	0.00297043	0.956535	0.983922	-0.879655	7.28741	11.2975	0.000776131	0.00272045	-0.736439	7.28741	7.10586	0.00768323	0.0144369
ENSBTAG00000001497	MRAS	ras-related protein M-Ras [Source:RefSeq peptide;Acc:NP_001091587]	protein_coding	131765943	131834001	-	1	ENSBTAT00000052818, ENSBTAT00000052358	540803	-0.0383491	6.77476	0.0993636	0.752595	1	0.450772	6.77476	13.816	0.000201608	0.00499954	0.400272	6.77476	10.7943	0.00101815	0.00343065	0.12582	6.77476	0.963992	0.326183	0.399293
ENSBTAG00000001498	CYTH2	Cytohesin-2 [Source:UniProtKB/Swiss-Prot;Acc:Q2KI41]	protein_coding	55592324	55601291	+	18	ENSBTAT00000001963	768035	0.0636426	5.46261	0.336436	0.561894	1	0.30941	5.46261	7.86235	0.00504749	0.047594	0.22336	5.46261	4.05079	0.0441507	0.0858051	0.510631	5.46261	18.9255	1.35922e-05	4.37828e-05
ENSBTAG00000001499	TRIM33	E3 ubiquitin-protein ligase TRIM33 [Source:RefSeq peptide;Acc:NP_001192947]	protein_coding	28948285	29088696	+	3	ENSBTAT00000001967	533296	-0.0553009	4.83482	0.256946	0.612226	1	-0.00073002	4.83482	4.38694e-05	0.994715	0.997811	0.11574	4.83482	1.10806	0.292504	0.400022	-0.00172938	4.83482	0.000224825	0.988037	0.991258
ENSBTAG00000001500	BT.72793	fidgetin-like protein 1 [Source:RefSeq peptide;Acc:NP_001193643]	protein_coding	5374835	5376886	+	4	ENSBTAT00000001962	538986	-0.105282	1.75689	0.227679	0.63325	1	-0.229757	1.75689	1.05004	0.305498	0.578869	-0.393752	1.75689	3.45754	0.062964	0.115597	-0.607443	1.75689	7.15049	0.00749435	0.0141288
ENSBTAG00000001504	NOP14	nucleolar protein 14 [Source:RefSeq peptide;Acc:NP_001092466]	protein_coding	107907118	107922154	+	6	ENSBTAT00000044320	516995	-0.0736876	5.55979	0.469991	0.492991	1	0.0564342	5.55979	0.27705	0.598641	0.805482	0.34652	5.55979	10.333	0.00130675	0.00424712	0.197333	5.55979	2.99832	0.0833508	0.12175
ENSBTAG00000001505	GRK4	Uncharacterized protein [Source:UniProtKB/TrEMBL;Acc:F1MN48]	protein_coding	107849267	107891935	-	6	ENSBTAT00000001970	512489	-0.12559	5.4567	1.80189	0.179484	1	0.0223902	5.4567	0.0569216	0.811429	0.925663	0.270894	5.4567	8.08213	0.00447038	0.0122272	0.227839	5.4567	5.17602	0.0229008	0.0384246
ENSBTAG00000001506	HTT	Uncharacterized protein [Source:UniProtKB/TrEMBL;Acc:E1B8E7]	protein_coding	107672980	107840568	-	6	ENSBTAT00000001972	615059	0.0435703	5.851	0.175318	0.675428	1	0.131601	5.851	1.59197	0.207044	0.469774	0.0337831	5.851	0.104509	0.746484	0.815839	0.012876	5.851	0.0136419	0.90702	0.929302
ENSBTAG00000001507	BT.93167	Uncharacterized protein [Source:UniProtKB/TrEMBL;Acc:F1MN45]	protein_coding	92927840	92973210	+	X	ENSBTAT00000001973	493644	-0.0904606	3.14114	0.270005	0.603329	1	-0.107661	3.14114	0.360945	0.547982	0.773347	-0.219376	3.14114	1.58395	0.208193	0.304329	-0.399547	3.14114	4.80519	0.0283741	0.0465474
ENSBTAG00000001508	BT.44357	E3 ubiquitin-protein ligase SH3RF1 [Source:UniProtKB/Swiss-Prot;Acc:A5D7F8]	protein_coding	1025434	1073248	-	8	ENSBTAT00000001976	528315	0.137398	1.44412	0.738582	0.390115	1	-0.155733	1.44412	0.859535	0.353869	0.628304	-0.258997	1.44412	2.77921	0.0954955	0.162631	-0.663401	1.44412	16.0195	6.26936e-05	0.000178432
ENSBTAG00000001509	ELK3	ETS domain-containing protein Elk-3 [Source:RefSeq peptide;Acc:NP_001075011]	protein_coding	60823240	60891359	+	5	ENSBTAT00000001974	541125	-0.119914	5.34652	1.03302	0.309451	1	-0.29675	5.34652	6.30229	0.0120582	0.0827922	0.16554	5.34652	1.9803	0.159359	0.246318	0.133522	5.34652	1.15716	0.282055	0.352973
ENSBTAG00000001510	CDK17	Uncharacterized protein [Source:UniProtKB/TrEMBL;Acc:F1MN42]	protein_coding	60897636	61006980	-	5	ENSBTAT00000001977	539655	0.15349	5.01585	1.01513	0.313677	1	0.692792	5.01585	20.5928	5.68098e-06	0.000356643	0.800763	5.01585	26.7497	2.31591e-07	2.0615e-06	0.81412	5.01585	25.112	5.40966e-07	2.19328e-06
ENSBTAG00000001511	BCL6	B-cell lymphoma 6 protein [Source:RefSeq peptide;Acc:NP_001193379]	protein_coding	80179482	80202388	+	1	ENSBTAT00000001978	539020	0.433706	5.65054	5.26148	0.0218024	0.569075	0.390435	5.65054	4.15186	0.0415888	0.180455	-0.251498	5.65054	1.74108	0.187002	0.279343	-0.435087	5.65054	4.58826	0.0321916	0.0522353
ENSBTAG00000001512	ZFP64	zinc finger protein 64 [Source:RefSeq peptide;Acc:NP_001096757]	protein_coding	80577980	80612353	-	13	ENSBTAT00000001981	539018	-0.0140982	4.08071	0.021652	0.883017	1	-0.440078	4.08071	20.6758	5.44002e-06	0.000352655	-0.198562	4.08071	4.35521	0.036896	0.0736437	-0.171067	4.08071	2.84396	0.091718	0.132399
ENSBTAG00000001513	PDIK1L	serine/threonine-protein kinase PDIK1L [Source:RefSeq peptide;Acc:NP_001193302]	protein_coding	127561537	127569228	-	2	ENSBTAT00000001982	510253	-0.195098	2.98767	2.1192	0.145462	1	-0.128858	2.98767	0.899046	0.343037	0.617983	0.137482	2.98767	1.02759	0.310725	0.420283	0.0894492	2.98767	0.390555	0.532008	0.600529
ENSBTAG00000001514	ASB11	Ankyrin repeat and SOCS box protein 11 [Source:UniProtKB/Swiss-Prot;Acc:Q3SZE4]	protein_coding	135436138	135465103	+	X	ENSBTAT00000038842	511852	-0.169102	0.519014	0.392566	0.530954	1	0.267621	0.519014	1.09255	0.295907	0.570114	0.0650929	0.519014	0.0616348	0.80393	0.859486	0.682243	0.519014	5.3061	0.0212508	0.0359546
ENSBTAG00000001518	ISG20L2	Interferon-stimulated 20 kDa exonuclease-like 2 [Source:UniProtKB/Swiss-Prot;Acc:Q2YDK1]	protein_coding	14154160	14159242	+	3	ENSBTAT00000001989	515980	-0.0708171	5.34588	0.659098	0.416878	1	0.0539158	5.34588	0.400759	0.526697	0.75875	0.163925	5.34588	3.62706	0.0568473	0.106281	0.262391	5.34588	8.30768	0.00394779	0.0079022
ENSBTAG00000001519	BT.46083	protein RRNAD1 [Source:RefSeq peptide;Acc:NP_001015641]	protein_coding	14146763	14153732	-	3	ENSBTAT00000001990	532204	-0.123616	2.54355	1.10382	0.293429	1	-0.0684189	2.54355	0.318328	0.572614	0.790434	-0.224903	2.54355	3.53564	0.0600632	0.111247	-0.423091	2.54355	10.532	0.00117325	0.00262109
ENSBTAG00000001520	MRPL24	39S ribosomal protein L24, mitochondrial [Source:UniProtKB/Swiss-Prot;Acc:Q3SYS0]	protein_coding	14141433	14146444	+	3	ENSBTAT00000001991	532203	0.140101	4.46995	2.28203	0.13088	1	-0.172929	4.46995	3.42473	0.0642267	0.237697	-0.0175292	4.46995	0.0351624	0.851256	0.894764	-0.13079	4.46995	1.68858	0.193788	0.255499
ENSBTAG00000001521	UQCRB	Cytochrome b-c1 complex subunit 7 [Source:UniProtKB/Swiss-Prot;Acc:P00129]	protein_coding	70329414	70334124	+	14	ENSBTAT00000001993	616871	0.108436	6.35219	1.14895	0.283769	1	0.00500214	6.35219	0.00243467	0.960646	0.984946	0.21545	6.35219	4.50865	0.0337239	0.0684194	0.498269	6.35219	21.5455	3.45533e-06	1.22482e-05
ENSBTAG00000001522	MTERFD1	mTERF domain-containing protein 1, mitochondrial [Source:RefSeq peptide;Acc:NP_001069349]	protein_coding	70306723	70324461	+	14	ENSBTAT00000001994	526138	-0.0740343	5.04089	0.47623	0.490135	1	0.0480117	5.04089	0.203328	0.652048	0.836484	-0.0396874	5.04089	0.13952	0.708759	0.786204	-0.541623	5.04089	22.7854	1.81134e-06	6.74124e-06
ENSBTAG00000001523	YES1	tyrosine-protein kinase Yes [Source:RefSeq peptide;Acc:NP_001094530]	protein_coding	35973659	36038238	-	24	ENSBTAT00000001995	507632	0.549612	1.35458	1.24885	0.263772	1	0.492112	1.35458	1.19161	0.275005	0.550198	2.31719	1.35458	20.3123	6.57774e-06	4.04638e-05	2.60089	1.35458	20.1185	7.27905e-06	2.44852e-05
ENSBTAG00000001528	CDK13	Cyclin-dependent kinase 13 [Source:UniProtKB/Swiss-Prot;Acc:E1BB52]	protein_coding	81667665	81807550	-	4	ENSBTAT00000002003	511147	-0.062343	5.9858	0.807673	0.368809	1	0.0225487	5.9858	0.108828	0.741482	0.888868	-0.0278754	5.9858	0.165863	0.683815	0.765729	-0.0398008	5.9858	0.30241	0.582375	0.645472
ENSBTAG00000001529	BT.88726	Uncharacterized protein [Source:UniProtKB/TrEMBL;Acc:E1BNH7]	protein_coding	33078654	33225949	-	27	ENSBTAT00000061245, ENSBTAT00000002006	513054	-0.071802	6.45357	0.806175	0.369254	1	0.0241186	6.45357	0.0913513	0.762466	0.898931	-0.046689	6.45357	0.341155	0.559163	0.659909	0.274956	6.45357	10.6859	0.00107953	0.00243002
ENSBTAG00000001533	HACE1	E3 ubiquitin-protein ligase HACE1 [Source:RefSeq peptide;Acc:NP_001179574]	protein_coding	45735182	45855545	+	9	ENSBTAT00000002010	527565	0.103837	4.68056	0.363709	0.546454	1	0.537493	4.68056	9.9954	0.00156932	0.021056	0.481972	4.68056	7.91613	0.00489959	0.0132222	1.12925	4.68056	38.0125	7.02946e-10	4.48382e-09
ENSBTAG00000001537	TSKU	tsukushin precursor [Source:RefSeq peptide;Acc:NP_001096738]	protein_coding	56961320	56974713	+	15	ENSBTAT00000002011	529661	-0.346291	3.32991	2.90014	0.088572	1	-0.703331	3.32991	11.9694	0.000540801	0.0101746	-0.277967	3.32991	1.87742	0.170628	0.260096	-0.291803	3.32991	1.87166	0.171285	0.229683
ENSBTAG00000001538	BT.61268	Uncharacterized protein [Source:UniProtKB/TrEMBL;Acc:E1BAT6]	protein_coding	117506247	117506811	+	3	ENSBTAT00000002015	NA	0.0882596	6.43903	0.994702	0.318596	1	-0.00380903	6.43903	0.0018442	0.965746	0.986336	-0.258295	6.43903	8.46686	0.00361676	0.0102302	-0.432541	6.43903	21.2202	4.09418e-06	1.43338e-05
ENSBTAG00000001539	BT.61728	protein salvador homolog 1 [Source:RefSeq peptide;Acc:NP_001178291]	protein_coding	43571065	43599997	-	10	ENSBTAT00000002017	516557	0.238451	5.01444	10.4636	0.00121751	0.101267	0.16636	5.01444	5.00009	0.025346	0.133478	0.108365	5.01444	2.09802	0.147489	0.231298	0.235841	5.01444	8.88684	0.00287233	0.00592241
ENSBTAG00000001543	BRI3BP	BRI3-binding protein precursor [Source:RefSeq peptide;Acc:NP_001092557]	protein_coding	53067559	53088676	-	17	ENSBTAT00000002020	538558	-0.43909	0.483714	2.11397	0.145961	1	-0.14534	0.483714	0.191814	0.661411	0.841705	-0.465213	0.483714	2.44075	0.11822	0.193566	-0.0903517	0.483714	0.0818017	0.774871	0.818755
ENSBTAG00000001546	MGAT1	alpha-1,3-mannosyl-glycoprotein 2-beta-N-acetylglucosaminyltransferase [Source:RefSeq peptide;Acc:NP_001015653]	protein_coding	41337278	41354610	-	7	ENSBTAT00000002024, ENSBTAT00000066191	788585, 534248	-0.0426913	6.53531	0.246507	0.619545	1	-0.0430079	6.53531	0.250496	0.616726	0.817095	-0.0821255	6.53531	0.918326	0.337915	0.448598	0.0247039	6.53531	0.0744511	0.784963	0.827708
ENSBTAG00000001548	UBQLN4	Uncharacterized protein [Source:UniProtKB/TrEMBL;Acc:F1N6D3]	protein_coding	14767915	14781668	+	3	ENSBTAT00000002028	NA	-0.0256479	3.92013	0.0697181	0.791748	1	-0.223435	3.92013	5.21887	0.022343	0.124015	-0.109468	3.92013	1.3179	0.250969	0.353556	-0.252614	3.92013	6.12028	0.0133639	0.023721
ENSBTAG00000001551	PLEKHG3	Uncharacterized protein [Source:UniProtKB/TrEMBL;Acc:F1MHU4]	protein_coding	77181079	77196975	+	10	ENSBTAT00000039904, ENSBTAT00000063605	520027	-0.060624	5.62731	0.229709	0.631739	1	0.0329159	5.62731	0.0683038	0.793823	0.915178	0.418562	5.62731	10.8385	0.000994111	0.00336295	0.606211	5.62731	20.4196	6.2191e-06	2.11403e-05
ENSBTAG00000001552	EPC1	enhancer of polycomb homolog 1 [Source:RefSeq peptide;Acc:NP_001179739]	protein_coding	33451679	33518736	+	13	ENSBTAT00000002038	534386	-0.106896	5.25223	2.03776	0.153435	1	0.166568	5.25223	4.91329	0.0266508	0.138394	-0.190128	5.25223	6.27714	0.0122305	0.0289627	-0.191168	5.25223	5.66231	0.0173332	0.0299813
ENSBTAG00000001553	HNRNPA1	Heterogeneous nuclear ribonucleoprotein A1 [Source:UniProtKB/Swiss-Prot;Acc:P09867]	protein_coding	25939737	25944246	-	5	ENSBTAT00000002033	785761, 100848353, 614922, 505093	0.103159	6.95551	1.1453	0.284536	1	-0.0190793	6.95551	0.0389629	0.843522	0.938453	-0.163978	6.95551	2.87014	0.0902371	0.15496	-0.00689702	6.95551	0.00456241	0.946147	0.960889
ENSBTAG00000001558	PATL2	Uncharacterized protein [Source:UniProtKB/TrEMBL;Acc:F1N6C5]	protein_coding	104090288	104098734	-	10	ENSBTAT00000062973, ENSBTAT00000002039	616745	-0.22051	-0.192939	0.226302	0.634279	1	-0.403605	-0.192939	0.724771	0.394583	0.662397	-2.13463	-0.192939	21.6731	3.2329e-06	2.14472e-05	-1.85726	-0.192939	14.6489	0.00012951	0.000348239
ENSBTAG00000001562	NFE2	Transcription factor NF-E2 45 kDa subunit [Source:UniProtKB/Swiss-Prot;Acc:Q5EAD3]	protein_coding	25929035	25936083	+	5	ENSBTAT00000002043, ENSBTAT00000047424	514006	0.502759	0.712366	2.48716	0.114779	1	0.939577	0.712366	8.6514	0.00326811	0.0352141	-0.212583	0.712366	0.394823	0.529775	0.633309	0.0574288	0.712366	0.0232159	0.878897	0.9057
ENSBTAG00000001564	PDE4DIP	phosphodiesterase 4D interacting protein [Source:RefSeq peptide;Acc:NP_001095372]	protein_coding	22916551	23063522	-	3	ENSBTAT00000061284, ENSBTAT00000052249	508547	-0.265181	4.93424	3.69066	0.0547179	0.872874	-0.36667	4.93424	6.90483	0.00859631	0.0672814	-0.255042	4.93424	3.42882	0.0640678	0.117245	-0.526798	4.93424	13.0842	0.000297797	0.000751441
ENSBTAG00000001565	MESDC2	LDLR chaperone MESD [Source:UniProtKB/Swiss-Prot;Acc:Q3T0U1]	protein_coding	27322045	27330423	-	21	ENSBTAT00000002045	514610	-0.0101918	7.42589	0.0136914	0.906852	1	0.0479624	7.42589	0.302398	0.582383	0.796271	0.369453	7.42589	17.9413	2.27825e-05	0.000118876	0.674865	7.42589	53.6699	2.3717e-13	2.50573e-12
ENSBTAG00000001567	LRRK1	leucine-rich repeat serine/threonine-protein kinase 1 [Source:RefSeq peptide;Acc:NP_001192703]	protein_coding	5642546	5734611	-	21	ENSBTAT00000002052	513994	-0.0122706	4.82724	0.0137118	0.906783	1	-0.121252	4.82724	1.36179	0.243228	0.514676	-0.20545	4.82724	3.90995	0.048001	0.0921396	-0.264854	4.82724	5.77234	0.0162803	0.0283616
ENSBTAG00000001568	PPIC	Peptidyl-prolyl cis-trans isomerase C [Source:UniProtKB/Swiss-Prot;Acc:Q08E11]	protein_coding	32114445	32128245	+	7	ENSBTAT00000002051	535494	-0.118851	4.78285	0.77323	0.37922	1	0.0211295	4.78285	0.0241432	0.876521	0.951765	0.547294	4.78285	16.4064	5.11112e-05	0.000245235	0.652462	4.78285	20.8686	4.91885e-06	1.70261e-05
ENSBTAG00000001570	CSF2	Granulocyte-macrophage colony-stimulating factor [Source:UniProtKB/Swiss-Prot;Acc:P11052]	protein_coding	23694183	23696548	-	7	ENSBTAT00000002054	281095	1.34719	4.43314	3.94535	0.0470011	0.813225	2.19044	4.43314	9.54474	0.00200523	0.0252921	3.65688	4.43314	19.9196	8.07687e-06	4.81267e-05	3.78373	4.43314	21.7797	3.05813e-06	1.09214e-05
ENSBTAG00000001573	JMJD1C	probable JmjC domain-containing histone demethylation protein 2C [Source:RefSeq peptide;Acc:NP_001178051]	protein_coding	19393375	19663523	-	28	ENSBTAT00000002067	781067	0.11521	7.31955	0.768346	0.380729	1	0.384719	7.31955	8.55756	0.00344091	0.0363214	0.216949	7.31955	2.7132	0.0995208	0.168285	0.275972	7.31955	3.95163	0.0468261	0.0729929
ENSBTAG00000001574	BT.25266	G patch domain-containing protein 2 [Source:RefSeq peptide;Acc:NP_001095719]	protein_coding	21783189	21808519	-	16	ENSBTAT00000002064	540878	-0.0816092	3.68793	0.597586	0.4395	1	0.105506	3.68793	1.02829	0.310559	0.583179	0.177871	3.68793	2.89967	0.0885979	0.152628	0.23132	3.68793	4.35994	0.0367937	0.0588857
ENSBTAG00000001575	BT.61778	Uncharacterized protein [Source:UniProtKB/TrEMBL;Acc:F1N6C0]	protein_coding	29424996	29432052	-	11	ENSBTAT00000002055	NA	0.0397368	9.20308	0.0671804	0.795487	1	-0.270458	9.20308	3.10769	0.0779236	0.266324	0.00441294	9.20308	0.000826378	0.977066	0.98383	-0.24864	9.20308	2.33853	0.126208	0.175845
ENSBTAG00000001576	TMEM140	transmembrane protein 140 precursor [Source:RefSeq peptide;Acc:NP_001098843]	protein_coding	99699931	99714029	+	4	ENSBTAT00000002060	515475	-0.201161	3.69109	0.29166	0.589158	1	-0.0673774	3.69109	0.0321482	0.857703	0.943964	-1.01153	3.69109	6.8884	0.00867566	0.0215852	-0.32461	3.69109	0.632437	0.426463	0.50092
ENSBTAG00000001578	ADPGK	ADP-dependent glucokinase [Source:UniProtKB/Swiss-Prot;Acc:A2VE47]	protein_coding	19377402	19409943	-	10	ENSBTAT00000002065	518158	-0.0540858	5.72362	0.19973	0.654939	1	0.0523198	5.72362	0.186708	0.665671	0.844244	0.519363	5.72362	18.5456	1.65892e-05	9.01072e-05	1.17411	5.72362	83.6149	6.01177e-20	1.74473e-18
ENSBTAG00000001579	EIF2C2	protein argonaute-2 [Source:RefSeq peptide;Acc:NP_991363]	protein_coding	4085146	4168483	+	14	ENSBTAT00000002068	404130	0.0599879	6.1627	0.181742	0.66988	1	0.521922	6.1627	13.7035	0.000214052	0.00524273	1.07393	6.1627	55.9682	7.36512e-14	3.36594e-12	1.51538	6.1627	99.0476	2.46508e-23	1.22514e-21
ENSBTAG00000001585	BT.56769	WAS/WASL-interacting protein family member 1 [Source:RefSeq peptide;Acc:NP_001070391]	protein_coding	22253662	22294719	+	2	ENSBTAT00000002076	540304	0.00750563	9.06926	0.00685196	0.934029	1	-0.103395	9.06926	1.29864	0.254461	0.527863	-0.0420233	9.06926	0.214897	0.642956	0.731871	0.0156124	9.06926	0.0266543	0.870313	0.899263
ENSBTAG00000001586	BT.76892	OTU domain-containing protein 7B [Source:RefSeq peptide;Acc:NP_001137565]	protein_coding	20656593	20712080	+	3	ENSBTAT00000021435	525579	-0.338077	3.25152	4.02903	0.0447236	0.799794	-0.0488552	3.25152	0.0909794	0.762936	0.898931	0.677847	3.25152	16.6532	4.48745e-05	0.000218475	0.906287	3.25152	25.462	4.51178e-07	1.85e-06
ENSBTAG00000001589	TM9SF2	transmembrane 9 superfamily member 2 precursor [Source:RefSeq peptide;Acc:NP_001192252]	protein_coding	80317273	80373389	+	12	ENSBTAT00000002080	514455	0.0594374	7.32529	0.611685	0.434154	1	-0.0426817	7.32529	0.314048	0.575207	0.791643	-0.000407983	7.32529	2.87863e-05	0.995719	0.997308	0.0230662	7.32529	0.0829395	0.773353	0.817779
ENSBTAG00000001592	INSIG1	Insulin-induced gene 1 protein [Source:UniProtKB/Swiss-Prot;Acc:A0JNC3]	protein_coding	117906798	117920021	+	4	ENSBTAT00000002084	511899	0.970043	5.4459	21.2414	4.04923e-06	0.00185766	0.973976	5.4459	21.1479	4.25159e-06	0.000296204	0.607933	5.4459	8.25939	0.00405417	0.0112539	0.726131	5.4459	10.5333	0.00117243	0.00262017
ENSBTAG00000001593	OGFOD2	Uncharacterized protein [Source:UniProtKB/TrEMBL;Acc:E1BBA9]	protein_coding	54805430	54809451	-	17	ENSBTAT00000002086	539407	-0.016806	2.45982	0.0259334	0.872063	1	-0.134628	2.45982	1.64717	0.199345	0.460624	-0.15684	2.45982	2.37599	0.123214	0.200068	-0.365248	2.45982	9.9154	0.00163901	0.00357407
ENSBTAG00000001594	ARL6IP4	Uncharacterized protein [Source:UniProtKB/TrEMBL;Acc:F1N671]	protein_coding	54802292	54804869	-	17	ENSBTAT00000002087	NA	-0.0218851	5.41179	0.0302566	0.861909	1	-0.0912219	5.41179	0.521931	0.470019	0.722846	0.221285	5.41179	3.01743	0.082374	0.143965	0.139198	5.41179	1.06577	0.301902	0.373906
ENSBTAG00000001595	MT1E	metallothionein 1E [Source:RefSeq peptide;Acc:NP_001108329]	protein_coding	24117441	24118787	-	18	ENSBTAT00000002088	613358	-0.156936	6.22207	0.1067	0.743933	1	-0.0088512	6.22207	0.000321204	0.985701	0.994035	3.46756	6.22207	38.4023	5.75648e-10	1.00827e-08	3.88018	6.22207	43.7595	3.713e-11	2.84083e-10
ENSBTAG00000001597	PITPNM2	membrane-associated phosphatidylinositol transfer protein 2 [Source:RefSeq peptide;Acc:NP_001178312]	protein_coding	54716441	54799043	+	17	ENSBTAT00000002094	523999	0.0806149	2.74227	0.229563	0.631848	1	-0.385264	2.74227	5.08511	0.0241321	0.129603	0.498677	2.74227	8.26646	0.00403842	0.011218	-0.00109917	2.74227	3.7154e-05	0.995137	0.996222
ENSBTAG00000001598	MGC151537	ensconsin [Source:RefSeq peptide;Acc:NP_001095344]	protein_coding	75364392	75519232	-	9	ENSBTAT00000054497	506766	0.300037	0.153572	1.06414	0.302273	1	0.0352408	0.153572	0.0157632	0.900087	0.960895	0.286421	0.153572	0.915218	0.338734	0.449284	0.147059	0.153572	0.222557	0.637098	0.69629
ENSBTAG00000001600	DCUN1D4	DCN1-like protein 4 [Source:RefSeq peptide;Acc:NP_001069568]	protein_coding	69355762	69434440	+	6	ENSBTAT00000002106	538195	-0.155133	2.65183	1.11611	0.290758	1	-0.0671459	2.65183	0.207272	0.648914	0.833989	-0.249102	2.65183	2.82453	0.0928339	0.15871	-0.382344	2.65183	6.05792	0.0138441	0.0244894
ENSBTAG00000001601	PKM2	pyruvate kinase isozymes M1/M2 [Source:RefSeq peptide;Acc:NP_001192656]	protein_coding	18965984	18992445	-	10	ENSBTAT00000047412	512571	0.0134529	11.3106	0.0154354	0.901126	1	-0.0272957	11.3106	0.063566	0.800946	0.918703	0.401315	11.3106	13.6682	0.000218113	0.00089373	0.726329	11.3106	39.9125	2.65598e-10	1.79391e-09
ENSBTAG00000001602	IL4R	interleukin-4 receptor subunit alpha precursor [Source:RefSeq peptide;Acc:NP_001068610]	protein_coding	25139417	25189373	+	25	ENSBTAT00000002098	404154	0.123851	7.27415	1.00459	0.316202	1	0.454236	7.27415	13.4022	0.000251325	0.00577463	0.9075	7.27415	52.2877	4.79378e-13	1.7223e-11	1.03949	7.27415	61.6941	4.0118e-15	5.37068e-14
ENSBTAG00000001607	TMEM41B	transmembrane protein 41B [Source:RefSeq peptide;Acc:NP_001092626]	protein_coding	43901752	43929481	+	15	ENSBTAT00000002111	616372	0.0528914	6.25751	0.289815	0.590339	1	0.460364	6.25751	21.741	3.12049e-06	0.000232633	0.481032	6.25751	23.7124	1.11858e-06	8.40732e-06	0.638791	6.25751	37.4053	9.5961e-10	6.00537e-09
ENSBTAG00000001608			processed_pseudogene	6938875	6939732	-	3	ENSBTAT00000002110	782961, 788268	-0.39241	0.0237811	1.00956	0.315007	1	-0.738557	0.0237811	2.09672	0.147615	0.387557	-2.56992	0.0237811	30.2557	3.78682e-08	4.14777e-07	-2.52186	0.0237811	28.2576	1.06199e-07	4.86274e-07
ENSBTAG00000001609	MAP2K6	Dual specificity mitogen-activated protein kinase kinase 6 [Source:UniProtKB/Swiss-Prot;Acc:Q5E9X2]	protein_coding	61708769	61814973	-	19	ENSBTAT00000002115	100849300, 286883	0.323203	0.660115	1.34251	0.246591	1	-0.183216	0.660115	0.336558	0.561823	0.78329	-1.3471	0.660115	22.5251	2.07414e-06	1.44765e-05	-1.42217	0.660115	21.8007	3.0249e-06	1.08092e-05
ENSBTAG00000001612	LSM1	U6 snRNA-associated Sm-like protein LSm1 [Source:UniProtKB/Swiss-Prot;Acc:Q5E9Z8]	protein_coding	33042449	33051041	-	27	ENSBTAT00000002113	535447	-0.0662195	3.67387	0.33932	0.560222	1	0.220705	3.67387	3.82168	0.0505935	0.204569	0.0429909	3.67387	0.142642	0.705668	0.783678	0.0842102	3.67387	0.488986	0.48438	0.556617
ENSBTAG00000001614	ZNF174	zinc finger protein 174 [Source:RefSeq peptide;Acc:NP_001030278]	protein_coding	2835245	2841856	+	25	ENSBTAT00000002117	512411	-0.327018	2.66866	4.74866	0.0293211	0.64767	-0.513524	2.66866	13.6262	0.000223047	0.00536391	-0.703048	2.66866	26.16	3.14264e-07	2.71968e-06	-0.950751	2.66866	41.4987	1.17951e-10	8.4196e-10
ENSBTAG00000001616	BT.25251	zinc finger protein 592 [Source:RefSeq peptide;Acc:NP_001095506]	protein_coding	22822829	22871700	+	21	ENSBTAT00000002120	516451	-0.0810639	5.18115	0.848444	0.356993	1	0.182878	5.18115	4.31225	0.0378389	0.170446	0.12608	5.18115	2.01304	0.155952	0.242372	0.252356	5.18115	7.33071	0.00677864	0.0129162
ENSBTAG00000001617	G2E3	G2/M phase-specific E3 ubiquitin-protein ligase [Source:RefSeq peptide;Acc:NP_001033760]	protein_coding	41640498	41686535	+	21	ENSBTAT00000002121	508575	-0.1911	3.32369	1.99675	0.157637	1	0.19855	3.32369	2.09334	0.147942	0.388007	0.100757	3.32369	0.536008	0.464092	0.571691	0.182494	3.32369	1.55283	0.212718	0.276877
ENSBTAG00000001618	ALPK3	Uncharacterized protein [Source:UniProtKB/TrEMBL;Acc:F1N5U0]	protein_coding	22883305	22935573	+	21	ENSBTAT00000002122	516866	-0.536358	1.07256	3.67552	0.055217	0.872874	0.457075	1.07256	2.8618	0.0907061	0.292426	-0.0802265	1.07256	0.0837784	0.772241	0.835501	-0.465025	1.07256	2.34314	0.125836	0.17547
ENSBTAG00000001619	SERINC5	Uncharacterized protein [Source:UniProtKB/TrEMBL;Acc:F1N5T9]	protein_coding	11052483	11103578	-	10	ENSBTAT00000002123	504658	-0.0451087	3.94629	0.0983968	0.753762	1	0.0936672	3.94629	0.417235	0.51832	0.752344	-0.404468	3.94629	7.6807	0.00558145	0.0148011	-1.00524	3.94629	41.912	9.54745e-11	6.91451e-10
ENSBTAG00000001626	CTPS	CTP synthase 1 [Source:RefSeq peptide;Acc:NP_001071326]	protein_coding	105800997	105832415	-	3	ENSBTAT00000002131	506131	0.0338066	3.15582	0.0209448	0.884929	1	-0.13042	3.15582	0.320007	0.571604	0.789771	1.17262	3.15582	24.6989	6.70225e-07	5.3481e-06	0.76377	3.15582	9.17296	0.00245617	0.00515887
ENSBTAG00000001627		Uncharacterized protein [Source:UniProtKB/TrEMBL;Acc:E1BBW6]	protein_coding	59143225	59144149	+	2	ENSBTAT00000002130	NA	0.0120273	2.55852	0.00860306	0.9261	1	0.0875572	2.55852	0.445788	0.504342	0.744341	0.547829	2.55852	17.4111	3.01064e-05	0.000152618	0.66241	2.55852	23.1016	1.53662e-06	5.77467e-06
ENSBTAG00000001629	SCMH1	polycomb protein SCMH1 [Source:RefSeq peptide;Acc:NP_001179915]	protein_coding	105660418	105788507	+	3	ENSBTAT00000002134	540926	-0.234431	0.542345	0.64513	0.421859	1	-0.030043	0.542345	0.0122566	0.911847	0.965585	0.396688	0.542345	1.94225	0.163424	0.251276	1.09788	0.542345	13.6077	0.000225263	0.000579831
ENSBTAG00000001631	KIFC1	kinesin-like protein KIFC1 [Source:RefSeq peptide;Acc:NP_001095406]	protein_coding	7512780	7527613	+	23	ENSBTAT00000002136	510995	-0.0276493	2.81636	0.0201725	0.887056	1	-0.275031	2.81636	1.95387	0.16217	0.410018	-0.687143	2.81636	13.2368	0.000274501	0.00109215	-0.528092	2.81636	7.03186	0.00800722	0.0149491
ENSBTAG00000001632	NBR1	next to BRCA1 gene 1 protein [Source:RefSeq peptide;Acc:NP_001093837]	protein_coding	43785335	43812243	+	19	ENSBTAT00000011617	515032	-0.0797032	7.4882	0.488092	0.484779	1	-0.259017	7.4882	5.14304	0.0233397	0.127529	-0.565357	7.4882	24.3141	8.18381e-07	6.38016e-06	-0.738411	7.4882	37.0851	1.13084e-09	6.98892e-09
ENSBTAG00000001634	BT.20328	PHD finger protein 1 [Source:RefSeq peptide;Acc:NP_001092384]	protein_coding	7528759	7534103	+	23	ENSBTAT00000002140	508957	-0.0945535	4.55106	0.611542	0.434208	1	0.182403	4.55106	2.31253	0.128335	0.356493	0.407622	4.55106	11.2633	0.00079056	0.00276129	0.674162	4.55106	27.2835	1.75702e-07	7.73348e-07
ENSBTAG00000001635	CUTA	protein CutA precursor [Source:RefSeq peptide;Acc:NP_001068847]	protein_coding	7534224	7535613	-	23	ENSBTAT00000002142, ENSBTAT00000057488	508956	0.0369088	4.52193	0.123722	0.725032	1	-0.0320988	4.52193	0.0917417	0.761974	0.898931	-0.189896	4.52193	3.25223	0.0713263	0.12811	-0.287031	4.52193	6.60341	0.0101784	0.0185582
ENSBTAG00000001637	FUNDC1	FUN14 domain-containing protein 1 [Source:UniProtKB/Swiss-Prot;Acc:F1N5S9]	protein_coding	104529014	104540078	+	X	ENSBTAT00000002144	518258	-0.115867	3.31652	0.246826	0.619319	1	0.214217	3.31652	0.835369	0.360725	0.634347	0.808689	3.31652	11.6089	0.000656373	0.00234618	2.18793	3.31652	72.6086	1.58085e-17	3.11675e-16
ENSBTAG00000001640	EPB41L1	Uncharacterized protein [Source:UniProtKB/TrEMBL;Acc:F1N611]	protein_coding	65957398	66011672	+	13	ENSBTAT00000002151	515919	0.0282838	-0.151053	0.00939214	0.922795	1	-0.219581	-0.151053	0.390819	0.531869	0.762517	-1.28876	-0.151053	20.1655	7.10238e-06	4.32454e-05	-2.36751	-0.151053	53.5899	2.47021e-13	2.60288e-12
ENSBTAG00000001644	MDN1	midasin [Source:RefSeq peptide;Acc:NP_001193097]	protein_coding	61291441	61430150	+	9	ENSBTAT00000002157	535163	-0.102186	4.57198	0.649718	0.420214	1	-0.162564	4.57198	1.63554	0.200939	0.462524	0.0129361	4.57198	0.010652	0.917797	0.943505	-0.309667	4.57198	5.43656	0.0197195	0.033608
ENSBTAG00000001645	C20ORF4	Uncharacterized protein C20orf4 homolog [Source:UniProtKB/Swiss-Prot;Acc:Q08DJ7]	protein_coding	66018116	66038301	+	13	ENSBTAT00000056876, ENSBTAT00000002156	533351	0.0360596	2.85308	0.128211	0.720294	1	-0.0786085	2.85308	0.588321	0.443069	0.702129	-0.116246	2.85308	1.25263	0.263051	0.367667	0.185282	2.85308	2.84584	0.0916105	0.132276
ENSBTAG00000001647	PLEKHJ1	Pleckstrin homology domain-containing family J member 1 [Source:UniProtKB/Swiss-Prot;Acc:Q3ZCI3]	protein_coding	22684432	22687065	-	7	ENSBTAT00000002158	529056	-0.237627	2.1613	2.58158	0.108114	1	0.120749	2.1613	0.679384	0.409799	0.675835	0.267032	2.1613	3.45841	0.062931	0.115572	0.202214	2.1613	1.69019	0.193576	0.255248
ENSBTAG00000001648	RPL21	60S ribosomal protein L21 [Source:RefSeq peptide;Acc:NP_001178341]	protein_coding	32852826	32859542	-	12	ENSBTAT00000002160	326584	-0.0123157	7.59844	0.0116074	0.914204	1	-0.031345	7.59844	0.0752064	0.783902	0.910773	-0.193959	7.59844	2.86522	0.0905132	0.155344	-0.491771	7.59844	16.4763	4.92633e-05	0.000142763
ENSBTAG00000001651	SYF2	Uncharacterized protein [Source:UniProtKB/TrEMBL;Acc:F1N607]	protein_coding	128320057	128325052	+	2	ENSBTAT00000002165	522372	0.0314993	6.24585	0.132431	0.715924	1	0.189443	6.24585	4.75915	0.0291429	0.146119	-0.0189328	6.24585	0.0476483	0.827207	0.876822	-0.0217069	6.24585	0.0561587	0.812674	0.851359
ENSBTAG00000001652	SLCO3A1	Solute carrier organic anion transporter family member 3A1 [Source:UniProtKB/Swiss-Prot;Acc:Q8HYW2]	protein_coding	15196198	15584694	-	21	ENSBTAT00000055950, ENSBTAT00000002169	407132	0.151297	3.83682	0.652591	0.419188	1	-0.392156	3.83682	4.44617	0.0349796	0.162944	0.133156	3.83682	0.50566	0.477024	0.583823	0.334353	3.83682	2.84073	0.0919024	0.132617
ENSBTAG00000001654	SNTB2	beta-2-syntrophin [Source:RefSeq peptide;Acc:NP_001098936]	protein_coding	36510905	36574882	+	18	ENSBTAT00000002168	786534	-0.12907	1.65951	0.562804	0.453133	1	0.0753285	1.65951	0.209948	0.646808	0.832263	0.683568	1.65951	16.5037	4.85558e-05	0.000234104	0.900249	1.65951	24.8286	6.26622e-07	2.51323e-06
ENSBTAG00000001656	C28H10orf57	Transmembrane protein C10orf57 homolog [Source:UniProtKB/Swiss-Prot;Acc:Q0D2G3]	protein_coding	35425160	35433904	-	28	ENSBTAT00000002166	505854	0.010323	6.77396	0.00732211	0.931809	1	-0.0603704	6.77396	0.249768	0.617239	0.817139	-0.179936	6.77396	2.20103	0.137919	0.219054	-0.0201774	6.77396	0.0247557	0.874977	0.902988
ENSBTAG00000001657	PICALM	phosphatidylinositol-binding clathrin assembly protein [Source:RefSeq peptide;Acc:NP_001095447]	protein_coding	9613012	9665840	+	29	ENSBTAT00000002170	513579	0.091657	9.70946	0.716561	0.397274	1	0.316433	9.70946	8.51765	0.00351718	0.0369304	0.544891	9.70946	25.0891	5.47415e-07	4.46009e-06	0.669284	9.70946	33.9903	5.53862e-09	3.09727e-08
ENSBTAG00000001659	VPS4A	vacuolar protein sorting-associated protein 4A [Source:RefSeq peptide;Acc:NP_001040080]	protein_coding	36584633	36595360	+	18	ENSBTAT00000045547, ENSBTAT00000065503	618168	0.0117054	6.3876	0.0328525	0.856169	1	0.138469	6.3876	4.64117	0.0312136	0.152339	-0.098824	6.3876	2.32845	0.127028	0.205061	-0.0348128	6.3876	0.25858	0.611098	0.67169
ENSBTAG00000001660	SPTY2D1	protein SPT2 homolog [Source:RefSeq peptide;Acc:NP_001192667]	protein_coding	26356893	26373003	+	29	ENSBTAT00000002177	539967	0.191835	5.27976	3.55934	0.0592111	0.900221	0.363196	5.27976	12.4659	0.000414437	0.0082804	0.463993	5.27976	19.9197	8.07629e-06	4.81267e-05	0.472181	5.27976	18.4824	1.71481e-05	5.41547e-05
ENSBTAG00000001662	MGC139254	EH domain-containing protein 3 [Source:RefSeq peptide;Acc:NP_001091473]	protein_coding	68632156	68661110	-	11	ENSBTAT00000044505	510183	-0.350445	-0.0489823	1.37213	0.241446	1	-0.297665	-0.0489823	0.922068	0.336932	0.611523	-0.635974	-0.0489823	4.68896	0.030357	0.0627227	-0.589775	-0.0489823	3.83147	0.0502987	0.0777759
ENSBTAG00000001663	PDF	Uncharacterized protein [Source:UniProtKB/TrEMBL;Acc:F1N5S7]	protein_coding	36598368	36600210	-	18	ENSBTAT00000002176	788473	0.0283447	2.07162	0.0167852	0.896916	1	-0.778198	2.07162	12.2736	0.000459403	0.00889571	0.128895	2.07162	0.363825	0.54639	0.647589	-0.719157	2.07162	9.65135	0.00189212	0.00407166
ENSBTAG00000001665	BT.56330	conserved oligomeric Golgi complex subunit 8 [Source:RefSeq peptide;Acc:NP_001070535]	protein_coding	36600499	36607395	-	18	ENSBTAT00000002179	768007	0.248599	4.09974	6.2303	0.0125582	0.419593	0.0601264	4.09974	0.382311	0.536369	0.76454	-0.223594	4.09974	5.30821	0.0212251	0.0463602	0.00297246	4.09974	0.000842583	0.976843	0.984103
ENSBTAG00000001666	NIP7	60S ribosome subunit biogenesis protein NIP7 homolog [Source:RefSeq peptide;Acc:NP_001179168]	protein_coding	36607628	36610400	+	18	ENSBTAT00000002182	509981	-0.160025	2.98595	1.08923	0.296642	1	0.145486	2.98595	0.913419	0.339209	0.613787	0.294882	2.98595	3.65654	0.0558496	0.104596	0.26116	2.98595	2.57479	0.108578	0.154071
ENSBTAG00000001671	RTF1	RNA polymerase-associated protein RTF1 homolog [Source:RefSeq peptide;Acc:NP_001179414]	protein_coding	36980593	37025485	+	10	ENSBTAT00000002191	518260	-0.0629512	6.65003	0.6853	0.407768	1	0.0085384	6.65003	0.0126723	0.91037	0.964635	-0.152696	6.65003	4.04332	0.0443465	0.0861085	-0.0403876	6.65003	0.254034	0.614248	0.674282
ENSBTAG00000001673	KIAA0528	uncharacterized protein KIAA0528 homolog [Source:RefSeq peptide;Acc:NP_001095973]	protein_coding	88099588	88191001	+	5	ENSBTAT00000002193	520387	-7.86082e-05	5.87444	1.061e-06	0.999178	1	0.041654	5.87444	0.292981	0.588317	0.799617	-0.385728	5.87444	25.1524	5.29729e-07	4.33601e-06	-0.360493	5.87444	19.6869	9.12246e-06	3.02341e-05
ENSBTAG00000001692	NDST1	bifunctional heparan sulfate N-deacetylase/N-sulfotransferase 1 [Source:RefSeq peptide;Acc:NP_001179290]	protein_coding	63816088	63900637	+	7	ENSBTAT00000016824	514172	0.0078029	4.70424	0.00337561	0.953669	1	-0.121456	4.70424	0.813896	0.366971	0.640039	0.672642	4.70424	24.3969	7.8395e-07	6.16411e-06	1.37008	4.70424	89.8777	2.53344e-21	8.96704e-20
ENSBTAG00000001693	RPAP1	RNA polymerase II-associated protein 1 [Source:UniProtKB/Swiss-Prot;Acc:A0JN53]	protein_coding	37055212	37071120	-	10	ENSBTAT00000002220	531362	-0.128066	4.08556	1.52431	0.216969	1	-0.147421	4.08556	2.00631	0.156646	0.401281	-0.389724	4.08556	14.6625	0.000128581	0.00056283	-0.267218	4.08556	6.22532	0.0125936	0.0224875
ENSBTAG00000001694	TYRO3	tyrosine-protein kinase receptor TYRO3 precursor [Source:RefSeq peptide;Acc:NP_001178157]	protein_coding	37078592	37095809	+	10	ENSBTAT00000002222	788224	-0.0363715	3.17025	0.0743133	0.785157	1	-0.506351	3.17025	13.9474	0.000187998	0.00476102	-0.552203	3.17025	18.0703	2.12898e-05	0.000111904	-0.855113	3.17025	36.6924	1.38319e-09	8.4522e-09
ENSBTAG00000001697	TRA2B	Transformer-2 protein homolog beta [Source:UniProtKB/Swiss-Prot;Acc:Q3ZBT6]	protein_coding	81878691	81898384	+	1	ENSBTAT00000002225	615156	0.0303107	7.95112	0.143956	0.704379	1	0.173072	7.95112	4.70881	0.0300085	0.148523	0.224035	7.95112	7.81837	0.00517178	0.0138534	0.332371	7.95112	15.4216	8.59975e-05	0.000238998
ENSBTAG00000001698	CHTF8	Chromosome transmission fidelity protein 8 homolog [Source:UniProtKB/Swiss-Prot;Acc:P0CG11]	protein_coding	36458139	36469860	-	18	ENSBTAT00000002226	618186	-0.00555268	5.5571	0.00455771	0.946175	1	-0.0603655	5.5571	0.549063	0.458701	0.714262	-0.266736	5.5571	10.5362	0.00117057	0.0038624	-0.226296	5.5571	6.68508	0.00972232	0.0177839
ENSBTAG00000001700	BT.56113	cell division control protein 42 homolog precursor [Source:RefSeq peptide;Acc:NP_001039797]	protein_coding	131341266	131359925	-	2	ENSBTAT00000043916, ENSBTAT00000002228	532712	0.0317043	8.34934	0.15545	0.693381	1	0.191464	8.34934	5.66388	0.0173178	0.105366	0.215411	8.34934	7.15829	0.00746181	0.0189978	0.266854	8.34934	9.87459	0.00167577	0.00364422
ENSBTAG00000001707	BT.59061	BRCA1-A complex subunit RAP80 isoform 2 [Source:RefSeq peptide;Acc:NP_001106693]	protein_coding	39718679	39856764	-	7	ENSBTAT00000065067, ENSBTAT00000043808	508607	-0.0347569	4.36036	0.0941581	0.758956	1	-0.0398024	4.36036	0.121403	0.727518	0.881092	-0.50156	4.36036	19.4145	1.05207e-05	6.05942e-05	-0.589703	4.36036	23.5632	1.2088e-06	4.62726e-06
ENSBTAG00000001708	TTLL12	tubulin--tyrosine ligase-like protein 12 [Source:RefSeq peptide;Acc:NP_001068978]	protein_coding	114610664	114627819	-	5	ENSBTAT00000002240	511319	-0.0293142	5.77574	0.0921373	0.761477	1	-0.291879	5.77574	9.03019	0.00265557	0.0300813	0.122031	5.77574	1.60627	0.205017	0.300459	0.296178	5.77574	8.5207	0.00351129	0.00709635
ENSBTAG00000001711	C19H17orf59	Uncharacterized protein C17orf59 homolog [Source:UniProtKB/Swiss-Prot;Acc:Q3SX20]	protein_coding	28443498	28445326	-	19	ENSBTAT00000002241	539395	-0.503225	2.83036	10.5482	0.00116303	0.0998026	-0.659512	2.83036	19.328	1.10082e-05	0.000596846	-0.60308	2.83036	17.4271	2.98548e-05	0.000151729	-0.802803	2.83036	26.5125	2.61844e-07	1.11905e-06
ENSBTAG00000001712	CMTM7	CKLF-like MARVEL transmembrane domain-containing protein 7 [Source:RefSeq peptide;Acc:NP_001069428]	protein_coding	6894655	6942330	+	22	ENSBTAT00000002243	532269	0.140739	4.73259	1.04438	0.306805	1	-0.14729	4.73259	1.13824	0.286023	0.560672	-0.52102	4.73259	14.3213	0.000154115	0.000661967	-0.870967	4.73259	34.9824	3.32694e-09	1.92359e-08
ENSBTAG00000001714	MFSD9	Uncharacterized protein [Source:UniProtKB/TrEMBL;Acc:E1BAZ5]	protein_coding	7422151	7432712	-	11	ENSBTAT00000002247	514165	-0.318689	1.25815	3.24131	0.0718034	0.957368	-0.219968	1.25815	1.53114	0.215941	0.481447	0.0155738	1.25815	0.00850748	0.926511	0.949353	-0.504115	1.25815	7.44829	0.00634968	0.0121689
ENSBTAG00000001717	AURKB	aurora kinase B [Source:RefSeq peptide;Acc:NP_898907]	protein_coding	28447634	28452478	-	19	ENSBTAT00000002250	360192	-0.158463	2.80049	0.5441	0.460739	1	-0.141835	2.80049	0.427752	0.513094	0.748737	-0.760902	2.80049	13.1859	0.000282064	0.00111776	-0.752391	2.80049	11.5411	0.00068076	0.00159876
ENSBTAG00000001721	GYG1	glycogenin-1 [Source:RefSeq peptide;Acc:NP_001039332]	protein_coding	120090467	120127892	-	1	ENSBTAT00000002261	280812	0.0802502	5.38076	0.616304	0.432424	1	-0.168493	5.38076	2.65768	0.103051	0.315037	-0.218195	5.38076	4.51997	0.0335014	0.0680178	-0.442764	5.38076	16.6256	4.55317e-05	0.000132626
ENSBTAG00000001724	BT.105959	Zinc-binding alcohol dehydrogenase domain-containing protein 2 [Source:UniProtKB/Swiss-Prot;Acc:Q24K16]	protein_coding	3761518	3762444	+	24	ENSBTAT00000002256	532505	-0.188054	3.36548	3.04294	0.0810888	1	-0.271584	3.36548	6.37209	0.0115929	0.0806273	-0.536611	3.36548	24.3814	7.90291e-07	6.20579e-06	-0.995019	3.36548	69.7117	6.8636e-17	1.22193e-15
ENSBTAG00000001725	CXCL10	C-X-C motif chemokine 10 [Source:UniProtKB/Swiss-Prot;Acc:Q2KIQ8]	protein_coding	92623587	92625937	-	6	ENSBTAT00000039533	615107	-0.299235	6.32104	0.328357	0.566628	1	0.82406	6.32104	2.24139	0.13436	0.366571	2.04809	6.32104	13.2472	0.000272989	0.00108686	3.32411	6.32104	27.1771	1.85641e-07	8.1379e-07
ENSBTAG00000001727	FAM213B	Prostamide/prostaglandin F synthase [Source:UniProtKB/Swiss-Prot;Acc:Q58CY6]	protein_coding	51553541	51556655	-	16	ENSBTAT00000002262	617001	0.223468	3.44909	3.21549	0.0729445	0.962705	-0.0403887	3.44909	0.102381	0.748991	0.892504	-0.621257	3.44909	25.1731	5.24076e-07	4.29634e-06	-0.836652	3.44909	39.1095	4.0069e-10	2.64642e-09
ENSBTAG00000001729	DUSP10	Dual specificity protein phosphatase 10 [Source:UniProtKB/Swiss-Prot;Acc:Q0IID7]	protein_coding	25895751	25936864	-	16	ENSBTAT00000002265, ENSBTAT00000054652	541175	0.0349812	5.2977	0.0522428	0.819206	1	0.333464	5.2977	4.6958	0.0302364	0.149184	0.609308	5.2977	15.3799	8.79164e-05	0.000401326	0.805616	5.2977	24.2442	8.48643e-07	3.32871e-06
ENSBTAG00000001731	GLYR1	Putative oxidoreductase GLYR1 [Source:UniProtKB/Swiss-Prot;Acc:A4FUF0]	protein_coding	3900572	3932342	-	25	ENSBTAT00000002268	539636	-0.0424271	5.93788	0.346371	0.556175	1	0.0173399	5.93788	0.0590263	0.808041	0.923239	0.123887	5.93788	2.98966	0.0837979	0.145961	0.112518	5.93788	2.18987	0.138921	0.191235
ENSBTAG00000001736	UBN1	ubinuclein-1 [Source:RefSeq peptide;Acc:NP_001192851]	protein_coding	3936573	3964092	+	25	ENSBTAT00000002274, ENSBTAT00000064363	525895	-0.0443636	5.7014	0.256674	0.612415	1	0.128686	5.7014	2.18318	0.139526	0.375766	-0.0357821	5.7014	0.166474	0.683264	0.7652	-0.0517287	5.7014	0.312022	0.576442	0.640145
ENSBTAG00000001737	ZCCHC6	terminal uridylyltransferase 7 [Source:RefSeq peptide;Acc:NP_001192681]	protein_coding	80842965	80899685	-	8	ENSBTAT00000002277	513209	-0.0458836	6.81817	0.212901	0.644503	1	0.198475	6.81817	4.0012	0.0454678	0.191682	-0.0695242	6.81817	0.492296	0.482905	0.589509	-0.11277	6.81817	1.16607	0.280211	0.351088
ENSBTAG00000001741	DLGAP4	disks large-associated protein 4 [Source:RefSeq peptide;Acc:NP_001071410]	protein_coding	66204671	66292988	+	13	ENSBTAT00000002286	520521	0.199582	4.52848	3.84186	0.0499882	0.835096	-0.110104	4.52848	1.18058	0.277238	0.552347	-0.106641	4.52848	1.10677	0.292785	0.400222	-0.00383856	4.52848	0.00129206	0.971326	0.979558
ENSBTAG00000001744	BET1L	BET1-like protein [Source:UniProtKB/Swiss-Prot;Acc:Q3MHP8]	protein_coding	107155091	107159421	-	11	ENSBTAT00000002289	509758	-0.133013	3.94338	1.69716	0.19266	1	-0.0732695	3.94338	0.526967	0.467885	0.722077	0.0681192	3.94338	0.454537	0.500189	0.606203	-0.0510707	3.94338	0.224037	0.635981	0.695132
ENSBTAG00000001747	BT.31205	peroxisomal biogenesis factor 3 [Source:RefSeq peptide;Acc:NP_001092457]	protein_coding	81967633	81999683	+	9	ENSBTAT00000002294	515730	0.0137374	4.04781	0.0135601	0.907298	1	0.256913	4.04781	4.41145	0.0356985	0.164915	-0.203723	4.04781	2.91796	0.0875986	0.151322	0.138459	4.04781	1.20624	0.272079	0.342481
ENSBTAG00000001748	TRIM45	Tripartite motif-containing protein 45 [Source:UniProtKB/Swiss-Prot;Acc:Q5BIM1]	protein_coding	26213057	26227392	+	3	ENSBTAT00000002293	539091	0.081096	2.64741	0.193714	0.659844	1	-0.988531	2.64741	28.338	1.01875e-07	1.84117e-05	-1.07995	2.64741	37.4715	9.27596e-10	1.53885e-08	-1.7463	2.64741	83.3704	6.80345e-20	1.96018e-18
ENSBTAG00000001749	SENP2	sentrin-specific protease 2 [Source:RefSeq peptide;Acc:NP_001178289]	protein_coding	82176394	82210749	-	1	ENSBTAT00000002296	539639	-0.00710608	5.42141	0.00651941	0.935646	1	0.209312	5.42141	5.47893	0.0192471	0.112209	-0.132966	5.42141	2.20991	0.137127	0.218058	-0.201528	5.42141	4.55143	0.0328912	0.0532763
ENSBTAG00000001752	FUCA2	plasma alpha-L-fucosidase precursor [Source:RefSeq peptide;Acc:NP_001192747]	protein_coding	82007665	82027058	-	9	ENSBTAT00000002297	515729	-0.19782	5.1336	3.77062	0.0521604	0.848799	-0.278052	5.1336	7.37762	0.00660406	0.0569171	-0.423599	5.1336	17.7722	2.48994e-05	0.000128516	-0.451153	5.1336	18.2526	1.93459e-05	6.06142e-05
ENSBTAG00000001754	AHCYL2	putative adenosylhomocysteinase 3 [Source:RefSeq peptide;Acc:NP_001094613]	protein_coding	93956616	94148560	+	4	ENSBTAT00000002300	532836	0.0855962	4.25503	0.739975	0.389669	1	-0.162546	4.25503	2.48045	0.115269	0.33585	-0.176744	4.25503	3.05323	0.0805768	0.14157	-0.466936	4.25503	18.82	1.43652e-05	4.60614e-05
ENSBTAG00000001762	RFXANK	DNA-binding protein RFXANK [Source:RefSeq peptide;Acc:NP_001098958]	protein_coding	3986327	3991487	-	7	ENSBTAT00000002309, ENSBTAT00000053592	100125917	0.0896345	4.32856	1.09933	0.294414	1	-0.133645	4.32856	2.34855	0.125399	0.352193	0.00976855	4.32856	0.0133292	0.908087	0.937562	0.162604	4.32856	3.18963	0.0741067	0.109643
ENSBTAG00000001763	NR2C2AP	Nuclear receptor 2C2-associated protein [Source:UniProtKB/Swiss-Prot;Acc:Q58DU8]	protein_coding	3984606	3986813	+	7	ENSBTAT00000002311	508684	-0.00797123	2.64081	0.00368272	0.95161	1	-0.159213	2.64081	1.62465	0.202444	0.464287	0.205796	2.64081	2.53256	0.111519	0.184674	0.309717	2.64081	4.85334	0.0275926	0.0454403
ENSBTAG00000001767	B4GALT7	beta-1,4-galactosyltransferase 7 [Source:RefSeq peptide;Acc:NP_001068789]	protein_coding	40482365	40490836	+	7	ENSBTAT00000002315, ENSBTAT00000035663	507559	0.0229239	2.95613	0.036537	0.848411	1	-0.238948	2.95613	3.7339	0.0533187	0.211431	0.0512074	2.95613	0.181307	0.670252	0.753702	0.0655176	2.95613	0.260024	0.610104	0.670873
ENSBTAG00000001768	BT.21412	Uncharacterized protein [Source:UniProtKB/TrEMBL;Acc:G3X6A9]	protein_coding	133943268	133984291	-	X	ENSBTAT00000002316	515927	0.0564166	4.12521	0.371898	0.541972	1	-0.144502	4.12521	2.27722	0.131287	0.36166	-0.20937	4.12521	4.85279	0.0276014	0.0579445	-0.315712	4.12521	9.76944	0.00177437	0.00384183
ENSBTAG00000001771	DYRK1A	dual specificity tyrosine-phosphorylation-regulated kinase 1A [Source:RefSeq peptide;Acc:NP_001192943]	protein_coding	151370526	151411483	+	1	ENSBTAT00000002319	532989	-0.0712416	5.57832	0.591661	0.441778	1	0.0667678	5.57832	0.51995	0.470863	0.723117	-0.019768	5.57832	0.0452191	0.831602	0.879842	0.1741	5.57832	3.16004	0.0754612	0.111509
ENSBTAG00000001773	C7ORF49	Uncharacterized protein [Source:UniProtKB/TrEMBL;Acc:E1B979]	protein_coding	99713916	99719088	-	4	ENSBTAT00000002323	616626	-0.024892	3.92482	0.0687905	0.793106	1	-0.216382	3.92482	5.23047	0.0221945	0.123535	-0.247311	3.92482	6.73499	0.00945396	0.0231983	-0.237624	3.92482	5.30355	0.021282	0.0359818
ENSBTAG00000001774	SPRY2	Protein sprouty homolog 2 [Source:UniProtKB/Swiss-Prot;Acc:Q08E39]	protein_coding	55684001	55685894	-	12	ENSBTAT00000002324	539090	-0.548363	2.0975	5.30443	0.0212713	0.563831	-0.378863	2.0975	2.51672	0.112645	0.331353	-0.00146342	2.0975	4.03826e-05	0.99493	0.996936	-0.222956	2.0975	0.815854	0.366395	0.440206
ENSBTAG00000001775	RINL	Uncharacterized protein [Source:UniProtKB/TrEMBL;Acc:F1N2I8]	protein_coding	48851897	48860406	-	18	ENSBTAT00000002325	504464	0.712369	0.231114	3.46774	0.0625768	0.922008	-0.040983	0.231114	0.0112532	0.915518	0.967053	0.273536	0.231114	0.613706	0.433396	0.542906	0.545679	0.231114	2.31882	0.127817	0.177754
ENSBTAG00000001776	BT.19604	NAD-dependent deacetylase sirtuin-2 [Source:RefSeq peptide;Acc:NP_001107003]	protein_coding	48860731	48880567	-	18	ENSBTAT00000002327	504463	-0.000380292	6.96527	1.71991e-05	0.996691	1	0.049449	6.96527	0.291527	0.589243	0.80033	-0.245268	6.96527	7.12455	0.00760355	0.0193051	-0.05298	6.96527	0.301329	0.583051	0.646082
ENSBTAG00000001777	RPLP2	60S acidic ribosomal protein P2 [Source:UniProtKB/Swiss-Prot;Acc:P42899]	protein_coding	50768654	50770791	-	29	ENSBTAT00000002326	286853	0.120881	7.03167	0.995536	0.318393	1	0.0427354	7.03167	0.124431	0.724278	0.879844	-0.0356537	7.03167	0.0861355	0.769149	0.833081	-0.121307	7.03167	0.897535	0.343444	0.416987
ENSBTAG00000001778	BT.20178	NF-kappa-B inhibitor beta [Source:RefSeq peptide;Acc:NP_001069340]	protein_coding	48880855	48891485	+	18	ENSBTAT00000002330	525408	0.181747	5.46377	2.29948	0.129417	1	0.398497	5.46377	11.0341	0.000894536	0.0143078	0.541226	5.46377	19.7806	8.68612e-06	5.14695e-05	1.23002	5.46377	90.2768	2.07068e-21	7.41713e-20
ENSBTAG00000001780	SARS2	Serine--tRNA ligase, mitochondrial [Source:UniProtKB/Swiss-Prot;Acc:Q9N0F3]	protein_coding	48896564	48905610	-	18	ENSBTAT00000002334, ENSBTAT00000032066	282060	-0.0776785	3.6178	0.518988	0.471274	1	-0.0781126	3.6178	0.494382	0.481979	0.730595	-0.111723	3.6178	1.0358	0.308801	0.418375	0.134599	3.6178	1.36067	0.243422	0.310838
ENSBTAG00000001781	TOM40A	Mitochondrial import receptor subunit TOM40 homolog [Source:UniProtKB/Swiss-Prot;Acc:Q1LZB5]	protein_coding	53021418	53032792	+	18	ENSBTAT00000032251	510219	0.0836045	5.00498	0.432685	0.510674	1	-0.381493	5.00498	8.77939	0.00304654	0.0334922	-0.0495477	5.00498	0.151854	0.69677	0.776445	-0.15106	5.00498	1.25929	0.261786	0.331062
ENSBTAG00000001782	MRPS12	28S ribosomal protein S12, mitochondrial [Source:UniProtKB/Swiss-Prot;Acc:Q29RU1]	protein_coding	48905798	48907691	+	18	ENSBTAT00000002335	768042	0.204332	2.6513	1.93391	0.164332	1	-0.166585	2.6513	1.26956	0.259849	0.534025	0.0486715	2.6513	0.115801	0.733634	0.806301	0.314645	2.6513	4.24313	0.0394095	0.0626268
ENSBTAG00000001785	TGM3	protein-glutamine gamma-glutamyltransferase E [Source:RefSeq peptide;Acc:NP_001095318]	protein_coding	53261635	53304213	-	13	ENSBTAT00000006432	505080	0.927223	2.32365	1.2964	0.254872	1	1.14634	2.32365	1.96963	0.160487	0.407296	4.88858	2.32365	26.018	3.38252e-07	2.89431e-06	4.13107	2.32365	15.5626	7.98161e-05	0.000222701
ENSBTAG00000001786	AGPHD1	Aminoglycoside phosphotransferase domain-containing protein 1 [Source:UniProtKB/Swiss-Prot;Acc:A5PJU6]	protein_coding	31408631	31437141	+	21	ENSBTAT00000002339	530270	0.314937	2.26013	2.98443	0.0840688	1	-0.292088	2.26013	2.40686	0.120804	0.345221	-0.855377	2.26013	22.9305	1.67962e-06	1.19967e-05	-1.62533	2.26013	67.5969	2.00584e-16	3.30464e-15
ENSBTAG00000001788	BOVAGGRUS	podoplanin precursor [Source:RefSeq peptide;Acc:NP_001028292]	protein_coding	55407771	55442826	-	16	ENSBTAT00000002341	509732	0.0551634	6.55319	0.0450345	0.83194	1	0.410207	6.55319	2.49244	0.114394	0.334434	2.54437	6.55319	83.8308	5.38982e-20	1.03655e-17	2.94364	6.55319	96.0423	1.12457e-22	4.94978e-21
ENSBTAG00000001790	SAFB2	Uncharacterized protein [Source:UniProtKB/TrEMBL;Acc:E1BDE7]	protein_coding	19908341	19936959	+	7	ENSBTAT00000044703	100300349	0.0972802	6.19262	0.999277	0.317485	1	0.211583	6.19262	4.73064	0.0296299	0.147445	-0.010114	6.19262	0.0108208	0.917151	0.943026	0.143527	6.19262	1.95647	0.161891	0.218542
ENSBTAG00000001792	C19ORF70	Uncharacterized protein [Source:UniProtKB/TrEMBL;Acc:E1B9I1]	protein_coding	19841557	19843106	+	7	ENSBTAT00000002345	540962	0.169317	3.73234	2.35185	0.125134	1	-0.145431	3.73234	1.731	0.188283	0.446666	-0.174929	3.73234	2.44245	0.118091	0.193435	-0.386019	3.73234	10.0801	0.00149875	0.00328744
ENSBTAG00000001793	HSD11B1L	Hydroxysteroid 11-beta-dehydrogenase 1-like protein [Source:UniProtKB/Swiss-Prot;Acc:Q6Q7D1]	protein_coding	19836042	19840874	-	7	ENSBTAT00000002346, ENSBTAT00000057416	404546	-0.0552705	0.49236	0.0465488	0.829181	1	-0.47222	0.49236	3.03217	0.0816287	0.273515	-0.534014	0.49236	4.00727	0.0453044	0.0877542	-1.04752	0.49236	12.7565	0.000354778	0.000879975
ENSBTAG00000001794	RPL36	60S ribosomal protein L36 [Source:UniProtKB/Swiss-Prot;Acc:Q3T171]	protein_coding	19833364	19834615	-	7	ENSBTAT00000002349	768327	0.000380999	4.8276	1.12221e-05	0.997327	1	-0.088913	4.8276	0.603904	0.437092	0.697104	-0.0434089	4.8276	0.142552	0.705757	0.783678	-0.138437	4.8276	1.3042	0.253447	0.32195
ENSBTAG00000001795	LONP1	Lon protease homolog, mitochondrial [Source:UniProtKB/Swiss-Prot;Acc:Q59HJ6]	protein_coding	19814902	19833230	+	7	ENSBTAT00000002350	510796	-0.0699499	6.50481	0.392031	0.531234	1	-0.115353	6.50481	1.06471	0.302143	0.57553	-0.197727	6.50481	3.11268	0.0776849	0.137461	-0.241105	6.50481	4.16964	0.0411545	0.0650875
ENSBTAG00000001796	CATSPERD	Cation channel sperm-associated protein subunit delta [Source:UniProtKB/Swiss-Prot;Acc:E1B9E5]	protein_coding	19777111	19813926	-	7	ENSBTAT00000002352	617472	-0.301006	0.437706	0.64464	0.422036	1	-0.0531634	0.437706	0.0223623	0.881127	0.954335	-0.17076	0.437706	0.211848	0.645323	0.733645	-0.519459	0.437706	1.56211	0.211357	0.275346
ENSBTAG00000001801	SYT4	synaptotagmin-4 [Source:RefSeq peptide;Acc:NP_001091577]	protein_coding	12950391	12960186	+	24	ENSBTAT00000002357	539867	-0.12059	5.37735	0.771268	0.379825	1	0.324954	5.37735	5.33432	0.0209095	0.118709	-0.00365327	5.37735	0.000654061	0.979597	0.985712	-0.315254	5.37735	4.67509	0.0306031	0.0498884
ENSBTAG00000001805	TWSG1	twisted gastrulation protein homolog 1 precursor [Source:RefSeq peptide;Acc:NP_001069557]	protein_coding	41986506	42008147	+	24	ENSBTAT00000002361	537290	-0.0825822	6.02876	0.425655	0.514129	1	-0.448746	6.02876	12.3712	0.000436001	0.0085396	-0.877534	6.02876	47.1594	6.5441e-12	1.84167e-10	-1.2618	6.02876	86.2877	1.55571e-20	5.05626e-19
ENSBTAG00000001806	IQCD	IQ domain-containing protein D [Source:UniProtKB/Swiss-Prot;Acc:Q17QH9]	protein_coding	63474993	63497850	-	17	ENSBTAT00000029527	513272	-0.0173009	1.67075	0.00316145	0.955161	1	-0.742245	1.67075	5.0605	0.0244772	0.130985	-1.1976	1.67075	16.2742	5.48054e-05	0.000261383	-1.35201	1.67075	17.5497	2.79898e-05	8.47152e-05
ENSBTAG00000001807	AKAP8	A-kinase anchor protein 8 [Source:RefSeq peptide;Acc:NP_001095542]	protein_coding	8787435	8805446	+	7	ENSBTAT00000002363	522905	-0.0986123	5.55846	1.28869	0.256289	1	0.0741444	5.55846	0.703797	0.401511	0.668793	-0.0213469	5.55846	0.0578221	0.809972	0.863468	0.0106176	5.55846	0.0128289	0.909821	0.931771
ENSBTAG00000001808	LACTB2	Beta-lactamase-like protein 2 [Source:UniProtKB/Swiss-Prot;Acc:Q1LZ83]	protein_coding	36438472	36470764	-	14	ENSBTAT00000002364	535021	0.106587	4.93759	0.66413	0.415106	1	-0.330438	4.93759	6.26735	0.0122983	0.0837296	-0.501301	4.93759	14.6234	0.000131273	0.000571885	-0.840717	4.93759	36.5294	1.50384e-09	9.14263e-09
ENSBTAG00000001810	SCAF11	protein SCAF11 [Source:RefSeq peptide;Acc:NP_001192496]	protein_coding	34430403	34480031	+	5	ENSBTAT00000002366	538632	-0.0903241	7.40245	0.962959	0.326443	1	-0.0376863	7.40245	0.168038	0.681862	0.854602	-0.0882488	7.40245	0.920044	0.337463	0.448098	-0.186478	7.40245	3.69566	0.054554	0.0836832
ENSBTAG00000001814	PLXND1	Uncharacterized protein [Source:UniProtKB/TrEMBL;Acc:F1N4C5]	protein_coding	56774467	56824220	+	22	ENSBTAT00000002375	781625	0.010654	6.29622	0.00939354	0.92279	1	-0.262127	6.29622	5.69326	0.0170302	0.104494	0.172603	6.29622	2.48551	0.114899	0.189246	0.109573	6.29622	0.905453	0.341324	0.41489
ENSBTAG00000001817	TMEM161A	transmembrane protein 161A precursor [Source:RefSeq peptide;Acc:NP_001091613]	protein_coding	4032541	4046719	+	7	ENSBTAT00000002376	618720	-0.0874927	2.41542	0.393244	0.530599	1	-0.460568	2.41542	9.44757	0.00211429	0.0261611	-0.406954	2.41542	8.73661	0.00311883	0.00898803	-0.813552	2.41542	29.3281	6.11029e-08	2.91068e-07
ENSBTAG00000001821	PRRC2C	protein PRRC2C [Source:RefSeq peptide;Acc:NP_001193584]	protein_coding	39843441	39937167	+	16	ENSBTAT00000002380, ENSBTAT00000002381	505359	-0.24461	8.37253	3.84586	0.049869	0.834424	0.0457816	8.37253	0.135596	0.712699	0.87289	0.334896	8.37253	7.22393	0.00719379	0.0183978	0.56156	8.37253	18.2174	1.9707e-05	6.1616e-05
ENSBTAG00000001822	SNX10	Sorting nexin-10 [Source:UniProtKB/Swiss-Prot;Acc:Q0IIL5]	protein_coding	70049646	70117257	-	4	ENSBTAT00000002383	508836	0.314981	10.5082	2.83534	0.0922112	1	0.711157	10.5082	14.2443	0.000160549	0.00418127	1.39388	10.5082	53.1429	3.10136e-13	1.20498e-11	2.27064	10.5082	120.322	5.37968e-28	5.43803e-26
ENSBTAG00000001824	BT.25025	solute carrier family 2, facilitated glucose transporter member 6 [Source:RefSeq peptide;Acc:NP_001073725]	protein_coding	104417539	104424788	-	11	ENSBTAT00000002385	510658	0.100759	5.83085	0.270673	0.602881	1	0.402719	5.83085	4.35173	0.0369713	0.168382	1.6099	5.83085	64.5871	9.23582e-16	6.51863e-14	2.70983	5.83085	153.719	2.66712e-35	9.08953e-33
ENSBTAG00000001826	SASH1	Uncharacterized protein [Source:UniProtKB/TrEMBL;Acc:F1N4B0]	protein_coding	86852607	86998307	+	9	ENSBTAT00000002389	539603	0.0267991	4.7332	0.0202803	0.886757	1	0.163002	4.7332	0.742115	0.388984	0.658076	0.501083	4.7332	7.0056	0.00812553	0.0204346	0.888218	4.7332	19.2761	1.13111e-05	3.69034e-05
ENSBTAG00000001827	GID8	Protein C20orf11 homolog [Source:UniProtKB/Swiss-Prot;Acc:Q32L52]	protein_coding	54936109	54942283	-	13	ENSBTAT00000002387	505570	-0.102689	5.38141	1.89563	0.168568	1	-0.205908	5.38141	7.62055	0.00577068	0.0524438	-0.293008	5.38141	15.5518	8.02741e-05	0.00036998	-0.413233	5.38141	27.4088	1.64678e-07	7.26972e-07
ENSBTAG00000001828	SCRN2	secernin-2 [Source:RefSeq peptide;Acc:NP_001192733]	protein_coding	39237358	39240647	+	19	ENSBTAT00000002390	515013	0.256091	0.280138	1.28963	0.256117	1	0.171536	0.280138	0.5153	0.472853	0.724858	-0.387367	0.280138	2.8836	0.0894859	0.153869	-0.961753	0.280138	14.7272	0.000124243	0.000335591
ENSBTAG00000001829	SLC17A9	solute carrier family 17 member 9 [Source:RefSeq peptide;Acc:NP_001093848]	protein_coding	54916961	54931310	-	13	ENSBTAT00000044985	518062	0.188446	3.41585	1.06	0.303215	1	-0.434175	3.41585	5.60825	0.0178761	0.107473	0.481029	3.41585	7.07531	0.00781535	0.0197461	0.583944	3.41585	9.3068	0.00228305	0.00482927
ENSBTAG00000001832	MRPL10	39S ribosomal protein L10, mitochondrial [Source:UniProtKB/Swiss-Prot;Acc:Q3MHY7]	protein_coding	39245741	39251565	+	19	ENSBTAT00000002395	515014	-0.0911707	3.25602	0.630217	0.427276	1	-0.222704	3.25602	3.66649	0.0555171	0.216904	-0.42283	3.25602	13.8563	0.000197332	0.000820132	-0.518489	3.25602	17.7285	2.54776e-05	7.78224e-05
ENSBTAG00000001834	PNKP	bifunctional polynucleotide phosphatase/kinase [Source:RefSeq peptide;Acc:NP_001076991]	protein_coding	56666460	56671418	-	18	ENSBTAT00000002397	616621	0.0734793	4.25805	0.503989	0.477753	1	0.0512355	4.25805	0.246645	0.619448	0.818363	0.0984347	4.25805	0.88482	0.346885	0.457618	0.128267	4.25805	1.31794	0.250963	0.319305
ENSBTAG00000001836	BT.75328	MHC class I-like family A1 precursor [Source:RefSeq peptide;Acc:NP_001104539]	protein_coding	19937602	19947884	-	19	ENSBTAT00000002400	100126815, 100850190, 510707	-0.0315857	2.68757	0.00972631	0.921438	1	0.148866	2.68757	0.205407	0.650391	0.835437	1.92788	2.68757	30.7791	2.89137e-08	3.25595e-07	2.17965	2.68757	35.8366	2.14576e-09	1.27782e-08
ENSBTAG00000001838	LRRC36	leucine-rich repeat-containing protein 36 [Source:RefSeq peptide;Acc:NP_001179250]	protein_coding	35056134	35117221	+	18	ENSBTAT00000002402	512403	0.242358	-0.875555	0.303217	0.581873	1	0.334085	-0.875555	0.460859	0.497223	0.739569	-1.10411	-0.875555	6.87936	0.00871969	0.0216639	-1.386	-0.875555	8.47257	0.00360542	0.00727674
ENSBTAG00000001839	OCIAD2	OCIA domain-containing protein 2 [Source:UniProtKB/Swiss-Prot;Acc:Q3SYY7]	protein_coding	69175254	69187082	-	6	ENSBTAT00000027443	505877	-0.0625913	5.7514	0.210544	0.646341	1	-0.31621	5.7514	5.33236	0.020933	0.118786	-0.308459	5.7514	5.06519	0.024411	0.0522661	-0.518162	5.7514	12.8645	0.000334866	0.000835764
ENSBTAG00000001840	INO80B	INO80 complex subunit B [Source:RefSeq peptide;Acc:NP_001098817]	protein_coding	10155203	10157927	-	11	ENSBTAT00000002404	509187	-0.0506035	4.70684	0.252785	0.615121	1	-0.157233	4.70684	2.35469	0.124906	0.351328	-0.166308	4.70684	2.65702	0.103094	0.173246	-0.0820148	4.70684	0.582398	0.445374	0.519501
ENSBTAG00000001842	GSTM3	glutathione S-transferase mu 3 [Source:RefSeq peptide;Acc:NP_001040025]	protein_coding	33768050	33770824	+	3	ENSBTAT00000016865	615507	0.281544	3.04675	0.973888	0.323712	1	0.123189	3.04675	0.18244	0.669285	0.846847	-3.28669	3.04675	94.7374	2.17398e-22	7.40892e-20	-4.66914	3.04675	145.955	1.32803e-33	3.23281e-31
ENSBTAG00000001843	WBP1	WW domain-binding protein 1 [Source:RefSeq peptide;Acc:NP_001029518]	protein_coding	10152279	10154669	-	11	ENSBTAT00000033187	509188	0.206966	4.01276	1.71218	0.190703	1	-0.196377	4.01276	1.52222	0.217284	0.482907	-0.712072	4.01276	20.0856	7.40541e-06	4.47023e-05	-1.23934	4.01276	52.4023	4.52185e-13	4.58255e-12
ENSBTAG00000001844	MOGS	Uncharacterized protein [Source:UniProtKB/TrEMBL;Acc:E1B7U1]	protein_coding	10149024	10151887	+	11	ENSBTAT00000002408	516155	-0.0164591	4.09337	0.0245043	0.875609	1	-0.241707	4.09337	5.2699	0.0216973	0.121791	-0.257484	4.09337	6.61858	0.010092	0.0245669	-0.104945	4.09337	0.978349	0.322607	0.395565
ENSBTAG00000001847	CNTLN	Uncharacterized protein [Source:UniProtKB/TrEMBL;Acc:E1BMK9]	protein_coding	26938856	27189256	-	8	ENSBTAT00000061355	NA	0.0603455	4.14985	0.268172	0.604561	1	-0.0334107	4.14985	0.0819217	0.77471	0.905037	-0.429735	4.14985	13.3239	0.000262039	0.00104921	-0.755897	4.14985	35.5673	2.46387e-09	1.45346e-08
ENSBTAG00000001848	KATNB1	katanin p80 WD40-containing subunit B1 [Source:RefSeq peptide;Acc:NP_001095379]	protein_coding	25785516	25803400	+	18	ENSBTAT00000053556	508813	-0.0737672	3.87903	0.749481	0.386641	1	-0.0768137	3.87903	0.773699	0.379075	0.649629	0.0278783	3.87903	0.0980591	0.754171	0.822056	0.30671	3.87903	10.0667	0.0015097	0.00330902
ENSBTAG00000001854	CIAPIN1	Anamorsin [Source:UniProtKB/Swiss-Prot;Acc:Q5EAC7]	protein_coding	25512317	25525079	-	18	ENSBTAT00000002418	535119	0.0448212	4.2273	0.269173	0.603887	1	-0.344193	4.2273	14.9017	0.000113264	0.00328713	-0.0869841	4.2273	0.983025	0.321453	0.431718	-0.386065	4.2273	16.6378	4.52398e-05	0.000131936
ENSBTAG00000001855	COQ9	Ubiquinone biosynthesis protein COQ9, mitochondrial [Source:UniProtKB/Swiss-Prot;Acc:Q2NL34]	protein_coding	25525200	25537104	+	18	ENSBTAT00000002419	529282	-0.044776	4.5719	0.238748	0.625112	1	-0.0155823	4.5719	0.028204	0.86663	0.947755	-0.191001	4.5719	4.32461	0.0375651	0.0747666	-0.130642	4.5719	1.76451	0.184063	0.244054
ENSBTAG00000001856	POLR2C	DNA-directed RNA polymerase II subunit RPB3 [Source:UniProtKB/Swiss-Prot;Acc:Q3T0Q3]	protein_coding	25539095	25547404	+	18	ENSBTAT00000002420	504452	0.0779858	6.14215	0.578398	0.446941	1	0.343351	6.14215	11.1771	0.000828116	0.0136622	0.447986	6.14215	18.8514	1.41307e-05	7.85052e-05	0.834383	6.14215	58.1757	2.39722e-14	2.90295e-13
ENSBTAG00000001857	DOK4	docking protein 4 [Source:RefSeq peptide;Acc:NP_001077255]	protein_coding	25547365	25555198	-	18	ENSBTAT00000057319	618756	0.392322	-0.358122	1.41397	0.234399	1	0.102194	-0.358122	0.108181	0.742224	0.888967	0.91638	-0.358122	7.42969	0.00641564	0.0166614	-0.664147	-0.358122	3.18545	0.0742964	0.10987
ENSBTAG00000001858			processed_pseudogene	70910366	70911285	+	5	ENSBTAT00000002422	NA	0.0813925	7.1334	0.590235	0.442328	1	0.305219	7.1334	8.27977	0.00400892	0.040524	0.42093	7.1334	15.5931	7.85404e-05	0.00036255	0.530758	7.1334	22.1687	2.49707e-06	9.07528e-06
ENSBTAG00000001861	SESTD1	SEC14 domain and spectrin repeat-containing protein 1 [Source:RefSeq peptide;Acc:NP_001178179]	protein_coding	17708890	17730680	+	2	ENSBTAT00000038616	789054, 512176	-0.159293	3.97359	1.38524	0.23921	1	-0.105065	3.97359	0.583915	0.444782	0.703815	0.490395	3.97359	12.4789	0.000411578	0.00155802	0.216929	3.97359	2.15932	0.141708	0.194734
ENSBTAG00000001864	NR4A3	Uncharacterized protein [Source:UniProtKB/TrEMBL;Acc:E1B7S6]	protein_coding	65341202	65373695	+	8	ENSBTAT00000002429	528877	0.602838	0.780207	2.4672	0.116245	1	0.183395	0.780207	0.21693	0.641389	0.830401	0.170382	0.780207	0.184849	0.667239	0.751541	1.13318	0.780207	6.66919	0.00980937	0.0179265
ENSBTAG00000001867	SACS	Uncharacterized protein [Source:UniProtKB/TrEMBL;Acc:F1N4J2]	protein_coding	34876100	34917630	+	12	ENSBTAT00000002433	539378	-0.194498	3.50355	1.69777	0.19258	1	0.00467216	3.50355	0.000946373	0.975458	0.991332	-0.311463	3.50355	4.26326	0.0389452	0.0771017	-0.464979	3.50355	8.43527	0.00368012	0.00741871
ENSBTAG00000001868	PCYT2	Ethanolamine-phosphate cytidylyltransferase [Source:UniProtKB/Swiss-Prot;Acc:Q5EA75]	protein_coding	51592128	51599282	+	19	ENSBTAT00000002434	510274	0.0416424	4.22021	0.192382	0.660941	1	-0.316768	4.22021	10.8388	0.000993941	0.0153572	-0.116263	4.22021	1.51137	0.21893	0.316563	-0.333592	4.22021	11.141	0.000844385	0.00194437
ENSBTAG00000001870	CPNE6	Copine-6 [Source:UniProtKB/Swiss-Prot;Acc:Q2KHY1]	protein_coding	20896405	20901462	-	10	ENSBTAT00000002436	508059	-0.152435	-0.498664	0.0503533	0.82245	1	0.0976921	-0.498664	0.0268745	0.869783	0.948435	3.73164	-0.498664	26.4731	2.67239e-07	2.35597e-06	7.23744	-0.498664	52.39	4.55033e-13	4.6075e-12
ENSBTAG00000001872	ORC6	Origin recognition complex subunit 6 [Source:UniProtKB/Swiss-Prot;Acc:Q2HJF3]	protein_coding	15066961	15075288	+	18	ENSBTAT00000002438	515476	-0.162439	5.46806	1.44587	0.229191	1	-0.172185	5.46806	1.6155	0.20372	0.465678	0.149404	5.46806	1.21976	0.269408	0.374971	0.11296	5.46806	0.620893	0.430716	0.505319
ENSBTAG00000001874	DOCK3	Uncharacterized protein [Source:UniProtKB/TrEMBL;Acc:E1B7E2]	protein_coding	49953523	50134786	-	22	ENSBTAT00000002440	524692	-0.393787	1.03831	2.53008	0.111694	1	-0.0275617	1.03831	0.0118001	0.913497	0.966232	0.0507911	1.03831	0.0377175	0.846012	0.890664	-0.0129588	1.03831	0.00212201	0.963258	0.973377
ENSBTAG00000001877	HMGN5	Uncharacterized protein [Source:UniProtKB/TrEMBL;Acc:E1BA81]	protein_coding	70619741	70628828	+	X	ENSBTAT00000002444, ENSBTAT00000053474	767875	-0.0776957	3.5477	0.226972	0.633778	1	-0.135713	3.5477	0.682542	0.408713	0.675131	-1.02178	3.5477	37.4683	9.29129e-10	1.53926e-08	-0.68083	3.5477	15.4249	8.58481e-05	0.000238638
ENSBTAG00000001879	BT.58371	period circadian protein homolog 2 [Source:RefSeq peptide;Acc:NP_001179246]	protein_coding	118191441	118206600	-	3	ENSBTAT00000002448	512237	-0.344494	1.48087	5.04321	0.0247227	0.594771	-0.0717524	1.48087	0.2218	0.637672	0.828195	0.62119	1.48087	10.8313	0.000997982	0.00336936	0.347147	1.48087	2.70071	0.100304	0.143524
ENSBTAG00000001885	COPR5	Cooperator of PRMT5 [Source:UniProtKB/Swiss-Prot;Acc:A5PJD3]	protein_coding	18604659	18609323	+	19	ENSBTAT00000002453	506999	-0.00604681	3.31011	0.00274094	0.958247	1	-0.242517	3.31011	4.15877	0.0414195	0.179982	-0.0207992	3.31011	0.0308892	0.860488	0.902321	-0.557997	3.31011	19.7413	8.86644e-06	2.94511e-05
ENSBTAG00000001886	FAM122B	protein FAM122B [Source:RefSeq peptide;Acc:NP_001077263]	protein_coding	18407391	18436265	-	X	ENSBTAT00000031803	787049	0.00625754	3.91453	0.00204183	0.963959	1	-0.107168	3.91453	0.585866	0.444022	0.702845	-0.350959	3.91453	6.46303	0.0110141	0.0264446	-0.485222	3.91453	11.0123	0.000905071	0.00207052
ENSBTAG00000001887	BT.58902	signal transducing adapter molecule 2 [Source:RefSeq peptide;Acc:NP_001069574]	protein_coding	44146496	44166620	+	2	ENSBTAT00000002456	100847279, 538505	0.1893	5.65016	3.1514	0.0758619	0.982498	0.391539	5.65016	13.2813	0.000268059	0.00600622	0.559242	5.65016	26.5683	2.54385e-07	2.25097e-06	1.13526	5.65016	97.2836	6.00773e-23	2.78997e-21
ENSBTAG00000001888	MED13L	mediator of RNA polymerase II transcription subunit 13-like [Source:RefSeq peptide;Acc:NP_001179397]	protein_coding	60900472	61145866	+	17	ENSBTAT00000002459	100848413, 100850260, 517336	0.06392	5.79011	0.306239	0.579997	1	0.271584	5.79011	5.50523	0.0189597	0.111236	-0.117472	5.79011	1.01619	0.313424	0.423244	0.17249	5.79011	1.97067	0.160377	0.216768
ENSBTAG00000001889	C22H3orf14	Uncharacterized protein C3orf14 homolog [Source:UniProtKB/Swiss-Prot;Acc:Q29S20]	protein_coding	39119763	39134228	-	22	ENSBTAT00000002457	613635	-0.063497	3.8444	0.436757	0.508692	1	0.310574	3.8444	10.1629	0.00143295	0.0198415	0.154319	3.8444	2.36048	0.124444	0.20168	0.0415618	3.8444	0.141421	0.706873	0.758918
ENSBTAG00000001890	BT.104559	run domain Beclin-1 interacting and cystein-rich containing protein [Source:RefSeq peptide;Acc:NP_001095367]	protein_coding	70996327	71044754	+	1	ENSBTAT00000061001, ENSBTAT00000002461	508354	-0.082393	3.9932	0.183273	0.668575	1	-0.0596815	3.9932	0.0931441	0.760217	0.897809	-0.0233063	3.9932	0.0144684	0.904258	0.935228	1.17373	3.9932	32.4892	1.19855e-08	6.41088e-08
ENSBTAG00000001892	YAE1D1	uncharacterized protein C7orf36 homolog [Source:RefSeq peptide;Acc:NP_001185931]	protein_coding	82020144	82024360	-	4	ENSBTAT00000002462	508613	-0.0243496	2.7287	0.0300316	0.862418	1	-0.00837636	2.7287	0.00342415	0.953337	0.98277	-0.0416109	2.7287	0.0861155	0.769175	0.833081	-0.18575	2.7287	1.48623	0.222803	0.288305
ENSBTAG00000001894	NEDD1	Protein NEDD1 [Source:UniProtKB/Swiss-Prot;Acc:Q3B7M6]	protein_coding	61446535	61498524	+	5	ENSBTAT00000002464	519463	0.0283587	5.31016	0.110405	0.739684	1	0.138346	5.31016	2.674	0.102	0.31357	0.0641633	5.31016	0.575964	0.447898	0.556051	0.00204306	5.31016	0.000513707	0.981917	0.987555
ENSBTAG00000001895	BT.17618	geranylgeranyl transferase type-1 subunit beta [Source:RefSeq peptide;Acc:NP_001015560]	protein_coding	3997971	4051209	-	10	ENSBTAT00000002466	509322	0.0376211	4.46189	0.218883	0.639892	1	0.146349	4.46189	3.48111	0.062073	0.23254	0.0499042	4.46189	0.410815	0.521556	0.62549	0.249183	4.46189	9.0261	0.00266151	0.00553944
ENSBTAG00000001898	CCDC112	coiled-coil domain-containing protein 112 precursor [Source:RefSeq peptide;Acc:NP_001231152]	protein_coding	4055254	4085518	-	10	ENSBTAT00000002468, ENSBTAT00000065809	509840	-0.226359	4.6615	4.8282	0.0279979	0.632086	0.158358	4.6615	2.31461	0.128164	0.356225	-0.0498794	4.6615	0.23287	0.629404	0.720423	0.0330249	4.6615	0.0916755	0.762058	0.808272
ENSBTAG00000001902	KIAA1731	Uncharacterized protein [Source:UniProtKB/TrEMBL;Acc:F1MC03]	protein_coding	1067600	1121206	-	29	ENSBTAT00000002475, ENSBTAT00000056020, ENSBTAT00000052635	532848	-0.133276	5.33042	1.37963	0.240164	1	0.160687	5.33042	2.03058	0.154162	0.397587	0.181852	5.33042	2.58802	0.107675	0.179403	0.136812	5.33042	1.28875	0.256279	0.325132
ENSBTAG00000001903	C2orf50	chromosome 2 open reading frame 50 [Source:HGNC Symbol;Acc:26324]	protein_coding	86614777	86620757	-	11	ENSBTAT00000002474, ENSBTAT00000055980	NA	-0.261584	2.71198	1.63141	0.201508	1	-0.143294	2.71198	0.508514	0.475783	0.726963	0.975708	2.71198	21.0453	4.4855e-06	2.87496e-05	1.64813	2.71198	53.4397	2.66651e-13	2.79299e-12
ENSBTAG00000001904	ZNF276	Uncharacterized protein [Source:UniProtKB/TrEMBL;Acc:E1B6Y2]	protein_coding	14635302	14649693	+	18	ENSBTAT00000002476	513761	-0.0367335	5.45653	0.232068	0.629995	1	0.084284	5.45653	1.20738	0.271852	0.547175	0.181112	5.45653	5.3923	0.0202258	0.0445446	0.428293	5.45653	26.7214	2.35001e-07	1.01341e-06
ENSBTAG00000001906	FANCA	Uncharacterized protein [Source:UniProtKB/TrEMBL;Acc:E1B6X8]	protein_coding	14649534	14686976	-	18	ENSBTAT00000002478	NA	-0.0820189	3.82211	0.348013	0.55524	1	-0.474968	3.82211	11.3058	0.000772662	0.013034	-0.603279	3.82211	18.1594	2.03161e-05	0.000107616	-1.22996	3.82211	62.9517	2.11836e-15	2.9692e-14
ENSBTAG00000001908	BT.105088	dihydrolipoyl dehydrogenase, mitochondrial [Source:RefSeq peptide;Acc:NP_001193099]	protein_coding	49230967	49257713	+	4	ENSBTAT00000033787	533910	-0.0200508	7.25003	0.0657923	0.797565	1	0.10778	7.25003	1.89534	0.168601	0.417494	0.039508	7.25003	0.254007	0.614267	0.708259	-0.0320168	7.25003	0.149253	0.69925	0.752156
ENSBTAG00000001919	ZNF652	zinc finger protein 652 [Source:RefSeq peptide;Acc:NP_001180047]	protein_coding	37919482	37932791	+	19	ENSBTAT00000002495	511703	-0.12537	3.23786	0.461706	0.496828	1	-0.945524	3.23786	24.3656	7.96805e-07	8.64026e-05	-0.855897	3.23786	21.1859	4.16821e-06	2.69769e-05	-1.13909	3.23786	33.0462	8.99931e-09	4.89261e-08
ENSBTAG00000001920	POLQ	Uncharacterized protein [Source:UniProtKB/TrEMBL;Acc:E1BMC0]	protein_coding	66552011	66659954	-	1	ENSBTAT00000002501	535323	0.00805579	1.48368	0.000841956	0.976851	1	0.594273	1.48368	4.56287	0.0326723	0.156341	-0.274987	1.48368	1.06009	0.303195	0.411998	0.143287	1.48368	0.254885	0.613656	0.673818
ENSBTAG00000001922	AKIP1	A-kinase-interacting protein 1 [Source:RefSeq peptide;Acc:NP_001029375]	protein_coding	44260212	44267703	-	15	ENSBTAT00000002500	504225	0.0182549	4.08043	0.0411682	0.839214	1	-0.204475	4.08043	5.13025	0.0235124	0.128062	-0.0260655	4.08043	0.0857041	0.769711	0.833477	-0.234587	4.08043	5.94218	0.0147827	0.0260114
ENSBTAG00000001926	RAD23B	UV excision repair protein RAD23 homolog B [Source:UniProtKB/Swiss-Prot;Acc:Q29RK4]	protein_coding	98681864	98726100	+	8	ENSBTAT00000002506	530189	0.0600359	8.15734	0.654139	0.418637	1	-0.131133	8.15734	3.11505	0.0775721	0.265656	0.0468632	8.15734	0.398646	0.527789	0.631315	0.168493	8.15734	4.62914	0.0314333	0.051123
ENSBTAG00000001928	PDIA6	protein disulfide-isomerase A6 precursor [Source:RefSeq peptide;Acc:NP_001193274]	protein_coding	86834898	86857648	+	11	ENSBTAT00000002508	613927	0.0441051	7.72581	0.178983	0.672249	1	0.0073576	7.72581	0.00498368	0.94372	0.979568	0.348887	7.72581	11.198	0.000818844	0.00284757	0.311516	7.72581	8.05351	0.00454156	0.00898221
ENSBTAG00000001931	TRABD	TRABD protein; TraB domain-containing protein [Source:UniProtKB/TrEMBL;Acc:A6QPJ3]	protein_coding	121181282	121188623	+	5	ENSBTAT00000002512	NA	0.079613	4.09742	0.928094	0.335359	1	-0.0741434	4.09742	0.790844	0.373845	0.645342	0.014273	4.09742	0.029386	0.863891	0.904855	-0.133308	4.09742	2.22439	0.135847	0.187479
ENSBTAG00000001932	MGC142781	carnitine O-acetyltransferase [Source:RefSeq peptide;Acc:NP_001069055]	protein_coding	99576794	99589668	-	11	ENSBTAT00000002513	512902	0.00617692	7.08691	0.00441818	0.947004	1	-0.0289636	7.08691	0.0971552	0.75527	0.895486	0.0722273	7.08691	0.599037	0.438946	0.548177	0.260666	7.08691	7.00534	0.00812668	0.0151508
ENSBTAG00000001933	PPP2R4	Serine/threonine-protein phosphatase 2A activator [Source:UniProtKB/Swiss-Prot;Acc:Q2KJ44]	protein_coding	99590328	99621986	+	11	ENSBTAT00000032713	514460	0.0608971	5.92999	0.645908	0.421579	1	-0.0806478	5.92999	1.12015	0.289886	0.56409	0.25574	5.92999	11.231	0.000804412	0.00280147	0.513215	5.92999	40.0982	2.41514e-10	1.64054e-09
ENSBTAG00000001937	ANAPC11	Anaphase-promoting complex subunit 11 [Source:UniProtKB/Swiss-Prot;Acc:Q3ZCF6]	protein_coding	51604152	51609338	-	19	ENSBTAT00000018478	616275, 615066	0.00953724	2.66031	0.00363637	0.951915	1	-0.33732	2.66031	4.46549	0.0345861	0.161769	-0.191597	2.66031	1.47253	0.224947	0.323702	0.18073	2.66031	1.18464	0.276414	0.34706
ENSBTAG00000001938	CKS2	Cyclin-dependent kinases regulatory subunit 2 [Source:UniProtKB/Swiss-Prot;Acc:Q2KJI1]	protein_coding	90300717	90305611	-	8	ENSBTAT00000002522	767985	0.115685	4.11721	0.309048	0.578265	1	-0.0690117	4.11721	0.111929	0.737959	0.886801	-0.414687	4.11721	4.06696	0.04373	0.0850916	-0.263519	4.11721	1.48257	0.223373	0.288917
ENSBTAG00000001939	SECISBP2	Uncharacterized protein [Source:UniProtKB/TrEMBL;Acc:E1BMA4]	protein_coding	90264887	90298568	-	8	ENSBTAT00000002523	511202	-0.041246	5.93293	0.167412	0.682422	1	0.20536	5.93293	4.23431	0.0396146	0.174944	0.336854	5.93293	11.2609	0.000791548	0.00276312	0.492924	5.93293	21.5375	3.46978e-06	1.22921e-05
ENSBTAG00000001941	SEMA4D	semaphorin-4D precursor [Source:RefSeq peptide;Acc:NP_001091629]	protein_coding	90136712	90262973	+	8	ENSBTAT00000002525	785942	-0.130528	6.32925	0.268831	0.604117	1	0.185423	6.32925	0.540049	0.462412	0.716877	1.24921	6.32925	23.4837	1.25976e-06	9.28705e-06	2.44866	6.32925	75.0092	4.68513e-18	1.01423e-16
ENSBTAG00000001942	SNX27	Sorting nexin-27 [Source:UniProtKB/Swiss-Prot;Acc:A5PKA5]	protein_coding	19128462	19204626	-	3	ENSBTAT00000033845	513214	-0.00372536	5.7343	0.000540517	0.981452	1	-0.619403	5.7343	14.5899	0.000133631	0.0037155	-0.973152	5.7343	35.8329	2.1499e-09	3.26675e-08	-1.40527	5.7343	65.8065	4.97436e-16	7.70574e-15
ENSBTAG00000001945	BT.22399	arginase-2, mitochondrial precursor [Source:RefSeq peptide;Acc:NP_001017942]	protein_coding	80078677	80113797	+	10	ENSBTAT00000002529, ENSBTAT00000064065	518752	0.31632	6.93784	2.07781	0.149454	1	0.916347	6.93784	17.1481	3.45751e-05	0.00134775	3.1204	6.93784	167.787	2.25136e-38	2.68542e-34	3.9724	6.93784	228.009	1.62016e-51	9.66262e-48
ENSBTAG00000001948	VTI1B	vesicle transport through interaction with t-SNAREs homolog 1B [Source:RefSeq peptide;Acc:NP_001073115]	protein_coding	80113761	80131964	-	10	ENSBTAT00000002532	780809	0.00982165	6.82345	0.0155967	0.900613	1	0.0242261	6.82345	0.0944292	0.75862	0.896631	0.0261964	6.82345	0.111686	0.738232	0.809787	-0.106101	6.82345	1.64178	0.200081	0.262597
ENSBTAG00000001949	BT.55400	zinc finger protein 2 [Source:RefSeq peptide;Acc:NP_001039911]	protein_coding	1953347	1958756	+	11	ENSBTAT00000002533, ENSBTAT00000052697	539022	-0.698043	2.07745	14.7302	0.000124044	0.022418	-0.575248	2.07745	13.3903	0.000252935	0.0057797	-0.680859	2.07745	21.0626	4.44531e-06	2.85227e-05	-0.920807	2.07745	32.93	9.55358e-09	5.17038e-08
ENSBTAG00000001950	BT.103133	Uncharacterized protein [Source:UniProtKB/TrEMBL;Acc:E1BM93]	protein_coding	80135428	80145851	-	10	ENSBTAT00000002535	505995	0.0453326	2.80352	0.115169	0.734334	1	0.0472777	2.80352	0.112463	0.737357	0.886743	-0.0368812	2.80352	0.0773726	0.78089	0.842261	-0.270165	2.80352	3.77283	0.0520915	0.080319
ENSBTAG00000001956	HINT3	Histidine triad nucleotide-binding protein 3 [Source:UniProtKB/Swiss-Prot;Acc:Q2YDJ4]	protein_coding	25649638	25663238	-	9	ENSBTAT00000002542	281817	0.125824	2.36168	0.518421	0.471516	1	-0.480331	2.36168	6.96846	0.00829587	0.0656088	-0.353722	2.36168	4.07052	0.0436377	0.0849258	-0.24258	2.36168	1.64494	0.199649	0.262097
ENSBTAG00000001957	TRMT11	tRNA (guanine(10)-N2)-methyltransferase homolog [Source:UniProtKB/Swiss-Prot;Acc:Q05B63]	protein_coding	25578682	25640399	-	9	ENSBTAT00000002544	790490, 514867	-0.042103	3.64638	0.227754	0.633194	1	0.177497	3.64638	3.65937	0.0557547	0.217263	0.133661	3.64638	2.09145	0.148125	0.232051	0.155843	3.64638	2.53066	0.111653	0.157778
ENSBTAG00000001962	MRPS27	28S ribosomal protein S27, mitochondrial [Source:RefSeq peptide;Acc:NP_001033197]	protein_coding	9211237	9315274	+	20	ENSBTAT00000002549	514740	-0.0108907	5.07123	0.0154537	0.901068	1	0.0172665	5.07123	0.0388229	0.8438	0.938622	0.00431727	5.07123	0.0024398	0.960605	0.971437	0.0654626	5.07123	0.498093	0.480339	0.552719
ENSBTAG00000001968	TTC14	tetratricopeptide repeat protein 14 [Source:RefSeq peptide;Acc:NP_001095430]	protein_coding	87007533	87017223	-	1	ENSBTAT00000002554	512635	-0.136628	5.58156	1.80503	0.179105	1	0.137899	5.58156	1.86312	0.172266	0.423872	0.334718	5.58156	10.8349	0.000996047	0.00336759	0.306605	5.58156	7.98264	0.00472281	0.0093006
ENSBTAG00000001977	YIPF6	Protein YIPF6 [Source:UniProtKB/Swiss-Prot;Acc:A6QLC6]	protein_coding	87205699	87231196	-	X	ENSBTAT00000002566	540347	0.0122635	5.45038	0.0148822	0.902905	1	0.161955	5.45038	2.59007	0.107536	0.322577	0.270676	5.45038	7.22018	0.00720886	0.0184285	0.102972	5.45038	0.930678	0.334687	0.407778
ENSBTAG00000001983	SMAGP	Small cell adhesion glycoprotein [Source:UniProtKB/Swiss-Prot;Acc:A4IFL2]	protein_coding	28683698	28709507	+	5	ENSBTAT00000002572	787004	0.0647447	3.4784	0.205522	0.6503	1	-0.153664	3.4784	1.15895	0.281684	0.556094	0.530536	3.4784	13.2033	0.000279458	0.00110928	0.592498	3.4784	14.6946	0.000126409	0.000340748
ENSBTAG00000001987	HSPC321	switch-associated protein 70 [Source:RefSeq peptide;Acc:NP_001073766]	protein_coding	43509670	43585976	-	15	ENSBTAT00000002578	533720	-0.0452909	8.52287	0.0805998	0.776486	1	0.446267	8.52287	7.79382	0.00524253	0.0489303	0.960295	8.52287	35.1501	3.05252e-09	4.47303e-08	1.12654	8.52287	43.6919	3.84361e-11	2.92949e-10
ENSBTAG00000001988	EIF3D	Eukaryotic translation initiation factor 3 subunit D [Source:UniProtKB/Swiss-Prot;Acc:Q3T122]	protein_coding	75299356	75313533	-	5	ENSBTAT00000037985	515226	-0.023943	6.73085	0.0827929	0.773548	1	0.00474178	6.73085	0.0032373	0.954627	0.983273	-0.19134	6.73085	5.27813	0.0215949	0.047073	-0.0812633	6.73085	0.857563	0.354422	0.427975
ENSBTAG00000001992	CYP51A1	Lanosterol 14-alpha demethylase [Source:UniProtKB/Swiss-Prot;Acc:Q4PJW3]	protein_coding	9306414	9323252	-	4	ENSBTAT00000002582	505060	-0.0143418	5.44086	0.00388396	0.950307	1	0.310503	5.44086	1.82007	0.177305	0.431084	-0.473043	5.44086	4.19221	0.0406101	0.0799203	-0.39508	5.44086	2.64011	0.104196	0.148365
ENSBTAG00000001996	SNRNP70	U1 small nuclear ribonucleoprotein 70 kDa [Source:UniProtKB/Swiss-Prot;Acc:Q1RMR2]	protein_coding	56058668	56073102	+	18	ENSBTAT00000002587	535113	-8.6399e-05	5.84865	1.56874e-06	0.999001	1	0.0184489	5.84865	0.0704183	0.790729	0.913758	0.149905	5.84865	4.62315	0.0315432	0.064792	0.227012	5.84865	9.48223	0.00207471	0.00442387
ENSBTAG00000001999	MGC143285	uncharacterized protein C11orf57 homolog [Source:RefSeq peptide;Acc:NP_001076892]	protein_coding	22707913	22718384	+	15	ENSBTAT00000002592	513716	0.0189715	5.52158	0.0556906	0.813442	1	0.115108	5.52158	2.04517	0.15269	0.395587	0.271094	5.52158	11.4105	0.000730308	0.00257573	0.192531	5.52158	5.11098	0.0237749	0.0397348
ENSBTAG00000002000	TIMM8B	Mitochondrial import inner membrane translocase subunit Tim8 B [Source:UniProtKB/Swiss-Prot;Acc:Q3SZ93]	protein_coding	22720233	22722218	-	15	ENSBTAT00000002594	618131	-0.0106383	4.21873	0.0100705	0.920065	1	0.0325355	4.21873	0.0933927	0.759907	0.897622	0.461111	4.21873	18.6657	1.55761e-05	8.55001e-05	0.399383	4.21873	12.2538	0.000464307	0.00113002
ENSBTAG00000002002	BT.97864	ATPase family AAA domain-containing protein 2 [Source:RefSeq peptide;Acc:NP_001092490]	protein_coding	18046447	18108338	+	14	ENSBTAT00000061524, ENSBTAT00000052450	522920	-0.0567344	5.1658	0.0869218	0.768127	1	0.0546432	5.1658	0.0818843	0.77476	0.905037	0.0816472	5.1658	0.182772	0.669002	0.752813	0.0827341	5.1658	0.166739	0.683027	0.738233
ENSBTAG00000002004	LLPH	Uncharacterized protein C12orf31 homolog [Source:UniProtKB/Swiss-Prot;Acc:Q2TBR9]	protein_coding	47901612	47905608	+	5	ENSBTAT00000002597	510518	-0.0149655	6.13788	0.0261669	0.871493	1	0.0130079	6.13788	0.0197327	0.888286	0.956817	0.101364	6.13788	1.19147	0.275034	0.381232	-0.0890231	6.13788	0.819081	0.365449	0.439334
ENSBTAG00000002006	THBS1	thrombospondin-1 precursor [Source:RefSeq peptide;Acc:NP_776621]	protein_coding	35314025	35329297	+	10	ENSBTAT00000002600	281530	-0.0801923	11.3373	0.0369504	0.847566	1	0.659153	11.3373	2.44738	0.117722	0.339939	0.94979	11.3373	4.78436	0.0287193	0.0598942	0.598965	11.3373	1.73012	0.188396	0.249189
ENSBTAG00000002010	PI4K2A	phosphatidylinositol 4-kinase type 2-alpha [Source:RefSeq peptide;Acc:NP_001093786]	protein_coding	18684202	18710907	+	26	ENSBTAT00000002604	507860	-0.137344	6.40507	2.5204	0.112382	1	0.0280674	6.40507	0.105842	0.744928	0.890153	0.0462127	6.40507	0.283172	0.59463	0.6913	0.189562	6.40507	4.30334	0.0380375	0.0606972
ENSBTAG00000002012	FAM96A	MIP18 family protein FAM96A precursor [Source:RefSeq peptide;Acc:NP_001030282]	protein_coding	45936706	45952110	+	10	ENSBTAT00000002607	512871	0.0711218	7.30376	0.563034	0.453041	1	-0.0360352	7.30376	0.144154	0.704186	0.867809	0.0796768	7.30376	0.703797	0.401511	0.511559	0.0436897	7.30376	0.190779	0.662269	0.71958
ENSBTAG00000002014	SNX1	sorting nexin-1 [Source:RefSeq peptide;Acc:NP_001039572]	protein_coding	45899489	45936333	-	10	ENSBTAT00000044865, ENSBTAT00000002609	512029	0.0400503	7.10324	0.225929	0.634559	1	-0.0342985	7.10324	0.165442	0.684195	0.856087	0.0662127	7.10324	0.615634	0.432674	0.542116	0.119618	7.10324	1.80087	0.179608	0.238996
ENSBTAG00000002018	EIF5A	Eukaryotic translation initiation factor 5A-1 [Source:UniProtKB/Swiss-Prot;Acc:Q6EWQ7]	protein_coding	27648382	27653256	+	19	ENSBTAT00000002616	444990	0.135291	7.7992	2.09625	0.147661	1	-0.0440974	7.7992	0.222804	0.636912	0.82784	0.271562	7.7992	8.40647	0.00373888	0.0105112	0.27394	7.7992	7.67	0.00561463	0.0108667
ENSBTAG00000002020	C5ORF41	Uncharacterized protein [Source:UniProtKB/TrEMBL;Acc:E1BPS0]	protein_coding	4684744	4740893	+	20	ENSBTAT00000002618, ENSBTAT00000065187	513587	0.048056	4.52242	0.0653775	0.79819	1	0.0429098	4.52242	0.051557	0.820376	0.928586	-0.740831	4.52242	15.1701	9.82487e-05	0.00044173	-0.6907	4.52242	12.0102	0.000529108	0.00127473
ENSBTAG00000002021	BT.102307	vesicle transport protein SEC20 [Source:RefSeq peptide;Acc:NP_001040004]	protein_coding	4749695	4762879	+	20	ENSBTAT00000002619	614520	-0.0901588	4.43039	0.7256	0.394313	1	0.28054	4.43039	6.98842	0.00820387	0.0651503	0.454211	4.43039	18.0451	2.15728e-05	0.000113207	0.805419	4.43039	49.8474	1.6618e-12	1.56571e-11
ENSBTAG00000002026	RPL5	60S ribosomal protein L5 [Source:UniProtKB/Swiss-Prot;Acc:Q58DW5]	protein_coding	50787385	50795965	-	3	ENSBTAT00000002626	515238	0.0349074	6.21728	0.103794	0.747323	1	0.0344297	6.21728	0.100453	0.751287	0.89362	-0.277775	6.21728	6.53809	0.0105589	0.0255366	-0.586121	6.21728	25.9713	3.46535e-07	1.44679e-06
ENSBTAG00000002027	FAM167B	protein FAM167B [Source:RefSeq peptide;Acc:NP_001094738]	protein_coding	122115660	122117248	-	2	ENSBTAT00000002627	617897	-0.234544	1.44228	0.572954	0.449088	1	0.220916	1.44228	0.546327	0.459823	0.715203	2.17556	1.44228	48.0606	4.13248e-12	1.20225e-10	3.57039	1.44228	105.921	7.67468e-25	4.89538e-23
ENSBTAG00000002028	MGC143035	protein FAM69A [Source:RefSeq peptide;Acc:NP_001076969]	protein_coding	50658412	50787190	+	3	ENSBTAT00000002628	541171	0.0400297	2.8471	0.0960757	0.756591	1	-0.235769	2.8471	3.07058	0.0797211	0.269916	-0.503956	2.8471	15.3027	9.15855e-05	0.000415058	-0.925149	2.8471	44.7138	2.28048e-11	1.81102e-10
ENSBTAG00000002033	UBXN2A	UBX domain-containing protein 2A [Source:RefSeq peptide;Acc:NP_001179896]	protein_coding	75101825	75130698	-	11	ENSBTAT00000002634	613578	0.00600314	4.32501	0.00167049	0.967398	1	0.276017	4.32501	3.58152	0.0584257	0.224012	1.18895	4.32501	64.5431	9.44421e-16	6.6265e-14	1.29845	4.32501	68.511	1.26174e-16	2.15927e-15
ENSBTAG00000002037	ATXN7L1	Ataxin-7-like protein 1 [Source:UniProtKB/Swiss-Prot;Acc:Q3T136]	protein_coding	46974646	47228658	-	4	ENSBTAT00000002637, ENSBTAT00000033748	534448	0.0119329	3.78204	0.0154771	0.900993	1	-0.178192	3.78204	3.31308	0.0687304	0.246636	-0.11634	3.78204	1.59723	0.206296	0.302001	0.398355	3.78204	16.6636	4.46298e-05	0.000130285
ENSBTAG00000002038	BT.49131	60S ribosomal protein L14 [Source:UniProtKB/Swiss-Prot;Acc:Q3T0U2]	protein_coding	13336573	13339983	+	22	ENSBTAT00000002642	539373	0.0326615	9.00221	0.104144	0.746912	1	0.0126903	9.00221	0.015731	0.900188	0.960895	-0.164366	9.00221	2.62489	0.1052	0.175844	-0.369039	9.00221	11.9205	0.000555183	0.00133137
ENSBTAG00000002039	FRMD8	FERM domain-containing protein 8 [Source:RefSeq peptide;Acc:NP_001092455]	protein_coding	44248435	44269691	+	29	ENSBTAT00000033253	515469	0.0356969	4.49342	0.172009	0.678332	1	0.0405214	4.49342	0.228065	0.632963	0.825371	0.17858	4.49342	4.24159	0.0394452	0.0779106	0.079961	4.49342	0.728931	0.39323	0.467828
ENSBTAG00000002041	SASH3	SAM and SH3 domain-containing protein 3 [Source:UniProtKB/Swiss-Prot;Acc:A0JN71]	protein_coding	13681411	13695769	+	X	ENSBTAT00000002645	534137	-0.0589526	5.24693	0.100665	0.751033	1	-0.815742	5.24693	18.8169	1.43888e-05	0.000721134	-1.07485	5.24693	32.6922	1.0797e-08	1.36426e-07	-1.51791	5.24693	57.3722	3.60664e-14	4.25941e-13
ENSBTAG00000002042	RIC8A	Synembryn-A [Source:UniProtKB/Swiss-Prot;Acc:Q5E9J8]	protein_coding	107161083	107166425	+	11	ENSBTAT00000002646	521037	-0.0797819	4.53371	0.899335	0.34296	1	-0.184269	4.53371	4.98856	0.0255154	0.133956	0.0747506	4.53371	0.817051	0.366044	0.476448	0.212088	4.53371	5.92914	0.0148925	0.0261694
ENSBTAG00000002044	SIRT3	NAD-dependent deacetylase sirtuin-3, mitochondrial [Source:RefSeq peptide;Acc:NP_001193598]	protein_coding	107167131	107189741	-	11	ENSBTAT00000002648	614027	-0.0213102	2.20071	0.0187662	0.891039	1	-0.245318	2.20071	2.36058	0.124436	0.350613	-0.0221792	2.20071	0.0213826	0.883741	0.920715	0.0276419	2.20071	0.0278245	0.867522	0.897312
ENSBTAG00000002045	BT.21635	26S proteasome non-ATPase regulatory subunit 13 [Source:RefSeq peptide;Acc:NP_001019703]	protein_coding	107246518	107254957	-	11	ENSBTAT00000002650	513525	0.00982793	5.99628	0.0148187	0.903111	1	0.000889299	5.99628	0.00011985	0.991265	0.996336	0.178573	5.99628	4.79116	0.0286062	0.059705	0.483868	5.99628	31.2357	2.2852e-08	1.17137e-07
ENSBTAG00000002046	COX8B	Cytochrome c oxidase subunit 8B, mitochondrial [Source:UniProtKB/Swiss-Prot;Acc:P10175]	protein_coding	107244220	107246853	+	11	ENSBTAT00000002651	615757	-0.0764647	-0.2398	0.075966	0.78284	1	-0.614067	-0.2398	4.64851	0.0310805	0.151875	-0.0335887	-0.2398	0.0125504	0.910801	0.939389	0.157972	-0.2398	0.236173	0.626984	0.686746
ENSBTAG00000002048	PTPN11	Uncharacterized protein [Source:UniProtKB/TrEMBL;Acc:F1N339]	protein_coding	64010592	64056567	-	17	ENSBTAT00000002653	533590	-0.0562049	7.9315	0.161538	0.687745	1	0.619827	7.9315	19.4858	1.01349e-05	0.000559671	0.493747	7.9315	12.3428	0.000442689	0.00165894	0.700859	7.9315	22.389	2.22642e-06	8.17413e-06
ENSBTAG00000002049	BT.58717	hydroxyacyl-coenzyme A dehydrogenase, mitochondrial [Source:RefSeq peptide;Acc:NP_001039799]	protein_coding	18459380	18502809	-	6	ENSBTAT00000002654	532785	0.17022	6.38513	0.646438	0.421389	1	-0.0833081	6.38513	0.154274	0.694484	0.862627	-1.56295	6.38513	51.0827	8.8555e-13	2.99231e-11	-2.09875	6.38513	80.3911	3.07176e-19	7.89653e-18
ENSBTAG00000002050	SELRC1	Uncharacterized protein [Source:UniProtKB/TrEMBL;Acc:E1BPN8]	protein_coding	94230310	94249994	+	3	ENSBTAT00000002656	520518	-0.243952	1.70807	1.37082	0.24167	1	-0.699231	1.70807	12.895	0.000329461	0.00699255	-0.391122	1.70807	3.99394	0.0456641	0.0883533	-0.344165	1.70807	2.78432	0.0951912	0.136718
ENSBTAG00000002051	ARAP1	Uncharacterized protein [Source:UniProtKB/TrEMBL;Acc:F1MHU2]	protein_coding	53024476	53034828	-	15	ENSBTAT00000039909	511889	-0.0347922	7.61134	0.142124	0.706179	1	0.0625885	7.61134	0.461944	0.496717	0.739228	0.257168	7.61134	7.76651	0.00532238	0.0142121	0.290454	7.61134	8.87594	0.00288954	0.0059507
ENSBTAG00000002052	PLOD1	Procollagen-lysine,2-oxoglutarate 5-dioxygenase 1 [Source:UniProtKB/TrEMBL;Acc:G8JKV7]	protein_coding	42595152	42625615	-	16	ENSBTAT00000002658	NA	0.0988771	6.4895	0.581625	0.445676	1	-0.318816	6.4895	6.00298	0.0142817	0.0927341	0.411398	6.4895	10.0678	0.00150886	0.00480579	0.587527	6.4895	18.3042	1.88294e-05	5.91201e-05
ENSBTAG00000002055	ZFP28	Uncharacterized protein [Source:UniProtKB/TrEMBL;Acc:G5E5J3]	protein_coding	64049538	64077509	-	18	ENSBTAT00000021794	NA	-0.331379	1.97049	3.8514	0.0497046	0.834424	-0.120506	1.97049	0.527578	0.467627	0.721866	-0.013131	1.97049	0.0061088	0.937702	0.956711	-0.0828567	1.97049	0.210079	0.646706	0.704788
ENSBTAG00000002056	MARS2	Methionine--tRNA ligase, mitochondrial [Source:UniProtKB/Swiss-Prot;Acc:A6H7E1]	protein_coding	86593547	86595781	+	2	ENSBTAT00000002662	514726	0.0311867	3.27397	0.0851364	0.770454	1	0.198329	3.27397	3.37267	0.0662864	0.242381	0.409013	3.27397	13.3105	0.000263921	0.00105498	0.888146	3.27397	57.2059	3.92497e-14	4.62163e-13
ENSBTAG00000002058	ASF1A	Histone chaperone ASF1A [Source:UniProtKB/Swiss-Prot;Acc:Q2KIG1]	protein_coding	32549921	32562773	-	9	ENSBTAT00000002664	618099	0.0577728	3.23783	0.229171	0.632139	1	-0.192055	3.23783	2.60523	0.106512	0.321151	-0.243552	3.23783	4.1188	0.0424091	0.0828186	-0.381235	3.23783	8.48568	0.00357953	0.0072257
ENSBTAG00000002059	MCM9	Uncharacterized protein [Source:UniProtKB/TrEMBL;Acc:F1N2W9]	protein_coding	32521071	32615179	+	9	ENSBTAT00000002665	100849534	0.068644	4.59803	0.563333	0.45292	1	0.278609	4.59803	9.09087	0.00256889	0.0293503	0.110579	4.59803	1.389	0.238574	0.339139	0.184224	4.59803	3.45734	0.0629715	0.0949828
ENSBTAG00000002060	BT.55679	60S ribosomal protein L19 [Source:UniProtKB/Swiss-Prot;Acc:Q3T0W9]	protein_coding	40332947	40334703	+	19	ENSBTAT00000002666	100336099, 510615	0.122724	8.20978	1.56868	0.210399	1	0.0637472	8.20978	0.423304	0.515293	0.750845	-0.134138	8.20978	1.86219	0.172372	0.262219	-0.346098	8.20978	11.1755	0.000828842	0.00191227
ENSBTAG00000002068	TAGLN2	Transgelin-2 [Source:UniProtKB/Swiss-Prot;Acc:Q5E9F5]	protein_coding	9878839	9886647	+	3	ENSBTAT00000002674	282379	0.0471368	8.98584	0.153593	0.695125	1	-0.0544751	8.98584	0.205058	0.650669	0.835614	0.544735	8.98584	20.2677	6.73269e-06	4.13317e-05	0.787222	8.98584	37.7704	7.9581e-10	5.04112e-09
ENSBTAG00000002069	BT.73422	MHC class I heavy chain isoform 1 precursor [Source:RefSeq peptide;Acc:NP_001033607]	protein_coding	28502524	28506312	-	23	ENSBTAT00000031167	515712	0.0742262	11.1648	0.336191	0.562036	1	0.0374457	11.1648	0.085588	0.769863	0.902938	-0.101606	11.1648	0.62784	0.428149	0.538087	0.571734	11.1648	17.724	2.55388e-05	7.79895e-05
ENSBTAG00000002072	ERCC2	TFIIH basal transcription factor complex helicase XPD subunit [Source:RefSeq peptide;Acc:NP_001096787]	protein_coding	53409552	53425412	-	18	ENSBTAT00000002680	100125238	0.0321619	4.23316	0.140035	0.708247	1	-0.124775	4.23316	2.03582	0.153632	0.396993	-0.104492	4.23316	1.49388	0.221616	0.31968	-0.250663	4.23316	7.37857	0.00660057	0.0126112
ENSBTAG00000002073	RAD17	cell cycle checkpoint protein RAD17 [Source:RefSeq peptide;Acc:NP_001096714]	protein_coding	10266268	10300200	-	20	ENSBTAT00000002682	513600	-0.199105	5.53038	7.24423	0.00711294	0.309673	0.124292	5.53038	2.83044	0.0924933	0.296416	0.0708977	5.53038	0.914227	0.338995	0.449401	0.190872	5.53038	5.87044	0.0153972	0.026961
ENSBTAG00000002076	STAU2	double-stranded RNA-binding protein Staufen homolog 2 [Source:RefSeq peptide;Acc:NP_001096783]	protein_coding	38927061	39070664	-	14	ENSBTAT00000002684	100125233	-0.0265471	3.5545	0.0377858	0.845874	1	0.329903	3.5545	6.08063	0.0136672	0.0901713	0.323169	3.5545	5.40687	0.0200577	0.0442411	0.688511	3.5545	22.2203	2.43091e-06	8.851e-06
ENSBTAG00000002078	KDM4A	lysine-specific demethylase 4A [Source:RefSeq peptide;Acc:NP_001193245]	protein_coding	102926388	102963687	-	3	ENSBTAT00000002687	512622	-0.0123258	5.42777	0.0247887	0.874895	1	0.0660975	5.42777	0.709806	0.399508	0.667601	-0.0922414	5.42777	1.40394	0.236064	0.336132	-0.189485	5.42777	5.24011	0.0220719	0.037196
ENSBTAG00000002080	NOV	protein NOV homolog precursor [Source:RefSeq peptide;Acc:NP_001095852]	protein_coding	47005560	47013935	-	14	ENSBTAT00000002689	505727	-0.675911	-0.695324	2.33701	0.126332	1	-0.548221	-0.695324	1.63185	0.201447	0.463167	1.17266	-0.695324	6.02874	0.0140748	0.0326114	2.73953	-0.695324	27.2614	1.77722e-07	7.81663e-07
ENSBTAG00000002082	BT.95322	myristoylated alanine-rich C-kinase substrate [Source:RefSeq peptide;Acc:NP_001069744]	protein_coding	37022764	37026932	-	9	ENSBTAT00000002691, ENSBTAT00000052599	613548	0.472668	9.17157	6.44019	0.0111567	0.392557	0.707329	9.17157	14.295	0.000156282	0.00411365	0.212942	9.17157	1.30554	0.253203	0.356447	-0.00417588	9.17157	0.000451566	0.983046	0.988107
ENSBTAG00000002083	AUTS2	Uncharacterized protein [Source:UniProtKB/TrEMBL;Acc:E1BPK9]	protein_coding	30045721	30076258	-	25	ENSBTAT00000002697	615936	0.0289923	2.66153	0.0142276	0.905054	1	-0.307099	2.66153	1.5492	0.213253	0.477956	-1.20774	2.66153	22.7211	1.87305e-06	1.32434e-05	-1.29668	2.66153	23.77	1.08562e-06	4.19343e-06
ENSBTAG00000002085	BT.61828	Uncharacterized protein [Source:UniProtKB/TrEMBL;Acc:F1MYY4]	protein_coding	46543294	46550484	+	11	ENSBTAT00000045402	615762	-0.104774	3.30661	0.0894345	0.764897	1	0.312175	3.30661	0.792962	0.373206	0.645147	3.67504	3.30661	83.4695	6.47061e-20	1.18199e-17	6.47621	3.30661	172.755	1.85119e-39	1.16215e-36
ENSBTAG00000002086	PRPF4B	Serine/threonine-protein kinase PRP4 homolog [Source:UniProtKB/Swiss-Prot;Acc:Q08DZ2]	protein_coding	49953453	49977845	-	23	ENSBTAT00000002695	512236	-0.0310085	6.37483	0.148476	0.699996	1	0.0636844	6.37483	0.629505	0.427537	0.690076	-0.041736	6.37483	0.27186	0.602087	0.697116	-0.112958	6.37483	1.78178	0.181931	0.241656
ENSBTAG00000002087	IL1F6	Uncharacterized protein [Source:UniProtKB/TrEMBL;Acc:E1BPL0]	protein_coding	46569595	46573057	+	11	ENSBTAT00000002694, ENSBTAT00000065203	523429	0.143009	6.93681	0.412014	0.520949	1	0.632019	6.93681	8.00789	0.00465739	0.045202	2.76622	6.93681	130.767	2.78469e-30	1.66079e-26	3.89253	6.93681	212.04	4.92932e-48	1.94922e-44
ENSBTAG00000002088	BT.99282	Uncharacterized protein [Source:UniProtKB/TrEMBL;Acc:F1N2N4]	protein_coding	46575178	46584984	+	11	ENSBTAT00000002696, ENSBTAT00000065155	100297786	0.0727696	2.58605	0.104446	0.746558	1	0.313451	2.58605	2.06341	0.150873	0.392499	2.24692	2.58605	84.2401	4.38194e-20	8.56848e-18	3.8998	2.58605	184.756	4.43767e-42	4.07174e-39
ENSBTAG00000002090	CPSF4	Cleavage and polyadenylation specificity factor subunit 4 [Source:UniProtKB/Swiss-Prot;Acc:O19137]	protein_coding	37500102	37512370	-	25	ENSBTAT00000002701	280875	-0.0846948	2.29568	0.511669	0.474417	1	-0.0511512	2.29568	0.205181	0.650571	0.835578	-0.0338856	2.29568	0.08772	0.767096	0.831282	0.053569	2.29568	0.173207	0.677277	0.733474
ENSBTAG00000002094	ATP5J2	ATP synthase subunit f, mitochondrial [Source:UniProtKB/Swiss-Prot;Acc:Q28851]	protein_coding	37494182	37499276	+	25	ENSBTAT00000043764	506492	0.061464	6.00361	0.322254	0.570256	1	0.0837303	6.00361	0.596697	0.439841	0.699725	0.101559	6.00361	0.881332	0.347837	0.458352	0.035769	6.00361	0.0981791	0.754026	0.801535
ENSBTAG00000002095	MEN1	Menin [Source:UniProtKB/Swiss-Prot;Acc:Q0P5I0]	protein_coding	43661747	43668039	-	29	ENSBTAT00000002705	539431	0.0224809	4.872	0.0599847	0.80652	1	0.102039	4.872	1.23588	0.266267	0.54138	-0.255175	4.872	7.79597	0.00523629	0.0140123	-0.155021	4.872	2.58225	0.108068	0.153384
ENSBTAG00000002096	FCGR3A	low affinity immunoglobulin gamma Fc region receptor III isoform 1 [Source:RefSeq peptide;Acc:NP_001070870]	protein_coding	7996519	8005228	+	3	ENSBTAT00000033730	281766	0.164223	6.88831	0.294305	0.587475	1	-0.148605	6.88831	0.240042	0.624176	0.820997	-0.555435	6.88831	3.2309	0.0722607	0.129457	-0.459032	6.88831	1.9966	0.157652	0.213793
ENSBTAG00000002098	CDC34	ubiquitin-conjugating enzyme E2 R1 [Source:RefSeq peptide;Acc:NP_001193165]	protein_coding	44789108	44794947	+	7	ENSBTAT00000002707	616156	0.04582	4.59931	0.269419	0.603722	1	-0.114627	4.59931	1.70878	0.191144	0.450408	0.0218124	4.59931	0.0626169	0.802407	0.858703	0.184232	4.59931	3.9743	0.0461998	0.072158
ENSBTAG00000002101	GDE1	Glycerophosphodiester phosphodiesterase 1 [Source:UniProtKB/Swiss-Prot;Acc:Q3T0T0]	protein_coding	17210001	17237789	-	25	ENSBTAT00000002710	539978	0.0220083	8.29576	0.0293594	0.863952	1	-0.337152	8.29576	6.86019	0.00881371	0.068444	-0.318742	8.29576	6.14507	0.0131779	0.0308692	-0.0516921	8.29576	0.145165	0.703199	0.755654
ENSBTAG00000002103	PLCG2	Uncharacterized protein [Source:UniProtKB/TrEMBL;Acc:F1N4C7]	protein_coding	8427455	8516798	+	18	ENSBTAT00000002717	100337091	0.0582429	4.94136	0.303212	0.581876	1	-0.0780032	4.94136	0.54445	0.460594	0.715268	-0.314337	4.94136	8.83101	0.00296155	0.00859289	-0.228536	4.94136	4.17446	0.0410376	0.0649522
ENSBTAG00000002105	TEX261	TEX261 protein; Uncharacterized protein [Source:UniProtKB/TrEMBL;Acc:A2VDM6]	protein_coding	13438231	13445953	+	11	ENSBTAT00000047005	NA	0.0288356	4.82973	0.0669046	0.795898	1	-0.2803	4.82973	6.23705	0.0125104	0.0848576	-0.32252	4.82973	8.26202	0.00404831	0.0112403	-0.368812	4.82973	9.50912	0.00204454	0.00436805
ENSBTAG00000002108	YWHAQ	14-3-3 protein theta [Source:UniProtKB/Swiss-Prot;Acc:Q3SZI4]	protein_coding	87842280	87873674	+	11	ENSBTAT00000032851	768311	0.0620162	7.63765	0.396131	0.529094	1	0.101917	7.63765	1.06988	0.300972	0.574563	0.179329	7.63765	3.30017	0.0692726	0.124911	0.269952	7.63765	6.69925	0.00964535	0.0176701
ENSBTAG00000002112	INSIG2	Uncharacterized protein [Source:UniProtKB/TrEMBL;Acc:E1BP19]	protein_coding	70122000	70142602	+	2	ENSBTAT00000002725, ENSBTAT00000064251	534440	0.0905666	4.74945	1.17111	0.279173	1	0.221333	4.74945	7.05086	0.00792274	0.0640695	0.233175	4.74945	7.99606	0.00468792	0.0127375	0.19921	4.74945	5.14556	0.0233059	0.039044
ENSBTAG00000002113	ZNF41	Uncharacterized protein [Source:UniProtKB/TrEMBL;Acc:F1N471]	protein_coding	91031761	91044478	-	X	ENSBTAT00000002726	531674	-0.234448	2.334	3.21555	0.0729415	0.962705	-0.110736	2.334	0.767866	0.380878	0.650783	-0.0726134	2.334	0.318598	0.572451	0.671687	0.146047	2.334	1.12886	0.288019	0.359549
ENSBTAG00000002115	C20ORF96	Uncharacterized protein [Source:UniProtKB/TrEMBL;Acc:F1N466]	protein_coding	61265883	61285459	+	13	ENSBTAT00000002731	513202	0.333365	-0.191173	1.0568	0.303946	1	-0.0593297	-0.191173	0.0339864	0.853736	0.942919	-0.871834	-0.191173	7.4638	0.00629519	0.016395	-2.10947	-0.191173	33.2674	8.03183e-09	4.40072e-08
ENSBTAG00000002116	ZCCHC3	zinc finger CCHC domain-containing protein 3 [Source:RefSeq peptide;Acc:NP_001073703]	protein_coding	61254418	61257121	-	13	ENSBTAT00000002733	507116	-0.0129091	2.92571	0.00941778	0.92269	1	0.0239482	2.92571	0.0303924	0.861603	0.945721	0.220935	2.92571	2.63267	0.104686	0.17523	0.209307	2.92571	2.03018	0.154202	0.209562
ENSBTAG00000002117	BT.97998	kinesin-like protein KIF18A [Source:RefSeq peptide;Acc:NP_001179838]	protein_coding	59499816	59575706	-	15	ENSBTAT00000044662	537566	-0.146615	1.53344	0.404224	0.524916	1	0.110498	1.53344	0.235516	0.627463	0.821914	-0.417473	1.53344	3.77235	0.0521065	0.0985454	-0.224583	1.53344	0.961572	0.326791	0.399904
ENSBTAG00000002121	CDK2AP2	Cyclin-dependent kinase 2-associated protein 2 [Source:UniProtKB/Swiss-Prot;Acc:Q58CN7]	protein_coding	46033674	46035477	-	29	ENSBTAT00000002738	517206	0.0454412	4.30811	0.15276	0.695912	1	-0.279167	4.30811	5.99936	0.0143111	0.0928088	0.0300782	4.30811	0.0734249	0.786414	0.846602	-0.143498	4.30811	1.49162	0.221965	0.287407
ENSBTAG00000002125	BT.101003	guanine nucleotide-binding protein G(olf) subunit alpha [Source:RefSeq peptide;Acc:NP_001096024]	protein_coding	43111844	43163936	+	24	ENSBTAT00000002747	100124520	-0.45944	0.870187	2.86161	0.0907166	1	-0.158742	0.870187	0.344083	0.557482	0.780699	-0.507938	0.870187	3.62149	0.0570378	0.106537	-0.568868	0.870187	3.68402	0.0549361	0.0842043
ENSBTAG00000002126	PFKFB2	6-phosphofructo-2-kinase/fructose-2,6-bisphosphatase 2 6-phosphofructo-2-kinase Fructose-2,6-bisphosphatase [Source:UniProtKB/Swiss-Prot;Acc:P26285]	protein_coding	4725743	4752781	+	16	ENSBTAT00000002753, ENSBTAT00000053481	287019	-0.0614046	1.05213	0.0743556	0.785097	1	-0.253333	1.05213	1.11749	0.290459	0.564175	-0.930727	1.05213	17.8309	2.41432e-05	0.0001251	-1.55103	1.05213	40.0232	2.50965e-10	1.69989e-09
ENSBTAG00000002127	TCP11L2	T-complex protein 11-like protein 2 [Source:UniProtKB/Swiss-Prot;Acc:A7Z033]	protein_coding	70013667	70054229	+	5	ENSBTAT00000002748	541012	-0.0473734	3.02589	0.0432407	0.835273	1	-0.379854	3.02589	2.40607	0.120865	0.345242	-1.00141	3.02589	18.5538	1.6518e-05	8.98801e-05	-1.40307	3.02589	31.7848	1.72231e-08	8.97497e-08
ENSBTAG00000002128	MPPE1	Uncharacterized protein [Source:UniProtKB/TrEMBL;Acc:E1BNZ9]	protein_coding	43164375	43177241	-	24	ENSBTAT00000002749	506830	0.155467	2.90494	0.96707	0.325412	1	-0.279428	2.90494	3.23263	0.0721845	0.254663	-0.182713	2.90494	1.64472	0.19968	0.294192	-0.2685	2.90494	3.0987	0.0783551	0.115243
ENSBTAG00000002129	KLF5	Krueppel-like factor 5 [Source:RefSeq peptide;Acc:NP_001077196]	protein_coding	48104081	48123367	+	12	ENSBTAT00000002751	535702	0.51597	6.25852	6.18544	0.0128805	0.425593	1.35935	6.25852	40.5926	1.87515e-10	1.49112e-07	1.81875	6.25852	69.5368	7.50009e-17	6.62675e-15	2.84876	6.25852	145.461	1.70293e-33	4.0625e-31
ENSBTAG00000002130	SMPD4	sphingomyelin phosphodiesterase 4 [Source:RefSeq peptide;Acc:NP_001192531]	protein_coding	74397215	74412807	+	17	ENSBTAT00000029373	507207	0.0518625	4.47738	0.371026	0.542445	1	-0.0208286	4.47738	0.0590836	0.80795	0.923239	-0.0438865	4.47738	0.257115	0.612109	0.70639	0.00596899	4.47738	0.00412414	0.948796	0.962841
ENSBTAG00000002135	CD69	early activation antigen CD69 [Source:RefSeq peptide;Acc:NP_776439]	protein_coding	100740574	100747672	+	5	ENSBTAT00000002767	281058	0.328929	0.651968	1.26482	0.26074	1	0.779184	0.651968	6.38622	0.011501	0.0805527	1.19415	0.651968	13.7502	0.000208802	0.000862096	1.20452	0.651968	13.2056	0.000279115	0.000707455
ENSBTAG00000002136	FCHO1	Uncharacterized protein [Source:UniProtKB/TrEMBL;Acc:F1MZ25]	protein_coding	5295362	5319564	-	7	ENSBTAT00000050484	505672	0.270355	1.71936	2.98535	0.084021	1	-0.407543	1.71936	7.208	0.00725795	0.0608383	-0.0803751	1.71936	0.301699	0.582819	0.681088	0.163839	1.71936	1.06671	0.301691	0.373715
ENSBTAG00000002137	SUGT1	Suppressor of G2 allele of SKP1 homolog [Source:UniProtKB/Swiss-Prot;Acc:Q2KIK0]	protein_coding	11131393	11172149	-	12	ENSBTAT00000002771, ENSBTAT00000002770	515509	0.048643	5.20359	0.349628	0.554324	1	0.211085	5.20359	6.59791	0.0102098	0.0751747	0.197161	5.20359	5.59704	0.0179908	0.0403601	0.504957	5.20359	32.5719	1.14864e-08	6.15497e-08
ENSBTAG00000002143	DTWD2	DTW domain-containing protein 2 [Source:RefSeq peptide;Acc:NP_001193054]	protein_coding	36197353	36269226	+	7	ENSBTAT00000002778	613362	0.212537	0.284984	0.60342	0.437276	1	0.0977629	0.284984	0.132371	0.715987	0.87501	0.436101	0.284984	2.64768	0.103701	0.174077	1.00068	0.284984	12.9613	0.000317996	0.000796692
ENSBTAG00000002144	ADRB2	Beta-2 adrenergic receptor [Source:UniProtKB/Swiss-Prot;Acc:Q28044]	protein_coding	62229186	62230442	+	7	ENSBTAT00000002779	281605	0.0985968	2.9984	0.155841	0.693015	1	-0.0857169	2.9984	0.117614	0.731637	0.883117	-1.8469	2.9984	52.3445	4.65688e-13	1.67817e-11	-2.01274	2.9984	53.8961	2.11377e-13	2.24916e-12
ENSBTAG00000002147	PPP4R2	Uncharacterized protein [Source:UniProtKB/TrEMBL;Acc:F1N3Z8]	protein_coding	28775667	28823253	-	22	ENSBTAT00000002784	504900	-0.0664826	6.31749	0.815629	0.366461	1	0.168578	6.31749	5.24653	0.0219905	0.122801	0.183433	6.31749	6.19512	0.0128103	0.0301323	0.370153	6.31749	22.7213	1.87281e-06	6.94831e-06
ENSBTAG00000002148	BT.20052	ras-related protein Rab-3D [Source:RefSeq peptide;Acc:NP_001178304]	protein_coding	16961023	16970091	-	7	ENSBTAT00000002783	100139105	-0.0314409	3.04941	0.0405376	0.840433	1	-0.41057	3.04941	7.3414	0.00673844	0.0576237	0.256973	3.04941	2.9457	0.0861062	0.149306	0.0163085	3.04941	0.0105405	0.918227	0.938733
ENSBTAG00000002150	IL17	Interleukin-17A [Source:UniProtKB/Swiss-Prot;Acc:Q687Y7]	protein_coding	24346988	24350509	+	23	ENSBTAT00000002786	282863	0.489835	0.563567	0.623955	0.429581	1	2.52276	0.563567	14.2832	0.000157262	0.00411365	4.94646	0.563567	64.4126	1.00909e-15	7.03882e-14	6.72285	0.563567	99.3833	2.08068e-23	1.04279e-21
ENSBTAG00000002154	GPR141	Uncharacterized protein [Source:UniProtKB/TrEMBL;Acc:E1BNW9]	protein_coding	60030153	60031016	-	4	ENSBTAT00000002789	538837	0.334435	0.244346	0.628256	0.427996	1	-0.313403	0.244346	0.522545	0.469758	0.72263	-0.142914	0.244346	0.122112	0.726755	0.801051	0.680338	0.244346	2.29019	0.130194	0.18066
ENSBTAG00000002163	PTGER2	prostaglandin E2 receptor EP2 subtype [Source:RefSeq peptide;Acc:NP_777013]	protein_coding	11773706	11786080	-	10	ENSBTAT00000002800	282329	0.214192	2.42401	0.968209	0.325127	1	-0.140628	2.42401	0.372101	0.541861	0.768859	-0.18369	2.42401	0.65113	0.419709	0.529934	0.641728	2.42401	7.29893	0.00689956	0.0131236
ENSBTAG00000002171	FAM135A	Uncharacterized protein [Source:UniProtKB/TrEMBL;Acc:E1BPW3]	protein_coding	9816087	9892709	+	9	ENSBTAT00000061569	532081	0.300459	3.45878	6.89503	0.00864355	0.342526	-0.0847537	3.45878	0.544909	0.460405	0.71522	0.0537096	3.45878	0.216056	0.642061	0.731123	-0.227995	3.45878	3.31972	0.0684534	0.102217
ENSBTAG00000002175	BT.61295	Uncharacterized protein [Source:UniProtKB/TrEMBL;Acc:F1MNS2]	protein_coding	46569421	46644956	-	4	ENSBTAT00000061045	505945	-0.080023	5.55373	0.822747	0.364378	1	-0.29534	5.55373	10.7399	0.00104849	0.0160133	-0.558898	5.55373	39.8368	2.76101e-10	5.22751e-09	-0.600276	5.55373	41.5363	1.15703e-10	8.26412e-10
ENSBTAG00000002176	BT.43646	non-structural maintenance of chromosomes element 1 homolog [Source:RefSeq peptide;Acc:NP_001030483]	protein_coding	25059384	25068747	+	25	ENSBTAT00000055230	534249	0.0692844	6.48653	0.45783	0.49864	1	0.0609495	6.48653	0.352496	0.552704	0.777344	0.199471	6.48653	3.76645	0.0522906	0.0988623	0.0281564	6.48653	0.0670883	0.795624	0.837027
ENSBTAG00000002177	PIKFYVE	1-phosphatidylinositol-3-phosphate 5-kinase [Source:RefSeq peptide;Acc:NP_001192396]	protein_coding	96978987	97056673	+	2	ENSBTAT00000002824	790873, 504715	-0.134763	5.77836	1.06565	0.30193	1	-0.18782	5.77836	2.06728	0.15049	0.391796	-0.551023	5.77836	17.6886	2.60183e-05	0.000133539	-0.634988	5.77836	21.1234	4.30645e-06	1.50373e-05
ENSBTAG00000002178	PPL	Uncharacterized protein [Source:UniProtKB/TrEMBL;Acc:F1N2K8]	protein_coding	3966800	4014117	-	25	ENSBTAT00000002822	522886	0.118775	1.49391	0.417035	0.51842	1	-0.0757974	1.49391	0.16149	0.687788	0.858631	-0.88601	1.49391	22.8274	1.77216e-06	1.25811e-05	-1.12451	1.49391	32.025	1.52203e-08	8.01537e-08
ENSBTAG00000002179	C10H15ORF41	Uncharacterized protein C15orf41 homolog [Source:UniProtKB/Swiss-Prot;Acc:Q5E9S8]	protein_coding	32328992	32570684	+	10	ENSBTAT00000002823	538758	-0.0185097	3.54082	0.0260245	0.87184	1	-0.124882	3.54082	1.07982	0.298737	0.573041	0.384642	3.54082	10.983	0.000919523	0.00314452	0.636559	3.54082	27.3645	1.68498e-07	7.43285e-07
ENSBTAG00000002181	KHDRBS3	KH domain-containing, RNA-binding, signal transduction-associated protein 3 [Source:RefSeq peptide;Acc:NP_001076981]	protein_coding	7440523	7582740	-	14	ENSBTAT00000002827	615095	-0.3041	1.25516	2.98616	0.0839792	1	-0.00178131	1.25516	9.12784e-05	0.992377	0.996806	-0.142109	1.25516	0.616299	0.432426	0.541918	0.517836	1.25516	7.684	0.00557124	0.0107967
ENSBTAG00000002182	COX17	Uncharacterized protein [Source:UniProtKB/TrEMBL;Acc:F6QD94]	protein_coding	65024153	65031968	-	1	ENSBTAT00000002828	100295800	-0.109225	6.13043	0.583554	0.444923	1	0.0946326	6.13043	0.439291	0.507465	0.745772	0.632777	6.13043	19.4751	1.01919e-05	5.89675e-05	1.33918	6.13043	76.4245	2.28792e-18	5.19815e-17
ENSBTAG00000002185	RNF7	RING-box protein 2 [Source:RefSeq peptide;Acc:NP_001069188]	protein_coding	128214459	128221733	-	1	ENSBTAT00000002831	515595	-0.0955824	3.45498	0.689991	0.406167	1	0.00499627	3.45498	0.00185658	0.965631	0.986303	-0.0570612	3.45498	0.238641	0.62519	0.716631	-0.549178	3.45498	18.2113	1.97704e-05	6.17982e-05
ENSBTAG00000002187	SERINC3	Serine incorporator 3 [Source:UniProtKB/Swiss-Prot;Acc:A4FUZ5]	protein_coding	73637279	73653752	-	13	ENSBTAT00000002833	511861	0.0457367	6.11711	0.334723	0.562891	1	0.0550616	6.11711	0.47842	0.489139	0.735409	-0.389489	6.11711	24.1227	9.03886e-07	6.96033e-06	-0.194878	6.11711	5.49198	0.0191039	0.0326979
ENSBTAG00000002189	BT.76439	chitobiosyldiphosphodolichol beta-mannosyltransferase precursor [Source:RefSeq peptide;Acc:NP_001192532]	protein_coding	4106044	4118692	+	25	ENSBTAT00000002836	507210	0.137421	1.97965	1.24123	0.265234	1	0.0385357	1.97965	0.0956214	0.757149	0.895815	-0.292116	1.97965	5.09767	0.023958	0.0514718	-0.0100743	1.97965	0.00564205	0.940124	0.956212
ENSBTAG00000002190	DOCK8	dedicator of cytokinesis protein 8 [Source:RefSeq peptide;Acc:NP_001178461]	protein_coding	44310613	44545537	-	8	ENSBTAT00000002840	100295817	0.0113396	7.32142	0.0103578	0.918937	1	0.0281276	7.32142	0.0637368	0.800684	0.918677	-0.295621	7.32142	7.01975	0.00806153	0.0202908	-0.170205	7.32142	2.09536	0.147747	0.201823
ENSBTAG00000002191	RRP12	RRP12-like protein [Source:RefSeq peptide;Acc:NP_001178402]	protein_coding	18468764	18497554	-	26	ENSBTAT00000002844	528990	0.0144261	6.53916	0.0230193	0.879407	1	-0.0248007	6.53916	0.0672837	0.795334	0.915951	0.349089	6.53916	13.1386	0.000289274	0.00114027	0.277762	6.53916	7.45193	0.00633686	0.0121482
ENSBTAG00000002196	TCEB1	Transcription elongation factor B polypeptide 1 [Source:UniProtKB/Swiss-Prot;Acc:Q2KII4]	protein_coding	39328605	39348337	-	14	ENSBTAT00000002843	540859	0.0168535	7.11267	0.0431152	0.835508	1	0.134063	7.11267	2.73459	0.0981967	0.30791	0.357369	7.11267	19.2644	1.13807e-05	6.48278e-05	0.380506	7.11267	19.5491	9.8046e-06	3.23332e-05
ENSBTAG00000002201	NFXL1	NF-X1-type zinc finger protein NFXL1 [Source:RefSeq peptide;Acc:NP_001229266]	protein_coding	68239350	68299616	-	6	ENSBTAT00000061348	784953	-0.308437	2.93817	5.82712	0.0157809	0.481419	-0.20246	2.93817	2.61309	0.105985	0.319886	-0.100764	2.93817	0.70787	0.400152	0.510209	-0.214661	2.93817	2.7322	0.0983439	0.140822
ENSBTAG00000002202	BT.84063	protein cramped-like [Source:RefSeq peptide;Acc:NP_001192803]	protein_coding	1245669	1284542	+	25	ENSBTAT00000002854	520515	-0.150015	2.80871	0.97857	0.322552	1	-0.00158705	2.80871	0.000107337	0.991734	0.996496	0.129462	2.80871	0.712729	0.398539	0.508588	-0.206469	2.80871	1.59619	0.206443	0.269888
ENSBTAG00000002203	NDUFS2	NADH dehydrogenase [ubiquinone] iron-sulfur protein 2, mitochondrial [Source:UniProtKB/Swiss-Prot;Acc:P17694]	protein_coding	8309350	8318876	-	3	ENSBTAT00000002852	327697	0.0318566	6.92261	0.165128	0.684479	1	-0.0498976	6.92261	0.402268	0.52592	0.758271	-0.210536	6.92261	7.11111	0.00766079	0.0194297	-0.132945	6.92261	2.55015	0.110284	0.156139
ENSBTAG00000002209	BT.76398	hematological and neurological expressed 1-like protein [Source:RefSeq peptide;Acc:NP_001075015]	protein_coding	1288766	1301379	+	25	ENSBTAT00000064148, ENSBTAT00000002860	618512	-0.0651549	6.46609	0.755926	0.384606	1	-0.0694449	6.46609	0.870408	0.350842	0.625164	0.156085	6.46609	4.3597	0.0367989	0.0734949	0.104177	6.46609	1.73382	0.187924	0.248647
ENSBTAG00000002210	LAS1L	protein LAS1 homolog [Source:RefSeq peptide;Acc:NP_001070283]	protein_coding	100346827	100366716	+	X	ENSBTAT00000002861	507924	-0.0136363	6.18918	0.0338228	0.854084	1	-0.00864586	6.18918	0.0136125	0.907119	0.963349	-0.26235	6.18918	12.6713	0.000371313	0.00142275	-0.502722	6.18918	40.9964	1.52513e-10	1.06322e-09
ENSBTAG00000002211	MAPK8IP3	C-Jun-amino-terminal kinase-interacting protein 3 [Source:RefSeq peptide;Acc:NP_001069564]	protein_coding	1304435	1348409	+	25	ENSBTAT00000002865	537598	-0.119661	3.82306	1.1146	0.291084	1	-0.170156	3.82306	2.24152	0.134349	0.366571	-0.185465	3.82306	2.54312	0.110775	0.183748	-0.345827	3.82306	7.79096	0.00525084	0.0102357
ENSBTAG00000002215	GFPT2	Glucosamine--fructose-6-phosphate aminotransferase [isomerizing] 2 [Source:UniProtKB/Swiss-Prot;Acc:Q08DQ2]	protein_coding	772145	817756	+	7	ENSBTAT00000002867	530101	0.657378	1.55028	1.03459	0.309084	1	0.436135	1.55028	0.47138	0.492353	0.73804	3.66307	1.55028	25.2488	5.03907e-07	4.14811e-06	5.51467	1.55028	46.7073	8.242e-12	6.97733e-11
ENSBTAG00000002219	ATAD3	ATPase family AAA domain-containing protein 3 [Source:UniProtKB/Swiss-Prot;Acc:A7YWC4]	protein_coding	52336171	52352541	-	16	ENSBTAT00000012676	784353	-0.0981378	3.72529	0.611108	0.434371	1	-0.284669	3.72529	4.90359	0.0268009	0.138932	0.152828	3.72529	1.4151	0.234212	0.334093	0.113849	3.72529	0.695359	0.404348	0.478525
ENSBTAG00000002220	SPTLC1	Serine palmitoyltransferase 1 [Source:UniProtKB/Swiss-Prot;Acc:Q3MHG1]	protein_coding	87215438	87281104	+	8	ENSBTAT00000002872	614165	-0.0138463	7.32091	0.045513	0.831063	1	0.0597801	7.32091	0.845243	0.357902	0.631805	-0.0605967	7.32091	0.869744	0.351026	0.461789	-0.103505	7.32091	2.27463	0.131506	0.18229
ENSBTAG00000002223	POP4	Ribonuclease P protein subunit p29 [Source:UniProtKB/Swiss-Prot;Acc:Q2KIB9]	protein_coding	40370765	40379995	+	18	ENSBTAT00000002876	614870	0.0319753	4.92011	0.108255	0.742139	1	-0.000656352	4.92011	4.46428e-05	0.994669	0.997811	0.0226977	4.92011	0.0533668	0.817305	0.868965	0.314512	4.92011	9.16156	0.00247152	0.00518562
ENSBTAG00000002224	UHRF1	E3 ubiquitin-protein ligase UHRF1 [Source:RefSeq peptide;Acc:NP_001096568]	protein_coding	20436670	20469912	-	7	ENSBTAT00000044908	530411	-0.0960442	3.60297	0.101089	0.750527	1	0.0912516	3.60297	0.090783	0.763184	0.898959	-1.03149	3.60297	11.6485	0.000642553	0.00230438	-0.842982	3.60297	6.94824	0.0083902	0.0155861
ENSBTAG00000002226	FBXO31	Uncharacterized protein [Source:UniProtKB/TrEMBL;Acc:F1N243]	protein_coding	12974880	13009289	-	18	ENSBTAT00000002878	NA	0.224762	1.32505	1.94962	0.162627	1	-0.458498	1.32505	7.51931	0.0061041	0.0538036	-0.24849	1.32505	2.4095	0.120601	0.196708	-0.261215	1.32505	2.23606	0.134824	0.186305
ENSBTAG00000002233	CPNE2	copine II [Source:RefSeq peptide;Acc:NP_001230260]	protein_coding	25216121	25249058	+	18	ENSBTAT00000040344	782388	0.0824079	3.32352	0.10757	0.742927	1	0.40024	3.32352	2.56357	0.109351	0.325678	1.5819	3.32352	35.8449	2.13672e-09	3.25502e-08	1.70393	3.32352	37.2212	1.0546e-09	6.55173e-09
ENSBTAG00000002236	TRPC4AP	short transient receptor potential channel 4-associated protein [Source:RefSeq peptide;Acc:NP_001193759]	protein_coding	64913710	64981620	-	13	ENSBTAT00000002893	787940, 532834	0.018153	7.00619	0.0688968	0.79295	1	-0.0343479	7.00619	0.246303	0.619691	0.818387	-0.0982942	7.00619	2.00962	0.156304	0.242784	-0.0631347	7.00619	0.743497	0.388543	0.462991
ENSBTAG00000002238	ARL2	ADP-ribosylation factor-like protein 2 [Source:UniProtKB/Swiss-Prot;Acc:Q2TA37]	protein_coding	43845378	43853177	+	29	ENSBTAT00000002890	511349	-0.00617524	5.03331	0.00455695	0.94618	1	0.00822924	5.03331	0.00794908	0.928957	0.973006	-0.237664	5.03331	6.66636	0.00982499	0.024005	-0.446972	5.03331	20.947	4.72172e-06	1.64152e-05
ENSBTAG00000002240	GPR18	N-arachidonyl glycine receptor [Source:UniProtKB/Swiss-Prot;Acc:Q3T0E9]	protein_coding	80095128	80098875	-	12	ENSBTAT00000007469	540038	0.167407	2.631	0.245016	0.620607	1	0.609849	2.631	3.33238	0.0679284	0.245085	1.76783	2.631	26.0662	3.29908e-07	2.83716e-06	1.27526	2.631	12.2006	0.000477742	0.00116107
ENSBTAG00000002242	NIP30	protein FAM192A [Source:RefSeq peptide;Acc:NP_001014944]	protein_coding	25254472	25294908	-	18	ENSBTAT00000002896	534394	-0.000834385	5.11839	4.83011e-05	0.994455	1	0.326804	5.11839	7.40896	0.00648999	0.0560961	0.493896	5.11839	16.6439	4.50949e-05	0.000219369	1.14024	5.11839	78.0814	9.88807e-19	2.32633e-17
ENSBTAG00000002243	SNX15	Sorting nexin-15 [Source:UniProtKB/Swiss-Prot;Acc:Q148E7]	protein_coding	43905796	43917298	+	29	ENSBTAT00000002897	507751	0.0154922	4.09952	0.0225298	0.880686	1	-0.0149642	4.09952	0.0203106	0.886673	0.956289	-0.183131	4.09952	3.09303	0.0786284	0.138699	0.0211461	4.09952	0.0373035	0.846849	0.880374
ENSBTAG00000002248	SAC3D1	Uncharacterized protein [Source:UniProtKB/TrEMBL;Acc:F1N4T6]	protein_coding	43917755	43919976	+	29	ENSBTAT00000002904, ENSBTAT00000064082	507750	-0.22908	-0.165439	0.411559	0.521179	1	-0.727715	-0.165439	4.82112	0.028113	0.14319	-0.223801	-0.165439	0.513215	0.47375	0.580651	-1.18983	-0.165439	11.5297	0.000684943	0.00160669
ENSBTAG00000002256	YEATS4	YEATS domain-containing protein 4 [Source:RefSeq peptide;Acc:NP_001069833]	protein_coding	44318357	44342854	-	5	ENSBTAT00000002913	615330	0.0737511	4.52537	0.797662	0.371793	1	0.257655	4.52537	9.34581	0.00223495	0.0269364	0.269637	4.52537	10.112	0.00147303	0.00469894	0.203792	4.52537	5.05288	0.0245851	0.0409625
ENSBTAG00000002260	NCAPD3	condensin-2 complex subunit D3 [Source:RefSeq peptide;Acc:NP_001180042]	protein_coding	84777784	84838995	-	15	ENSBTAT00000039478	511958	0.0605331	3.22005	0.225912	0.634571	1	-0.224655	3.22005	2.98054	0.0842713	0.279607	-0.733158	3.22005	32.62	1.12059e-08	1.41226e-07	-0.971149	3.22005	48.1104	4.02876e-12	3.57819e-11
ENSBTAG00000002266	NPL	N-acetylneuraminate lyase [Source:UniProtKB/Swiss-Prot;Acc:Q29RY9]	protein_coding	65330451	65369036	+	16	ENSBTAT00000002925	507597	0.0197581	5.56741	0.026388	0.870956	1	-0.214888	5.56741	3.06504	0.0799934	0.270607	-0.454041	5.56741	13.7049	0.000213902	0.000878588	-1.28505	5.56741	95.1674	1.74948e-22	7.29645e-21
ENSBTAG00000002267	ANKRD40	ankyrin repeat domain-containing protein 40 [Source:RefSeq peptide;Acc:NP_001094579]	protein_coding	36655574	36675085	+	19	ENSBTAT00000002922	522429	-0.242197	5.75685	9.81228	0.0017335	0.127079	-0.0302347	5.75685	0.16235	0.687002	0.858249	0.00466387	5.75685	0.00383705	0.950608	0.965119	-0.0416105	5.75685	0.272859	0.60142	0.663191
ENSBTAG00000002271	CDADC1	cytidine and dCMP deaminase domain-containing protein 1 [Source:RefSeq peptide;Acc:NP_001193447]	protein_coding	18962979	18990944	+	12	ENSBTAT00000063579, ENSBTAT00000002932	512184	-0.0734483	5.76135	0.162192	0.687146	1	-0.0435502	5.76135	0.0566754	0.81183	0.925665	0.268674	5.76135	2.1534	0.142254	0.224862	1.37888	5.76135	48.9957	2.56526e-12	2.33933e-11
ENSBTAG00000002272	KCTD18	BTB/POZ domain-containing protein KCTD18 [Source:UniProtKB/Swiss-Prot;Acc:Q29RJ0]	protein_coding	89450807	89471623	-	2	ENSBTAT00000002929	613694	-0.202464	3.78814	5.19722	0.0226231	0.579073	-0.110362	3.78814	1.41187	0.234746	0.505033	-0.101848	3.78814	1.22943	0.267517	0.372992	-0.279021	3.78814	8.03913	0.00457776	0.0090463
ENSBTAG00000002275	PTP4A1	protein tyrosine phosphatase type IVA 1 [Source:RefSeq peptide;Acc:NP_001193053]	protein_coding	512139	516069	+	9	ENSBTAT00000002933	613326	0.125253	6.51406	2.18697	0.139183	1	0.12325	6.51406	2.09472	0.147809	0.387889	0.197217	6.51406	5.36955	0.0204912	0.0450294	0.278069	6.51406	9.60071	0.00194502	0.00417345
ENSBTAG00000002277	MLLT1	Uncharacterized protein [Source:UniProtKB/TrEMBL;Acc:F1N4L4]	protein_coding	19374861	19431741	+	7	ENSBTAT00000002936	504458	0.0390863	4.08039	0.168973	0.681026	1	-0.0708673	4.08039	0.549504	0.45852	0.714262	0.0618868	4.08039	0.423987	0.514954	0.619878	0.298854	4.08039	8.92302	0.00281599	0.00581831
ENSBTAG00000002279	LUC7L3	Luc7-like protein 3 [Source:UniProtKB/Swiss-Prot;Acc:Q3SX41]	protein_coding	36622184	36647084	-	19	ENSBTAT00000002938	539955	-0.187969	7.34349	2.30606	0.12887	1	0.15261	7.34349	1.54198	0.214324	0.479185	-0.0869677	7.34349	0.499599	0.479676	0.586227	0.086049	7.34349	0.439462	0.507382	0.578093
ENSBTAG00000002280	BT.102163	kinesin-1 heavy chain [Source:RefSeq peptide;Acc:NP_001179294]	protein_coding	33619259	33665129	+	13	ENSBTAT00000033899	514261	-0.0126997	8.31266	0.00963806	0.921794	1	0.36302	8.31266	7.8545	0.00506944	0.0477452	0.544093	8.31266	17.4964	2.87857e-05	0.000146483	0.759867	8.31266	30.6606	3.07351e-08	1.54557e-07
ENSBTAG00000002282	EIF1	Eukaryotic translation initiation factor 1 [Source:UniProtKB/Swiss-Prot;Acc:Q5E938]	protein_coding	42545777	42548334	+	19	ENSBTAT00000002948	509764	0.258715	7.04465	4.29307	0.038268	0.746387	0.518084	7.04465	17.1101	3.52747e-05	0.00136618	0.714677	7.04465	32.0165	1.52867e-08	1.84555e-07	1.16839	7.04465	75.9644	2.88823e-18	6.39162e-17
ENSBTAG00000002283	BT.105583	frizzled-7 precursor [Source:RefSeq peptide;Acc:NP_001137563]	protein_coding	90987008	90989214	+	2	ENSBTAT00000002946	524255	-0.0388729	-0.11071	0.016315	0.898363	1	-0.303317	-0.11071	0.861862	0.353218	0.627803	-0.675167	-0.11071	3.74644	0.0529201	0.099831	-0.545423	-0.11071	2.52017	0.112398	0.158568
ENSBTAG00000002286	DNAJC18	DnaJ homolog subfamily C member 18 [Source:UniProtKB/Swiss-Prot;Acc:Q5EA26]	protein_coding	52305244	52337268	-	7	ENSBTAT00000002952	533660	-0.0365675	5.62771	0.126742	0.721835	1	-0.235053	5.62771	5.1767	0.0228917	0.126121	-0.572261	5.62771	31.0714	2.48704e-08	2.84152e-07	-0.915231	5.62771	70.9162	3.72735e-17	6.94685e-16
ENSBTAG00000002287	CHD9	chromodomain-helicase-DNA-binding protein 9 [Source:RefSeq peptide;Acc:NP_001192579]	protein_coding	21726409	21857238	+	18	ENSBTAT00000002955	539275	-0.0959086	6.61249	0.578369	0.446952	1	0.0926483	6.61249	0.541122	0.461968	0.716725	-0.103056	6.61249	0.665139	0.414751	0.525343	-0.256694	6.61249	3.71831	0.0538189	0.0827151
ENSBTAG00000002291	ZBTB41	Uncharacterized protein [Source:UniProtKB/TrEMBL;Acc:F1MLT2]	protein_coding	78008531	78041752	-	16	ENSBTAT00000043711, ENSBTAT00000064034	538902	0.102491	2.76034	0.33345	0.563635	1	0.186293	2.76034	1.09838	0.294621	0.568647	0.0826184	2.76034	0.213278	0.64421	0.73287	0.242191	2.76034	1.61671	0.203551	0.266574
ENSBTAG00000002292	SMARCA1	probable global transcription activator SNF2L1 [Source:RefSeq peptide;Acc:NP_001178471]	protein_coding	13358799	13433781	-	X	ENSBTAT00000002973	535439	0.0454003	2.52984	0.0319529	0.858131	1	0.0327334	2.52984	0.0168087	0.896845	0.960039	-1.53108	2.52984	38.1829	6.44142e-10	1.11031e-08	-1.9992	2.52984	55.8193	7.94483e-14	8.94828e-13
ENSBTAG00000002293	ARL5A	ADP-ribosylation factor-like protein 5A [Source:UniProtKB/Swiss-Prot;Acc:Q2KJ96]	protein_coding	44468905	44491772	+	2	ENSBTAT00000002959	519694	-0.0547992	5.57714	0.226525	0.634112	1	0.0570936	5.57714	0.244258	0.621147	0.819201	-0.128525	5.57714	1.24784	0.263965	0.36881	-0.276792	5.57714	5.15486	0.0231814	0.0388517
ENSBTAG00000002295	ATF2	cyclic AMP-dependent transcription factor ATF-2 [Source:RefSeq peptide;Acc:NP_001075053]	protein_coding	21725942	21830229	+	2	ENSBTAT00000002963	509827	-0.00378341	5.32313	0.00168086	0.967297	1	0.108601	5.32313	1.40742	0.235485	0.505257	-0.11819	5.32313	1.65529	0.19824	0.292717	-0.136925	5.32313	1.98822	0.158527	0.214827
ENSBTAG00000002296	TMEM173	Transmembrane protein 173 [Source:UniProtKB/Swiss-Prot;Acc:Q2KI99]	protein_coding	52361793	52368150	-	7	ENSBTAT00000002962	533661	0.0880459	5.86086	0.137256	0.711024	1	-0.741318	5.86086	9.52006	0.00203238	0.0254747	-1.07565	5.86086	19.6185	9.45471e-06	5.53909e-05	-1.63733	5.86086	39.6046	3.10951e-10	2.08372e-09
ENSBTAG00000002297	CACNB4	voltage-dependent L-type calcium channel subunit beta-4 [Source:RefSeq peptide;Acc:NP_001179033]	protein_coding	44185984	44457832	+	2	ENSBTAT00000002971	282161	0.395492	-0.0500233	0.894026	0.344389	1	0.110756	-0.0500233	0.0770177	0.78138	0.909387	-0.353656	-0.0500233	0.867534	0.351639	0.46234	-1.71066	-0.0500233	14.6812	0.000127309	0.00034294
ENSBTAG00000002298	CKAP2L	Cytoskeleton-associated protein 2-like [Source:UniProtKB/Swiss-Prot;Acc:A5PK21]	protein_coding	46318613	46340841	-	11	ENSBTAT00000002964	507498	-0.275641	3.28308	1.49975	0.22071	1	0.33031	3.28308	2.10708	0.146619	0.38564	-0.497362	3.28308	4.82451	0.0280578	0.0587455	-0.286616	3.28308	1.42758	0.232159	0.298694
ENSBTAG00000002302	CD59	CD59 glycoprotein precursor [Source:RefSeq peptide;Acc:NP_001032523]	protein_coding	65145073	65166597	-	15	ENSBTAT00000002967	505574	0.113009	4.09018	0.340536	0.55952	1	0.0361734	4.09018	0.0344011	0.852856	0.942803	-1.65178	4.09018	67.7971	1.81218e-16	1.54398e-14	-1.58706	4.09018	57.1476	4.04301e-14	4.73724e-13
ENSBTAG00000002303	GLG1	golgi glycoprotein 1 precursor [Source:RefSeq peptide;Acc:NP_001231069]	protein_coding	1967587	2091098	-	18	ENSBTAT00000002972, ENSBTAT00000065740	281196	-0.0749408	7.11062	0.241569	0.623075	1	-0.0546466	7.11062	0.128616	0.719871	0.877403	-0.313123	7.11062	4.17885	0.0409314	0.0804465	-0.213125	7.11062	1.75492	0.185259	0.24553
ENSBTAG00000002305	PCSK4	Uncharacterized protein [Source:UniProtKB/TrEMBL;Acc:G5E527]	protein_coding	45508320	45513924	-	7	ENSBTAT00000002975	508744	0.403149	-0.751026	0.898048	0.343306	1	0.328487	-0.751026	0.489589	0.48411	0.731872	-1.82313	-0.751026	22.9779	1.63879e-06	1.17402e-05	-2.4305	-0.751026	29.3271	6.1136e-08	2.9111e-07
ENSBTAG00000002306	UTP11L	probable U3 small nucleolar RNA-associated protein 11 [Source:RefSeq peptide;Acc:NP_001091561]	protein_coding	108529496	108546298	-	3	ENSBTAT00000002976	537675	-0.155115	5.90766	2.57385	0.108643	1	-0.10105	5.90766	1.0866	0.297227	0.571089	-0.143807	5.90766	2.20856	0.137247	0.21819	-0.492961	5.90766	22.9263	1.68333e-06	6.29079e-06
ENSBTAG00000002311	REEP6	Receptor expression-enhancing protein 6 [Source:UniProtKB/Swiss-Prot;Acc:Q32LG5]	protein_coding	45515185	45520639	+	7	ENSBTAT00000002978	522480	0.124719	0.128091	0.208163	0.648211	1	-0.44673	0.128091	2.22256	0.136008	0.369376	-1.2544	0.128091	20.5941	5.67694e-06	3.54527e-05	-2.02895	0.128091	36.6436	1.41827e-09	8.64883e-09
ENSBTAG00000002313	BT.66624	inositol 1,4,5-trisphosphate receptor type 2 [Source:RefSeq peptide;Acc:NP_776794]	protein_coding	83398954	83986176	+	5	ENSBTAT00000002982	281878	0.0276984	5.39133	0.0469273	0.828499	1	-0.027751	5.39133	0.0464771	0.829311	0.93295	0.0598693	5.39133	0.218765	0.639982	0.729521	-0.00138977	5.39133	0.00010552	0.991804	0.993971
ENSBTAG00000002315	RNF34	E3 ubiquitin-protein ligase RNF34 [Source:UniProtKB/Swiss-Prot;Acc:Q5E9J6]	protein_coding	56021830	56042534	-	17	ENSBTAT00000002986	506764	-0.330003	3.42145	9.00444	0.00269325	0.164687	-0.167819	3.42145	2.51766	0.112578	0.331353	-0.346102	3.42145	10.7808	0.00102561	0.00344992	-0.623757	3.42145	29.9646	4.40002e-08	2.15981e-07
ENSBTAG00000002316	NIPA1	Uncharacterized protein [Source:UniProtKB/TrEMBL;Acc:F1N136]	protein_coding	916140	963744	+	2	ENSBTAT00000002985	539162	-0.194941	1.56609	0.705241	0.401028	1	-0.230154	1.56609	0.833805	0.361175	0.634663	-0.603659	1.56609	6.62791	0.0100393	0.0244536	-0.419851	1.56609	3.32994	0.0680293	0.101648
ENSBTAG00000002321	AMT	Aminomethyltransferase, mitochondrial [Source:UniProtKB/Swiss-Prot;Acc:P25285]	protein_coding	51257611	51261937	-	22	ENSBTAT00000002992	280719	-0.488303	1.89064	2.06166	0.151045	1	0.0661662	1.89064	0.0398257	0.841822	0.937821	-0.22178	1.89064	0.434881	0.509603	0.614927	-1.11836	1.89064	9.10276	0.00255224	0.00533247
ENSBTAG00000002323	BT.24505	ubiquitin carboxyl-terminal hydrolase 28 [Source:RefSeq peptide;Acc:NP_001179927]	protein_coding	24669574	24733111	-	15	ENSBTAT00000002998	508902	0.0425044	3.99957	0.132188	0.716174	1	-0.285266	3.99957	6.27084	0.0122741	0.0837296	-0.171048	3.99957	2.33058	0.126855	0.204836	-0.377759	3.99957	9.87587	0.00167461	0.00364236
ENSBTAG00000002326	LGALS3	galectin-3 [Source:RefSeq peptide;Acc:NP_001095811]	protein_coding	67843328	67861113	+	10	ENSBTAT00000043753	786492	0.0127562	9.78984	0.00632186	0.936627	1	-0.0896215	9.78984	0.311468	0.576781	0.792362	-1.10187	9.78984	45.7793	1.32355e-11	3.49276e-10	-1.27795	9.78984	55.002	1.20405e-13	1.3164e-12
ENSBTAG00000002327	TMEM208	Transmembrane protein 208 [Source:UniProtKB/Swiss-Prot;Acc:Q3SZZ5]	protein_coding	34974964	34977126	+	18	ENSBTAT00000003002	507222	-0.100004	5.79443	1.0385	0.308171	1	0.168567	5.79443	2.92429	0.0872557	0.285538	0.335037	5.79443	11.5682	0.000670884	0.00239518	0.272039	5.79443	6.77632	0.00923751	0.016996
ENSBTAG00000002328	KDM2B	Uncharacterized protein [Source:UniProtKB/TrEMBL;Acc:E1BLZ5]	protein_coding	55899388	56017498	+	17	ENSBTAT00000003003	NA	-0.136304	4.86853	1.10247	0.293724	1	-0.469015	4.86853	12.6743	0.000370719	0.00762403	-0.740112	4.86853	32.0366	1.51293e-08	1.83025e-07	-1.09205	4.86853	62.1076	3.25199e-15	4.42508e-14
ENSBTAG00000002329	ASAP2	Uncharacterized protein [Source:UniProtKB/TrEMBL;Acc:F1MKZ2]	protein_coding	88012967	88104077	-	11	ENSBTAT00000003007	NA	0.1048	1.20231	0.129539	0.718911	1	-0.00868673	1.20231	0.000786922	0.977621	0.99175	0.79018	1.20231	6.89773	0.00863053	0.0215048	0.924913	1.20231	8.19058	0.00421084	0.00838092
ENSBTAG00000002331	DLGAP5	disks large-associated protein 5 [Source:RefSeq peptide;Acc:NP_001070290]	protein_coding	67863306	67908834	-	10	ENSBTAT00000003008	509161	-0.453779	2.76046	1.78044	0.182096	1	0.216888	2.76046	0.420466	0.516705	0.7518	-0.996946	2.76046	9.22136	0.00239208	0.00714927	-0.845038	2.76046	5.97555	0.0145055	0.0255609
ENSBTAG00000002332	LSM5	U6 snRNA-associated Sm-like protein LSm5 [Source:UniProtKB/Swiss-Prot;Acc:Q2HJH0]	protein_coding	64411819	64415413	+	4	ENSBTAT00000003010	615136	-0.0371469	3.82641	0.0669204	0.795875	1	0.188137	3.82641	1.71582	0.190231	0.449463	0.0444676	3.82641	0.0959351	0.756763	0.823881	0.0934902	3.82641	0.371543	0.542165	0.609514
ENSBTAG00000002333	HOP	Homeodomain-only protein [Source:UniProtKB/Swiss-Prot;Acc:Q8MJD5]	protein_coding	73639370	73648429	-	6	ENSBTAT00000003013	281270	-0.194927	0.326264	0.396871	0.52871	1	0.0061441	0.326264	0.000349651	0.985081	0.993913	-0.591144	0.326264	4.61058	0.0317752	0.0651132	-0.608241	0.326264	5.23046	0.0221947	0.037356
ENSBTAG00000002336	RCOR1	Uncharacterized protein [Source:UniProtKB/TrEMBL;Acc:F1MKY8]	protein_coding	68981058	69090482	+	21	ENSBTAT00000003016	506525	-0.0594523	3.87285	0.202931	0.652366	1	0.0762504	3.87285	0.339158	0.560315	0.782223	0.239499	3.87285	3.28212	0.0700386	0.126216	0.102162	3.87285	0.533829	0.465002	0.537872
ENSBTAG00000002341	ETS1	protein C-ets-1 [Source:RefSeq peptide;Acc:NP_001092576]	protein_coding	32358407	32430222	-	29	ENSBTAT00000003022	540313	-0.212312	3.21751	0.747577	0.387244	1	-0.00824338	3.21751	0.0011306	0.973177	0.990244	0.234025	3.21751	0.952691	0.329035	0.439697	0.0392424	3.21751	0.0250126	0.874336	0.902506
ENSBTAG00000002344	ORAI3	protein orai-3 [Source:RefSeq peptide;Acc:NP_001180131]	protein_coding	27344000	27349045	+	25	ENSBTAT00000003026	515971	-0.0171862	4.77471	0.0303247	0.861756	1	-0.201145	4.77471	4.35743	0.0368478	0.168141	-0.327103	4.77471	11.4852	0.000701523	0.00249041	-0.611815	4.77471	35.5468	2.49001e-09	1.46599e-08
ENSBTAG00000002345	SETD1A	histone-lysine N-methyltransferase SETD1A [Source:RefSeq peptide;Acc:NP_001192362]	protein_coding	27352589	27374486	+	25	ENSBTAT00000003027	782887	-0.190281	5.00068	5.77627	0.016244	0.492484	-0.0201865	5.00068	0.0639461	0.800364	0.918528	-0.0464219	5.00068	0.33308	0.563851	0.663865	0.0251892	5.00068	0.0882864	0.766367	0.811904
ENSBTAG00000002346	HSD3B7	3 beta-hydroxysteroid dehydrogenase type 7 [Source:RefSeq peptide;Acc:NP_001029868]	protein_coding	27375628	27379103	+	25	ENSBTAT00000003028	540229	0.123703	4.69672	0.395026	0.529669	1	0.636706	4.69672	10.4374	0.00123492	0.0177901	0.989624	4.69672	23.634	1.16509e-06	8.68574e-06	1.40125	4.69672	42.3367	7.68358e-11	5.60549e-10
ENSBTAG00000002347	MAST3	Uncharacterized protein [Source:UniProtKB/TrEMBL;Acc:E1BF05]	protein_coding	5002382	5033392	-	7	ENSBTAT00000061185, ENSBTAT00000036459	534230	0.0614985	4.62208	0.239048	0.624894	1	-0.340312	4.62208	7.33594	0.00675891	0.057665	0.433268	4.62208	12.1882	0.000480916	0.00178703	0.510338	4.62208	15.1813	9.76662e-05	0.000268734
ENSBTAG00000002348	SLC4A4	electrogenic sodium bicarbonate cotransporter 1 [Source:RefSeq peptide;Acc:NP_777030]	protein_coding	88182303	88541046	+	6	ENSBTAT00000003032	282360	0.0870021	0.744798	0.0562508	0.812523	1	-0.108406	0.744798	0.0884735	0.766127	0.900721	-0.83511	0.744798	4.82626	0.0280294	0.0587119	-1.39356	0.744798	11.8412	0.000579333	0.00138226
ENSBTAG00000002350	PIK3R2	Phosphatidylinositol 3-kinase regulatory subunit beta [Source:UniProtKB/Swiss-Prot;Acc:P23726]	protein_coding	4987071	4999686	-	7	ENSBTAT00000003033	282308	-0.0370595	4.91374	0.082362	0.774122	1	-0.275379	4.91374	4.41685	0.0355857	0.164713	-0.458862	4.91374	12.5428	0.000397736	0.00151304	-0.641587	4.91374	21.9071	2.86171e-06	1.02846e-05
ENSBTAG00000002352	GGA2	Uncharacterized protein [Source:UniProtKB/TrEMBL;Acc:F1MKY0]	protein_coding	21399496	21422261	-	25	ENSBTAT00000003035	517031	0.0287213	7.15932	0.11689	0.732432	1	0.0252123	7.15932	0.0893882	0.764956	0.90008	0.172966	7.15932	4.23069	0.0396993	0.0783347	0.0508285	7.15932	0.329191	0.566136	0.630756
ENSBTAG00000002356	BT.22438	RNA-binding protein 47 [Source:RefSeq peptide;Acc:NP_001192963]	protein_coding	61036570	61069416	-	6	ENSBTAT00000003040	540831	0.0795752	6.63534	0.426001	0.513958	1	0.540053	6.63534	19.5401	9.85079e-06	0.000546513	0.114739	6.63534	0.882714	0.347459	0.457989	0.834081	6.63534	41.2284	1.35438e-10	9.5254e-10
ENSBTAG00000002357	TICAM2	TIR domain-containing adapter molecule 2 [Source:UniProtKB/Swiss-Prot;Acc:Q2LGB7]	protein_coding	4374429	4391820	-	10	ENSBTAT00000003042	539350	-0.188494	5.52934	2.55397	0.110017	1	0.170636	5.52934	2.1404	0.143465	0.381294	0.196185	5.52934	2.82968	0.092537	0.158316	0.730451	5.52934	34.9305	3.41686e-09	1.97176e-08
ENSBTAG00000002362	APOLD1	apolipoprotein L domain-containing protein 1 [Source:RefSeq peptide;Acc:NP_001094650]	protein_coding	97520910	97524789	-	5	ENSBTAT00000003055	538827	0.446526	3.04712	1.9121	0.166731	1	0.945297	3.04712	8.4028	0.00374643	0.0386236	1.59337	3.04712	21.4203	3.68843e-06	2.41601e-05	1.82914	3.04712	26.1	3.24184e-07	1.35966e-06
ENSBTAG00000002363	SESN2	Sestrin-2 [Source:UniProtKB/Swiss-Prot;Acc:Q58CN8]	protein_coding	125698160	125714128	-	2	ENSBTAT00000042886, ENSBTAT00000063922	509863	-0.102751	3.55929	0.458751	0.498208	1	0.0723116	3.55929	0.230147	0.631415	0.824549	-0.148993	3.55929	1.00548	0.315987	0.425983	0.619731	3.55929	15.618	7.75138e-05	0.000216683
ENSBTAG00000002367	HCFC1R1	Host cell factor C1 regulator 1 [Source:UniProtKB/Swiss-Prot;Acc:Q2M2S6]	protein_coding	2442007	2443352	-	25	ENSBTAT00000031534	535210	-0.0446658	2.93778	0.118928	0.730201	1	-0.252607	2.93778	3.66353	0.0556158	0.217076	-0.0303216	2.93778	0.0534739	0.817125	0.868919	-0.135381	2.93778	0.942578	0.331616	0.404656
ENSBTAG00000002370	ZNF792	Uncharacterized protein [Source:UniProtKB/TrEMBL;Acc:G3X713]	protein_coding	45886846	45891786	-	18	ENSBTAT00000017105	519314	-0.209368	2.99151	2.68575	0.101249	1	0.156968	2.99151	1.46287	0.226474	0.495833	0.00281214	2.99151	0.00044312	0.983205	0.988093	-0.0471578	2.99151	0.11278	0.737001	0.78617
ENSBTAG00000002374	ARMC5	Uncharacterized protein [Source:UniProtKB/TrEMBL;Acc:E1BLT9]	protein_coding	27750890	27758215	+	25	ENSBTAT00000003076	515835	0.0103324	2.17208	0.00539484	0.941448	1	-0.111233	2.17208	0.633674	0.426011	0.689859	-0.493535	2.17208	11.8578	0.00057421	0.00208471	0.072393	2.17208	0.235293	0.627626	0.687323
ENSBTAG00000002376	PPIL1	Peptidyl-prolyl cis-trans isomerase-like 1 [Source:UniProtKB/Swiss-Prot;Acc:Q5E992]	protein_coding	10748954	10769296	-	23	ENSBTAT00000003071	508179	-0.0235108	4.79151	0.0646945	0.799224	1	0.0309923	4.79151	0.112583	0.737222	0.886743	0.0734366	4.79151	0.632564	0.426416	0.536582	0.0462326	4.79151	0.22124	0.638097	0.69719
ENSBTAG00000002377	PSMB2	Proteasome subunit beta type-2 [Source:UniProtKB/Swiss-Prot;Acc:Q5E9K0]	protein_coding	110720283	110756534	+	3	ENSBTAT00000003072	516919	0.0502993	6.49589	0.141981	0.706319	1	0.226848	6.49589	2.88063	0.0896511	0.290113	0.683511	6.49589	25.6067	4.18576e-07	3.50616e-06	1.28528	6.49589	79.676	4.41117e-19	1.09618e-17
ENSBTAG00000002378	NUCB1	Nucleobindin-1 [Source:UniProtKB/Swiss-Prot;Acc:Q0P569]	protein_coding	55939560	55955606	+	18	ENSBTAT00000003073	505351	0.0637762	8.14878	0.37005	0.542977	1	-0.0495983	8.14878	0.223701	0.636234	0.82741	-0.54356	8.14878	26.7156	2.35708e-07	2.09347e-06	-0.394229	8.14878	12.6455	0.000376479	0.000929741
ENSBTAG00000002381	ZDHHC5	Palmitoyltransferase ZDHHC5 [Source:UniProtKB/Swiss-Prot;Acc:E1BLT8]	protein_coding	82336096	82354378	+	15	ENSBTAT00000003078	533250	-0.011639	6.34798	0.0268474	0.869848	1	0.0552921	6.34798	0.602622	0.437579	0.697694	0.0731039	6.34798	1.04882	0.305779	0.414799	0.0793263	6.34798	1.10441	0.293299	0.364842
ENSBTAG00000002382	DDX10	probable ATP-dependent RNA helicase DDX10 [Source:RefSeq peptide;Acc:NP_001070349]	protein_coding	18644692	18952411	+	15	ENSBTAT00000003086	528483	0.0485613	5.47922	0.275844	0.599438	1	-0.0047229	5.47922	0.0025594	0.959652	0.984862	0.116606	5.47922	1.57758	0.20911	0.305333	0.167136	5.47922	2.89479	0.0888661	0.128812
ENSBTAG00000002385	SLC35E4	solute carrier family 35 member E4 [Source:RefSeq peptide;Acc:NP_001192834]	protein_coding	71733169	71739085	+	17	ENSBTAT00000003082	523783	-0.121999	0.672372	0.447933	0.503318	1	-0.212742	0.672372	1.59642	0.206411	0.468967	-0.0684727	0.672372	0.124095	0.724635	0.799366	0.357252	0.672372	2.58397	0.10795	0.153235
ENSBTAG00000002389	MED19	mediator of RNA polymerase II transcription subunit 19 [Source:RefSeq peptide;Acc:NP_001098818]	protein_coding	82355403	82363432	-	15	ENSBTAT00000003099	509245	-0.0393193	5.22879	0.151007	0.697575	1	0.119935	5.22879	1.40895	0.23523	0.505099	-0.0253154	5.22879	0.062157	0.803119	0.859082	0.199085	5.22879	3.39176	0.0655228	0.0983707
ENSBTAG00000002392	ANK2	Uncharacterized protein [Source:UniProtKB/TrEMBL;Acc:F1MQL2]	protein_coding	13389038	13529927	-	6	ENSBTAT00000003097, ENSBTAT00000063062, ENSBTAT00000063504	NA	0.329808	4.37145	0.690565	0.405972	1	1.04061	4.37145	6.75182	0.00936523	0.0710162	4.51901	4.37145	90.3639	1.98146e-21	5.25219e-19	6.27853	4.37145	136.638	1.4468e-31	2.50107e-29
ENSBTAG00000002393	C6ORF89	Uncharacterized protein [Source:UniProtKB/TrEMBL;Acc:E1B779]	protein_coding	10773265	10809544	+	23	ENSBTAT00000047590	618886	0.0827506	5.17828	0.748654	0.386903	1	-0.0920986	5.17828	0.914424	0.338943	0.613399	-0.422156	5.17828	19.6686	9.21001e-06	5.41168e-05	-0.322288	5.17828	10.3142	0.00132009	0.00291972
ENSBTAG00000002394	TMEM44	transmembrane protein 44 [Source:RefSeq peptide;Acc:NP_001092601]	protein_coding	73516016	73559858	+	1	ENSBTAT00000032260	100336241, 614057	0.16265	-0.0734926	0.230101	0.631449	1	-0.408337	-0.0734926	1.39391	0.237746	0.507304	0.760015	-0.0734926	4.53517	0.0332052	0.067497	1.13664	-0.0734926	9.33332	0.00225024	0.00476409
ENSBTAG00000002395	HPS3	Hermansky-Pudlak syndrome 3 protein [Source:RefSeq peptide;Acc:NP_001178106]	protein_coding	119944594	119985509	-	1	ENSBTAT00000003112	783104	-0.0351866	5.94389	0.0553292	0.814037	1	-0.574007	5.94389	14.4349	0.000145088	0.00397323	-0.938566	5.94389	38.4204	5.70319e-10	1.00041e-08	-0.769128	5.94389	23.4871	1.25756e-06	4.79547e-06
ENSBTAG00000002398	BT.92826	zinc finger protein 567 [Source:RefSeq peptide;Acc:NP_001075068]	protein_coding	47089349	47118008	-	18	ENSBTAT00000018075	532421	-0.157993	2.65298	1.49653	0.221207	1	-0.11948	2.65298	0.847777	0.357182	0.631127	-0.278023	2.65298	4.66054	0.0308634	0.0636367	-0.689856	2.65298	23.676	1.13995e-06	4.38621e-06
ENSBTAG00000002402	BT.4977	cation-independent mannose-6-phosphate receptor [Source:RefSeq peptide;Acc:NP_776777]	protein_coding	97638172	97740003	+	9	ENSBTAT00000037678	281849	0.0220861	7.19249	0.021258	0.884078	1	0.0468887	7.19249	0.0956895	0.757065	0.895815	-0.102864	7.19249	0.460805	0.497248	0.603559	-0.900758	7.19249	31.15	2.38839e-08	1.22007e-07
ENSBTAG00000002404	TMX2	Thioredoxin-related transmembrane protein 2 [Source:UniProtKB/Swiss-Prot;Acc:Q2TBU2]	protein_coding	82363844	82372527	+	15	ENSBTAT00000003111, ENSBTAT00000043809	509244	-0.00524477	5.26928	0.00503367	0.943439	1	-0.119285	5.26928	2.57189	0.108778	0.324766	-0.0492534	5.26928	0.441424	0.506436	0.611828	0.0367525	5.26928	0.217091	0.641266	0.700011
ENSBTAG00000002411	CTNND1	catenin delta-1 [Source:RefSeq peptide;Acc:NP_001179331]	protein_coding	82283934	82329276	+	15	ENSBTAT00000043778	515187	-0.0689354	7.59265	0.424723	0.51459	1	0.220169	7.59265	4.35187	0.0369682	0.168382	0.340683	7.59265	10.3538	0.00129207	0.00420397	0.465834	7.59265	17.3403	3.12494e-05	9.37247e-05
ENSBTAG00000002412	CYB5B	cytochrome b5 type B [Source:RefSeq peptide;Acc:NP_001157254]	protein_coding	36674604	36696376	+	18	ENSBTAT00000003129	506370	0.0713132	5.98134	0.872183	0.350352	1	0.219928	5.98134	8.22934	0.00412185	0.0414898	0.102176	5.98134	1.77409	0.182877	0.274522	0.338728	5.98134	17.4899	2.8884e-05	8.72412e-05
ENSBTAG00000002413	MCAT	malonyl-CoA-acyl carrier protein transacylase, mitochondrial [Source:RefSeq peptide;Acc:NP_001231106]	protein_coding	114576427	114588012	-	5	ENSBTAT00000003130	508130	-0.0810251	3.23164	0.588875	0.442855	1	0.069756	3.23164	0.439637	0.507298	0.745662	0.231658	3.23164	4.60814	0.0318206	0.0651641	0.526831	3.23164	20.9986	4.59628e-06	1.59976e-05
ENSBTAG00000002415	BT.81335	Tetraspanin-3 [Source:UniProtKB/Swiss-Prot;Acc:Q3SZR9]	protein_coding	32706742	32719331	-	21	ENSBTAT00000003131	616881	0.0275577	4.64966	0.0599475	0.806579	1	-0.288987	4.64966	6.3716	0.0115961	0.0806273	-0.570811	4.64966	25.6318	4.13168e-07	3.46816e-06	-0.710864	4.64966	35.6162	2.40279e-09	1.41814e-08
ENSBTAG00000002416		Uncharacterized protein [Source:UniProtKB/TrEMBL;Acc:E1BAL7]	protein_coding	54905023	54951326	+	3	ENSBTAT00000019081	NA	0.151582	5.79382	0.17644	0.674451	1	0.659548	5.79382	3.28555	0.0698923	0.249529	1.71602	5.79382	21.0051	4.58058e-06	2.93433e-05	3.50911	5.79382	68.5401	1.24325e-16	2.13375e-15
ENSBTAG00000002417	RAB30	Ras-related protein Rab-30 [Source:UniProtKB/Swiss-Prot;Acc:Q17QB7]	protein_coding	12658760	12754007	+	29	ENSBTAT00000003135	540583	-0.221565	3.09472	0.502516	0.478397	1	-0.603611	3.09472	3.65365	0.0559466	0.217655	-1.11764	3.09472	12.2241	0.000471753	0.00175626	-1.23849	3.09472	13.4352	0.000246947	0.000631557
ENSBTAG00000002418	C15ORF42	Uncharacterized protein [Source:UniProtKB/TrEMBL;Acc:E1BPF2]	protein_coding	21436441	21478472	+	21	ENSBTAT00000003143	529868	-0.211278	1.24333	0.328309	0.566657	1	-0.277679	1.24333	0.539169	0.462777	0.717164	-1.16892	1.24333	10.7585	0.001038	0.00347789	-0.669755	1.24333	3.25516	0.0711991	0.105867
ENSBTAG00000002419	PIGM	GPI mannosyltransferase 1 [Source:RefSeq peptide;Acc:NP_001015563]	protein_coding	9762001	9765432	+	3	ENSBTAT00000003140	509680	0.0831611	4.21532	0.398008	0.52812	1	0.222965	4.21532	2.84771	0.091504	0.294194	0.378181	4.21532	8.18621	0.004221	0.0116627	0.709055	4.21532	25.4349	4.57567e-07	1.87234e-06
ENSBTAG00000002422	BCL9	Uncharacterized protein [Source:UniProtKB/TrEMBL;Acc:E1BPF3]	protein_coding	22106734	22120933	-	3	ENSBTAT00000003141	788729	-0.0749524	2.28136	0.250148	0.616971	1	-0.215732	2.28136	1.91471	0.166441	0.415557	-0.287727	2.28136	3.75286	0.0527173	0.0995271	-0.816372	2.28136	24.7442	6.54664e-07	2.61427e-06
ENSBTAG00000002423	PSMD12	26S proteasome non-ATPase regulatory subunit 12 [Source:UniProtKB/Swiss-Prot;Acc:Q2KJ25]	protein_coding	50114345	50134716	+	19	ENSBTAT00000003145	538204	-0.000839689	7.41399	7.79783e-05	0.992954	1	0.300441	7.41399	9.95415	0.00160487	0.0213887	0.541738	7.41399	31.9968	1.5443e-08	1.8569e-07	0.86258	7.41399	72.1027	2.04286e-17	3.9686e-16
ENSBTAG00000002428	PPA2	inorganic pyrophosphatase 2, mitochondrial [Source:RefSeq peptide;Acc:NP_001069864]	protein_coding	20984354	21082553	+	6	ENSBTAT00000003165	615820	0.104118	4.48781	0.518873	0.471323	1	-0.28536	4.48781	3.84839	0.0497937	0.202823	-0.246081	4.48781	2.86202	0.0906936	0.155631	-0.631123	4.48781	16.6451	4.50667e-05	0.000131496
ENSBTAG00000002431	TRIM24	Uncharacterized protein [Source:UniProtKB/TrEMBL;Acc:F1MP49]	protein_coding	102977535	103090730	+	4	ENSBTAT00000003151	537246	-0.0108843	4.92763	0.0150178	0.902466	1	-0.0696405	4.92763	0.616945	0.432185	0.693542	-0.212324	4.92763	5.71242	0.0168453	0.0381056	-0.434199	4.92763	21.2517	4.02749e-06	1.41252e-05
ENSBTAG00000002432	ABHD13	abhydrolase domain-containing protein 13 [Source:RefSeq peptide;Acc:NP_001094559]	protein_coding	87630497	87631510	+	12	ENSBTAT00000003149	513848	0.881763	4.93405	40.0219	2.51137e-10	1.42311e-06	0.994756	4.93405	49.0719	2.46749e-12	4.80836e-09	0.605661	4.93405	18.2006	1.98816e-05	0.000105775	0.999454	4.93405	44.0665	3.17405e-11	2.45828e-10
ENSBTAG00000002434	WDR18	WD repeat-containing protein 18 [Source:UniProtKB/Swiss-Prot;Acc:Q3SZD4]	protein_coding	45121040	45126444	+	7	ENSBTAT00000003156	533356	0.0867008	3.28623	0.809408	0.368295	1	-0.144917	3.28623	2.15891	0.141745	0.378663	-0.10561	3.28623	1.19669	0.273985	0.3802	0.0437308	3.28623	0.181553	0.670042	0.727032
ENSBTAG00000002435	PTPRE	receptor-type tyrosine-protein phosphatase epsilon [Source:RefSeq peptide;Acc:NP_001192460]	protein_coding	47801368	47842727	+	26	ENSBTAT00000003163	505285	-0.0168862	6.72479	0.0324748	0.85699	1	0.2554	6.72479	7.46422	0.00629373	0.0549712	0.0766868	6.72479	0.667131	0.414054	0.524738	0.310418	6.72479	9.8487	0.00169952	0.00369317
ENSBTAG00000002444	MKI67	Uncharacterized protein [Source:UniProtKB/TrEMBL;Acc:E1BPD7]	protein_coding	47851223	47879459	-	26	ENSBTAT00000003173, ENSBTAT00000063103	NA	-0.18795	6.12997	0.354507	0.551573	1	-0.00955314	6.12997	0.000920948	0.97579	0.991416	-1.16516	6.12997	13.0046	0.000310723	0.00121439	-0.94913	6.12997	7.8331	0.0051298	0.0100292
ENSBTAG00000002445	ZNF783	Uncharacterized protein [Source:UniProtKB/TrEMBL;Acc:F1MP35]	protein_coding	113141788	113150955	+	4	ENSBTAT00000003175	NA	-0.0380817	1.79254	0.071497	0.789169	1	-0.181885	1.79254	1.60158	0.205679	0.468029	0.182921	1.79254	1.50062	0.220577	0.318296	-0.328892	1.79254	4.4412	0.0350816	0.0564106
ENSBTAG00000002450	FAM111A	Uncharacterized protein [Source:UniProtKB/TrEMBL;Acc:F1MNU1]	protein_coding	83602863	83605727	+	15	ENSBTAT00000003182	NA	-0.185822	3.59693	0.633422	0.426103	1	0.126934	3.59693	0.315918	0.574071	0.791054	1.36115	3.59693	35.2837	2.85009e-09	4.20742e-08	1.39337	3.59693	32.3287	1.30176e-08	6.92567e-08
ENSBTAG00000002452	ASCC2	activating signal cointegrator 1 complex subunit 2 [Source:RefSeq peptide;Acc:NP_001015524]	protein_coding	71057877	71093887	-	17	ENSBTAT00000003186, ENSBTAT00000044508	505503	-0.00369534	5.60719	0.0018919	0.965306	1	-0.104415	5.60719	1.51786	0.217944	0.483744	-0.260506	5.60719	9.45821	0.00210206	0.00640281	-0.267619	5.60719	8.86485	0.00290714	0.00598178
ENSBTAG00000002454	ALG2	alpha-1,3/1,6-mannosyltransferase ALG2 [Source:RefSeq peptide;Acc:NP_001076960]	protein_coding	64718466	64722833	-	8	ENSBTAT00000003187	538899	0.0499463	3.7948	0.279708	0.596893	1	0.0402922	3.7948	0.186942	0.665474	0.844244	0.1857	3.7948	3.91017	0.0479946	0.0921396	0.199441	3.7948	4.00174	0.0454533	0.0711412
ENSBTAG00000002455	KLHL8	Uncharacterized protein [Source:UniProtKB/TrEMBL;Acc:E1BPB7]	protein_coding	103844033	103871753	-	6	ENSBTAT00000003191	532960	0.140647	6.8825	0.632849	0.426312	1	0.872358	6.8825	24.0124	9.57196e-07	9.84262e-05	1.13522	6.8825	40.3025	2.17529e-10	4.22588e-09	1.32321	6.8825	48.9134	2.67518e-12	2.43028e-11
ENSBTAG00000002457	SEC61B	protein transport protein Sec61 subunit beta [Source:RefSeq peptide;Acc:NP_001068760]	protein_coding	64722966	64731269	+	8	ENSBTAT00000003190	506986	0.127451	5.7108	1.99687	0.157625	1	0.0805335	5.7108	0.794589	0.372716	0.644873	0.269116	5.7108	8.82526	0.0029709	0.00861373	0.370037	5.7108	14.8605	0.000115763	0.000314538
ENSBTAG00000002458	NUP155	nuclear pore complex protein Nup155 [Source:RefSeq peptide;Acc:NP_001179036]	protein_coding	36999199	37048887	+	20	ENSBTAT00000003193	506738	0.13312	5.21418	1.91499	0.16641	1	0.155101	5.21418	2.62601	0.105125	0.318663	0.169608	5.21418	3.1588	0.0755189	0.134346	0.0337945	5.21418	0.109801	0.740371	0.789129
ENSBTAG00000002460	ACTL6A	actin-like protein 6A [Source:RefSeq peptide;Acc:NP_001098505]	protein_coding	88129517	88160918	-	1	ENSBTAT00000037228	100125416	0.0200968	4.95177	0.0637005	0.80074	1	-0.103529	4.95177	1.68899	0.193734	0.454488	0.126644	4.95177	2.50572	0.113433	0.187193	-0.13081	4.95177	2.32176	0.127576	0.177508
ENSBTAG00000002462	BT.24917	39S ribosomal protein L47, mitochondrial precursor [Source:RefSeq peptide;Acc:NP_001070369]	protein_coding	88111912	88129274	+	1	ENSBTAT00000003195	534317	0.0849538	4.40264	0.720124	0.396103	1	0.0508689	4.40264	0.255989	0.612889	0.814898	0.0632026	4.40264	0.403813	0.525126	0.629017	0.347818	4.40264	10.6483	0.00110171	0.00247621
ENSBTAG00000002463	NDUFB5	NADH dehydrogenase [ubiquinone] 1 beta subcomplex subunit 5, mitochondrial [Source:UniProtKB/Swiss-Prot;Acc:Q02380]	protein_coding	88096667	88111780	-	1	ENSBTAT00000003197	338061	0.0437749	5.88442	0.157603	0.691373	1	0.0997508	5.88442	0.811816	0.367584	0.640453	0.0403714	5.88442	0.133425	0.714908	0.790967	0.0611202	5.88442	0.272579	0.601607	0.663336
ENSBTAG00000002467	FAM173A	protein FAM173A [Source:RefSeq peptide;Acc:NP_001182758]	protein_coding	618418	619923	+	25	ENSBTAT00000003200	530342	0.414711	0.306577	3.77963	0.0518802	0.847209	-0.269175	0.306577	1.42788	0.232111	0.502078	-0.354155	0.306577	2.38688	0.122357	0.199081	-0.802723	0.306577	9.1136	0.00253716	0.00530562
ENSBTAG00000002468	RPS28	40S ribosomal protein S28 [Source:UniProtKB/Swiss-Prot;Acc:Q56JX6]	protein_coding	18198992	18200124	+	7	ENSBTAT00000003201	282877	0.137763	4.41465	2.06146	0.151065	1	0.127771	4.41465	1.74181	0.186909	0.445178	-0.251657	4.41465	6.8627	0.00880137	0.0218214	-0.545253	4.41465	28.3945	9.89459e-08	4.54808e-07
ENSBTAG00000002470	CCDC78	Uncharacterized protein [Source:UniProtKB/TrEMBL;Acc:E1BNT9]	protein_coding	620322	623768	-	25	ENSBTAT00000003211	511835	0.352899	-0.151109	1.29353	0.255399	1	-0.669544	-0.151109	3.95668	0.0466856	0.194844	-0.82926	-0.151109	6.75495	0.00934882	0.0229828	-1.80235	-0.151109	23.2725	1.40596e-06	5.31715e-06
ENSBTAG00000002472	CASP9	caspase-9 [Source:RefSeq peptide;Acc:NP_001192433]	protein_coding	53250584	53273042	+	16	ENSBTAT00000003205	100140945	-0.00491867	5.56048	0.00135442	0.970642	1	-0.0698717	5.56048	0.273001	0.601326	0.807167	0.00698124	5.56048	0.00275118	0.958169	0.969548	0.111117	5.56048	0.620487	0.430866	0.505446
ENSBTAG00000002473	ANGPTL4	Angiopoietin-related protein 4 [Source:UniProtKB/Swiss-Prot;Acc:Q2KJ51]	protein_coding	18236517	18243581	+	7	ENSBTAT00000003204	509963	-0.220113	2.79443	0.741293	0.389247	1	-0.636162	2.79443	6.29689	0.012095	0.0829131	-1.30315	2.79443	26.3584	2.83586e-07	2.47811e-06	-1.84572	2.79443	44.793	2.19005e-11	1.74619e-10
ENSBTAG00000002474	MAD1L1	mitotic spindle assembly checkpoint protein MAD1 [Source:RefSeq peptide;Acc:NP_001095514]	protein_coding	41535263	41778055	+	25	ENSBTAT00000003210	517837	0.0873512	4.00722	0.901218	0.342455	1	-0.205826	4.00722	4.60364	0.0319041	0.154137	0.0823015	4.00722	0.770236	0.380144	0.490519	-0.136632	4.00722	1.85612	0.173073	0.231772
ENSBTAG00000002475	RAB11B	Ras-related protein Rab-11B [Source:UniProtKB/Swiss-Prot;Acc:Q3MHP2]	protein_coding	18249534	18259141	+	7	ENSBTAT00000003206	532723	-0.0164367	6.11687	0.036529	0.848427	1	-0.0546639	6.11687	0.399869	0.527157	0.758936	-0.347765	6.11687	16.1778	5.76668e-05	0.000273499	-0.320921	6.11687	12.3061	0.000451485	0.00110197
ENSBTAG00000002476	DNAJC16	dnaJ homolog subfamily C member 16 [Source:RefSeq peptide;Acc:NP_001094561]	protein_coding	53208896	53248680	-	16	ENSBTAT00000003212	514510	0.0826874	5.47597	1.09798	0.29471	1	0.0602729	5.47597	0.595077	0.440463	0.700232	-0.00612881	5.47597	0.00618731	0.937303	0.956632	0.0223682	5.47597	0.0737208	0.785994	0.82865
ENSBTAG00000002477	FTSJ2	putative ribosomal RNA methyltransferase 2 [Source:RefSeq peptide;Acc:NP_001178187]	protein_coding	41527726	41533975	+	25	ENSBTAT00000003214	790010	-0.0331746	3.3216	0.076951	0.781473	1	-0.056912	3.3216	0.222213	0.637359	0.828087	0.00189177	3.3216	0.000242924	0.987565	0.991471	-0.368128	3.3216	7.75415	0.00535894	0.0104225
ENSBTAG00000002478	BT.104930	Uncharacterized protein [Source:UniProtKB/TrEMBL;Acc:E1BLC0]	protein_coding	53199433	53208249	+	16	ENSBTAT00000044729	514509	-0.00140891	5.63103	7.16099e-05	0.993248	1	0.371093	5.63103	5.02452	0.0249908	0.132426	1.81934	5.63103	111.543	4.49829e-26	5.96174e-23	2.86247	5.63103	230.313	5.09516e-52	6.0775e-48
ENSBTAG00000002479	BT.24745	pantothenate kinase 4 [Source:RefSeq peptide;Acc:NP_001076898]	protein_coding	51589109	51604672	+	16	ENSBTAT00000003219	514589	-0.110618	3.92962	1.66438	0.197013	1	0.104089	3.92962	1.45734	0.227353	0.496151	0.018294	3.92962	0.0438368	0.834157	0.882234	0.115798	3.92962	1.54042	0.214555	0.278964
ENSBTAG00000002480	NUDT1	Uncharacterized protein [Source:UniProtKB/TrEMBL;Acc:F1MLL8]	protein_coding	41522214	41527685	-	25	ENSBTAT00000003218	525496	-0.0578041	1.87153	0.139523	0.708756	1	0.0788589	1.87153	0.251988	0.615679	0.816366	0.0600762	1.87153	0.133848	0.714475	0.790562	-0.314101	1.87153	2.811	0.0936201	0.134721
ENSBTAG00000002481	HAGHL	hydroxyacylglutathione hydrolase-like protein [Source:RefSeq peptide;Acc:NP_001069008]	protein_coding	624818	627214	+	25	ENSBTAT00000003220	511836	0.119602	2.57698	1.22182	0.269005	1	-0.015697	2.57698	0.0205044	0.886137	0.956114	0.0181678	2.57698	0.026193	0.87143	0.910354	-0.0689066	2.57698	0.332018	0.564473	0.629314
ENSBTAG00000002484	NARFL	Cytosolic Fe-S cluster assembly factor NARFL [Source:UniProtKB/Swiss-Prot;Acc:A4FV58]	protein_coding	627456	633977	-	25	ENSBTAT00000003225	511837	0.0147903	4.12894	0.020954	0.884904	1	-0.0780571	4.12894	0.601737	0.437916	0.698044	0.0478705	4.12894	0.227352	0.633494	0.723855	-0.197292	4.12894	3.32213	0.0683533	0.102081
ENSBTAG00000002485	TNS1	tensin-1 [Source:RefSeq peptide;Acc:NP_777191]	protein_coding	106627006	106773157	-	2	ENSBTAT00000003229	286798	-0.0836005	5.02263	0.237223	0.626219	1	-0.264749	5.02263	2.415	0.120178	0.343831	-0.0208377	5.02263	0.0145105	0.904119	0.935166	-0.023421	5.02263	0.0166927	0.897199	0.920822
ENSBTAG00000002487	UBE3A	ubiquitin-protein ligase E3A [Source:RefSeq peptide;Acc:NP_001091932]	protein_coding	2346814	2410193	-	21	ENSBTAT00000049743	533136	-0.0516813	6.71166	0.477783	0.489428	1	0.207753	6.71166	7.7736	0.00530154	0.0492498	0.170506	6.71166	5.23583	0.0221263	0.0480646	0.208754	6.71166	7.02827	0.00802327	0.0149698
ENSBTAG00000002490	CHPT1	Cholinephosphotransferase 1 [Source:UniProtKB/Swiss-Prot;Acc:Q1LZE6]	protein_coding	65852754	65882216	+	5	ENSBTAT00000003236	511291	0.148249	7.43459	0.739652	0.389773	1	0.0291278	7.43459	0.0285046	0.865928	0.947377	-0.672526	7.43459	15.013	0.000106772	0.000474509	-0.890426	7.43459	23.5155	1.23914e-06	4.73155e-06
ENSBTAG00000002492	SYCP3	synaptonemal complex protein 3 [Source:RefSeq peptide;Acc:NP_001035678]	protein_coding	65881780	65888886	-	5	ENSBTAT00000027778	615896	0.167216	2.85067	0.657214	0.417545	1	-0.337556	2.85067	2.61795	0.105661	0.319371	-0.744468	2.85067	13.142	0.000288742	0.00113893	-0.640826	2.85067	8.61233	0.00333894	0.00678135
ENSBTAG00000002493	VPS35	Vacuolar protein sorting-associated protein 35 [Source:UniProtKB/Swiss-Prot;Acc:Q2HJG5]	protein_coding	15038821	15066463	-	18	ENSBTAT00000003239	521864	0.0847694	8.00089	0.918402	0.337895	1	-0.144414	8.00089	2.66766	0.102407	0.314092	0.0760042	8.00089	0.740029	0.389652	0.499599	0.0355065	8.00089	0.145216	0.703149	0.755654
ENSBTAG00000002495	BRD4	Uncharacterized protein [Source:UniProtKB/TrEMBL;Acc:E1BNS3]	protein_coding	8873859	8906100	+	7	ENSBTAT00000003242	614048	-0.0584458	7.38909	0.474496	0.490926	1	0.13232	7.38909	2.43977	0.118293	0.34086	-0.0354499	7.38909	0.174929	0.675768	0.758498	0.20061	7.38909	5.03063	0.0249029	0.0414457
ENSBTAG00000002500	FBXL15	F-box/LRR-repeat protein 15 [Source:UniProtKB/Swiss-Prot;Acc:E1BNS0]	protein_coding	22917659	22919707	+	26	ENSBTAT00000003249	NA	0.314873	0.485929	2.48234	0.115131	1	-0.2386	0.485929	1.32215	0.250206	0.522854	-0.296439	0.485929	1.99475	0.157845	0.244485	0.0161328	0.485929	0.00516725	0.942694	0.958199
ENSBTAG00000002501	CUEDC2	CUE domain-containing protein 2 [Source:UniProtKB/TrEMBL;Acc:E1BNR3]	protein_coding	22919818	22921523	-	26	ENSBTAT00000003250	NA	0.0525652	4.71042	0.290954	0.58961	1	-0.0994393	4.71042	1.03148	0.309811	0.582048	-0.116351	4.71042	1.41098	0.234895	0.334866	-0.129462	4.71042	1.54843	0.213368	0.277602
ENSBTAG00000002503	BSCL2	Seipin [Source:UniProtKB/Swiss-Prot;Acc:Q5E9P6]	protein_coding	41713367	41724760	-	29	ENSBTAT00000003254	513558	0.0731878	4.90294	0.557449	0.45529	1	-0.0575911	4.90294	0.338973	0.560422	0.782223	-0.522709	4.90294	28.4056	9.83794e-08	9.63917e-07	-0.605057	4.90294	33.5675	6.88351e-09	3.79947e-08
ENSBTAG00000002504	IREB2	Uncharacterized protein [Source:UniProtKB/TrEMBL;Acc:E1BNR2]	protein_coding	31352398	31401775	+	21	ENSBTAT00000003252	NA	-0.0948205	6.38412	1.49728	0.22109	1	0.101851	6.38412	1.73559	0.187699	0.446057	0.0345788	6.38412	0.199103	0.655446	0.741691	0.200827	6.38412	6.04295	0.0139619	0.0246869
ENSBTAG00000002507	ATP5A1	ATP synthase subunit alpha, mitochondrial precursor [Source:RefSeq peptide;Acc:NP_777109]	protein_coding	46300459	46309366	-	24	ENSBTAT00000003259	282578	0.0922548	9.37938	0.812119	0.367495	1	0.0896958	9.37938	0.767591	0.380963	0.650835	-0.110244	9.37938	1.15717	0.282053	0.388491	-0.1655	9.37938	2.34476	0.125705	0.175328
ENSBTAG00000002510	HNRNPUL2	heterogeneous nuclear ribonucleoprotein U-like protein 2 [Source:RefSeq peptide;Acc:NP_001193174]	protein_coding	41730792	41739870	-	29	ENSBTAT00000003261	616476	-0.0402252	8.04143	0.222484	0.637154	1	-0.186087	8.04143	4.75461	0.0292199	0.146371	-0.231593	8.04143	7.38101	0.00659163	0.0170701	-0.0842211	8.04143	0.878993	0.348478	0.422208
ENSBTAG00000002512	HAUS1	HAUS augmin-like complex subunit 1 [Source:UniProtKB/Swiss-Prot;Acc:Q2TBK4]	protein_coding	46312277	46323387	+	24	ENSBTAT00000003262	528378	-0.000801478	3.86494	8.13296e-05	0.992804	1	0.112893	3.86494	1.62132	0.202908	0.464904	0.0838067	3.86494	0.859894	0.353768	0.464474	-0.034884	3.86494	0.127179	0.721375	0.771848
ENSBTAG00000002516	BT.65196	Coiled-coil domain-containing protein 130 [Source:UniProtKB/Swiss-Prot;Acc:Q5EA37]	protein_coding	12929338	12933843	+	7	ENSBTAT00000003269, ENSBTAT00000017226	614791	-0.145907	3.90651	2.18031	0.139786	1	0.000252304	3.90651	6.50457e-06	0.997965	0.99897	-0.0849967	3.90651	0.732749	0.391993	0.502062	-0.063031	3.90651	0.354638	0.551499	0.617795
ENSBTAG00000002520	CUGBP1	CUGBP Elav-like family member 1 [Source:RefSeq peptide;Acc:NP_001094682]	protein_coding	78490888	78570865	-	15	ENSBTAT00000003274	540475	-0.0857673	4.39217	0.43569	0.50921	1	0.400552	4.39217	9.63831	0.00190561	0.0243621	0.757547	4.39217	33.0536	8.96518e-09	1.15858e-07	1.03388	4.39217	55.1982	1.08966e-13	1.19792e-12
ENSBTAG00000002522	SYT5	synaptotagmin-5 [Source:RefSeq peptide;Acc:NP_001077213]	protein_coding	62700854	62707444	+	18	ENSBTAT00000003272	539616	0.162315	1.78595	0.481291	0.487838	1	-0.326538	1.78595	1.89821	0.168278	0.41739	-1.34552	1.78595	34.8224	3.61196e-09	5.18453e-08	-1.1669	1.78595	23.8223	1.0565e-06	4.08492e-06
ENSBTAG00000002524	MRI1	Methylthioribose-1-phosphate isomerase [Source:UniProtKB/Swiss-Prot;Acc:Q2NL31]	protein_coding	12934835	12941251	+	7	ENSBTAT00000003273	534734	0.0885131	2.42774	0.404388	0.524832	1	-0.558966	2.42774	15.4273	8.57418e-05	0.00269139	-0.0748495	2.42774	0.295436	0.586758	0.684217	-0.424893	2.42774	8.21256	0.00416015	0.00828834
ENSBTAG00000002525	C7H19orf53	Leydig cell tumor 10 kDa protein homolog [Source:UniProtKB/Swiss-Prot;Acc:Q148I0]	protein_coding	12942938	12948365	+	7	ENSBTAT00000003276	614800	0.0693985	3.46836	0.244649	0.620869	1	-0.3666	3.46836	6.68583	0.00971821	0.0731811	-0.301455	3.46836	4.8878	0.0270471	0.0569897	-0.575335	3.46836	15.6365	7.67564e-05	0.000214817
ENSBTAG00000002526	BDH2	3-hydroxybutyrate dehydrogenase type 2 [Source:RefSeq peptide;Acc:NP_001029660]	protein_coding	23047057	23077431	+	6	ENSBTAT00000003277	515321	0.16389	4.33694	0.807743	0.368788	1	-0.0740423	4.33694	0.163068	0.686348	0.857611	-1.3964	4.33694	54.8579	1.29567e-13	5.64043e-12	-1.49717	4.33694	56.8357	4.73782e-14	5.50806e-13
ENSBTAG00000002527	ZSWIM4	Uncharacterized protein [Source:UniProtKB/TrEMBL;Acc:F1MLA3]	protein_coding	12959854	12977638	+	7	ENSBTAT00000003278	NA	0.0730066	3.04127	0.132202	0.716159	1	0.751828	3.04127	14.3014	0.000155746	0.00411365	1.5068	3.04127	52.02	5.49395e-13	1.93083e-11	1.7919	3.04127	65.0785	7.1973e-16	1.09223e-14
ENSBTAG00000002528	EIF3A	eukaryotic translation initiation factor 3 subunit A [Source:RefSeq peptide;Acc:NP_001193243]	protein_coding	39585658	39616179	-	26	ENSBTAT00000061515	506564	-0.121887	9.11183	2.1779	0.140005	1	-0.0112803	9.11183	0.0186763	0.891298	0.957624	-0.113113	9.11183	1.87439	0.170973	0.260522	-0.132471	9.11183	2.31473	0.128154	0.17816
ENSBTAG00000002531	ARHGAP10	Rho GTPase-activating protein 10 [Source:UniProtKB/Swiss-Prot;Acc:Q08DP6]	protein_coding	10182664	10560361	-	17	ENSBTAT00000003283	510704	0.0363909	7.3975	0.222786	0.636925	1	0.246648	7.3975	10.1793	0.00142025	0.0197445	-0.166418	7.3975	4.61079	0.0317714	0.0651132	0.0239714	7.3975	0.0862739	0.768969	0.814082
ENSBTAG00000002534	EEF1E1	eukaryotic translation elongation factor 1 epsilon-1 [Source:RefSeq peptide;Acc:NP_001035689]	protein_coding	47219514	47235324	+	23	ENSBTAT00000003285	617105, 782393	-0.0437174	4.52637	0.115353	0.73413	1	-0.228087	4.52637	3.11599	0.0775273	0.265656	0.0819356	4.52637	0.405248	0.524391	0.628321	-0.220629	4.52637	2.5875	0.107711	0.152931
ENSBTAG00000002539	BT.56496	TRIO and F-actin-binding protein [Source:RefSeq peptide;Acc:NP_001193373]	protein_coding	110040663	110092020	+	5	ENSBTAT00000042716, ENSBTAT00000003297	511680	0.0625911	3.76977	0.249737	0.61726	1	-0.14416	3.76977	1.40939	0.235158	0.505099	-0.255396	3.76977	4.41114	0.0357051	0.0717349	-0.343815	3.76977	7.09158	0.0077447	0.0145295
ENSBTAG00000002542	KRCC1	Lysine-rich coiled-coil protein 1 [Source:UniProtKB/Swiss-Prot;Acc:Q17QQ9]	protein_coding	47874692	47879023	+	11	ENSBTAT00000044927	507166	0.00682566	7.78617	0.00581779	0.939201	1	-0.106183	7.78617	1.42117	0.233211	0.503582	-0.178873	7.78617	4.02603	0.0448034	0.0869249	-0.447568	7.78617	22.5039	2.09715e-06	7.71824e-06
ENSBTAG00000002549	PTMA	Prothymosin alpha Thymosin alpha-1 [Source:UniProtKB/Swiss-Prot;Acc:P01252]	protein_coding	120227920	120232987	+	2	ENSBTAT00000003305	786336, 100336073, 615626	-0.0192172	8.90419	0.0427661	0.836166	1	-0.13472	8.90419	2.09999	0.1473	0.386919	-0.16481	8.90419	3.14102	0.0763459	0.135433	-0.49239	8.90419	25.1304	5.35825e-07	2.17614e-06
ENSBTAG00000002550			pseudogene	62506125	62506524	-	6	ENSBTAT00000003304	784473	0.0829935	5.79477	0.521152	0.470351	1	-0.0958641	5.79477	0.693229	0.405068	0.672277	-0.1596	5.79477	1.90949	0.16702	0.255806	-0.413371	5.79477	11.4465	0.00071629	0.00167331
ENSBTAG00000002554	BT.44028	protein FAM115A [Source:RefSeq peptide;Acc:NP_001092524]	protein_coding	107839226	107876940	-	4	ENSBTAT00000057182	533126	0.027606	1.88784	0.00812581	0.928173	1	-0.300488	1.88784	0.929457	0.335004	0.609228	0.141878	1.88784	0.214524	0.643245	0.731984	0.534387	1.88784	2.96492	0.0850887	0.12403
ENSBTAG00000002557	MRPL19	39S ribosomal protein L19, mitochondrial precursor [Source:RefSeq peptide;Acc:NP_001039533]	protein_coding	43885454	43896122	-	11	ENSBTAT00000003312	510957	0.0156868	4.58339	0.0340314	0.85364	1	0.0483862	4.58339	0.315091	0.574573	0.791398	0.0757624	4.58339	0.800187	0.371038	0.481477	0.0229261	4.58339	0.0641609	0.800036	0.840704
ENSBTAG00000002561	CCDC120	coiled-coil domain-containing protein 120 [Source:RefSeq peptide;Acc:NP_001095376]	protein_coding	92224131	92231344	+	X	ENSBTAT00000065422, ENSBTAT00000003317	508704	-0.463479	0.0828358	2.57448	0.1086	1	-0.26858	0.0828358	1.10798	0.292522	0.566797	-0.478529	0.0828358	3.22385	0.0725725	0.129918	-0.596187	0.0828358	4.73307	0.029588	0.0483725
ENSBTAG00000002562	PRAF2	PRA1 family protein 2 [Source:UniProtKB/Swiss-Prot;Acc:Q2KHX3]	protein_coding	92231884	92234517	-	X	ENSBTAT00000003318	508703	-0.0553806	2.71796	0.121301	0.727628	1	-0.106111	2.71796	0.434877	0.509606	0.747241	-0.0191305	2.71796	0.0166496	0.897331	0.930398	0.292757	2.71796	3.50709	0.0611068	0.0926271
ENSBTAG00000002563	WDR45	WD repeat domain phosphoinositide-interacting protein 4 [Source:RefSeq peptide;Acc:NP_001069619]	protein_coding	92234971	92240178	-	X	ENSBTAT00000003319	539190	0.156772	2.41912	1.0569	0.303922	1	-0.0118638	2.41912	0.00577871	0.939405	0.977504	-0.405755	2.41912	7.01552	0.0080806	0.0203302	-0.723785	2.41912	19.3401	1.09388e-05	3.57602e-05
ENSBTAG00000002564	DLG4	disks large homolog 4 [Source:RefSeq peptide;Acc:NP_001178236]	protein_coding	27543283	27565410	-	19	ENSBTAT00000003326	100137840	0.101758	-0.115913	0.0900198	0.764152	1	-0.783529	-0.115913	4.33929	0.0372425	0.168963	-1.01275	-0.115913	8.94358	0.00278447	0.00816047	-1.18083	-0.115913	12.1723	0.000485052	0.00117715
ENSBTAG00000002566	BT.30905	pyroglutamyl-peptidase 1 [Source:RefSeq peptide;Acc:NP_001103453]	protein_coding	4760644	4798974	-	7	ENSBTAT00000003320	615089	-0.0402954	5.55843	0.210487	0.646386	1	0.027594	5.55843	0.100449	0.751292	0.89362	-0.0114257	5.55843	0.0172606	0.895475	0.929045	-0.0918241	5.55843	1.00554	0.315975	0.388792
ENSBTAG00000002568	GPKOW	G patch domain and KOW motifs-containing protein [Source:RefSeq peptide;Acc:NP_001180181]	protein_coding	92257933	92265109	-	X	ENSBTAT00000003325	536745	-8.68911e-07	4.41425	-2.13873e-12	1	1	0.00929332	4.41425	0.0134037	0.907831	0.963729	0.0159964	4.41425	0.0389214	0.843604	0.888679	-0.00584821	4.41425	0.00463268	0.945735	0.960634
ENSBTAG00000002570	KLRAQ1	KLRAQ motif-containing protein 1 [Source:RefSeq peptide;Acc:NP_001096563]	protein_coding	30596745	30670900	+	11	ENSBTAT00000003332	513495	-0.00819348	5.09205	0.00919839	0.923593	1	-0.193749	5.09205	5.13509	0.0234469	0.127764	-0.0767168	5.09205	0.841437	0.358986	0.469619	0.0299105	5.09205	0.113483	0.736214	0.785611
ENSBTAG00000002571	PDCD2L	programmed cell death protein 2-like [Source:RefSeq peptide;Acc:NP_001179058]	protein_coding	45012684	45030913	+	18	ENSBTAT00000003327	507032	-0.0602868	1.70614	0.175048	0.675663	1	0.0774259	1.70614	0.28519	0.59332	0.802503	-0.0138764	1.70614	0.00844976	0.926759	0.949445	-0.00383643	1.70614	0.000594051	0.980555	0.986914
ENSBTAG00000002573	UBA2	SUMO-activating enzyme subunit 2 [Source:RefSeq peptide;Acc:NP_001076850]	protein_coding	45036893	45067601	+	18	ENSBTAT00000003333	507005	0.00804993	6.50739	0.0121912	0.912081	1	0.131236	6.50739	3.25134	0.0713653	0.25282	0.321451	6.50739	19.2634	1.13867e-05	6.48308e-05	0.31074	6.50739	16.1	6.00837e-05	0.000171742
ENSBTAG00000002575	SSU72	RNA polymerase II subunit A C-terminal domain phosphatase SSU72 [Source:UniProtKB/Swiss-Prot;Acc:Q17QI2]	protein_coding	52310820	52325725	-	16	ENSBTAT00000003331	614837	0.0416313	6.26354	0.192826	0.660575	1	-0.123988	6.26354	1.70998	0.190988	0.450307	0.0239847	6.26354	0.0641131	0.800109	0.856783	0.0188902	6.26354	0.0354721	0.85061	0.88342
ENSBTAG00000002576	GLDN	Uncharacterized protein [Source:UniProtKB/TrEMBL;Acc:E1BN05]	protein_coding	59077123	59131740	-	10	ENSBTAT00000003336	781681	0.140581	3.10065	0.111659	0.738263	1	-0.468093	3.10065	1.17473	0.278432	0.553483	-2.85873	3.10065	38.7346	4.85516e-10	8.70863e-09	-3.38403	3.10065	47.1554	6.55749e-12	5.64342e-11
ENSBTAG00000002578	ZMYND11	zinc finger MYND domain-containing protein 11 [Source:RefSeq peptide;Acc:NP_001039405]	protein_coding	47195829	47256120	-	13	ENSBTAT00000003338, ENSBTAT00000039353	506325	-0.0750432	6.97979	1.13662	0.286369	1	-0.0568305	6.97979	0.646176	0.421483	0.68578	-0.151253	6.97979	4.61531	0.0316878	0.0650106	-0.336803	6.97979	20.4864	6.00579e-06	2.04502e-05
ENSBTAG00000002579	FBL	rRNA 2'-O-methyltransferase fibrillarin [Source:RefSeq peptide;Acc:NP_001192329]	protein_coding	49659188	49718941	-	18	ENSBTAT00000003340	538548	0.0222172	5.97875	0.0396518	0.842163	1	0.0532506	5.97875	0.22779	0.633167	0.825371	0.468106	5.97875	17.4065	3.01791e-05	0.000152921	0.441317	5.97875	13.836	0.000199474	0.000518937
ENSBTAG00000002580	MYH14	Uncharacterized protein [Source:UniProtKB/TrEMBL;Acc:F1MM57]	protein_coding	56874763	56947774	+	18	ENSBTAT00000003343	514212	0.000228682	5.21643	7.19937e-07	0.999323	1	-0.469802	5.21643	3.04295	0.0810884	0.272457	-1.18664	5.21643	18.6711	1.55317e-05	8.52956e-05	-0.908764	5.21643	9.81711	0.00172896	0.00375168
ENSBTAG00000002586	BT.75685	transcription factor 12 [Source:RefSeq peptide;Acc:NP_001071353]	protein_coding	53089215	53481049	-	10	ENSBTAT00000035927	509039	-0.0207701	6.54325	0.0415603	0.83846	1	-0.081053	6.54325	0.630835	0.427049	0.690066	-0.371839	6.54325	13.2501	0.000272567	0.00108626	-0.388146	6.54325	12.9627	0.000317752	0.000796248
ENSBTAG00000002590	EXOSC10	exosome component 10 [Source:RefSeq peptide;Acc:NP_001095656]	protein_coding	43403640	43426116	+	16	ENSBTAT00000057296, ENSBTAT00000003354	535340	-0.0340545	6.59971	0.093621	0.759623	1	0.216396	6.59971	3.77276	0.0520938	0.208235	0.257381	6.59971	5.30752	0.0212335	0.0463701	0.610832	6.59971	26.7548	2.30979e-07	9.97507e-07
ENSBTAG00000002591	GLTP	glycolipid transfer protein [Source:RefSeq peptide;Acc:NP_786993]	protein_coding	65628780	65651239	+	17	ENSBTAT00000003355	327678	0.0139945	5.05327	0.0217123	0.882855	1	-0.185958	5.05327	3.77048	0.0521648	0.208306	-0.307822	5.05327	10.4237	0.00124406	0.00407653	-0.460839	5.05327	20.3063	6.59836e-06	2.23658e-05
[truncated: 10,776 more rows]

## Sheet: Worksheet 2
bostaurus_gene_id	sense_ensembl_gene_id	external_gene_id	description	gene_biotype	start_position	end_position	strand	chromosome_name	entrezgene	logFC_2H	logCPM_2H	LR_2H	PValue_2H	FDR_2H	logFC_6H	logCPM_6H	LR_6H	PValue_6H	FDR_6H	logFC_24H	logCPM_24H	LR_24H	PValue_24H	FDR_24H	logFC_48H	logCPM_48H	LR_48H	PValue_48H	FDR_48H	Comparison_2H_Antisense_Sense	Comparison_6H_Antisense_Sense	Comparison_24H_Antisense_Sense	Comparison_48H_Antisense_Sense
[truncated: 565 more rows]

[truncated: 1 more sheets: Worksheet 3]
