# Supplementary material for: RNA sequencing provides exquisite insight into the manipulation of the alveolar macrophage by tubercle bacilli
Source: Sci Rep. 2015 Sep 8;5:13629. doi: 10.1038/srep13629 (PMC4642568; doi:10.1038/srep13629)
Supplement: Supplementary Data S4 [file srep13629-s5.xls]

## Sheet: Title
RNA sequencing provides exquisite insight into the manipulation of the alveolar macrophage by tubercle bacilli
Nicolas C. Nalpas, David A. Magee, Kevin M. Conlon, John A. Browne, Claire Healy, Kirsten E. McLoughlin, Kévin Rue-Albrecht, Paul A. McGettigan, Kate E. Killick, Eamonn Gormley, Stephen V. Gordon and David E. MacHugh*
* Corresponding author: David E. MacHugh
Corresponding author email address:
David E. MacHugh		david.machugh@ucd.ie
Supplementary Data S4. List of canonical pathways identified with IPA.
Canonical pathways, identified using IPA, are listed with associated P-values, corrected P-values, ratios and molecules based on the sense and novel differentially expressed genes at 2 (worksheet 1), 6 (worksheet 2), 24 (worksheet 3) and 48 h (worksheet 4) post-infection.

## Sheet: Worksheet 1
© 2000-2014 Ingenuity Systems, Inc. All rights reserved.		Canonical pathways at 2H
Rank	Ingenuity Canonical Pathways	Fisher's exact test p-Value	B-H corrected p-Value	Ratio	Downregulated genes	Non-significant genes	Upregulated genes	No overlap with dataset	Molecules
1	CD40 signalling	0.0001	0.0109648	0.0563	0/71 (0%)	53/71 (75%)	4/71 (6%)	14/71 (20%)	MAP2K4,CD40LG,TRAF3,MAPK1,PIK3R1,MAPK13,PIK3R4,IKBKB,IKBKG,MAP2K2,PIK3CG,MAPK3,TRAF5,NFKBIB,ATM,PIK3C2B,NFKB2,STAT3,MAPK12,PIK3R3,TRAF6,CD40,MAP2K3,PIK3CD,MAP2K5,MAP2K6,RELA,PIK3CA,ICAM1,NFKBIE,PIK3R5,TNFAIP3,NFKB1,MAPK11,TANK,NFKBIA,JUN,MAP3K7,PIK3C3,CHUK,MAPKAPK2,MAP2K1,TRAF1,FCER2,MAP2K7,PIK3C2A,ATF1,MAPK8,MAPK9,IKBKE,FOS,TRAF2,MAPK14,LTA,PIK3CB,IKBKAP,JAK3
2	TNFR2 signalling	0.000165959	0.0109648	0.0882	0/34 (0%)	24/34 (71%)	3/34 (9%)	7/34 (21%)	MAP2K4,RELA,NFKBIE,TNFAIP3,NFKB1,TANK,IKBKB,IKBKG,JUN,NFKBIA,CHUK,TNFRSF1B,NFKBIB,BIRC3,TRAF1,MAP3K1,MAPK8,IKBKE,TBK1,NFKB2,NAIP,XIAP,FOS,TRAF2,LTA,TNF,BIRC2
3	4-1BB signalling in T Lymphocytes	0.000229087	0.0109648	0.0833	0/36 (0%)	26/36 (72%)	3/36 (8%)	7/36 (19%)	MAP2K4,RELA,MAPK1,NFKBIE,MAP3K5,MAPK13,NFKB1,MAPK11,IKBKB,IKBKG,JUN,NFKBIA,MAP2K2,MAPK3,TNFSF9,CHUK,NFKBIB,MAP2K1,TRAF1,TNFRSF9,MAPK8,MAPK9,IKBKE,NFKB2,MAPK12,ATF2,TRAF2,MAPK14,IKBKAP
4	IL-17A signalling in Fibroblasts	0.000331131	0.0120226	0.075	0/40 (0%)	27/40 (68%)	3/40 (8%)	10/40 (25%)	RELA,MAPK1,NFKBIE,IL17RC,MAPK13,IL6,NFKB1,IL17RA,MAPK11,IKBKB,IKBKG,NFKBIA,JUN,TRAF3IP2,CCL2,MAP3K7,MAPK3,GSK3B,CHUK,NFKBIB,MMP1,IKBKE,NFKB2,NFKBIZ,MAPK12,IL17A,TRAF6,FOS,NFKBID,MAPK14
5	Lymphotoxin β Receptor signalling	0.0011749	0.0275423	0.0484	0/62 (0%)	44/62 (71%)	3/62 (5%)	15/62 (24%)	RELA,TRAF3,PIK3CA,MAPK1,PIK3R1,PIK3R5,LTB,PDPK1,NFKB1,PIK3R4,EP300,IKBKB,IKBKG,NFKBIA,CASP9,AKT1,MAPK3,PIK3CG,PIK3C3,TRAF4,AKT3,LTBR,CHUK,TRAF5,ATM,TRAF1,PIK3C2B,AKT2,CASP3,PIK3C2A,RELB,CREBBP,APAF1,IKBKE,NFKB2,TRAF6,PIK3R3,BCL2L1,NFKBID,TRAF2,LTA,IKBKAP,PIK3CB,PIK3CD,DIABLO,TNFSF14,BIRC2
6	Role of IL-17A in Arthritis	0.0011749	0.0275423	0.0469	0/64 (0%)	42/64 (66%)	3/64 (5%)	19/64 (30%)	MAP2K6,MAP2K4,RELA,PIK3CA,MAPK1,PIK3R1,NFKBIE,PIK3R5,IL17RC,CCL20,CCL5,MAPK13,PIK3R4,NFKB1,IL17RA,MAPK11,NFKBIA,CCL2,MAP2K2,MAPK3,PIK3CG,PIK3C3,MAPKAPK2,NOS2,NFKBIB,MAP2K1,MMP1,ATM,IL8,PIK3C2B,PIK3C2A,MAPK8,MAPK9,NFKB2,MAPK12,CXCL6,IL17A,ATF2,PIK3R3,MAPK14,PIK3CB,MAP2K3,PIK3CD,PTGS2,RPS6KA1
7	Toll-like Receptor signalling	0.00131826	0.0275423	0.0469	0/64 (0%)	46/64 (72%)	3/64 (5%)	15/64 (23%)	MAP2K4,PPARA,MAP2K6,ECSIT,RELA,TOLLIP,MAPK1,TICAM2,TAB2,TNFAIP3,MAPK13,NFKB1,MAPK11,IRAK1,IKBKB,IKBKG,TLR10,NFKBIA,JUN,MAP3K7,TICAM1,TRAF4,TLR7,TLR3,CHUK,TAB1,TRAF1,MYD88,MAP3K1,MAPK8,IRAK3,NFKB2,MAPK12,TLR2,TRAF6,FOS,TLR4,LY96,MAPK14,TLR5,TLR6,CD14,MAP2K3,EIF2AK2,ELK1,TIRAP,MAP4K4,IRAK4,IRAK2
8	Small Cell Lung Cancer signalling	0.0025704	0.0467735	0.0319	0/94 (0%)	59/94 (63%)	3/94 (3%)	32/94 (34%)	TRAF3,SUV39H1,PIK3R1,PIK3R4,CCND1,PTEN,MYC,PTK2,IKBKB,RB1,IKBKG,CASP9,PIK3CG,TRAF4,TRAF5,NFKBIB,ATM,TP53,PIK3C2B,AKT2,CCNE2,TFDP1,CDK6,NFKB2,SKP2,TRAF6,PIK3R3,BCL2L1,MAX,E2F1,PIK3CD,RXRA,CDK2,RELA,PIK3CA,NFKBIE,ABL1,PIK3R5,NFKB1,CDKN2B,BCL2,NFKBIA,AKT1,PIK3C3,AKT3,BID,CHUK,RXRB,TRAF1,FHIT,PIK3C2A,APAF1,IKBKE,SIN3A,PIAS3,TRAF2,CCNE1,CKS1B,PIK3CB,PTGS2,CDKN1B,BIRC2
9	PPAR signalling	0.0057544	0.0933254	0.028	0/107 (0%)	70/107 (65%)	3/107 (3%)	34/107 (32%)	PPARA,RAF1,MAPK1,SOS2,HRAS,IL1R2,IKBKB,IKBKG,IL1RL2,MAP2K2,MAPK3,MRAS,NFKBIB,IL1RAP,TAB1,STAT5A,MED1,RRAS,CREBBP,IL36A,NR1H3,NFKB2,PDGFB,IL33,TRAF6,IL18,IL1RN,HSP90AA1,INSR,PDGFD,RXRA,TNF,RELA,IL1A,PDGFA,NFKBIE,NFKB1,PDGFC,EP300,SHC1,HSP90B1,IL36G,NFKBIA,JUN,HSP90AB1,MAP3K7,NGFR,SOS1,NCOR1,CHUK,STAT5B,TNFRSF1B,MAP2K1,CITED2,PPARG,SRA1,NRAS,PPARD,GRB2,TNFRSF1A,IKBKE,IL1R1,AIP,IL18RAP,FOS,TRAF2,RRA…
10	TWEAK signalling	0.00707946	0.0954993	0.0513	0/39 (0%)	27/39 (69%)	2/39 (5%)	10/39 (26%)	RELA,TRAF3,NFKBIE,NFKB1,TNFRSF12A,TRADD,CASP6,IKBKB,IKBKG,CASP9,NFKBIA,BID,CHUK,CASP8,NFKBIB,BIRC3,TRAF1,CASP3,APAF1,IKBKE,NFKB2,NAIP,BAG4,XIAP,FADD,TRAF2,RIPK1,CASP7,BIRC2
11	MIF-mediated Glucocorticoid Regulation	0.00707946	0.0954993	0.0476	0/42 (0%)	17/42 (40%)	2/42 (5%)	23/42 (55%)	RELA,MIF,MAPK1,NFKBIE,CD74,NFKB2,NFKB1,NR3C1,TLR4,PLA2G6,PLA2G4A,LY96,NFKBIA,MAPK3,CD14,PLA2G4F,PTGS2,NFKBIB,PLA2G12A
12	April Mediated signalling	0.00933254	0.108643	0.0455	0/44 (0%)	31/44 (70%)	2/44 (5%)	11/44 (25%)	MAP2K4,RELA,TRAF3,MAPK1,NFATC3,NFKBIE,MAPK13,NFKB1,MAPK11,NFATC1,IKBKB,IKBKG,NFKBIA,NFAT5,JUN,CHUK,TRAF5,NFKBIB,TRAF1,MAP2K7,MAP3K1,MAPK8,MAPK9,IKBKE,NFKB2,MAPK12,TRAF6,FOS,TRAF2,MAPK14,TNFSF13,NFATC2,ELK1
13	B Cell Activating Factor signalling	0.0104713	0.108643	0.0435	0/46 (0%)	31/46 (67%)	2/46 (4%)	13/46 (28%)	MAP2K4,RELA,TRAF3,MAPK1,NFATC3,NFKBIE,MAPK13,NFKB1,MAPK11,NFATC1,IKBKB,IKBKG,NFKBIA,JUN,NFAT5,CHUK,TRAF5,NFKBIB,TRAF1,MAP2K7,MAP3K1,MAPK8,MAPK9,IKBKE,NFKB2,MAPK12,TRAF6,FOS,TRAF2,MAPK14,NFATC2,IKBKAP,ELK1
14	MIF Regulation of Innate Immunity	0.0109648	0.108643	0.0385	0/52 (0%)	24/52 (46%)	2/52 (4%)	26/52 (50%)	TP53,MAP2K4,RELA,MIF,MAPK1,NFKBIE,MAPK8,MAPK9,NFKB2,CD74,MAPK12,NFKB1,FOS,TLR4,PLA2G6,PLA2G4A,LY96,JUN,NFKBIA,MAPK3,CD14,PLA2G4F,PTGS2,NFKBIB,NOS2,PLA2G12A
15	D-myo-inositol (1,4,5,6)-Tetrakisphosphate Biosynthesis	0.0120226	0.108643	0.0208	0/144 (0%)	84/144 (58%)	3/144 (2%)	57/144 (40%)	SOCS3,DUSP8,MTMR9,PTPN23,EPHX2,PPP2R5B,PPFIBP2,STYX,ACP5,NUDT14,STYXL1,PPP1R14B,PTEN,MTMR8,SACM1L,PTPRC,ATP1A1,IPMK,PPP1R7,PTPRO,PPP1R13B,PGAM5,MTMR2,RASA1,RNGTT,CDC25A,PTPN6,PPTC7,FIG4,PTPRM,PPAPDC2,ITPK1,MTMR4,PTPN11,PPP2R3A,DUSP1,PPP2R4,PPM1H,ACP1,DUSP23,SSH3,PPP1R12A,SIRPA,THTPA,NUDT1,PPP1R12C,PTPN2,NUDT3,NUDT9,NUDT12,PPIP5K1,NUDT2,PPM1K,PTPLB,PTPN12,UBLCP1,DUSP2,CDC25B,MTMR6,PTPRJ,DUSP10,PTP…
16	D-myo-inositol (3,4,5,6)-tetrakisphosphate Biosynthesis	0.0120226	0.108643	0.0208	0/144 (0%)	84/144 (58%)	3/144 (2%)	57/144 (40%)	SOCS3,DUSP8,MTMR9,PTPN23,EPHX2,PPP2R5B,PPFIBP2,STYX,ACP5,NUDT14,STYXL1,PPP1R14B,PTEN,MTMR8,SACM1L,PTPRC,ATP1A1,IPMK,PPP1R7,PTPRO,PPP1R13B,PGAM5,MTMR2,RASA1,RNGTT,CDC25A,PTPN6,PPTC7,FIG4,PTPRM,PPAPDC2,ITPK1,MTMR4,PTPN11,PPP2R3A,DUSP1,PPP2R4,PPM1H,ACP1,DUSP23,SSH3,PPP1R12A,SIRPA,THTPA,NUDT1,PPP1R12C,PTPN2,NUDT3,NUDT9,NUDT12,PPIP5K1,NUDT2,PPM1K,PTPLB,PTPN12,UBLCP1,DUSP2,CDC25B,MTMR6,PTPRJ,DUSP10,PTP…
17	TNFR1 signalling	0.0141254	0.121339	0.037	0/54 (0%)	41/54 (76%)	2/54 (4%)	11/54 (20%)	MAP2K4,RELA,NFKBIE,TNFAIP3,CDC42,NFKB1,TANK,CASP6,IKBKB,TRADD,IKBKG,PAK1,NFKBIA,CASP9,MADD,JUN,CRADD,BID,CHUK,NFKBIB,CASP8,BIRC3,MAP4K2,PAK4,PAK2,PAK6,CASP3,TNFRSF1A,MAP3K1,APAF1,MAPK8,IKBKE,NFKB2,NAIP,XIAP,FADD,FOS,TRAF2,RIPK1,CASP2,TNF,CASP7,BIRC2
18	D-myo-inositol-5-phosphate Metabolism	0.0169824	0.125026	0.0185	0/162 (0%)	93/162 (57%)	3/162 (2%)	66/162 (41%)	SOCS3,PLCB2,DUSP8,MTMR9,PTPN23,EPHX2,PPP2R5B,PPFIBP2,STYX,ACP5,NUDT14,STYXL1,PPP1R14B,PTEN,MTMR8,SACM1L,PTPRC,ATP1A1,PPP1R7,PTPRO,PPP1R13B,PGAM5,MTMR2,RASA1,RNGTT,CDC25A,PTPN6,TMEM55B,PPTC7,FIG4,PTPRM,PPAPDC2,ITPK1,MTMR4,PTPN11,PPP2R3A,DUSP1,PPP2R4,PLCG2,ACP1,PPM1H,DUSP23,SSH3,PLCB3,PPP1R12A,PIP4K2A,THTPA,SIRPA,PIP4K2C,NUDT1,PPP1R12C,PTPN2,NUDT3,NUDT9,NUDT12,PPIP5K1,NUDT2,PPM1K,PTPLB,PTPN12,UBLCP…
19	3-phosphoinositide Degradation	0.0169824	0.125026	0.0185	0/162 (0%)	98/162 (60%)	3/162 (2%)	61/162 (38%)	DUSP8,MTMR9,STYX,NUDT14,PPP1R14B,PTPRC,ATP1A1,PTPRO,RNGTT,TMEM55B,PPTC7,SYNJ2,PPAPDC2,MTMR4,INPP4B,PPP2R4,PPP2R3A,PPM1H,ACP1,DUSP23,THTPA,NUDT1,PPP1R12C,PTPN2,NUDT9,MTMR1,PPM1K,PTPN12,OCRL,DUSP2,UBLCP1,MTMR6,PTPRJ,INPP5B,MTM1,PPM1F,DUSP14,PPP3CA,MTMR3,PPFIA1,PTPN7,PPAPDC3,INPP5E,PPP1R8,PPP2R5D,DOT1L,PPP4R1,INPP5D,NUDT5,TNS3,PPP1R16B,PDXP,DUSP18,PPP2R5E,PTPN22,SOCS3,PTPN23,EPHX2,PPP2R5B,PPFIBP2,AC…
20	Semaphorin signalling in Neurons	0.0169824	0.125026	0.037	0/54 (0%)	39/54 (72%)	2/54 (4%)	13/54 (24%)	DPYSL2,FYN,RND1,MAPK1,RHOT2,LIMK2,RHOH,ROCK2,PTK2,PAK1,RHOG,RHOB,CDK5,CFL2,RHOT1,MAPK3,RHOU,PLXNB1,RHOF,ITGB1,RND2,PLXNA1,PAK4,PAK2,ARHGEF12,PAK6,FES,CFL1,RHOC,RAC1,MET,ROCK1,SEMA3A,SEMA4D,RHOQ,RND3,RHOA,ARHGAP1,FNBP1,SEMA7A,NRP1
21	Glucocorticoid Receptor signalling	0.018197	0.126474	0.0134	1/299 (0%)	196/299 (66%)	3/299 (1%)	99/299 (33%)	RAF1,TGFBR1,PRKAB2,PRKAB1,PIK3R1,SOS2,SMARCD2,IL6,MNAT1,FGG,SUMO1,SERPINE1,SMAD2,AKT2,SELE,MED1,CDK7,STAT3,ERCC3,PRKACA,GTF2H1,PIK3CD,POLR2I,TNF,ICAM1,HSPA6,JAK2,CCL5,HSPA1L,SMARCA4,HSP90AB1,CCL2,PIK3C3,SOS1,GTF2H5,NCOR1,MMP1,GTF2H3,IFNG,SRA1,GRB2,FOS,GTF2H4,GTF2E1,CDKN1A,NRIP1,PRKACB,POLR2D,JAK1,HSPA14,PIK3R4,CD163,TSC22D3,TGFBR2,HSPA4,MAP2K2,TGFB1,MAPK3,PPP3R1,TAB1,IL8,POLR2K,ERCC2,MAPK12,NCOA3…
22	3-phosphoinositide Biosynthesis	0.020893	0.126765	0.0166	0/181 (0%)	107/181 (59%)	3/181 (2%)	71/181 (39%)	DUSP8,MTMR9,PIK3R1,STYX,NUDT14,PPP1R14B,PTPRC,ATP1A1,PTPRO,PIK3CG,RNGTT,ATM,PIK3C2B,PPTC7,PPAPDC2,MTMR4,PI4K2A,PPP2R3A,PPP2R4,PIP5K1C,PPM1H,ACP1,DUSP23,PIK3CD,PIP4K2A,PIP4K2C,THTPA,NUDT1,PIK3CA,PPP1R12C,PTPN2,NUDT9,PPM1K,PTPN12,DUSP2,UBLCP1,MTMR6,PTPRJ,PIK3C3,PPM1F,DUSP14,PI4K2B,PPP3CA,PI4KA,PPFIA1,PTPN7,PPAPDC3,PPP1R8,PPP2R5D,DOT1L,PPP4R1,NUDT5,TNS3,PPP1R16B,PDXP,DUSP18,PPP2R5E,PTPN22,SOCS3,PTPN…
23	Death Receptor signalling	0.020893	0.126765	0.0294	0/68 (0%)	46/68 (68%)	2/68 (3%)	20/68 (29%)	MAP2K4,RELA,NFKBIE,TNFSF10,MAP3K5,NFKB1,FAS,BCL2,TANK,CASP6,IKBKB,TRADD,IKBKG,NFKBIA,CASP9,CRADD,BID,TNFSF15,HTRA2,CHUK,NFKBIB,TNFRSF1B,CASP8,BIRC3,FASLG,TNFRSF21,MAP2K7,CASP3,TNFRSF1A,APAF1,MAPK8,IKBKE,TBK1,NFKB2,NAIP,XIAP,FADD,DAXX,TRAF2,RIPK1,CASP2,CFLAR,DIABLO,MAP4K4,TNF,CASP7,BIRC2,HSPB1
24	TREM1 signalling	0.0218776	0.126765	0.0267	0/75 (0%)	42/75 (56%)	2/75 (3%)	31/75 (41%)	RELA,TREM1,ICAM1,MAPK1,LAT2,CD83,JAK2,IL6,CCL3,NFKB1,IRAK1,TLR10,AKT1,CCL2,MAPK3,CASP1,TLR7,AKT3,TLR3,STAT5B,ITGB1,STAT5A,IL8,AKT2,GRB2,IL10,MYD88,TYROBP,PLCG1,ITGA5,STAT3,NFKB2,TLR2,TLR4,NOD2,IL18,TLR5,CD40,PLCG2,TLR6,CD86,IL1B,CSF2,TNF
25	Induction of Apoptosis by HIV1	0.0218776	0.126765	0.0299	0/67 (0%)	51/67 (76%)	2/67 (3%)	14/67 (21%)	MAP2K4,RELA,NFKBIE,MAP3K5,NFKB1,SLC25A5,DFFA,FAS,BCL2,TRADD,IKBKB,IKBKG,NFKBIA,CASP9,SLC25A6,NGFR,BID,HTRA2,CHUK,TNFRSF1B,CASP8,NFKBIB,BIRC3,FASLG,TRAF1,TP53,MAP2K7,SLC25A13,SLC25A4,CASP3,TNFRSF1A,CXCR4,MAPK8,APAF1,SLC25A3,MAPK9,IKBKE,BAX,NFKB2,MAPK12,NAIP,BAK1,XIAP,FADD,BCL2L1,DAXX,TRAF2,RIPK1,DFFB,IKBKAP,DIABLO,TNF,BIRC2
26	IL-17A signalling in Airway Cells	0.0251189	0.141906	0.0263	0/76 (0%)	50/76 (66%)	2/76 (3%)	24/76 (32%)	MAP2K4,JAK1,MAPK1,PIK3R1,CCL20,IL17RC,MAPK13,IL6,PIK3R4,PTEN,IKBKB,IKBKG,TRAF3IP2,MAP2K2,MAPK3,PIK3CG,GSK3B,NFKBIB,ATM,PIK3C2B,AKT2,TYK2,NFKB2,STAT3,MAPK12,TRAF6,PIK3R3,PIK3CD,RELA,PIK3CA,NFKBIE,PIK3R5,JAK2,IL17RA,NFKB1,MAPK11,AKT1,NFKBIA,MAP3K7,PIK3C3,AKT3,CHUK,MAP2K1,PIK3C2A,MAPK8,MAPK9,IKBKE,CXCL6,IL17A,MAPK14,PIK3CB,JAK3
27	Role of Macrophages, Fibroblasts and Endothelial Cells in Rheumatoid Arthritis	0.0301995	0.157761	0.0117	0/342 (0%)	182/342 (53%)	4/342 (1%)	156/342 (46%)	RAF1,SOCS1,AXIN1,PIK3R1,LTB,HRAS,IL6,CCND1,VEGFA,TLR10,IL1RL2,PIK3CG,TRAF4,ATF4,TRAF5,PLCL1,NFKBIB,PRKD3,PRKD1,ATM,PIK3C2B,SFRP4,SELE,AKT2,PRKCQ,RRAS,CREB3,CREBBP,STAT3,PLCL2,TCF3,IL7,ATF2,TRAF6,PLCG2,MAP2K3,PIK3CD,PDGFD,TNF,CAMK2G,MAP2K6,PIK3CA,TCF4,ICAM1,FN1,PDIA3,FGF2,LRP6,VEGFB,CCL5,JAK2,PRKCZ,EP300,PLCD1,TRADD,IL36G,AKT1,JUN,CCL2,NGFR,PIK3C3,CREB1,TLR7,PRKCE,TLR3,CTNNB1,TNFRSF1B,MMP1,PPP3CA,…
28	PEDF signalling	0.030903	0.157761	0.0253	0/79 (0%)	60/79 (76%)	2/79 (3%)	17/79 (22%)	RAF1,MAPK1,PIK3R1,SRF,HRAS,MAPK13,PIK3R4,TCF7,ROCK2,IKBKB,IKBKG,SOD2,MAPK3,PIK3CG,MRAS,NFKBIB,FASLG,ATM,TP53,PIK3C2B,AKT2,RRAS,RAC1,ZEB1,NFKB2,MAPK12,PIK3R3,BCL2L1,RHOA,PIK3CD,CFLAR,WASF2,RELA,PIK3CA,TCF4,GDNF,NFKBIE,PIK3R5,NFKB1,MAPK11,FAS,BCL2,TCF12,NFKBIA,AKT1,PIK3C3,AKT3,CHUK,CASP8,PPARG,ARHGAP22,NRAS,PIK3C2A,IKBKE,PNPLA2,ROCK1,RRAS2,MAPK14,DOCK3,PIK3CB,ELK1,CASP7
29	Dendritic Cell Maturation	0.0316228	0.157761	0.0142	0/211 (0%)	102/211 (48%)	3/211 (1%)	106/211 (50%)	HLA-DOA,PIK3R1,LTB,IL6,MAPK13,IL1RL2,PIK3CG,ATF4,PLCL1,NFKBIB,ATM,PIK3C2B,AKT2,CREBBP,CREB3,PLCL2,NFKB2,DDR1,ATF2,TRAF6,ZBTB12,PLCG2,FSCN1,CD86,PIK3CD,TNF,IFNAR1,PIK3CA,ICAM1,PDIA3,JAK2,EP300,PLCD1,IL36G,AKT1,PIK3C3,NGFR,HLA-DRA,CREB1,TLR3,TNFRSF1B,FCGR3A,TYROBP,TNFRSF1A,MYD88,IL10,IL15,MAPK8,PLCG1,CD58,STAT4,COL5A3,CD80,IL12B,LTA,FCER1G,CSF2,MAP2K4,CD40LG,PLCB2,MAPK1,TREM2,PIK3R4,IKBKB,IKBKG,MAP…
30	Prostanoid Biosynthesis	0.0338844	0.164816	0.0667	0/15 (0%)	3/15 (20%)	1/15 (7%)	11/15 (73%)	PTGES2,PTGS2,TBXAS1,PTGES3
31	IL-8 signalling	0.0354813	0.164816	0.0133	0/225 (0%)	136/225 (60%)	3/225 (1%)	86/225 (38%)	RAC2,RAF1,PLD2,PIK3R1,HRAS,CCND1,VEGFA,GNB1,GNB4,CCND3,PIK3CG,GNA13,NFKBIB,PRKD3,PRKD1,ITGB5,GNG12,ATM,CR2,RND2,PIK3C2B,AKT2,PLD3,PRKCQ,RRAS,HBEGF,PLD1,GNG10,TRAF6,MYL9,CDH1,CCND2,ARAF,NCF2,GNB2,PIK3CD,NAPEPLD,PIK3CA,ICAM1,PTK2B,RHOT2,VEGFB,GNG7,PRKCZ,EIF4EBP1,MTOR,AKT1,JUN,PIK3C3,RHOU,PRKCE,GNB1L,EGFR,PAK2,RHOC,GNA12,MAPK8,IRAK3,FOS,ITGB2,GNAI3,GNG5,PTGS2,IRAK4,IRAK2,PRKCB,MAP2K4,PLCB2,MAPK1,GNB…
32	Superpathway of Inositol Phosphate Compounds	0.0371535	0.164816	0.0128	0/234 (0%)	134/234 (57%)	3/234 (1%)	97/234 (41%)	MINPP1,DUSP8,MTMR9,PIK3R1,STYX,NUDT14,PPP1R14B,PTPRC,ATP1A1,IPMK,IP6K3,ITPKB,PTPRO,PIK3CG,RNGTT,ATM,PIK3C2B,TMEM55B,PPTC7,SYNJ2,PPAPDC2,MTMR4,PI4K2A,PIP5K1C,PPP2R4,PPP2R3A,PLCG2,ACP1,PPM1H,ITPKC,DUSP23,PIK3CD,PIP4K2A,PIP4K2C,THTPA,NUDT1,PIK3CA,PPP1R12C,PTPN2,NUDT9,INPP5A,PPM1K,OCRL,PTPN12,UBLCP1,DUSP2,PLCD1,MTMR6,PTPRJ,INPP5B,PIK3C3,PPM1F,DUSP14,PI4K2B,PI4KA,PPP3CA,PPFIA1,CCR1,PPAPDC3,PTPN7,INPP5…
33	Regulation of IL-2 Expression in Activated and Anergic T Lymphocytes	0.0371535	0.164816	0.0225	0/89 (0%)	63/89 (71%)	2/89 (2%)	24/89 (27%)	CD247,MAP2K4,RAF1,TGFBR1,MAPK1,CD3E,NFATC3,SOS2,HRAS,TGFBR2,IKBKB,IKBKG,MAP2K2,TGFB1,MAPK3,PPP3R1,MRAS,NFKBIB,SMAD2,RRAS,RAC1,NFKB2,MALT1,PPP3CC,MAPK12,CD3G,CARD11,PLCG2,ZAP70,LAT,VAV1,RELA,FYN,NFKBIE,NFKB1,NFATC1,NFKBIA,JUN,NFAT5,SOS1,TGFB2,SMAD4,CHUK,MAP2K1,PPP3CA,VAV2,MAP2K7,NRAS,GRB2,MAP3K1,CHP1,MAPK8,TOB1,PLCG1,MAPK9,IKBKE,CD3D,CALM1 (includes others),FOS,RRAS2,CD80,BCL10,VAV3,NFATC2,ELK1
34	Molecular Mechanisms of Cancer	0.042658	0.184077	0.0103	0/388 (0%)	254/388 (65%)	4/388 (1%)	130/388 (34%)	RAPGEF1,RAF1,RAC2,TGFBR1,APH1B,AXIN1,PIK3R1,SOS2,TAB2,GSK3A,CCND1,RB1,CCND3,GNA15,GNA13,HIPK2,PRKD1,TP53,SMAD2,AKT2,CCNE2,PRKCQ,STK36,NFKB2,TCF3,RAP1A,DAXX,CDH1,APH1A,ARHGEF6,PRKACA,PIK3CD,ARHGEF18,CFLAR,RAP2A,GNA11,RHOT2,PSEN2,JAK2,CDC42,CASP6,PIK3C3,SOS1,CASP8,PRKDC,PMAIP1,PAK2,GRB2,RHOC,GNA12,BAK1,FOS,CDKN2D,CCNE1,CDKN1A,CASP7,PSEN1,PRKACB,JAK1,BAD,PIK3R4,TGFBR2,MYC,E2F6,CASP9,RHOG,MAP2K2,GNAT…
35	Cleavage and Polyadenylation of Pre-mRNA	0.0457088	0.188799	0.0769	1/13 (8%)	10/13 (77%)	0/13 (0%)	2/13 (15%)	CPSF2,PAPOLA,CPSF6,CSTF1,NUDT21,PABPN1,CPSF1,CSTF2,CPSF3,CSTF3,CPSF4
36	Role of IL-17A in Psoriasis	0.0489779	0.197242	0.0714	0/14 (0%)	7/14 (50%)	1/14 (7%)	6/14 (43%)	IL8,S100A9,IL17RC,CCL20,S100A8,IL17RA,CXCL6,IL17A
37	HMGB1 signalling	0.0501187	0.197242	0.0183	0/109 (0%)	79/109 (72%)	2/109 (2%)	28/109 (26%)	MAP2K4,MAPK1,AGER,PIK3R1,HRAS,MAPK13,PIK3R4,RHOG,RHOB,HMGB1,MAP2K2,PIK3CG,MAPK3,MRAS,SERPINE1,KAT2A,ATM,KAT6B,RND2,IL8,PIK3C2B,AKT2,SELE,KAT7,RRAS,RAC1,IFNGR1,NFKB2,MAPK12,PIK3R3,RHOQ,RND3,RHOA,KAT6A,PIK3CD,MAP2K3,TNF,FNBP1,MAP2K5,MAP2K6,RELA,IL1A,PIK3CA,ICAM1,RHOT2,RBBP7,PIK3R5,CDC42,NFKB1,RHOH,MAPK11,JUN,AKT1,KAT2B,SP1,CCL2,RHOT1,PIK3C3,NGFR,RHOU,AKT3,TNFRSF1B,RHOF,MAP2K1,IFNG,MAP2K7,NRAS,PIK3C…
38	DNA Double-Strand Break Repair by Non-Homologous End Joining	0.0524807	0.197697	0.05	0/20 (0%)	13/20 (65%)	1/20 (5%)	6/20 (30%)	PRKDC,LIG4,MRE11A,XRCC4,RAD50,PARP1,XRCC1,NBN,WRN,DCLRE1C,XRCC6,XRCC5,ATM,LIG3
39	Role of Pattern Recognition Receptors in Recognition of Bacteria and Viruses	0.0524807	0.197697	0.0183	0/109 (0%)	71/109 (65%)	2/109 (2%)	36/109 (33%)	MAP2K4,MAPK1,PIK3R1,C1QC,C1QA,IL6,C1QB,PIK3R4,IFIH1,MAPK3,PIK3CG,NOD1,PRKD3,RIPK2,PRKD1,ATM,PTX3,PIK3C2B,C3,PRKCQ,NFKB2,MAPK12,TLR2,PIK3R3,TRAF6,IRF7,NOD2,PLCG2,PRKCD,SYK,DDX58,PIK3CD,PRKCH,C3AR1,TNF,RELA,PIK3CA,PIK3R5,IRF3,CCL5,NFKB1,EIF2S1,RNASEL,PRKCZ,TICAM1,PIK3C3,CREB1,CASP1,TLR7,PRKCE,CLEC6A,TLR3,NLRC4,PRKCA,NLRP3,C5AR1,OAS2,PIK3C2A,MYD88,IL10,MAPK8,MAPK9,TLR4,CLEC7A,PRKCI,TLR5,IL12B,TLR6,M…
40	Cholecystokinin/Gastrin-mediated signalling	0.057544	0.20797	0.0189	0/106 (0%)	78/106 (74%)	2/106 (2%)	26/106 (25%)	MAP2K4,RAF1,PLCB2,MAPK1,SOS2,SRF,HRAS,PTK2,ROCK2,RHOG,RHOB,MAP2K2,MAPK3,MRAS,GNA13,PRKD3,PRKD1,RND2,PRKCQ,ITPR2,RRAS,IL36A,ITPR1,MAPK12,ATF2,IL33,IL18,RHOQ,RND3,IL1RN,RHOA,PRKCD,ITPR3,CREM,PLCB3,PRKCH,MAP2K3,MAPK7,TNF,FNBP1,MAP2K5,MAP2K6,IL1A,PTK2B,RHOT2,RHOH,BCAR1,PRKCZ,SHC1,IL36G,JUN,RHOT1,SOS1,RHOU,PRKCE,RHOF,MAP2K1,EGFR,PRKCA,SRC,PXN,NRAS,GRB2,RHOC,GNA12,MAPK8,MEF2A,GNAQ,MAPK9,ROCK1,FOS,MAPK1…
41	Protein Kinase A signalling	0.060256	0.20797	0.00978	0/409 (0%)	237/409 (58%)	4/409 (1%)	168/409 (41%)	MYH10,RAF1,DUSP8,TGFBR1,PTPLA,GSK3A,PPP1R14B,PTPRC,GNB1,GYS1,DUSP11,ATF4,DUSP7,GNA13,CDC16,PLCL1,GNG12,PRKD1,PRKCQ,YWHAG,PTPN18,NFKB2,TCF3,RAP1A,PTP4A1,ATF2,GNG10,MYL9,ITPR3,EYA3,ANAPC5,PRKACA,HIST1H1D,DUSP4,PTPRA,PDE6D,ANAPC2,FLNB,PTPN2,AKAP8,PTPN9,MYLK3,DUSP2,GNG7,MPPE1,CDKN3,DUSP5,PTPN4,PTPRJ,NGFR,MTMR3,AKAP5,GNG5,DUSP18,SFN,TCF7L2,CDC27,AKAP1,PRKACB,BAD,PHKG2,PDE12,GNB2L1,TIMM50,PTEN,TGFBR2,M…
42	Fatty Acid α-oxidation	0.060256	0.20797	0.0435	0/23 (0%)	8/23 (35%)	1/23 (4%)	14/23 (61%)	TMLHE,ALDH4A1,ALDH2,ALDH1A1,ALDH3A2,BCO2,PTGS2,ALDH9A1,ALDH7A1
43	Colorectal Cancer Metastasis signalling	0.0660693	0.225944	0.0112	0/268 (0%)	146/268 (54%)	3/268 (1%)	119/268 (44%)	TGFBR1,AXIN1,PIK3R1,SOS2,HRAS,IL6,CCND1,VEGFA,GNB1,GNB4,TLR10,PIK3CG,GNG12,ATM,TP53,RND2,SMAD2,PIK3C2B,AKT2,RRAS,ADRBK2,NFKB2,STAT3,TCF3,GNG10,MMP27,CDH1,GNB2,PRKACA,PIK3CD,PTGER2,TNF,PIK3CA,TCF4,LRP6,RHOT2,VEGFB,JAK2,GNG7,APPL1,ARRB1,AKT1,JUN,MMP25,PIK3C3,SOS1,TLR7,RHOU,TLR3,CTNNB1,GNB1L,MMP1,EGFR,IFNG,RHOC,TNFRSF1A,GRB2,MAPK8,FOS,MSH2,GNG5,PTGS2,JAK3,TCF7L2,LRP1,FZD7,MAP2K4,PRKACB,JAK1,MAPK1,AD…
44	Corticotropin Releasing Hormone signalling	0.0707946	0.233346	0.0138	0/145 (0%)	62/145 (43%)	2/145 (1%)	81/145 (56%)	PRKACB,RAF1,MAPK1,ARPC5,POMC,MAPK13,VEGFA,MAP2K2,MAPK3,ATF4,PRKD3,PRKD1,FASLG,PRKCQ,ITPR2,CREB3,CREBBP,ITPR1,CREB3L4,MAPK12,RAP1A,ATF2,ADCY9,PRKCD,PLCG2,ITPR3,PRKACA,PRKCH,NPR2,RAP1B,MAPK11,PRKCZ,PRKAG1,EP300,BRAF,JUN,CREB1,PRKAR1B,PRKCE,NOS2,MAP2K1,PRKCA,GNAS,GNAQ,GNAI1,PRKAR2A,MEF2A,PLCG1,GNAI2,CALM1 (includes others),GNAI3,FOS,PRKAR2B,MAPK14,PRKCI,MEF2D,NR4A1,PRKAG2,MEF2C,PTGS2,ELK1,ADCY7,PRKC…
45	IL-6 signalling	0.074131	0.238781	0.0161	0/124 (0%)	89/124 (72%)	2/124 (2%)	33/124 (27%)	MAP2K4,SOCS1,RAF1,SOCS3,MAPK1,PIK3R1,SOS2,SRF,HRAS,IL6,MAPK13,PIK3R4,IL1R2,VEGFA,IKBKB,IKBKG,MAP2K2,IL1RL2,PIK3CG,MAPK3,MRAS,NFKBIB,IL1RAP,TAB1,MCL1,ATM,PIK3C2B,IL8,AKT2,TNFAIP6,RRAS,IL6R,IL36A,NFKB2,STAT3,MAPK12,PIK3R3,TRAF6,IL33,IL18,PTPN11,IL1RN,CD14,PIK3CD,MAP2K3,TNF,HSPB1,MAP2K6,IL6ST,RELA,PIK3CA,IL1A,NFKBIE,PIK3R5,JAK2,NFKB1,MAPK11,SHC1,IL36G,JUN,AKT1,NFKBIA,MAP3K7,PIK3C3,NGFR,SOS1,AKT3,CHU…
46	PI3K/AKT signalling	0.0812831	0.258821	0.0132	0/152 (0%)	105/152 (69%)	2/152 (1%)	45/152 (30%)	RAF1,PPP2CA,PIK3R1,SOS2,PPP2R3B,HRAS,GSK3A,CCND1,ITGA3,GYS1,PIK3CG,TSC2,NFKBIB,ITGA4,MCL1,THEM4,TP53,RHEB,AKT2,YWHAG,RRAS,YWHAZ,ITGA5,NFKB2,MAPK8IP1,SYNJ2,GAB1,PPP2R4,PPP2R3A,PIK3CD,TSC1,PIK3CA,PPP2R2A,ILK,JAK2,MAP3K5,OCRL,EIF4E,PRKCZ,EIF4EBP1,MTOR,AKT1,HSP90AB1,INPP5B,SOS1,CTNNB1,ITGB1,GRB2,PPP2R5D,ITGA2,MDM2,INPP5D,CDKN1A,MAP3K8,PPP2R5E,PTGS2,JAK3,SFN,GAB2,JAK1,BAD,MAPK1,PPP2R5B,PDPK1,PTEN,YWHA…
47	Tumoricidal Function of Hepatic Natural Killer Cells	0.0891251	0.274789	0.037	0/27 (0%)	19/27 (70%)	1/27 (4%)	7/27 (26%)	M6PR,ENDOG,ICAM1,CASP3,APAF1,BAX,ITGAL,DFFA,FAS,FADD,CASP6,PRF1,CASP9,SRGN,DFFB,BID,CASP8,CASP7,FASLG,AIFM1
48	IL-17A signalling in Gastric Cells	0.0912011	0.277332	0.0357	0/28 (0%)	22/28 (79%)	1/28 (4%)	5/28 (18%)	MAP2K4,RELA,IL8,CXCL11,MAPK1,MAPK8,IL17RC,CCL20,MAPK9,CCL5,MAPK13,MAPK12,IL17RA,NFKB1,MAPK11,IL17A,CXCL10,FOS,JUN,MAPK14,MAPK3,TNF,EGFR
49	Ovarian Cancer signalling	0.0933254	0.277332	0.0132	0/152 (0%)	76/152 (50%)	2/152 (1%)	74/152 (49%)	PRKACB,RAF1,MAPK1,AXIN1,SUV39H1,PIK3R1,HRAS,PIK3R4,CCND1,TCF7,PTEN,VEGFA,RB1,MAP2K2,PIK3CG,MAPK3,MRAS,GSK3B,BRCA1,ATM,TP53,RPS6KB1,PIK3C2B,AKT2,TFDP1,RRAS,VEGFC,TCF3,APC,PIK3R3,E2F1,PRKACA,PIK3CD,TCF4,PIK3CA,ABL1,PIK3R5,VEGFB,PDGFC,MLH1,PRKAG1,BCL2,BRAF,RAD51,MTOR,ARRB1,AKT1,EDN1,PIK3C3,PRKAR1B,RPS6KB2,AKT3,CTNNB1,MAP2K1,EGFR,SRC,PMS2,NRAS,PIK3C2A,DVL1,PRKAR2A,CGA,SIN3A,PRKAR2B,RRAS2,FZD4,MSH2,MS…
50	Antiproliferative Role of TOB in T Cell signalling	0.0954993	0.278612	0.0385	0/26 (0%)	21/26 (81%)	1/26 (4%)	4/26 (15%)	PABPC1,SMAD2,CCNE2,TGFBR1,MAPK1,CUL1,TOB1,SKP1,TWSG1,SKP2,TGFBR2,RB1,CCNA2,CCNE1,TGFB1,PABPC4,TGFB2,SMAD4,CDC34,CDKN1B,RPS6KA1,CDK2
51	Hepatic Cholestasis	0.100231	0.287078	0.0109	1/183 (1%)	82/183 (45%)	1/183 (1%)	99/183 (54%)	PRKACB,MAP2K4,PPARA,IL6,MAP3K4,HSD3B7,ATP8B1,IL1R2,IKBKB,IKBKG,IL1RL2,PPRC1,ABCC1,RARA,NFKBIB,IL1RAP,PRKD3,PRKD1,IL8,PRKCQ,TJP2,IL36A,NR1H3,NFKB2,MAPK12,TRAF6,IL33,ADCY9,IL18,IL1RN,PRKCD,PRKACA,CD14,PRKCH,INSR,RXRA,TNF,RELA,IL1A,SLC4A2,NFKBIE,NFKB1,PRKAG1,PRKCZ,IRAK1,IL36G,NFKBIA,JUN,MAP3K7,NGFR,PRKAR1B,PRKCE,CHUK,TNFRSF1B,PRKCA,MAP4K2,IFNG,GNAS,CYP27A1,MYD88,TNFRSF1A,MAPK8,PRKAR2A,MAPK9,IKBKE,IL…
52	Glioblastoma Multiforme signalling	0.109901	0.306196	0.0119	0/168 (0%)	94/168 (56%)	2/168 (1%)	72/168 (43%)	RAF1,PLCB2,MAPK1,AXIN1,PIK3R1,SOS2,NF2,HRAS,PIK3R4,CCND1,PTEN,MYC,RB1,E2F6,RHOG,MAP2K2,RHOB,PIK3CG,MAPK3,TSC2,MRAS,GSK3B,PLCL1,E2F2,ATM,TP53,RND2,PIK3C2B,RPS6KB1,E2F4,AKT2,ITPR2,RRAS,CDK6,RAC1,ITPR1,PLCL2,TCF3,APC,PDGFB,PIK3R3,RHOQ,RND3,RHOA,PLCG2,PRKCD,ITPR3,E2F1,PLCB3,PIK3CD,PDGFD,FNBP1,CDK2,TSC1,PIK3CA,PDGFA,PDIA3,RHOT2,PIK3R5,CDC42,E2F3,RHOH,PDGFC,PLCD1,SHC1,MTOR,AKT1,IGF1,RHOT1,PIK3C3,SOS1,E…
53	Gαq signalling	0.111173	0.306196	0.0117	0/171 (0%)	99/171 (58%)	2/171 (1%)	70/171 (41%)	RAF1,PLD2,PIK3R1,GNB1,GNB4,GYS1,GNA15,PIK3CG,NFKBIB,PRKD3,PRKD1,GNG12,ATM,RND2,PIK3C2B,AKT2,PRKCQ,PLD3,NFKB2,ITPR1,PLD1,GNG10,PLCG2,ITPR3,GNB2,PIK3CD,NAPEPLD,PIK3CA,PTK2B,GNA11,RHOT2,GNG7,PRKCZ,AKT1,PIK3C3,RHOU,PRKCE,GNB1L,PPP3CA,RGS2,RHOC,CSK,GNAQ,RGS16,PLCG1,CALM1 (includes others),GNG5,PRKCB,PLCB2,ADRBK1,MAPK1,NFATC3,GNB2L1,GNB5,PIK3R4,ROCK2,IKBKB,IKBKG,RHOG,MAP2K2,RHOB,MAPK3,PPP3R1,MRAS,GSK3B…
54	Role of PKR in Interferon Induction and Antiviral Response	0.143219	0.374111	0.0204	0/49 (0%)	36/49 (73%)	1/49 (2%)	12/49 (24%)	MAP2K6,RELA,TRAF3,NFKBIE,TAB2,EIF2S1,NFKB1,RNASEL,IKBKB,IKBKG,CASP9,NFKBIA,AKT1,MAP3K7,BID,TLR3,CHUK,TRAF5,CASP8,STAT1,NFKBIB,TP53,IFNG,CASP3,TNFRSF1A,APAF1,IKBKE,NFKB2,IRF1,ATF2,TRAF6,FADD,TRAF2,MAPK14,MAP2K3,EIF2AK2,TNF
55	NF-κB signalling	0.143219	0.374111	0.011	0/181 (0%)	120/181 (66%)	2/181 (1%)	59/181 (33%)	RAF1,TGFBR1,PIK3R1,TAB2,HRAS,LCK,TLR10,PIK3CG,TDP2,TRAF5,NFKBIB,ATM,PIK3C2B,AKT2,PRKCQ,RRAS,CREBBP,TBK1,NFKB2,DDR1,TRAF6,ARAF,PLCG2,PRKACA,PIK3CD,TNF,MAP2K6,AZI2,PIK3CA,BMPR2,PRKCZ,EP300,TANK,TRADD,IL36G,AKT1,PIK3C3,NGFR,IGF1R,TLR7,TLR3,TNFRSF1B,CASP8,EGFR,MYD88,TNFRSF1A,MAPK8,IRAK3,IGF2R,FADD,TRAF2,BCL10,LTA,PELI1,FCER1G,BTRC,MAP3K8,TIRAP,MAP3K3,IRAK4,PRKCB,PRKACB,CD40LG,TRAF3,PIK3R4,TGFBR2,IL1R…
56	Granulocyte Adhesion and Diapedesis	0.144544	0.374111	0.011	0/182 (0%)	75/182 (41%)	2/182 (1%)	105/182 (58%)	SELL,CCL17,CCL20,SDC4,CXCL10,IL1R2,ITGA3,IL1RL2,EZR,PPBP,CCL16,IL1RAP,ITGA4,IL8,SELE,HRH2,CXCL9,PF4,ITGA6,RDX,IL36A,ITGA5,CSF3,MMP27,IL33,IL18,CCL4,ITGAM,CLDN12,IL1RN,JAM3,ITGA1,CX3CL1,TNF,HSPB1,CD99,IL1A,ICAM1,MMP14,CCL24,CCL22,CCL14,CCL5,SDC3,CCL3,IL36G,ICAM2,CCL2,CCL8,MMP25,NGFR,TNFRSF1B,MMP1,MMP19,ITGB1,CXCL11,C5AR1,SDC1,CXCR4,CCL23,TNFRSF1A,ITGA2,GNAI1,IL1R1,ITGAL,CXCL6,SELPLG,GLG1,IL18RAP,G…
57	FcγRIIB signalling in B Lymphocytes	0.146555	0.374111	0.0156	1/64 (2%)	32/64 (50%)	0/64 (0%)	31/64 (48%)	MAP2K4,BLNK,PIK3CA,PIK3R1,PIK3R5,PDPK1,HRAS,PIK3R4,SHC1,AKT1,PIK3C3,PIK3CG,SOS1,MRAS,ATM,PIK3C2B,NRAS,PIK3C2A,RRAS,GRB2,MAPK8,MAPK9,MAPK12,INPP5D,BTK,PIK3R3,RRAS2,SYK,PLCG2,LYN,PIK3CB,PIK3CD,DOK1
58	RAR Activation	0.148594	0.374111	0.0103	0/195 (0%)	123/195 (63%)	2/195 (1%)	70/195 (36%)	RDH10,PIK3R1,SMARCD2,MAPK13,MNAT1,VEGFA,PIK3CG,RARA,PRKD3,RDH13,PRKD1,STAT5A,SMAD2,AKT2,PRKCQ,MED1,CDK7,CREBBP,NFKB2,CRABP1,CSF2RB,DHRS9,ERCC3,PRKACA,GTF2H1,PIK3CD,RXRA,PIK3CA,JAK2,MAP3K5,PRKCZ,SMARCA4,EP300,KAT2B,AKT1,JUN,PNRC1,PRKCE,GTF2H5,NCOR1,RXRB,MMP1,CITED2,GTF2H3,SRA1,RDH14,RDH11,CSK,MAPK8,FOS,GTF2H4,NRIP1,NCOR2,PRKCB,MAP2K4,PRKACB,MAPK1,NR2F2,PDPK1,RARG,PSMC5,PTEN,TNIP1,ALDH1A1,RPL7A,TGF…
59	Production of Nitric Oxide and Reactive Oxygen Species in Macrophages	0.151356	0.374111	0.00943	0/212 (0%)	135/212 (64%)	2/212 (1%)	75/212 (35%)	MAP3K15,PPP2CA,PIK3R1,PPP2R3B,MAPK13,MAP3K4,PPP1R14B,SPI1,MAP3K10,PIK3CG,CYBA,NFKBIB,PRKD3,PRKD1,ATM,MAP3K2,RND2,PIK3C2B,AKT2,APOM,PRKCQ,CREBBP,PCYOX1,NFKB2,RAP1A,IRF1,MAP3K12,NCF1,PPP2R4,PPP2R3A,PLCG2,NCF2,PIK3CD,TNF,RAP1B,APOE,PIK3CA,APOA4,PPP2R2A,PPP1R3C,RHOT2,JAK2,MAP3K5,PRKCZ,JUN,AKT1,PIK3C3,NGFR,RHOU,PRKCE,TNFRSF1B,IFNG,RHOC,TNFRSF1A,PPP2R5D,MAPK8,IFNGR2,PLCG1,FOS,MAP3K8,PPP2R5E,JAK3,MAP3K3…
60	Role of RIG1-like Receptors in Antiviral Innate Immunity	0.156315	0.374111	0.0204	0/49 (0%)	26/49 (53%)	1/49 (2%)	22/49 (45%)	DHX58,RELA,TRAF3,NFKBIE,CREBBP,TBK1,IKBKE,NFKB2,IRF3,NFKB1,EP300,TRAF6,FADD,IFIH1,TANK,IKBKB,TRAF2,IRF7,IKBKG,RIPK1,NFKBIA,DDX58,MAVS,CHUK,NFKBIB,CASP8,TRIM25
61	iNOS signalling	0.156315	0.374111	0.0189	0/53 (0%)	39/53 (74%)	1/53 (2%)	13/53 (25%)	RELA,JAK1,MAPK1,NFKBIE,JAK2,MAPK13,NFKB1,MAPK11,IRAK1,IKBKB,IKBKG,NFKBIA,JUN,CHUK,NOS2,STAT1,NFKBIB,TAB1,IFNG,MYD88,CREBBP,TYK2,IFNGR2,IKBKE,IFNGR1,NFKB2,HMGA1,IRAK3,MAPK12,IRF1,TRAF6,CALM1 (includes others),TLR4,FOS,LY96,MAPK14,CD14,JAK3,IRAK4,IRAK2
62	Agranulocyte Adhesion and Diapedesis	0.159221	0.374973	0.0104	0/192 (0%)	73/192 (38%)	2/192 (1%)	117/192 (61%)	MYH10,SELL,MYL6,CCL17,CCL20,SDC4,CXCL10,ITGA3,EZR,PPBP,CCL16,ACTA1,ITGA4,IL8,SELE,CXCL9,MYH14,PF4,RDX,ITGA6,IL36A,ITGA5,MMP27,MYL9,IL33,IL18,CCL4,CLDN12,IL1RN,JAM3,ITGA1,CX3CL1,TNF,CD99,IL1A,FN1,ICAM1,MMP14,CCL24,CCL22,CCL14,CCL5,MYH11,CCL3,ITGB7,IL36G,ICAM2,CCL2,CCL8,MMP25,MMP1,MMP19,ITGB1,CXCL11,C5AR1,CXCR4,CCL23,TNFRSF1A,ACTB,ITGA2,GNAI1,IL1R1,ACTG1,CXCL6,SELPLG,GLG1,GNAI2,GNAI3,ITGB2,CXCL16,C…
63	ILK signalling	0.162181	0.375837	0.00976	0/205 (0%)	132/205 (64%)	2/205 (1%)	71/205 (35%)	MYH10,MYL6,PPP2CA,PIK3R1,PPP2R3B,GSK3A,RICTOR,PPP1R14B,CCND1,VEGFA,NCK2,PIK3CG,ATF4,IRS2,ITGB4,TMSB10/TMSB4X,TMSB4Y,TESK1,ITGB5,ATM,RND2,PIK3C2B,AKT2,CFL1,FERMT2,CREB3,SNAI1,CREBBP,NFKB2,ATF2,MYL9,DOCK1,CDH1,PPP2R4,PPP2R3A,IRS1,ARHGEF6,RSU1,PIK3CD,ITGB6,TNF,MAP2K6,FLNB,PIK3CA,FN1,PPP2R2A,RHOT2,ILK,VEGFB,ITGB8,MYH11,CDC42,ITGB7,EP300,MTOR,JUN,AKT1,PIK3C3,PPAP2B,CREB1,RHOU,CTNNB1,ITGB1,LIMS2,RHOC,T…
64	Leukocyte Extravasation signalling	0.177011	0.401791	0.00952	0/210 (0%)	129/210 (61%)	2/210 (1%)	79/210 (38%)	RAC2,MYL6,PIK3R1,MLLT4,MAPK13,MAP3K4,ITGA3,PIK3CG,EZR,CYBA,ARHGAP12,PRKD3,PRKD1,ITGA4,TIMP2,ATM,PIK3C2B,PRKCQ,CRKL,ITGA6,ITGA5,RAP1A,ARHGAP5,MMP27,TIMP4,NCF1,CLDN12,ICAM3,PLCG2,NCF2,ARHGAP35,ITGA1,VAV1,PIK3CD,ARHGAP1,RAP1B,CD99,PIK3CA,ICAM1,PTK2B,CTNNA1,CRK,CDC42,PRKCZ,MMP25,PIK3C3,PRKCE,RASSF5,VCL,CTNNB1,MMP1,ITGB1,ARHGAP6,ACTB,ITGA2,MAPK8,ARHGAP4,PLCG1,SELPLG,F11R,ITGB2,GNAI3,WIPF1,EDIL3,ARHGAP…
65	CD27 signalling in Lymphocytes	0.178649	0.401791	0.0169	0/59 (0%)	44/59 (75%)	1/59 (2%)	14/59 (24%)	MAP2K4,MAP2K6,MAP3K15,RELA,MAP3K11,NFKBIE,MAP3K5,MAP3K4,NFKB1,IKBKB,MAP3K10,IKBKG,SIVA1,NFKBIA,CASP9,JUN,MAP2K2,MAP3K7,BID,CHUK,TRAF5,NFKBIB,CASP8,MAP2K1,MAP3K2,MAP2K7,CASP3,MAP3K6,MAP3K13,MAP3K1,APAF1,MAPK8,MAPK9,IKBKE,NFKB2,MAPK12,BCL2L1,MAP3K12,FOS,TRAF2,IKBKAP,MAP3K8,MAP2K3,MAP3K3,MAP2K5
66	Primary Immunodeficiency signalling	0.18197	0.402717	0.0156	1/64 (2%)	22/64 (34%)	0/64 (0%)	41/64 (64%)	RFXANK,BLNK,IL2RG,CD40LG,RFXAP,CD3E,CD4,CIITA,RFX5,TAP1,CD3D,IL7R,PTPRC,BTK,LCK,IKBKG,DCLRE1C,CD40,ZAP70,ADA,JAK3,UNG,IGHG2
67	Nur77 signalling in T Lymphocytes	0.191426	0.41115	0.0156	0/64 (0%)	33/64 (52%)	1/64 (2%)	30/64 (47%)	CD247,HLA-DOA,CD3E,SIN3B,NFATC1,EP300,CABIN1,BCL2,CASP9,PPP3R1,HLA-DRA,PPP3CA,MAP3K2,HLA-DMA,HDAC9,CASP3,HDAC2,CHP1,HDAC1,APAF1,PPP3CC,CD3D,SIN3A,CD3G,CALM1 (includes others),CD80,MEF2D,NR4A1,FCER1G,CD86,MAPK7,RXRA,MAP3K3,MAP2K5
68	Actin Nucleation by ARP-WASP Complex	0.194536	0.41115	0.0149	0/67 (0%)	48/67 (72%)	1/67 (1%)	18/67 (27%)	ARPC5,SOS2,HRAS,NCK1,NCK2,ROCK2,ITGA3,RHOG,RHOB,BAIAP2,MRAS,ITGA4,RND2,ACTR2,RRAS,RAC1,ITGA5,RHOQ,ARPC1A,RND3,RHOA,PPP1R12B,PPP1R12A,FNBP1,PPP1R12C,ARPC1B,RHOT2,CDC42,RHOH,ACTR3,WASL,RHOT1,SOS1,RHOU,ARPC3,RHOF,VASP,ITGB1,NRAS,ARPC5L,GRB2,RHOC,GNA12,ITGA2,ROCK1,WIPF1,RRAS2,WAS,ARPC4
69	Glioma Invasiveness signalling	0.200909	0.41115	0.0152	0/66 (0%)	44/66 (67%)	1/66 (2%)	21/66 (32%)	PIK3CA,F2R,MAPK1,PIK3R1,HMMR,RHOT2,PIK3R5,HRAS,PIK3R4,RHOH,PTK2,RHOG,RHOB,TIMP1,RHOT1,MAPK3,PIK3CG,PIK3C3,RHOU,MRAS,ITGAV,RHOF,ITGB5,ATM,TIMP2,RND2,PIK3C2B,TIMP3,NRAS,PIK3C2A,RRAS,RHOC,PLAUR,PIK3R3,TIMP4,RRAS2,RHOQ,RND3,RHOA,CD44,PIK3CB,PIK3CD,PLAU,FNBP1,MMP9
70	ATM signalling	0.207014	0.41115	0.0152	0/66 (0%)	55/66 (83%)	1/66 (2%)	10/66 (15%)	MAP2K4,TP73,CCNB2,TDP1,MAPK13,CBX5,SMC1A,ATF4,BRCA1,CDC25A,ATM,TP53,SMC3,CREB3,CCNB3,CREBBP,MDC1,CREB3L4,MAPK12,CCNB1,ATF2,MDM4,BRAT1,SMC2,H2AFX,TLK1,TLK2,CDK2,GADD45B,GADD45G,ABL1,MRE11A,MAPK11,RAD50,CHEK1,EP300,RAD51,NFKBIA,JUN,FANCD2,GADD45A,CREB1,BID,BLM,CHEK2,CDC25C,TRIM28,MAPK8,MAPK9,MDM2,CDK1,NBN,MAPK14,RAD9A,CDKN1A,TP53BP1
71	Role of Osteoblasts, Osteoclasts and Chondrocytes in Rheumatoid Arthritis	0.20797	0.41115	0.008	0/250 (0%)	124/250 (50%)	2/250 (1%)	124/250 (50%)	AXIN1,PIK3R1,TAB2,IL6,ITGA3,IL1RL2,PIK3CG,TRAF5,NFKBIB,ATM,PIK3C2B,SFRP4,AKT2,ITGA5,TCF3,IL7,TRAF6,PIK3CD,MAP2K3,TNF,MAP2K6,PIK3CA,ADAM17,TCF4,PTK2B,LRP6,BMPR2,MAP3K5,SMURF1,TRADD,IL36G,AKT1,JUN,IGF1,PIK3C3,NGFR,TNFRSF1B,CTNNB1,PPP3CA,MMP1,BMP1,ITGB1,IFNG,CTSK,IL10,TNFRSF1A,ITGA2,MAPK8,NAIP,FOS,CALM1 (includes others),TRAF2,CSF1,CSF2,TCF7L2,LRP1,FZD7,BIRC2,MAP2K4,MAPK1,BAD,NFATC3,ACP5,PIK3R4,TCF7…
72	Calcium-induced T Lymphocyte Apoptosis	0.212814	0.41115	0.0141	0/71 (0%)	40/71 (56%)	1/71 (1%)	30/71 (42%)	CD247,HLA-DOA,CD3E,CD4,ATP2A2,PRKCZ,EP300,CABIN1,LCK,PPP3R1,HLA-DRA,PRKCE,PRKD3,PRKD1,PPP3CA,PRKCA,ORAI1,HLA-DMA,PRKCQ,HDAC2,ITPR2,CHP1,HDAC1,PLCG1,ATP2A3,PPP3CC,ITPR1,CD3D,CD3G,CALM1 (includes others),PRKCI,PRKCD,MEF2D,ZAP70,ITPR3,NR4A1,FCER1G,NFATC2,CAPN2,PRKCH,PRKCB
73	Activation of IRF by Cytosolic Pattern Recognition Receptors	0.216272	0.41115	0.0135	0/74 (0%)	45/74 (61%)	1/74 (1%)	28/74 (38%)	MAP2K4,RELA,TRAF3,PPIB,NFKBIE,ZBP1,IRF3,IL6,NFKB1,TANK,IFIH1,IKBKB,IKBKG,NFKBIA,JUN,SIKE1,CHUK,NFKBIB,STAT1,DHX58,IL10,CREBBP,MAPK8,MAPK9,IKBKE,IRF9,TBK1,NFKB2,MAPK12,ADAR,ISG15,ATF2,TRAF6,FADD,IRF7,RIPK1,CD40,LTA,DDX58,MAVS,STAT2,IKBKAP,PIN1,IFIT2,TNF,IFNAR1
74	Eicosanoid signalling	0.216272	0.41115	0.0116	0/86 (0%)	20/86 (23%)	1/86 (1%)	65/86 (76%)	PNPLA8,LTA4H,PTGIR,PLA2R1,TBXA2R,ALOX5AP,PLA2G7,PRDX6,PLA2G6,PLA2G4A,LTB4R,PTGES2,LCAT,PLA2G4F,PTGER2,PTGS2,ALOX5,TBXAS1,CYSLTR2,PTGER4,PLA2G12A
75	Angiopoietin signalling	0.222331	0.41115	0.0133	0/75 (0%)	51/75 (68%)	1/75 (1%)	23/75 (31%)	BAD,PIK3R1,HRAS,NCK1,PIK3R4,PTK2,IKBKB,IKBKG,TNIP1,PAK1,CASP9,PIK3CG,MRAS,ANGPT4,NFKBIB,RASA1,TEK,ATM,STAT5A,PIK3C2B,AKT2,RRAS,DOK2,NFKB2,PIK3R3,PTPN11,PIK3CD,RELA,PIK3CA,NFKBIE,PIK3R5,CRK,NFKB1,AKT1,NFKBIA,PIK3C3,SOS1,AKT3,CHUK,STAT5B,PAK4,NRAS,PAK2,PIK3C2A,PAK6,GRB2,IKBKE,BIRC5,RRAS2,FOXO1,PIK3CB,IKBKAP
76	Role of PI3K/AKT signalling in the Pathogenesis of Influenza	0.222331	0.41115	0.0132	0/76 (0%)	40/76 (53%)	1/76 (1%)	35/76 (46%)	RELA,PIK3CA,CCR5,MAPK1,PIK3R1,NFKBIE,PIK3R5,CRK,CCL5,IRF3,NFKB1,PIK3R4,MLH1,NFKBIA,CASP9,AKT1,MAP2K2,MAPK3,PIK3CG,PIK3C3,AKT3,GSK3B,NFKBIB,MAP2K1,PLAC8,ATM,KPNA3,PIK3C2B,IFNG,AKT2,PIK3C2A,CRKL,GNAI1,NFKB2,PIK3R3,GNAI2,GNAI3,ZNF346,PIK3CB,PIK3CD,IFNAR1
77	Hypoxia signalling in the Cardiovascular System	0.224905	0.41115	0.0147	0/68 (0%)	55/68 (81%)	1/68 (1%)	12/68 (18%)	UBE2A,UBE2D2,UBE2V2,PTEN,ARNT,VEGFA,UBE2B,SUMO1,UBE2D4,ATF4,UBE2E3,NFKBIB,ATM,TP53,P4HB,UBE2Q1,COPS5,CREB3,CREBBP,CSNK1D,BIRC6,UBE2S,CREB3L4,ATF2,UBE2G2,UBE2L3,UBE2H,UBE2G1,HIF1AN,HSP90AA1,LDHA,UBE2E1,UBE2C,UBE2J2,UBE2I,UBE2N,NFKBIE,HIF1A,EP300,HSP90B1,NFKBIA,JUN,AKT1,HSP90AB1,EDN1,UBE2V1,CREB1,UBE2M,NQO1,UBE2R2,MDM2,UBE2D1,UBE2L6,UBE2J1,UBE2E2,CDC34
78	Erythropoietin signalling	0.228034	0.41115	0.0127	0/79 (0%)	59/79 (75%)	1/79 (1%)	19/79 (24%)	RAF1,SOCS1,SOCS3,MAPK1,PIK3R1,SOS2,HRAS,PDPK1,PIK3R4,MAP2K2,PIK3CG,MAPK3,MRAS,NFKBIB,PRKD3,PRKD1,ATM,PIK3C2B,RPS6KB1,STAT5A,PTPN6,AKT2,PRKCQ,RRAS,NFKB2,PIK3R3,CBL,PRKCD,PLCG2,PIK3CD,PRKCH,RELA,PIK3CA,NFKBIE,PIK3R5,JAK2,NFKB1,PRKCZ,SHC1,NFKBIA,JUN,AKT1,PIK3C3,SOS1,AKT3,PRKCE,STAT5B,MAP2K1,PRKCA,SRC,NRAS,PIK3C2A,GRB2,PLCG1,FOS,RRAS2,PRKCI,PIK3CB,ELK1,PRKCB
79	Retinoic acid Mediated Apoptosis signalling	0.228034	0.41115	0.0137	0/73 (0%)	33/73 (45%)	1/73 (1%)	39/73 (53%)	PARP6,PARP10,PARP2,TNFSF10,PARP12,RARG,PARP9,TNKS,CASP9,TIPARP,RARA,DAP3,BID,PARP11,CASP8,RXRB,PARP14,IFNG,PARP16,CASP3,PARP4,ZC3HAV1,APAF1,PARP8,TNKS2,PARP3,CRABP1,IRF1,PARP1,FADD,CRABP2,CFLAR,RXRA,IFNAR1
80	IL-10 signalling	0.231206	0.41115	0.0128	0/78 (0%)	55/78 (71%)	1/78 (1%)	22/78 (28%)	MAP2K4,SOCS3,CCR5,JAK1,MAPK1,ARG2,MAPK13,IL6,IL1R2,IKBKB,IKBKG,IL1RL2,NFKBIB,IL1RAP,TAB1,IL4R,BLVRA,TYK2,IL36A,BLVRB,NFKB2,STAT3,MAPK12,IL33,TRAF6,IL18,IL1RN,IL10RA,CD14,MAP2K3,TNF,MAP2K6,RELA,IL1A,NFKBIE,NFKB1,MAPK11,HMOX1,IL36G,NFKBIA,JUN,SP1,MAP3K7,CHUK,CCR1,IL10,MAPK8,IKBKE,IL1R1,IL18RAP,FOS,MAPK14,IL10RB,IL1B,ELK1,MAP4K4
81	Role of MAPK signalling in the Pathogenesis of Influenza	0.231206	0.41115	0.0139	0/72 (0%)	44/72 (61%)	1/72 (1%)	27/72 (38%)	MAP2K4,MAP2K6,RAF1,MAPK1,PLA2R1,HRAS,MAPK13,MAP3K5,CCL5,PLA2G7,MAPK11,PRDX6,BCL2,CXCL10,AKT1,LCAT,CCL2,MAP2K2,MAPK3,MRAS,AKT3,PLA2G4F,MAP2K1,PRKCA,PLA2G12A,PNPLA8,IFNG,AKT2,MAP2K7,NRAS,CASP3,RRAS,MAPK8,MAPK9,BAX,MAPK12,RABGEF1,ATF2,PLA2G4A,PLA2G6,MAPK14,RRAS2,MAP2K3,PTGS2,TNF
82	GDNF Family Ligand-Receptor Interactions	0.231206	0.41115	0.0132	1/76 (1%)	52/76 (68%)	0/76 (0%)	23/76 (30%)	MAP2K4,RAF1,MAPK1,PIK3R1,SOS2,HRAS,NCK1,PIK3R4,MAP2K2,PIK3CG,MAPK3,MRAS,IRS2,FRS2,RASA1,ATM,PIK3C2B,ITPR2,RRAS,DOK2,RAC1,ITPR1,DOK3,MAPK12,PIK3R3,PDLIM7,GAB1,IRS1,PLCG2,ITPR3,PIK3CD,DOK1,PIK3CA,GDNF,PIK3R5,CDC42,SHC1,JUN,DOK4,PIK3C3,CREB1,SOS1,MAP2K1,NRAS,PIK3C2A,GRB2,MAPK8,PLCG1,MAPK9,GFRA2,FOS,RRAS2,PIK3CB
83	IL-17 signalling	0.242661	0.422669	0.0133	0/75 (0%)	56/75 (75%)	1/75 (1%)	18/75 (24%)	MAP2K4,JAK1,MAPK1,PIK3R1,HRAS,IL17RC,IL6,MAPK13,PIK3R4,CXCL10,TRAF3IP2,MAP2K2,MAPK3,PIK3CG,MRAS,GSK3B,IL17F,ATM,PIK3C2B,IL8,AKT2,RRAS,MAPK12,ATF2,TRAF6,PIK3R3,PIK3CD,MAP2K3,MAP2K6,RELA,PIK3CA,PIK3R5,JAK2,IL17RA,NFKB1,MAPK11,JUN,AKT1,CCL2,MAP3K7,TIMP1,PIK3C3,AKT3,MAPKAPK2,NOS2,MAP2K1,CXCL11,NRAS,PIK3C2A,MAPK8,MAPK9,IL17A,RRAS2,MAPK14,PIK3CB,PTGS2,ELK1
84	LPS-stimulated MAPK signalling	0.246037	0.422669	0.012	0/83 (0%)	64/83 (77%)	1/83 (1%)	18/83 (22%)	MAP2K4,RAF1,MAPK1,PIK3R1,SRF,HRAS,MAPK13,PIK3R4,IKBKB,PAK1,IKBKG,MAP2K2,MAPK3,PIK3CG,MRAS,NFKBIB,PRKD3,PRKD1,ATM,PIK3C2B,PRKCQ,RRAS,RAC1,NFKB2,MAPK12,ATF2,PIK3R3,PRKCD,CD14,PIK3CD,PRKCH,MAP2K3,MAP2K6,RELA,PIK3CA,NFKBIE,PIK3R5,MAP3K5,NFKB1,CDC42,MAPK11,PRKCZ,NFKBIA,JUN,MAP3K7,PIK3C3,CREB1,PRKCE,CHUK,MAP2K1,PRKCA,NRAS,ATF1,PIK3C2A,MAPK8,MAPK9,IKBKE,TLR4,FOS,RRAS2,MAPK14,PRKCI,PIK3CB,ELK1,PRKCB
85	Basal Cell Carcinoma signalling	0.246037	0.422669	0.0128	0/78 (0%)	17/78 (22%)	1/78 (1%)	60/78 (77%)	TP53,TCF4,STK36,AXIN1,DVL1,TCF3,TCF7,APC,FZD4,SUFU,DVL3,DVL2,GSK3B,CTNNB1,TCF7L2,BMP1,WNT5A,FZD7
86	NF-κB Activation by Viruses	0.248886	0.422669	0.012	0/83 (0%)	63/83 (76%)	1/83 (1%)	19/83 (23%)	RAF1,CCR5,MAPK1,CD4,PIK3R1,HRAS,PIK3R4,IKBKB,LCK,IKBKG,ITGA3,MAPK3,PIK3CG,ITGAV,MRAS,NFKBIB,PRKD3,ITGB5,PRKD1,CR2,ITGA4,ATM,PIK3C2B,AKT2,PRKCQ,RRAS,ITGA6,TBP,ITGA5,NFKB2,PIK3R3,PRKCD,PIK3CD,PRKCH,ITGA1,RELA,PIK3CA,NFKBIE,PIK3R5,NFKB1,PRKCZ,NFKBIA,AKT1,PIK3C3,AKT3,PRKCE,CHUK,PRKCA,ITGB1,NRAS,PIK3C2A,MAP3K1,ITGA2,IKBKE,ITGAL,ITGB2,TRAF2,RRAS2,PRKCI,RIPK1,PIK3CB,IKBKAP,EIF2AK2,PRKCB
87	Role of Wnt/GSK-3β signalling in the Pathogenesis of Influenza	0.263027	0.44157	0.012	0/83 (0%)	23/83 (28%)	1/83 (1%)	59/83 (71%)	IFNG,TCF4,CSNK1G1,AXIN1,CSNK1G2,CSNK1G3,DVL1,CSNK1D,TCF3,APC,NCOA3,TCF7,CSNK1E,FZD4,NCOA2,NCOA4,DVL3,DVL2,GSK3B,CTNNB1,IFNAR1,TCF7L2,WNT5A,FZD7
88	Regulation of Actin-based Motility by Rho	0.274789	0.447713	0.0109	0/92 (0%)	56/92 (61%)	1/92 (1%)	35/92 (38%)	RAC2,MPRIP,MYL6,ARPC5,PIKFYVE,PIP4K2B,PIP5K1B,PAK1,RHOG,RHOB,BAIAP2,ACTA1,RND2,ACTR2,CFL1,RAC1,GSN,RAC3,MYL9,PIP5K1A,MYL12A,RHOQ,ARPC1A,RND3,MYL12B,PIP5K1C,RHOA,PPP1R12B,PPP1R12A,PIP4K2A,FNBP1,PIP4K2C,ARPC1B,RHOT2,PPP1CB,MYLK,CDC42,RHOH,ACTR3,WASL,RHOT1,RHOU,PFN2,ARPC3,RHOF,PI4KA,PAK4,PAK2,PAK6,ARPC5L,RHOC,ACTB,ROCK1,WIPF1,WAS,ARHGDIA,ARPC4
89	Prostate Cancer signalling	0.274789	0.447713	0.00971	0/103 (0%)	69/103 (67%)	1/103 (1%)	33/103 (32%)	RAF1,MAPK1,BAD,SUV39H1,PIK3R1,SOS2,HRAS,PDPK1,PIK3R4,CCND1,PTEN,RB1,CASP9,MAP2K2,MAPK3,PIK3CG,MRAS,ATF4,GSK3B,NFKBIB,ATM,TP53,PIK3C2B,CCNE2,AKT2,TFDP1,RRAS,CREBBP,CREB3,CREB3L4,NFKB2,ATF2,PIK3R3,E2F1,HSP90AA1,PIK3CD,CDK2,GSTP1,RELA,PIK3CA,SRD5A1,NFKBIE,ABL1,PIK3R5,NFKB1,BCL2,EP300,MTOR,HSP90B1,AKT1,NFKBIA,HSP90AB1,PIK3C3,SOS1,CREB1,AKT3,CHUK,CTNNB1,MAP2K1,NRAS,PIK3C2A,GRB2,MDM2,SIN3A,CCNE1,RRAS2,…
90	OX40 signalling Pathway	0.283139	0.447713	0.0103	0/97 (0%)	28/97 (29%)	1/97 (1%)	68/97 (70%)	CD247,B2M,MAP2K4,RELA,HLA-DOA,TNFSF4,TRAF3,TNFRSF4,CD3E,CD4,NFKBIE,NFKB1,BCL2,NFKBIA,JUN,HLA-DQB2,HLA-DRA,TRAF5,NFKBIB,HLA-DMA,MAPK8,MAPK9,NFKB2,MAPK12,CD3D,CD3G,BCL2L1,TRAF2,FCER1G
91	RANK signalling in Osteoclasts	0.285759	0.447713	0.0103	0/97 (0%)	74/97 (76%)	1/97 (1%)	22/97 (23%)	MAP2K4,MAP3K15,RAF1,MAP3K11,MAPK1,PIK3R1,TAB2,MAP3K4,MAPK13,PIK3R4,MAP3K10,IKBKB,IKBKG,MAP2K2,PIK3CG,MAPK3,PPP3R1,TRAF5,NFKBIB,BIRC3,MAP3K2,ATM,PIK3C2B,AKT2,MITF,MAP3K13,NFKB2,PPP3CC,MAPK12,GSN,PIK3R3,TRAF6,MAP3K12,CBL,PIK3CD,MAP2K6,RELA,PIK3CA,PTK2B,NFKBIE,PIK3R5,MAP3K5,NFKB1,MAPK11,NFATC1,NFKBIA,JUN,AKT1,MAP3K7,PIK3C3,AKT3,CHUK,MAP2K1,PPP3CA,SRC,MAP2K7,MAP3K6,PIK3C2A,MAP3K1,CHP1,MAPK8,MAPK9,IKB…
92	CDK5 signalling	0.288403	0.447713	0.0103	0/97 (0%)	60/97 (62%)	1/97 (1%)	36/97 (37%)	PRKACB,RAF1,MAPK1,PPP2CA,PPP2R5B,PPP2R3B,HRAS,PPP1R14B,CDK5R1,LAMC1,ITGA3,MAP2K2,PPP1R7,MAPK3,PPM1L,LAMB1,MRAS,PPP1CA,RRAS,CABLES1,ITGA6,PPP1R11,CACNA1A,FOSB,PPP2CB,ADCY9,PPP2R1A,PPP2R3A,PPP2R4,CAPN1,MAPT,PRKACA,PPP1R12A,GNAL,PPP2R2A,PPP1R3C,ABL1,PPP1CB,PRKAG1,PPP1R10,CDK5,NGFR,PRKAR1B,PPP2R2C,PPP2R5C,MAP2K1,ITGB1,LAMA5,NRAS,GNAS,EGR1,PPP2R5D,ITGA2,PRKAR2A,RRAS2,PRKAR2B,PRKAG2,PPP2R5E,ADCY7,PPP2R…
93	Apoptosis signalling	0.288403	0.447713	0.01	0/100 (0%)	77/100 (77%)	1/100 (1%)	22/100 (22%)	MAP2K4,RAF1,MAPK1,BAD,HRAS,DFFA,ACIN1,IKBKB,IKBKG,CASP9,MAP2K2,MAPK3,MRAS,HTRA2,NFKBIB,BIRC3,FASLG,MCL1,CAPN5,TP53,PRKCQ,CASP3,RRAS,BIRC6,LMNA,NFKB2,BCL2L1,CAPN1,CASP2,PLCG2,CAPN2,RPS6KA1,CAPN7,SPTAN1,BCL2A1,DIABLO,TNF,CAPN3,RELA,CAPN11,NFKBIE,MAP3K5,NFKB1,FAS,BCL2,CASP6,NFKBIA,PRKCE,BID,CHUK,CASP8,TNFRSF1B,MAP2K1,CAPN10,PRKCA,AIFM1,ENDOG,MAP2K7,NRAS,TNFRSF1A,APAF1,MAPK8,PLCG1,IKBKE,BAX,NAIP,XIAP…
94	Factors Promoting Cardiogenesis in Vertebrates	0.291072	0.447713	0.0101	0/99 (0%)	45/99 (45%)	1/99 (1%)	53/99 (54%)	TCF4,TGFBR1,AXIN1,LRP6,BMPR2,ACVR2B,SMAD5,TCF7,PRKCZ,TGFBR2,BMPR1A,TGFB1,MAP3K7,TGFB2,PRKCE,SMAD4,GSK3B,CTNNB1,SMAD1,PRKD3,PRKD1,PRKCA,BMP1,SMAD2,CCNE2,PRKCQ,DVL1,CDC6,ACVR1,TCF3,APC,ACVR1B,ATF2,CCNE1,MAPK14,PRKCI,FZD4,PRKCD,MEF2C,PRKCH,ACVR2A,LRP1,TCF7L2,CDK2,FZD7,PRKCB
95	Crosstalk between Dendritic Cells and Natural Killer Cells	0.293765	0.447713	0.00943	0/106 (0%)	48/106 (45%)	1/106 (1%)	57/106 (54%)	RELA,IL15RA,CD40LG,TNFSF10,NCR3,LTB,CD83,TLN1,IL6,NFKB1,TREM2,FAS,PRF1,CAMK2D,HLA-DRA,TLR7,CD226,TLR3,LTBR,TNFRSF1B,ACTA1,FASLG,IL2RB,IFNG,IL2RG,IL3RA,TYROBP,ACTB,CD69,IL15,NFKB2,ITGAL,ACTG1,TLR4,CSF2RB,IL18,TLN2,CD80,CD40,IL12B,ICAM3,LTA,FSCN1,CD86,CSF2,TNF,CCR7,CAMK2G,PVRL2
96	Communication between Innate and Adaptive Immune Cells	0.296483	0.447713	0.00893	0/112 (0%)	37/112 (33%)	1/112 (1%)	74/112 (66%)	B2M,IL1A,CD40LG,CD4,CD83,CCL5,IL6,CCL3,CXCL10,IL36G,TLR10,HLA-DRA,TLR7,TLR3,IGHG2,IFNG,IL8,IL10,IL15,IL36A,TLR2,IL33,TLR4,IL18,CCL4,CD80,TLR5,CD40,IL1RN,IL12B,TNFSF13,TLR6,FCER1G,CD86,IL1B,CSF2,TNF,CCR7
97	IL-1 signalling	0.301995	0.447713	0.00917	0/109 (0%)	70/109 (64%)	1/109 (1%)	38/109 (35%)	MAP2K4,PRKACB,MAPK1,GNB2L1,TAB2,GNB5,MAPK13,GNB1,GNB4,IKBKB,IKBKG,GNAT1,GNA15,MRAS,GNA13,NFKBIB,IL1RAP,GNG12,TAB1,GNG2,NFKB2,MAPK12,GNG10,TRAF6,ADCY9,PRKACA,GNB2,MAP2K3,GNAL,MAP2K6,ECSIT,RELA,IL1A,TOLLIP,NFKBIE,GNA11,NFKB1,MAPK11,GNG7,PRKAG1,IRAK1,NFKBIA,JUN,MAP3K7,PRKAR1B,CHUK,GNB1L,MAP2K7,GNAS,MYD88,GNA12,MAP3K1,PRKAR2A,GNAI1,MAPK8,GNAQ,MAPK9,IKBKE,IL1R1,IRAK3,GNAI2,GNAI3,FOS,PRKAR2B,MAPK14,PRK…
98	Mouse Embryonic Stem Cell Pluripotency	0.30761	0.447713	0.0101	0/99 (0%)	65/99 (66%)	1/99 (1%)	33/99 (33%)	RAF1,LIF,JAK1,MAPK1,AXIN1,PIK3R1,SOS2,HRAS,MAPK13,PIK3R4,TCF7,MYC,MAP2K2,MAPK3,PIK3CG,MRAS,GSK3B,SMAD1,TAB1,ATM,TP53,PIK3C2B,AKT2,RRAS,CREBBP,TYK2,STAT3,MAPK12,TCF3,APC,PIK3R3,PTPN11,PIK3CD,DVL2,IL6ST,ID2,PIK3CA,TCF4,PIK3R5,BMPR2,JAK2,SMAD5,MAPK11,AKT1,BMPR1A,MAP3K7,PIK3C3,SOS1,SMAD4,AKT3,CTNNB1,MAP2K1,NRAS,PIK3C2A,GRB2,DVL1,ID3,XIAP,RRAS2,MAPK14,FZD4,DVL3,PIK3CB,JAK3,TCF7L2,FZD7
99	SAPK/JNK signalling	0.30761	0.447713	0.00952	0/105 (0%)	78/105 (74%)	1/105 (1%)	26/105 (25%)	MAP2K4,RAC2,MAP3K11,DUSP8,NFATC3,PIK3R1,SOS2,HRAS,MAP3K4,PIK3R4,GNB1,MAP3K10,LCK,PIK3CG,MRAS,MAP4K1,GNA13,TAB1,MAP3K2,ATM,SH2D2A,TP53,PIK3C2B,RRAS,MAP3K13,CRKL,GNG2,RAC1,MAPK8IP3,MAPK12,RAC3,MAPK8IP1,ATF2,PIK3R3,MAP4K3,DAXX,MAP3K12,GAB1,IRS1,ZAK,PIK3CD,DUSP4,MAP4K5,PIK3CA,PIK3R5,CRK,MAP3K5,CDC42,GNG7,NFATC1,HNRNPK,TRADD,SHC1,JUN,GADD45A,MAP3K7,PIK3C3,DUSP10,SOS1,MAP4K2,MAP2K7,NRAS,PIK3C2A,GRB2,GN…
100	Antioxidant Action of Vitamin C	0.312608	0.447713	0.00901	0/111 (0%)	57/111 (51%)	1/111 (1%)	53/111 (48%)	MAP2K4,PLD2,PLCB2,MAPK1,PLA2R1,MAPK13,PLA2G7,IKBKB,IKBKG,LCAT,MAPK3,PLA2G4F,TXN,NFKBIB,PLCL1,PLA2G12A,STAT5A,PLD3,SLC2A1,NFKB2,PLCL2,MAPK12,TXNRD1,PLD1,CSF2RB,PLA2G6,PLCG2,PLCB3,NXN,TNF,TXNRD2,RELA,NAPEPLD,PDIA3,NFKBIE,JAK2,NFKB1,MAPK11,GLRX,PRDX6,SLC2A3,PLCD1,HMOX1,SLC23A2,NFKBIA,CSF2RA,CHUK,STAT5B,PNPLA8,MAPK8,MAPK9,PLCG1,IKBKE,TXNRD3,PLD4,PLA2G4A,MAPK14,CSF2
101	IGF-1 signalling	0.312608	0.447713	0.00935	0/107 (0%)	83/107 (78%)	1/107 (1%)	23/107 (21%)	PRKACB,SOCS1,RAF1,SOCS3,CTGF,JAK1,MAPK1,BAD,PIK3R1,SOS2,SOCS6,SRF,PDPK1,HRAS,PIK3R4,YWHAQ,PTK2,CASP9,MAP2K2,PIK3CG,MAPK3,MRAS,IRS2,RASA1,ATM,IGFBP6,PIK3C2B,RPS6KB1,AKT2,YWHAG,YWHAE,YWHAB,RRAS,YWHAZ,STAT3,PIK3R3,PTPN11,IRS1,PRKACA,IGFBP3,PIK3CD,CYR61,SOCS5,IGFBP4,PIK3CA,SOCS2,PIK3R5,JAK2,PRKCZ,PRKAG1,SHC1,JUN,AKT1,IGF1,PIK3C3,SOS1,FOXO3,PRKAR1B,RPS6KB2,IGF1R,AKT3,MAP2K1,PXN,NRAS,PIK3C2A,GRB2,MAPK8…
102	T Cell Receptor signalling	0.312608	0.447713	0.00917	0/109 (0%)	77/109 (71%)	1/109 (1%)	31/109 (28%)	CD247,MAP2K4,RAF1,MAPK1,CD3E,NFATC3,CD4,PIK3R1,SOS2,HRAS,PIK3R4,PTPRC,IKBKB,IKBKG,LCK,MAP2K2,PIK3CG,MAPK3,PPP3R1,MRAS,RASA1,ATM,ITK,PIK3C2B,PRKCQ,RRAS,RAC1,NFKB2,MALT1,PPP3CC,PIK3R3,CD3G,CBL,CARD11,ZAP70,LAT,PIK3CD,VAV1,LCP2,RELA,FYN,PIK3CA,PIK3R5,NFKB1,CTLA4,NFATC1,NFAT5,NFKBIA,JUN,PIK3C3,SOS1,CHUK,MAP2K1,PPP3CA,VAV2,PTPN7,NRAS,PIK3C2A,GRB2,CSK,MAP3K1,MAPK8,PLCG1,IKBKE,CD3D,TEC,BTK,CALM1 (includ…
103	HGF signalling	0.320627	0.454988	0.00901	0/111 (0%)	87/111 (78%)	1/111 (1%)	23/111 (21%)	MAP2K4,RAPGEF1,MAP3K15,RAF1,MAP3K11,MAPK1,PIK3R1,SOS2,HRAS,IL6,MAP3K4,PIK3R4,CCND1,PTK2,MAP3K10,PAK1,MAP2K2,ETS2,PIK3CG,MAPK3,MRAS,PRKD3,PRKD1,ATM,MAP3K2,ETS1,PIK3C2B,AKT2,PRKCQ,RRAS,MAP3K13,CRKL,RAC1,STAT3,MAPK12,RAP1A,ATF2,ELF1,PIK3R3,MET,MAP3K12,DOCK1,GAB1,PTPN11,PLCG2,PRKCD,PIK3CD,PRKCH,ELK3,CDK2,RAP1B,PIK3CA,PIK3R5,MAP3K5,CDC42,PRKCZ,ELF4,JUN,AKT1,MAP3K7,PIK3C3,HGF,SOS1,AKT3,PRKCE,MAP2K1,PRK…
104	iCOS-iCOSL signalling in T Helper Cells	0.338844	0.466659	0.00794	0/126 (0%)	78/126 (62%)	1/126 (1%)	47/126 (37%)	CD247,GAB2,HLA-DOA,CD40LG,BAD,CD3E,NFATC3,CD4,PIK3R1,TRAT1,PDPK1,PLEKHA4,PLEKHA3,PIK3R4,PTEN,PTPRC,IKBKB,IKBKG,LCK,CAMK2D,PIK3CG,PPP3R1,NFKBIB,ICOSLG,ITK,IL2RB,ATM,PIK3C2B,IL2RG,AKT2,PRKCQ,ITPR2,RAC1,ITPR1,NFKB2,PPP3CC,PIK3R3,CD3G,CD40,ITPR3,ZAP70,LAT,PIK3CD,VAV1,LCP2,CAMK2G,RELA,PIK3CA,NFKBIE,PIK3R5,NFKB1,NFATC1,SHC1,NFAT5,AKT1,NFKBIA,PIK3C3,HLA-DRA,AKT3,CHUK,PPP3CA,HLA-DMA,PIK3C2A,GRB2,CSK,CHP1…
105	Pancreatic Adenocarcinoma signalling	0.338844	0.466659	0.00781	0/128 (0%)	86/128 (67%)	1/128 (1%)	41/128 (32%)	MAP2K4,RAF1,PLD2,TGFBR1,JAK1,MAPK1,BAD,SUV39H1,PIK3R1,PIK3R4,CCND1,VEGFA,TGFBR2,RB1,E2F6,CASP9,MAP2K2,TGFB1,PIK3CG,MAPK3,RALGDS,E2F2,ATM,TP53,PIK3C2B,SMAD2,E2F4,AKT2,PLD3,TFDP1,TYK2,RAC1,HBEGF,VEGFC,NFKB2,STAT3,MAPK12,RALBP1,PLD1,PIK3R3,BCL2L1,E2F1,PIK3CD,NOTCH1,CDK2,RELA,NAPEPLD,PIK3CA,RALA,PIK3R5,ABL1,VEGFB,JAK2,E2F3,CDC42,NFKB1,CDKN2B,PDGFC,BCL2,RAD51,HMOX1,AKT1,PIK3C3,E2F5,TGFB2,SMAD4,AKT3,ST…
106	Type I Diabetes Mellitus signalling	0.341193	0.466659	0.00826	0/121 (0%)	75/121 (62%)	1/121 (1%)	45/121 (37%)	CD247,MAP2K4,SOCS1,SOCS3,HLA-DOA,JAK1,MAPK1,CD3E,SOCS6,MAPK13,IKBKB,PRF1,IKBKG,CASP9,NFKBIB,IL1RAP,FASLG,CASP3,ICA1,IFNGR1,NFKB2,MAPK12,IRF1,TRAF6,CD3G,CD86,MAP2K3,SOCS5,TNF,MAP2K6,RELA,NFKBIE,SOCS2,PIAS1,MAP3K5,JAK2,NFKB1,MAPK11,FAS,IRAK1,BCL2,TRADD,NFKBIA,MAP3K7,NGFR,HLA-DRA,BID,CHUK,STAT1,TNFRSF1B,CASP8,NOS2,IFNG,HLA-DMA,MAP2K7,MYD88,TNFRSF1A,IFNGR2,MAPK8,APAF1,MAPK9,IKBKE,SOCS4,IL1R1,HSPD1,CD…
107	fMLP signalling in Neutrophils	0.34435	0.466659	0.00758	0/132 (0%)	81/132 (61%)	1/132 (1%)	50/132 (38%)	RAF1,PLCB2,MAPK1,NFATC3,PIK3R1,ARPC5,GNB2L1,GNB5,HRAS,PIK3R4,GNB1,GNB4,MAP2K2,PIK3CG,MAPK3,PPP3R1,CYBB,MRAS,NFKBIB,PRKD3,GNG12,PRKD1,ATM,ACTR2,PIK3C2B,PRKCQ,RRAS,ITPR2,GNG2,RAC1,ITPR1,NFKB2,PPP3CC,GNG10,PIK3R3,NCF1,ARPC1A,PRKCD,ITPR3,NCF2,GNB2,PLCB3,PIK3CD,PRKCH,RELA,PIK3CA,ARPC1B,NFKBIE,PIK3R5,CDC42,NFKB1,GNG7,PRKCZ,NFATC1,NFAT5,ACTR3,NFKBIA,PIK3C3,ARPC3,PRKCE,GNB1L,MAP2K1,PPP3CA,PRKCA,NRAS,GNAS…
108	Sphingosine-1-phosphate signalling	0.346737	0.466659	0.00813	0/123 (0%)	72/123 (59%)	1/123 (1%)	50/123 (41%)	PLCB2,MAPK1,PIK3R1,PIK3R4,PTK2,NAAA,CASP9,RHOG,RHOB,SMPD4,MAPK3,PIK3CG,CASQ1,GNA13,PLCL1,ATM,RND2,PIK3C2B,AKT2,CASP3,RAC1,PLCL2,SMPD2,PDGFB,ASAH1,S1PR3,PIK3R3,ADCY9,RHOQ,RND3,RHOA,CASP2,PLCG2,PLCB3,PIK3CD,PDGFD,FNBP1,PIK3CA,PTK2B,PDGFA,PDIA3,ACER2,RHOT2,PIK3R5,SMPD1,PDGFC,RHOH,PLCD1,CASP6,AKT1,RHOT1,PIK3C3,SPHK1,CASP1,RHOU,AKT3,RHOF,CASP8,SMPD3,S1PR2,GNAS,PIK3C2A,RHOC,GNA12,GNAI1,GNAQ,PLCG1,GNAI2…
109	Role of Tissue Factor in Cancer	0.34914	0.466659	0.00769	0/130 (0%)	87/130 (67%)	1/130 (1%)	42/130 (32%)	CTGF,MAPK1,PIK3R1,HRAS,LIMK2,MAPK13,PIK3R4,FGG,PTEN,VEGFA,LCK,PAK1,ITGA3,CFL2,GNA15,PIK3CG,MAPK3,ITGAV,MRAS,GNA13,FGR,ITGB5,ATM,TP53,STAT5A,PIK3C2B,IL8,RPS6KB1,P4HB,AKT2,CFL1,CASP3,RRAS,RAC1,ITGA6,HBEGF,VEGFC,MAPK12,PIK3R3,BCL2L1,ARRB2,PTPN11,PIK3CD,RPS6KA1,CYR61,FYN,PIK3CA,PTK2B,GNA11,PIK3R5,RPS6KA3,JAK2,CDC42,MAPK11,EIF4E,BLK,YES1,MTOR,AKT1,ARRB1,PIK3C3,HCK,AKT3,RPS6KA2,STAT5B,MMP1,EGFR,PRKCA,I…
110	Role of NANOG in Mammalian Embryonic Stem Cell Pluripotency	0.35156	0.466659	0.0084	0/119 (0%)	52/119 (44%)	1/119 (1%)	66/119 (55%)	RAF1,JAK1,LIF,MAPK1,AXIN1,PIK3R1,SOS2,HRAS,PIK3R4,MAP2K2,PIK3CG,MAPK3,MRAS,GSK3B,SMAD1,ATM,TP53,PIK3C2B,AKT2,RRAS,TYK2,STAT3,APC,PIK3R3,GAB1,PIK3CD,IL6ST,PIK3CA,PIK3R5,BMPR2,JAK2,SMAD5,SHC1,AKT1,RIF1,BMPR1A,PIK3C3,SOS1,SMAD4,AKT3,CTNNB1,MAP2K1,BMP1,NRAS,PIK3C2A,GRB2,DVL1,FZD4,RRAS2,PIK3CB,JAK3,WNT5A,FZD7
111	CD28 signalling in T Helper Cells	0.36141	0.467735	0.00735	0/136 (0%)	89/136 (65%)	1/136 (1%)	46/136 (34%)	CD247,MAP2K4,HLA-DOA,CD3E,NFATC3,CD4,PIK3R1,ARPC5,PDPK1,PIK3R4,PTPRC,IKBKB,LCK,IKBKG,PAK1,MAP2K2,PIK3CG,PPP3R1,NFKBIB,ATM,ITK,PIK3C2B,ACTR2,PTPN6,AKT2,PRKCQ,ITPR2,RAC1,ITPR1,NFKB2,MALT1,PPP3CC,MAPK12,PIK3R3,CD3G,ARPC1A,PTPN11,CARD11,SYK,ITPR3,ZAP70,LAT,CD86,PIK3CD,VAV1,LCP2,RELA,FYN,PIK3CA,ARPC1B,NFKBIE,PIK3R5,CDC42,NFKB1,CTLA4,NFATC1,NFAT5,ACTR3,AKT1,JUN,NFKBIA,PIK3C3,HLA-DRA,AKT3,ARPC3,CHUK,MAP…
112	Type II Diabetes Mellitus signalling	0.36141	0.467735	0.00585	0/171 (0%)	86/171 (50%)	1/171 (1%)	84/171 (49%)	MAP2K4,SOCS1,SOCS3,MAPK1,PRKAB2,PRKAB1,PIK3R1,SOCS6,PDPK1,PIK3R4,ADIPOR1,SLC27A4,IKBKB,IKBKG,SMPD4,PIK3CG,MAPK3,ACSL5,PRKAA1,IRS2,NFKBIB,PRKD3,NSMAF,PRKD1,ATM,PIK3C2B,ACSL3,AKT2,PRKCQ,ACSL6,NFKB2,MAPK12,SMPD2,PIK3R3,PRKCD,IRS1,PIK3CD,PRKCH,SLC27A1,INSR,ADIPOR2,SOCS5,TNF,RELA,PIK3CA,PKLR,NFKBIE,PKM,SOCS2,PIK3R5,SMPD1,MAP3K5,NFKB1,PRKCZ,PRKAG1,TRADD,MTOR,AKT1,NFKBIA,MAP3K7,PIK3C3,NGFR,AKT3,PRKCE,AC…
113	PKCθ signalling in T Lymphocytes	0.36141	0.467735	0.00694	0/144 (0%)	88/144 (61%)	1/144 (1%)	55/144 (38%)	CD247,MAP2K4,MAP3K15,RAC2,HLA-DOA,MAP3K11,MAPK1,CD3E,NFATC3,CD4,PIK3R1,SOS2,HRAS,MAP3K4,PIK3R4,IKBKB,MAP3K10,LCK,IKBKG,CAMK2D,PIK3CG,MAPK3,PPP3R1,MRAS,NFKBIB,ATM,MAP3K2,PIK3C2B,PRKCQ,RRAS,MAP3K13,RAC1,NFKB2,MALT1,PPP3CC,RAC3,PIK3R3,MAP3K12,CD3G,POU2F1,CARD11,PLCG2,ZAP70,LAT,CD86,PIK3CD,VAV1,LCP2,CAMK2G,FYN,RELA,PIK3CA,NFKBIE,PIK3R5,MAP3K5,NFKB1,NFATC1,JUN,NFAT5,NFKBIA,MAP3K7,PIK3C3,SOS1,HLA-DRA,C…
114	Gα12/13 signalling	0.366438	0.469894	0.00787	0/127 (0%)	79/127 (62%)	1/127 (1%)	47/127 (37%)	MAP2K4,RAF1,MYL6,MAPK1,F2R,PIK3R1,HRAS,ARHGEF1,PIK3R4,PTK2,ROCK2,IKBKB,IKBKG,LPAR2,MAP2K2,PIK3CG,MAPK3,MRAS,GNA13,NFKBIB,RASA1,ATM,PIK3C2B,AKT2,RRAS,NFKB2,MAPK12,MYL9,PIK3R3,MYL12A,CDH1,MYL12B,RHOA,PIK3CD,VAV1,MAPK7,RELA,F2RL2,PIK3CA,PTK2B,NFKBIE,TBXA2R,PIK3R5,MAP3K5,NFKB1,CDC42,AKT1,NFKBIA,JUN,CDH3,PIK3C3,AKT3,CHUK,CTNNB1,MAP2K1,VAV2,SRC,MAP2K7,PXN,NRAS,PIK3C2A,GNA12,MAP3K1,MAPK8,MEF2A,MAPK9,IKB…
115	LXR/RXR Activation	0.374111	0.474242	0.00719	0/139 (0%)	62/139 (45%)	1/139 (1%)	76/139 (55%)	ABCG1,ARG2,IL6,ABCA1,IL1R2,FDFT1,IL1RL2,LCAT,FASN,LPL,IL1RAP,MLXIPL,C3,APOM,IL36A,NR1H3,NFKB2,PCYOX1,IL33,IL18,IL1RN,CD14,ACACA,PLTP,RXRA,TNF,RBP4,RELA,APOE,SCD,IL1A,APOA4,MSR1,IRF3,NFKB1,IL36G,CCL2,NGFR,NCOR1,S100A8,TLR3,NOS2,RXRB,TNFRSF1B,CYP51A1,PON3,ECHS1,TNFRSF1A,CD36,IL1R1,IL18RAP,TLR4,LY96,NR1H2,SREBF1,MYLIP,IL1B,PTGS2,NCOR2,HMGCR,CLU,HADH,MMP9
116	Atherosclerosis signalling	0.376704	0.474242	0.00719	0/139 (0%)	56/139 (40%)	1/139 (1%)	82/139 (59%)	CD40LG,PLA2R1,IL6,PLA2G7,LCAT,TGFB1,LPL,PLA2G4F,CCR2,ITGA4,PLA2G12A,IL8,SELE,APOM,IL36A,NFKB2,PCYOX1,PDGFB,IL33,PLA2G6,IL18,CD40,IL1RN,ALOX5,PDGFD,TNF,RBP4,APOE,RELA,IL1A,ICAM1,APOA4,MSR1,PDGFA,NFKB1,PDGFC,PRDX6,TNFRSF12A,IL36G,CCL2,S100A8,MMP1,PNPLA8,IFNG,CXCR4,CD36,F3,SELPLG,GLG1,PLA2G4A,ITGB2,COL5A3,CSF1,IL1B,CLU,TNFSF14,MMP9
117	PI3K signalling in B Lymphocytes	0.390841	0.487528	0.00699	0/143 (0%)	99/143 (69%)	1/143 (1%)	43/143 (30%)	RAF1,PIK3R1,HRAS,PLEKHA4,PLEKHA3,PTPRC,PIK3CG,ATF4,IRS2,PLCL1,NFKBIB,CR2,AKT2,IL4R,RRAS,PLCL2,NFKB2,ITPR1,ATF2,SYK,IRS1,PLCG2,ITPR3,VAV1,PIK3CD,CAMK2G,FYN,PIK3CA,ATF7,PDIA3,PRKCZ,PLCD1,AKT1,JUN,CREB1,PPP3CA,PLCG1,INPP5D,FOS,CALM1 (includes others),DAPP1,BCL10,SH2B2,LYN,PLEKHA1,PRKCB,CD81,PLCB2,MAPK1,NFATC3,PDPK1,PTEN,IKBKB,IKBKG,CAMK2D,MAP2K2,PPP3R1,MAPK3,MRAS,ATF3,C3,ITPR2,RAC1,PPP3CC,MALT1,CBL,…
118	IL-12 signalling and Production in Macrophages	0.404576	0.500035	0.00637	0/157 (0%)	87/157 (55%)	1/157 (1%)	69/157 (44%)	MAP2K4,CD40LG,MAPK1,IL12RB1,PIK3R1,MAF,MAPK13,PIK3R4,SPI1,IKBKB,JMJD6,IKBKG,MAP2K2,TGFB1,PIK3CG,MAPK3,IL23A,NFKBIB,PRKD3,PRKD1,ATM,STAT6,PIK3C2B,AKT2,APOM,PRKCQ,IL12RB2,IFNGR1,NFKB2,PCYOX1,MAPK12,IRF1,PIK3R3,TRAF6,TLR2,IL18,CD40,IL23R,PRKCD,PIK3CD,PRKCH,IRF8,REL,RXRA,TNF,RBP4,RELA,APOE,PIK3CA,APOA4,PIK3R5,NFKB1,MAPK11,PRKCZ,EP300,JUN,AKT1,PIK3C3,TGFB2,AKT3,PRKCE,S100A8,CHUK,STAT1,NOS2,MAP2K1,PRKC…
119	Human Embryonic Stem Cell Pluripotency	0.40738	0.500035	0.00617	0/162 (0%)	56/162 (35%)	1/162 (1%)	105/162 (65%)	TGFBR1,AXIN1,PIK3R1,PDPK1,GSK3A,PIK3R4,TCF7,TGFBR2,TGFB1,PIK3CG,MRAS,GSK3B,SMAD1,ATM,PIK3C2B,SMAD2,AKT2,TCF3,APC,PDGFB,INHBA,S1PR3,PIK3R3,PIK3CD,FGFRL1,PDGFD,PIK3CA,TCF4,PDGFA,FGF2,PIK3R5,BMPR2,SMAD5,PDGFC,AKT1,BMPR1A,PIK3C3,TGFB2,SPHK1,SMAD4,AKT3,CTNNB1,BMP1,GNAS,S1PR2,PIK3C2A,DVL1,SMAD7,ACVR1,SMAD6,FZD4,FOXO1,S1PR1,PIK3CB,TCF7L2,WNT5A,FZD7
120	Relaxin signalling	0.412098	0.501187	0.0061	0/164 (0%)	84/164 (51%)	1/164 (1%)	79/164 (48%)	PRKACB,MAPK1,PDE12,PIK3R1,GNB2L1,GNB5,PIK3R4,GNB1,VEGFA,GNB4,PDE7B,GNA15,GNAT1,PIK3CG,MAPK3,MRAS,TDP2,GNA13,NFKBIB,APEX1,GNG12,ATM,PIK3C2B,PDE2A,AKT2,GNG2,NFKB2,PDE4B,RAP1A,GNG10,PIK3R3,PDE8A,ADCY9,PDE1B,PRKACA,GNB2,PIK3CD,NPR2,GNAL,PDE6D,RAP1B,RELA,PIK3CA,PDE7A,NFKBIE,GNA11,PDE4A,PIK3R5,NFKB1,GNG7,PRKCZ,PRKAG1,MPPE1,BRAF,AKT1,JUN,NFKBIA,PDE3B,PIK3C3,CREB1,PRKAR1B,AKT3,GNB1L,NOS2,MAP2K1,GNAS,PIK3…
121	Hepatic Fibrosis / Hepatic Stellate Cell Activation	0.415911	0.502343	0.00645	0/155 (0%)	82/155 (53%)	1/155 (1%)	72/155 (46%)	MYH10,CCR5,CD40LG,TGFBR1,CTGF,MYL6,IL6,TGFBR2,VEGFA,IL1R2,IL1RL2,TGFB1,SERPINE1,IL1RAP,FASLG,TIMP2,SMAD2,IL8,IL4R,CXCL9,MYH14,IL6R,VEGFC,BAMBI,IFNGR1,NFKB2,IFNAR2,PDGFB,MYL9,MET,CD40,IL10RA,IGFBP3,CD14,TNF,CCR7,IFNAR1,RELA,IGFBP4,IL1A,FN1,ICAM1,FGF2,PDGFA,VEGFB,CCL5,MYH11,NFKB1,PDGFC,FAS,BCL2,CCL2,IGF1,EDN1,TIMP1,NGFR,HGF,IGF1R,TGFB2,SMAD4,ECE1,STAT1,TNFRSF1B,MMP1,EGFR,IFNG,EDNRB,IL10,TNFRSF1A,FL…
122	Tight Junction signalling	0.446684	0.529663	0.00599	1/167 (1%)	95/167 (57%)	0/167 (0%)	71/167 (43%)	PRKACB,MYH10,TGFBR1,MYL6,PPP2CA,PPP2R5B,JAM2,PPP2R3B,MLLT4,PTEN,TGFBR2,CPSF6,MPDZ,TGFB1,PPM1L,CSTF2,ACTA1,TIAM1,CSTF1,AKT2,TJP2,HSF1,RAB13,MYH14,RAC1,NFKB2,MYL9,PPP2CB,PPP2R1A,TJP3,CLDN12,PPP2R3A,MPP5,JAM3,PPP2R4,RHOA,PRKACA,SPTAN1,TNF,PVRL2,CPSF2,RELA,F2RL2,PPP2R2A,MARK2,PVRL3,VAPA,CTNNA1,CPSF1,SYMPK,MYLK,MYH11,CDC42,NFKB1,PRKCZ,CPSF4,PRKAG1,SMURF1,JUN,AKT1,LLGL1,NGFR,PRKAR1B,TGFB2,AKT3,PPP2R5C,…
123	CXCR4 signalling	0.446684	0.529663	0.00575	0/174 (0%)	108/174 (62%)	1/174 (1%)	65/174 (37%)	RAF1,MYL6,PIK3R1,HRAS,GNB1,GNB4,PAK1,GNA15,PIK3CG,GNA13,PRKD3,GNG12,PRKD1,ATM,RND2,PIK3C2B,AKT2,PRKCQ,RRAS,ITPR1,GNG10,MYL9,DOCK1,MYL12A,ITPR3,GNB2,PIK3CD,ELMO2,GNAL,PIK3CA,GNA11,RHOT2,CRK,GNG7,PRKCZ,ELMO3,AKT1,JUN,PIK3C3,RHOU,PRKCE,GNB1L,PAK2,RHOC,EGR1,GNA12,MAPK8,GNAQ,GNAI3,FOS,LYN,GNG5,PRKCB,MAP2K4,PLCB2,MAPK1,CD4,GNB2L1,GNB5,PIK3R4,ROCK2,PTK2,RHOG,RHOB,MAP2K2,GNAT1,MAPK3,MRAS,ARHGEF11,ITPR2,G…
124	Germ Cell-Sertoli Cell Junction signalling	0.453942	0.529663	0.00592	0/169 (0%)	124/169 (73%)	1/169 (1%)	44/169 (26%)	RAC2,MAP3K15,TGFBR1,AXIN1,PIK3R1,MLLT4,HRAS,MAP3K4,MAP3K10,ITGA3,PAK1,PIK3CG,KEAP1,MAP3K2,ATM,RND2,PIK3C2B,RRAS,TUBB2A,ITGA6,MAP3K12,CDH1,ZYX,MAP2K3,PIK3CD,TNF,MAP2K6,PIK3CA,RHOT2,CTNNA1,ILK,MAP3K5,CDC42,TUBB2B,AKT1,SORBS1,PPAP2B,PIK3C3,RHOU,TUBB4A,CTNNB1,ITGB1,TUBB1,PAK2,TUBB4B,TJP1,TNFRSF1A,RHOC,ACTB,ITGA2,MAPK8,TUBA1A,FER,MAP3K8,MAP3K3,CTNND1,MAP2K4,MAP3K11,MAPK1,PDPK1,LIMK2,PIK3R4,TUBB,TGFBR2…
125	Tec Kinase signalling	0.453942	0.529663	0.00543	0/184 (0%)	117/184 (64%)	1/184 (1%)	66/184 (36%)	PIK3R1,GNB1,GNB4,PAK1,ITGA3,LCK,GNA15,PIK3CG,GNA13,PRKD3,FGR,FASLG,GNG12,PRKD1,ATM,ITGA4,TNFRSF21,RND2,STAT6,PIK3C2B,STAT5A,PRKCQ,ITGA5,NFKB2,STAT3,GNG10,PLCG2,GNB2,VAV1,PIK3CD,TNF,GNAL,FYN,PIK3CA,PTK2B,RHOT2,GNA11,TNFSF10,JAK2,GNG7,PRKCZ,YES1,PIK3C3,RHOU,PRKCE,GNB1L,ITGB1,PAK2,RHOC,ACTB,GNA12,ITGA2,GNAQ,MAPK8,PLCG1,FRK,FADD,STAT4,GNAI3,FOS,WAS,LYN,FCER1G,GNG5,JAK3,PRKCB,MAP2K4,JAK1,GNB2L1,GNB5,P…
126	B Cell Receptor signalling	0.460257	0.533335	0.00571	0/175 (0%)	129/175 (74%)	1/175 (1%)	45/175 (26%)	RAC2,RAF1,MAP3K15,PIK3R1,SOS2,HRAS,GSK3A,MAPK13,MAP3K4,PTPRC,MAP3K10,PIK3CG,ATF4,NFKBIB,MAP3K2,ATM,ETS1,PIK3C2B,AKT2,PRKCQ,RRAS,CREBBP,CREB3,NFKB2,TCF3,ATF2,SYNJ2,MAP3K12,GAB1,SYK,PLCG2,MAP2K3,VAV1,PIK3CD,BCL2A1,CAMK2G,MAP2K6,PIK3CA,POU2F2,MAP3K5,CDC42,OCRL,EP300,MTOR,AKT1,JUN,PIK3C3,INPP5B,CREB1,SOS1,PPP3CA,GRB2,CSK,EGR1,MAPK8,INPP5D,CALM1 (includes others),DAPP1,BCL10,LYN,MAP3K8,MAP3K3,PRKCB,MA…
127	Acute Phase Response signalling	0.480839	0.540754	0.00552	0/181 (0%)	108/181 (60%)	1/181 (1%)	72/181 (40%)	RAF1,SOCS1,PIK3R1,NOLC1,SOS2,HRAS,MAPK13,IL6,FGG,SOD2,PIK3CG,OSMR,SERPINE1,NFKBIB,AKT2,RRAS,STAT3,NFKB2,TCF3,HMOX2,CRABP1,TRAF6,PIK3CD,MAP2K3,TNF,ECSIT,MAP2K6,TCF4,PIK3CA,FN1,SOCS2,JAK2,MAP3K5,C1R,TRADD,MTOR,IL36G,AKT1,JUN,NGFR,SOS1,TNFRSF1B,TNFRSF1A,GRB2,MYD88,MAPK8,FOS,TRAF2,HP,MAP2K4,SOCS3,MAPK1,SOCS6,PDPK1,IKBKB,IKBKG,MAP2K2,MAPK3,MRAS,OSM,IL1RAP,TAB1,C3,C1S,IL6R,IL36A,MAPK12,IL33,PIK3R3,IL18…
128	Role of NFAT in Regulation of the Immune Response	0.484172	0.540754	0.005	0/200 (0%)	118/200 (59%)	1/200 (1%)	81/200 (41%)	RAF1,HLA-DOA,PIK3R1,SOS2,HRAS,GSK3A,CABIN1,GNB1,GNB4,LCK,GNA15,PIK3CG,GNA13,NFKBIB,GNG12,ATM,PIK3C2B,AKT2,PRKCQ,RRAS,CSNK1D,NFKB2,ITPR1,GNG10,ATF2,SYK,PLCG2,ITPR3,GNB2,CD86,RCAN3,PIK3CD,GNAL,LCP2,FYN,PIK3CA,GNA11,GNG7,AKT1,JUN,PIK3C3,SOS1,HLA-DRA,GNB1L,PPP3CA,FCGR3A,ORAI1,AKAP5,GRB2,CSNK1G3,GNA12,GNAQ,PLCG1,GNAI3,CALM1 (includes others),FOS,CD80,MEF2D,LYN,FCER1G,GNG5,CD247,PLCB2,MAPK1,CSNK1G1,CD3…
129	Wnt/β-catenin signalling	0.484172	0.540754	0.00571	0/175 (0%)	86/175 (49%)	1/175 (1%)	88/175 (50%)	TGFBR1,CSNK1G1,PPP2CA,AXIN1,PPP2R5B,PPP2R3B,TLE1,GSK3A,BCL9,SOX13,RARG,CCND1,TCF7,TGFBR2,MYC,TGFB1,RARA,PPM1L,RUVBL2,MAP4K1,KREMEN2,GSK3B,TAB1,TP53,SOX4,SFRP4,AKT2,APPL2,CSNK1G2,CREBBP,CSNK1D,TCF3,ACVR1B,APC,PPP2CB,PPP2R1A,CDH1,PPP2R3A,PPP2R4,TLE3,DVL2,TCF4,PPP2R2A,MARK2,LRP6,ILK,BMPR2,KREMEN1,ACVR2B,EP300,CSNK1E,APPL1,JUN,AKT1,NLK,CDH3,MAP3K7,TGFB2,AKT3,PPP2R5C,PPP2R2C,CTNNB1,SRC,UBB,PPARD,PPP2R…
130	Endothelin-1 signalling	0.486407	0.540754	0.00521	0/192 (0%)	101/192 (53%)	1/192 (1%)	90/192 (47%)	RAF1,PLD2,PIK3R1,PLA2R1,HRAS,MAPK13,LCAT,GNA15,ECE2,PIK3CG,CASQ1,PLA2G4F,GNA13,PLCL1,PRKD3,PRKD1,ATM,PLA2G12A,PIK3C2B,PLD3,PRKCQ,RRAS,PLCL2,ITPR1,PLD1,PLA2G6,GAB1,ARAF,PLCG2,ITPR3,PIK3CD,MAPK7,PTGER2,GNAL,NAPEPLD,PIK3CA,PDIA3,GNA11,PRKCZ,PLCD1,CASP6,JUN,PIK3C3,SOS1,PRKCE,CASP8,PNPLA8,GRB2,GNA12,MAPK8,MAPK6,GNAQ,PLCG1,PLA2G4A,GNAI3,FOS,PTGS2,CASP7,PRKCB,PLCB2,MAPK1,PIK3R4,PLA2G7,MYC,CASP9,GNAT1,MA…
131	RhoGDI signalling	0.490908	0.540754	0.00495	0/202 (0%)	113/202 (56%)	1/202 (0%)	88/202 (44%)	MYL6,ARPC5,ARHGEF1,GNB1,GNB4,ITGA3,PAK1,GNA15,EZR,ARHGAP12,GNA13,GNG12,ITGA4,RND2,ACTR2,CFL1,CREBBP,ITGA5,ARHGEF17,ARHGDIB,GNG10,ARHGAP5,MYL9,CDH1,MYL12A,ARPC1A,PIP5K1C,ARHGEF6,GNB2,ARHGAP35,ARHGEF18,WASF2,PIP4K2A,ARHGAP1,GNAL,PIP4K2C,PPP1R12C,ARPC1B,ARHGEF7,RHOT2,GNA11,CDC42,GNG7,EP300,ACTR3,CDH3,RHOU,ARPC3,ARHGEF3,GNB1L,PI4KA,ITGB1,ARHGAP6,PAK2,RHOC,ACTB,GNA12,ITGA2,GNAQ,ARHGAP4,GDI2,GNAI3,DGKZ…
132	Ephrin Receptor signalling	0.49204	0.540754	0.00476	1/210 (0%)	121/210 (58%)	0/210 (0%)	88/210 (42%)	RAC2,RAF1,RAPGEF1,ITSN1,AXIN1,SOS2,ARPC5,HRAS,NCK1,GNB1,VEGFA,NCK2,GNB4,PAK1,ITGA3,GNA15,PIK3CG,ATF4,GNA13,GNG12,ITGA4,ACTR2,AKT2,KALRN,CFL1,RRAS,CRKL,CREB3,CREBBP,ITGA5,STAT3,RAP1A,GNG10,ATF2,ARPC1A,ACP1,GNB2,DOK1,PDGFD,EPHA2,GNAL,RAP1B,FYN,RGS3,ARPC1B,GNA11,VEGFB,CRK,JAK2,CDC42,GNG7,GRINA,EP300,EFNB2,AKT1,ACTR3,SORBS1,CREB1,SOS1,ARPC3,GNB1L,ITGB1,GRIN3B,PAK2,GRB2,GNA12,ITGA2,GNAQ,GNAI3,WIPF1,AB…
133	PPARα/RXRα Activation	0.496592	0.540754	0.005	0/200 (0%)	121/200 (61%)	1/200 (1%)	78/200 (39%)	RAF1,TGFBR1,GPD1,PRKAB1,PRKAB2,SOS2,HRAS,IL6,ADIPOR1,IL1RL2,GNA15,GPD2,PLCL1,NFKBIB,ITGB5,SMAD2,ACAA1,MED1,RRAS,CREBBP,PLCL2,NFKB2,MED12,TRAF6,PLCG2,IRS1,PRKACA,MAP2K3,SLC27A1,RXRA,ADIPOR2,MAP2K6,PDIA3,GNA11,BMPR2,JAK2,ACVR2B,EP300,PLCD1,CHD5,JUN,HSP90AB1,SOS1,NCOR1,GRB2,ACOX1,MAPK8,GNAQ,PLCG1,TGS1,AIP,NCOR2,ACVR2A,PRKCB,PPARA,PRKACB,MAP2K4,PLCB2,NCOA6,MAPK1,CPT1B,AP2A2,ABCA1,TGFBR2,IL1R2,IKBKB,I…
134	Axonal Guidance signalling	0.498884	0.540754	0.00411	0/487 (0%)	233/487 (48%)	2/487 (0%)	252/487 (52%)	DPYSL2,SLIT3,RAF1,RAC2,PIK3R1,SOS2,SEMA4F,ADAM8,NCK2,GNB1,GNA15,ECE2,BAIAP2,PLXNB2,SRGAP2,GNA13,PLCL1,GNG12,PRKD1,ITGA4,AKT2,PRKCQ,STK36,CRKL,RAP1A,GNG10,MYL9,ARPC1A,ARHGEF6,PRKACA,PIK3CD,PLXNA3,ARPC1B,GNA11,SEMA6A,VEGFB,PLXNA2,CDC42,GNG7,TUBB2B,ACTR3,MYSM1,NGFR,PIK3C3,SOS1,PFN2,TUBB4A,PAK2,NRP2,TUBB4B,GRB2,GNA12,ITGA2,SEMA3A,WIPF1,TUBA1A,GNG5,SEMA3C,ARPC4,PRKACB,GNB2L1,PIK3R4,MAP2K2,GNAT1,ADAM28…
135	NRF2-mediated Oxidative Stress Response	0.502343	0.540754	0.00513	0/195 (0%)	135/195 (69%)	1/195 (1%)	59/195 (30%)	RAF1,DNAJB4,PIK3R1,MAF,GCLC,DNAJC3,HRAS,SOD2,PIK3CG,ABCC1,KEAP1,ATF4,DNAJA3,FOSL1,TXN,PRKD3,DNAJC16,PRKD1,GSTK1,ATM,PIK3C2B,DNAJB12,PRKCQ,DNAJC9,RRAS,GSTM3,CREBBP,JUNB,MAFF,STIP1,DNAJC14,MAP2K3,PIK3CD,SQSTM1,MAPK7,PTPLAD1,ENC1,GSTP1,EPHX1,MAP2K6,PIK3CA,PRDX1,NQO2,DNAJA4,DNAJC13,MAP3K5,DNAJA1,PRKCZ,MAFG,EP300,GSTT1,AKT1,JUN,PIK3C3,UBE2K,PRKCE,FKBP5,NFE2L2,ACTB,GSTA4,MAPK8,SLC35A2,MAFK,DNAJC11,FOS,…
136	Regulation of the Epithelial-Mesenchymal Transition Pathway	0.504661	0.540754	0.0051	0/196 (0%)	100/196 (51%)	1/196 (1%)	95/196 (48%)	RAF1,TGFBR1,APH1B,AXIN1,PIK3R1,SOS2,HRAS,NCSTN,PARD6G,BCL9,MAML1,PYGO1,PIK3CG,FRS2,ATM,ETS1,SMAD2,PIK3C2B,AKT2,RRAS,SNAI1,ZEB1,STAT3,NFKB2,TCF3,PYGO2,MET,CDH1,GAB1,ARAF,APH1A,MAP2K3,PIK3CD,DVL2,PDGFD,NOTCH1,MAP2K6,TCF4,PIK3CA,ADAM17,FGF2,TWIST1,PSEN2,PSENEN,JAK2,SMURF1,AKT1,PIK3C3,SOS1,EGFR,GRB2,EGR1,ZEB2,RBPJ,DVL3,JAK3,TCF7L2,PSEN1,FZD7,MAP2K4,JAK1,MAPK1,PIK3R4,TCF7,TGFBR2,MAP2K2,FGF18,TGFB1,MAP…
137	ERK/MAPK signalling	0.517607	0.549541	0.00474	0/211 (0%)	139/211 (66%)	1/211 (0%)	71/211 (34%)	RAC2,RAF1,RAPGEF1,PPP2CA,PIK3R1,SOS2,SRF,HRAS,PPP2R3B,PPP1R14B,ITGA3,PAK1,PIK3CG,ATF4,PLA2G4F,PLA2G12A,ITGA4,ATM,ETS1,PIK3C2B,YWHAG,RRAS,VRK2,CRKL,CREB3,CREBBP,YWHAZ,ITGA5,STAT3,RAP1A,ATF2,PLA2G6,DOCK1,ARAF,PPP2R4,PPP2R3A,PLCG2,PRKACA,DUSP4,PIK3CD,RPS6KA1,RAP1B,FYN,PIK3CA,PTK2B,PPP2R2A,DUSP6,PPP1R3C,CRK,DUSP2,EIF4E,EIF4EBP1,KSR1,EP300,ELF4,PIK3C3,CREB1,SOS1,PRKCE,ITGB1,PAK2,GRB2,PPP2R5D,ITGA2,PLC…
138	Thrombin signalling	0.5236	0.549541	0.00474	0/211 (0%)	127/211 (60%)	1/211 (0%)	83/211 (39%)	RAF1,CAMK1,F2R,MYL6,PIK3R1,HRAS,ARHGEF1,MAPK13,GNB1,GNB4,GNA15,PIK3CG,GNA13,PLCL1,PRKD3,PRKD1,GNG12,ATM,RND2,PIK3C2B,AKT2,PRKCQ,RRAS,NFKB2,PLCL2,ITPR1,GNG10,MYL9,MYL12A,PLCG2,ARHGEF6,ITPR3,GNB2,PIK3CD,GNAL,CAMK2G,PIK3CA,F2RL2,PDIA3,RHOT2,GNA11,GNG7,PRKCZ,PLCD1,AKT1,PIK3C3,SOS1,CREB1,CAMK1G,RHOU,PRKCE,ARHGEF3,GNB1L,EGFR,RHOC,GRB2,GNA12,GNAQ,PLCG1,GNAI3,GNG5,GATA3,PRKCB,PLCB2,MPRIP,MAPK1,CAMK1D,GNB…
139	mTOR signalling	0.5236	0.549541	0.00469	0/213 (0%)	149/213 (70%)	1/213 (0%)	63/213 (30%)	PLD2,PRKAB1,PRKAB2,PPP2CA,PIK3R1,HRAS,PPP2R3B,EIF4A2,RICTOR,RPS11,VEGFA,EIF3B,EIF4G2,PIK3CG,TSC2,PRKD3,PRKD1,ATM,RND2,PIK3C2B,RHEB,AKT2,PLD3,PRKCQ,DDIT4,RRAS,PLD1,RPS29,RPS4X,PPP2R4,PPP2R3A,IRS1,RPS15,RPS25,PIK3CD,RPS6KA1,EIF3K,TSC1,PIK3CA,NAPEPLD,ULK1,PPP2R2A,RHOT2,RPS18,VEGFB,FKBP1A,EIF4G1,EIF4E,PRKCZ,EIF4EBP1,MTOR,AKT1,PIK3C3,RPS9,RHOU,EIF3A,PRKCE,RPS6KA2,RPS5,GNB1L,RPS24,MAPKAP1,EIF3H,RHOC,RP…
140	Integrin signalling	0.534564	0.557186	0.00481	0/208 (0%)	159/208 (76%)	1/208 (0%)	48/208 (23%)	RAP2B,RAC2,RAF1,RAPGEF1,PIK3R1,ARPC5,SOS2,HRAS,NCK1,NCK2,ITGAE,TSPAN3,PAK1,ITGA3,ITGA9,ARF4,PIK3CG,CAV1,ITGB4,ITGB5,ITGA4,ATM,CAPN5,ITGAD,RND2,PIK3C2B,ACTR2,AKT2,RRAS,CRKL,RALB,ITGA6,TSPAN2,ITGA5,TNK2,RAP1A,ARHGAP5,MYL9,DOCK1,MYL12A,ARPC1A,PLCG2,CAPN1,ZYX,ITGA1,PIK3CD,CAPN7,ITGB6,TSPAN6,RAP1B,RAP2A,FYN,PIK3CA,ITGA2B,RALA,ARPC1B,ARHGEF7,RHOT2,ILK,MYLK3,CRK,ITGB8,CDC42,ITGB7,ARF6,ACTR3,AKT1,PIK3C3,…
141	Cardiac Hypertrophy signalling	0.582103	0.60256	0.004	0/250 (0%)	147/250 (59%)	1/250 (0%)	102/250 (41%)	RAF1,MAP3K15,TGFBR1,MYL6,PIK3R1,SRF,HRAS,MAPK13,MAP3K4,IL6,GNB1,GNB4,MAP3K10,GNA15,PIK3CG,GNA13,PLCL1,GNG12,ATM,MAP3K2,RND2,PIK3C2B,RRAS,CREBBP,PLCL2,CACNA1A,GNG10,ATF2,MYL9,MAP3K12,MYL12A,IRS1,PLCG2,GNB2,PRKACA,MAP2K3,PIK3CD,RPS6KA1,GNAL,MAP2K6,PIK3CA,EIF2B4,PDIA3,RHOT2,GNA11,MAP3K5,EIF2B2,EIF4E,GNG7,EP300,PLCD1,MTOR,JUN,AKT1,IGF1,PIK3C3,CREB1,SOS1,RHOU,IGF1R,GNB1L,PPP3CA,MAPKAPK3,RHOC,GRB2,GNA1…
142	signalling by Rho Family GTPases	0.591562	0.608135	0.0038	0/263 (0%)	158/263 (60%)	1/263 (0%)	104/263 (40%)	RAF1,MYL6,PIK3R1,ARPC5,ARHGEF1,SLC9A1,CLIP1,GNB1,MAP3K10,GNB4,ITGA3,PAK1,GNA15,EZR,PIK3CG,BAIAP2,GNA13,GNG12,ITGA4,ATM,RND2,ACTR2,PIK3C2B,CFL1,SEPT7,ITGA5,ARHGEF17,NFKB2,PLD1,GNG10,MYL9,MAP3K12,CDH1,MYL12A,ARPC1A,PIP5K1C,ARHGEF6,NCF2,GNB2,ARHGEF18,PIK3CD,PIP4K2A,PIP4K2C,GNAL,PIK3CA,PPP1R12C,ARPC1B,PTK2B,ARHGEF7,GNA11,RHOT2,CDC42,PRKCZ,GNG7,ACTR3,JUN,CDH3,PIK3C3,RHOU,ARPC3,ARHGEF3,GNB1L,PI4KA,ITGB…
143	Phospholipase C signalling	0.597035	0.609537	0.00377	0/265 (0%)	154/265 (58%)	1/265 (0%)	110/265 (42%)	RAF1,PLD2,MYL6,SOS2,HRAS,ARHGEF1,GNB1,GNB4,LCK,ITGA3,HDAC7,ATF4,PLA2G4F,GNA13,PRKD3,PRKD1,GNG12,PLA2G12A,ITGA4,RND2,PLD3,PRKCQ,RRAS,RALB,CREB3,CREBBP,ITGA5,ARHGEF17,NFKB2,ITPR1,RAP1A,PLD1,GNG10,ATF2,MYL9,PLA2G6,MYL12A,SYK,PLCG2,ARHGEF6,ITPR3,GNB2,ARHGEF18,LCP2,RAP1B,FYN,NAPEPLD,RALA,ARHGEF7,RHOT2,PRKCZ,GNG7,EP300,TGM2,CREB1,SOS1,RHOU,PRKCE,ARHGEF3,GNB1L,PPP3CA,ITGB1,RHOC,GRB2,ITGA2,GNAQ,PLCG1,CAL…
144	Protein Ubiquitination Pathway	0.628058	0.636796	0.0037	1/270 (0%)	209/270 (77%)	0/270 (0%)	60/270 (22%)	USP45,USP20,DNAJC3,PAN2,DNAJC16,DNAJC9,UBE2Q1,DNAJC27,USP19,THOP1,SKP2,USP31,PSMB7,ZBTB12,PSMA5,PSMD12,PSMA4,PSMB1,ANAPC5,PSMD1,UBE2C,ANAPC2,USP18,PSMD7,HSPA6,DNAJC13,TAP1,USP39,HSPA1L,UBE4A,HSP90AB1,PSMC6,UCHL3,IFNG,MED20,PSMD13,USP46,USP37,PSMA3,HSPA14,USP5,UBE3B,DNAJC15,TCEB1,HSPA4,USP8,SACS,UBE2B,SUGT1,NEDD4L,BIRC3,USP28,PSMB5,UBE4B,PSME2,PSMD6,DNAJC2,PSMD3,DNAJB14,DNAJC5,USP32,RBX1,BAP1,HSP9…
145	G-Protein Coupled Receptor signalling	0.632412	0.636796	3.62E-03	0/276 (0%)	129/276 (47%)	1/276 (0%)	146/276 (53%)	RAF1,PIK3R1,SOS2,HRAS,LTB4R,GNA15,HTR1E,PIK3CG,RGS10,HTR7,ATF4,TDP2,ADORA2B,NFKBIB,APEX1,ATM,GRK4,PIK3C2B,PDE2A,AKT2,RRAS,CREBBP,CREB3,NFKB2,STAT3,RAP1A,ATF2,PDE8A,S1PR3,PDE1B,PRKACA,DUSP4,PIK3CD,PTGER2,RPS6KA1,GNAL,CAMK2G,PDE6D,FYN,PIK3CA,PDE7A,PTK2B,DUSP6,GNA11,EP300,MPPE1,SYNGAP1,AKT1,PDE3B,PIK3C3,CREB1,SOS1,PRKCE,RGS2,PTGIR,GRB2,GNAQ,RGS16,GNAI3,RASGRP1,S1PR1,P2RY12,MAP3K8,ADORA2A,PRKCB,PRKAC…

## Sheet: Worksheet 2
© 2000-2014 Ingenuity Systems, Inc. All rights reserved.		Canonical pathways at 6H
Rank	Ingenuity Canonical Pathways	Fisher's exact test p-Value	B-H corrected p-Value	Ratio	Downregulated genes	Non-significant genes	Upregulated genes	No overlap with dataset	Molecules
1	TNFR2 signalling	1e-17	5.01187e-15	0.559	1/34 (3%)	8/34 (24%)	18/34 (53%)	7/34 (21%)	MAP2K4,RELA,NFKBIE,TNFAIP3,NFKB1,TANK,IKBKB,IKBKG,JUN,NFKBIA,CHUK,TNFRSF1B,NFKBIB,BIRC3,TRAF1,MAP3K1,MAPK8,IKBKE,TBK1,NFKB2,NAIP,XIAP,FOS,TRAF2,LTA,TNF,BIRC2
2	IL-6 signalling	2.51189e-17	5.01187e-15	0.29	6/124 (5%)	55/124 (44%)	30/124 (24%)	33/124 (27%)	MAP2K4,SOCS1,RAF1,SOCS3,MAPK1,PIK3R1,SOS2,SRF,HRAS,IL6,MAPK13,PIK3R4,IL1R2,VEGFA,IKBKB,IKBKG,MAP2K2,IL1RL2,PIK3CG,MAPK3,MRAS,NFKBIB,IL1RAP,TAB1,MCL1,ATM,PIK3C2B,IL8,AKT2,TNFAIP6,RRAS,IL6R,IL36A,NFKB2,STAT3,MAPK12,PIK3R3,TRAF6,IL33,IL18,PTPN11,IL1RN,CD14,PIK3CD,MAP2K3,TNF,HSPB1,MAP2K6,IL6ST,RELA,PIK3CA,IL1A,NFKBIE,PIK3R5,JAK2,NFKB1,MAPK11,SHC1,IL36G,JUN,AKT1,NFKBIA,MAP3K7,PIK3C3,NGFR,SOS1,AKT3,CHU…
3	CD40 signalling	2.51189e-12	3.89045e-10	0.31	4/71 (6%)	35/71 (49%)	18/71 (25%)	14/71 (20%)	MAP2K4,CD40LG,TRAF3,MAPK1,PIK3R1,MAPK13,PIK3R4,IKBKB,IKBKG,MAP2K2,PIK3CG,MAPK3,TRAF5,NFKBIB,ATM,PIK3C2B,NFKB2,STAT3,MAPK12,PIK3R3,TRAF6,CD40,MAP2K3,PIK3CD,MAP2K5,MAP2K6,RELA,PIK3CA,ICAM1,NFKBIE,PIK3R5,TNFAIP3,NFKB1,MAPK11,TANK,NFKBIA,JUN,MAP3K7,PIK3C3,CHUK,MAPKAPK2,MAP2K1,TRAF1,FCER2,MAP2K7,PIK3C2A,ATF1,MAPK8,MAPK9,IKBKE,FOS,TRAF2,MAPK14,LTA,PIK3CB,IKBKAP,JAK3
4	B Cell Receptor signalling	5.01187e-12	4.7863e-10	0.2	9/175 (5%)	95/175 (54%)	26/175 (15%)	45/175 (26%)	RAC2,RAF1,MAP3K15,PIK3R1,SOS2,HRAS,GSK3A,MAPK13,MAP3K4,PTPRC,MAP3K10,PIK3CG,ATF4,NFKBIB,MAP3K2,ATM,ETS1,PIK3C2B,AKT2,PRKCQ,RRAS,CREBBP,CREB3,NFKB2,TCF3,ATF2,SYNJ2,MAP3K12,GAB1,SYK,PLCG2,MAP2K3,VAV1,PIK3CD,BCL2A1,CAMK2G,MAP2K6,PIK3CA,POU2F2,MAP3K5,CDC42,OCRL,EP300,MTOR,AKT1,JUN,PIK3C3,INPP5B,CREB1,SOS1,PPP3CA,GRB2,CSK,EGR1,MAPK8,INPP5D,CALM1 (includes others),DAPP1,BCL10,LYN,MAP3K8,MAP3K3,PRKCB,MA…
5	PI3K signalling in B Lymphocytes	6.30957e-12	4.7863e-10	0.217	8/143 (6%)	69/143 (48%)	23/143 (16%)	43/143 (30%)	RAF1,PIK3R1,HRAS,PLEKHA4,PLEKHA3,PTPRC,PIK3CG,ATF4,IRS2,PLCL1,NFKBIB,CR2,AKT2,IL4R,RRAS,PLCL2,NFKB2,ITPR1,ATF2,SYK,IRS1,PLCG2,ITPR3,VAV1,PIK3CD,CAMK2G,FYN,PIK3CA,ATF7,PDIA3,PRKCZ,PLCD1,AKT1,JUN,CREB1,PPP3CA,PLCG1,INPP5D,FOS,CALM1 (includes others),DAPP1,BCL10,SH2B2,LYN,PLEKHA1,PRKCB,CD81,PLCB2,MAPK1,NFATC3,PDPK1,PTEN,IKBKB,IKBKG,CAMK2D,MAP2K2,PPP3R1,MAPK3,MRAS,ATF3,C3,ITPR2,RAC1,PPP3CC,MALT1,CBL,…
6	Role of Macrophages, Fibroblasts and Endothelial Cells in Rheumatoid Arthritis	6.30957e-12	4.7863e-10	0.149	9/342 (3%)	135/342 (39%)	42/342 (12%)	156/342 (46%)	RAF1,SOCS1,AXIN1,PIK3R1,LTB,HRAS,IL6,CCND1,VEGFA,TLR10,IL1RL2,PIK3CG,TRAF4,ATF4,TRAF5,PLCL1,NFKBIB,PRKD3,PRKD1,ATM,PIK3C2B,SFRP4,SELE,AKT2,PRKCQ,RRAS,CREB3,CREBBP,STAT3,PLCL2,TCF3,IL7,ATF2,TRAF6,PLCG2,MAP2K3,PIK3CD,PDGFD,TNF,CAMK2G,MAP2K6,PIK3CA,TCF4,ICAM1,FN1,PDIA3,FGF2,LRP6,VEGFB,CCL5,JAK2,PRKCZ,EP300,PLCD1,TRADD,IL36G,AKT1,JUN,CCL2,NGFR,PIK3C3,CREB1,TLR7,PRKCE,TLR3,CTNNB1,TNFRSF1B,MMP1,PPP3CA,…
7	IL-10 signalling	1.58489e-11	9.54993e-10	0.282	3/78 (4%)	34/78 (44%)	19/78 (24%)	22/78 (28%)	MAP2K4,SOCS3,CCR5,JAK1,MAPK1,ARG2,MAPK13,IL6,IL1R2,IKBKB,IKBKG,IL1RL2,NFKBIB,IL1RAP,TAB1,IL4R,BLVRA,TYK2,IL36A,BLVRB,NFKB2,STAT3,MAPK12,IL33,TRAF6,IL18,IL1RN,IL10RA,CD14,MAP2K3,TNF,MAP2K6,RELA,IL1A,NFKBIE,NFKB1,MAPK11,HMOX1,IL36G,NFKBIA,JUN,SP1,MAP3K7,CHUK,CCR1,IL10,MAPK8,IKBKE,IL1R1,IL18RAP,FOS,MAPK14,IL10RB,IL1B,ELK1,MAP4K4
8	NF-κB signalling	6.30957e-11	3.46737e-09	0.193	4/181 (2%)	87/181 (48%)	31/181 (17%)	59/181 (33%)	RAF1,TGFBR1,PIK3R1,TAB2,HRAS,LCK,TLR10,PIK3CG,TDP2,TRAF5,NFKBIB,ATM,PIK3C2B,AKT2,PRKCQ,RRAS,CREBBP,TBK1,NFKB2,DDR1,TRAF6,ARAF,PLCG2,PRKACA,PIK3CD,TNF,MAP2K6,AZI2,PIK3CA,BMPR2,PRKCZ,EP300,TANK,TRADD,IL36G,AKT1,PIK3C3,NGFR,IGF1R,TLR7,TLR3,TNFRSF1B,CASP8,EGFR,MYD88,TNFRSF1A,MAPK8,IRAK3,IGF2R,FADD,TRAF2,BCL10,LTA,PELI1,FCER1G,BTRC,MAP3K8,TIRAP,MAP3K3,IRAK4,PRKCB,PRKACB,CD40LG,TRAF3,PIK3R4,TGFBR2,IL1R…
9	Role of IL-17A in Arthritis	6.30957e-11	3.46737e-09	0.297	3/64 (5%)	26/64 (41%)	16/64 (25%)	19/64 (30%)	MAP2K6,MAP2K4,RELA,PIK3CA,MAPK1,PIK3R1,NFKBIE,PIK3R5,IL17RC,CCL20,CCL5,MAPK13,PIK3R4,NFKB1,IL17RA,MAPK11,NFKBIA,CCL2,MAP2K2,MAPK3,PIK3CG,PIK3C3,MAPKAPK2,NOS2,NFKBIB,MAP2K1,MMP1,ATM,IL8,PIK3C2B,PIK3C2A,MAPK8,MAPK9,NFKB2,MAPK12,CXCL6,IL17A,ATF2,PIK3R3,MAPK14,PIK3CB,MAP2K3,PIK3CD,PTGS2,RPS6KA1
10	Glucocorticoid Receptor signalling	1.34896e-10	5.49541e-09	0.147	10/299 (3%)	156/299 (52%)	34/299 (11%)	99/299 (33%)	RAF1,TGFBR1,PRKAB2,PRKAB1,PIK3R1,SOS2,SMARCD2,IL6,MNAT1,FGG,SUMO1,SERPINE1,SMAD2,AKT2,SELE,MED1,CDK7,STAT3,ERCC3,PRKACA,GTF2H1,PIK3CD,POLR2I,TNF,ICAM1,HSPA6,JAK2,CCL5,HSPA1L,SMARCA4,HSP90AB1,CCL2,PIK3C3,SOS1,GTF2H5,NCOR1,MMP1,GTF2H3,IFNG,SRA1,GRB2,FOS,GTF2H4,GTF2E1,CDKN1A,NRIP1,PRKACB,POLR2D,JAK1,HSPA14,PIK3R4,CD163,TSC22D3,TGFBR2,HSPA4,MAP2K2,TGFB1,MAPK3,PPP3R1,TAB1,IL8,POLR2K,ERCC2,MAPK12,NCOA3…
11	Toll-like Receptor signalling	1.44544e-10	5.49541e-09	0.297	3/64 (5%)	30/64 (47%)	16/64 (25%)	15/64 (23%)	MAP2K4,PPARA,MAP2K6,ECSIT,RELA,TOLLIP,MAPK1,TICAM2,TAB2,TNFAIP3,MAPK13,NFKB1,MAPK11,IRAK1,IKBKB,IKBKG,TLR10,NFKBIA,JUN,MAP3K7,TICAM1,TRAF4,TLR7,TLR3,CHUK,TAB1,TRAF1,MYD88,MAP3K1,MAPK8,IRAK3,NFKB2,MAPK12,TLR2,TRAF6,FOS,TLR4,LY96,MAPK14,TLR5,TLR6,CD14,MAP2K3,EIF2AK2,ELK1,TIRAP,MAP4K4,IRAK4,IRAK2
12	Dendritic Cell Maturation	1.47911e-10	5.49541e-09	0.166	7/211 (3%)	70/211 (33%)	28/211 (13%)	106/211 (50%)	HLA-DOA,PIK3R1,LTB,IL6,MAPK13,IL1RL2,PIK3CG,ATF4,PLCL1,NFKBIB,ATM,PIK3C2B,AKT2,CREBBP,CREB3,PLCL2,NFKB2,DDR1,ATF2,TRAF6,ZBTB12,PLCG2,FSCN1,CD86,PIK3CD,TNF,IFNAR1,PIK3CA,ICAM1,PDIA3,JAK2,EP300,PLCD1,IL36G,AKT1,PIK3C3,NGFR,HLA-DRA,CREB1,TLR3,TNFRSF1B,FCGR3A,TYROBP,TNFRSF1A,MYD88,IL10,IL15,MAPK8,PLCG1,CD58,STAT4,COL5A3,CD80,IL12B,LTA,FCER1G,CSF2,MAP2K4,CD40LG,PLCB2,MAPK1,TREM2,PIK3R4,IKBKB,IKBKG,MAP…
13	IL-17A signalling in Fibroblasts	2.69153e-10	9.33254e-09	0.375	2/40 (5%)	15/40 (38%)	13/40 (33%)	10/40 (25%)	RELA,MAPK1,NFKBIE,IL17RC,MAPK13,IL6,NFKB1,IL17RA,MAPK11,IKBKB,IKBKG,NFKBIA,JUN,TRAF3IP2,CCL2,MAP3K7,MAPK3,GSK3B,CHUK,NFKBIB,MMP1,IKBKE,NFKB2,NFKBIZ,MAPK12,IL17A,TRAF6,FOS,NFKBID,MAPK14
14	Death Receptor signalling	2.88403e-10	9.33254e-09	0.279	1/68 (1%)	29/68 (43%)	18/68 (26%)	20/68 (29%)	MAP2K4,RELA,NFKBIE,TNFSF10,MAP3K5,NFKB1,FAS,BCL2,TANK,CASP6,IKBKB,TRADD,IKBKG,NFKBIA,CASP9,CRADD,BID,TNFSF15,HTRA2,CHUK,NFKBIB,TNFRSF1B,CASP8,BIRC3,FASLG,TNFRSF21,MAP2K7,CASP3,TNFRSF1A,APAF1,MAPK8,IKBKE,TBK1,NFKB2,NAIP,XIAP,FADD,DAXX,TRAF2,RIPK1,CASP2,CFLAR,DIABLO,MAP4K4,TNF,CASP7,BIRC2,HSPB1
15	TNFR1 signalling	4.2658e-10	1.28825e-08	0.315	1/54 (2%)	26/54 (48%)	16/54 (30%)	11/54 (20%)	MAP2K4,RELA,NFKBIE,TNFAIP3,CDC42,NFKB1,TANK,CASP6,IKBKB,TRADD,IKBKG,PAK1,NFKBIA,CASP9,MADD,JUN,CRADD,BID,CHUK,NFKBIB,CASP8,BIRC3,MAP4K2,PAK4,PAK2,PAK6,CASP3,TNFRSF1A,MAP3K1,APAF1,MAPK8,IKBKE,NFKB2,NAIP,XIAP,FADD,FOS,TRAF2,RIPK1,CASP2,TNF,CASP7,BIRC2
16	LPS-stimulated MAPK signalling	5.12861e-10	1.44544e-08	0.253	4/83 (5%)	44/83 (53%)	17/83 (20%)	18/83 (22%)	MAP2K4,RAF1,MAPK1,PIK3R1,SRF,HRAS,MAPK13,PIK3R4,IKBKB,PAK1,IKBKG,MAP2K2,MAPK3,PIK3CG,MRAS,NFKBIB,PRKD3,PRKD1,ATM,PIK3C2B,PRKCQ,RRAS,RAC1,NFKB2,MAPK12,ATF2,PIK3R3,PRKCD,CD14,PIK3CD,PRKCH,MAP2K3,MAP2K6,RELA,PIK3CA,NFKBIE,PIK3R5,MAP3K5,NFKB1,CDC42,MAPK11,PRKCZ,NFKBIA,JUN,MAP3K7,PIK3C3,CREB1,PRKCE,CHUK,MAP2K1,PRKCA,NRAS,ATF1,PIK3C2A,MAPK8,MAPK9,IKBKE,TLR4,FOS,RRAS2,MAPK14,PRKCI,PIK3CB,ELK1,PRKCB
17	iNOS signalling	1.25893e-09	3.38844e-08	0.302	3/53 (6%)	24/53 (45%)	13/53 (25%)	13/53 (25%)	RELA,JAK1,MAPK1,NFKBIE,JAK2,MAPK13,NFKB1,MAPK11,IRAK1,IKBKB,IKBKG,NFKBIA,JUN,CHUK,NOS2,STAT1,NFKBIB,TAB1,IFNG,MYD88,CREBBP,TYK2,IFNGR2,IKBKE,IFNGR1,NFKB2,HMGA1,IRAK3,MAPK12,IRF1,TRAF6,CALM1 (includes others),TLR4,FOS,LY96,MAPK14,CD14,JAK3,IRAK4,IRAK2
18	Activation of IRF by Cytosolic Pattern Recognition Receptors	1.41254e-09	3.54813e-08	0.257	0/74 (0%)	27/74 (36%)	19/74 (26%)	28/74 (38%)	MAP2K4,RELA,TRAF3,PPIB,NFKBIE,ZBP1,IRF3,IL6,NFKB1,TANK,IFIH1,IKBKB,IKBKG,NFKBIA,JUN,SIKE1,CHUK,NFKBIB,STAT1,DHX58,IL10,CREBBP,MAPK8,MAPK9,IKBKE,IRF9,TBK1,NFKB2,MAPK12,ADAR,ISG15,ATF2,TRAF6,FADD,IRF7,RIPK1,CD40,LTA,DDX58,MAVS,STAT2,IKBKAP,PIN1,IFIT2,TNF,IFNAR1
19	Angiopoietin signalling	2.51189e-09	6.0256e-08	0.253	5/75 (7%)	33/75 (44%)	14/75 (19%)	23/75 (31%)	BAD,PIK3R1,HRAS,NCK1,PIK3R4,PTK2,IKBKB,IKBKG,TNIP1,PAK1,CASP9,PIK3CG,MRAS,ANGPT4,NFKBIB,RASA1,TEK,ATM,STAT5A,PIK3C2B,AKT2,RRAS,DOK2,NFKB2,PIK3R3,PTPN11,PIK3CD,RELA,PIK3CA,NFKBIE,PIK3R5,CRK,NFKB1,AKT1,NFKBIA,PIK3C3,SOS1,AKT3,CHUK,STAT5B,PAK4,NRAS,PAK2,PIK3C2A,PAK6,GRB2,IKBKE,BIRC5,RRAS2,FOXO1,PIK3CB,IKBKAP
20	Molecular Mechanisms of Cancer	3.89045e-09	8.70964e-08	0.126	13/388 (3%)	209/388 (54%)	36/388 (9%)	130/388 (34%)	RAPGEF1,RAF1,RAC2,TGFBR1,APH1B,AXIN1,PIK3R1,SOS2,TAB2,GSK3A,CCND1,RB1,CCND3,GNA15,GNA13,HIPK2,PRKD1,TP53,SMAD2,AKT2,CCNE2,PRKCQ,STK36,NFKB2,TCF3,RAP1A,DAXX,CDH1,APH1A,ARHGEF6,PRKACA,PIK3CD,ARHGEF18,CFLAR,RAP2A,GNA11,RHOT2,PSEN2,JAK2,CDC42,CASP6,PIK3C3,SOS1,CASP8,PRKDC,PMAIP1,PAK2,GRB2,RHOC,GNA12,BAK1,FOS,CDKN2D,CCNE1,CDKN1A,CASP7,PSEN1,PRKACB,JAK1,BAD,PIK3R4,TGFBR2,MYC,E2F6,CASP9,RHOG,MAP2K2,GNAT…
21	Role of Pattern Recognition Receptors in Recognition of Bacteria and Viruses	3.98107e-09	8.70964e-08	0.211	2/109 (2%)	50/109 (46%)	21/109 (19%)	36/109 (33%)	MAP2K4,MAPK1,PIK3R1,C1QC,C1QA,IL6,C1QB,PIK3R4,IFIH1,MAPK3,PIK3CG,NOD1,PRKD3,RIPK2,PRKD1,ATM,PTX3,PIK3C2B,C3,PRKCQ,NFKB2,MAPK12,TLR2,PIK3R3,TRAF6,IRF7,NOD2,PLCG2,PRKCD,SYK,DDX58,PIK3CD,PRKCH,C3AR1,TNF,RELA,PIK3CA,PIK3R5,IRF3,CCL5,NFKB1,EIF2S1,RNASEL,PRKCZ,TICAM1,PIK3C3,CREB1,CASP1,TLR7,PRKCE,CLEC6A,TLR3,NLRC4,PRKCA,NLRP3,C5AR1,OAS2,PIK3C2A,MYD88,IL10,MAPK8,MAPK9,TLR4,CLEC7A,PRKCI,TLR5,IL12B,TLR6,M…
22	PKCθ signalling in T Lymphocytes	8.91251e-09	1.8197e-07	0.174	6/144 (4%)	64/144 (44%)	19/144 (13%)	55/144 (38%)	CD247,MAP2K4,MAP3K15,RAC2,HLA-DOA,MAP3K11,MAPK1,CD3E,NFATC3,CD4,PIK3R1,SOS2,HRAS,MAP3K4,PIK3R4,IKBKB,MAP3K10,LCK,IKBKG,CAMK2D,PIK3CG,MAPK3,PPP3R1,MRAS,NFKBIB,ATM,MAP3K2,PIK3C2B,PRKCQ,RRAS,MAP3K13,RAC1,NFKB2,MALT1,PPP3CC,RAC3,PIK3R3,MAP3K12,CD3G,POU2F1,CARD11,PLCG2,ZAP70,LAT,CD86,PIK3CD,VAV1,LCP2,CAMK2G,FYN,RELA,PIK3CA,NFKBIE,PIK3R5,MAP3K5,NFKB1,NFATC1,JUN,NFAT5,NFKBIA,MAP3K7,PIK3C3,SOS1,HLA-DRA,C…
23	April Mediated signalling	1.12202e-08	2.18776e-07	0.318	3/44 (7%)	19/44 (43%)	11/44 (25%)	11/44 (25%)	MAP2K4,RELA,TRAF3,MAPK1,NFATC3,NFKBIE,MAPK13,NFKB1,MAPK11,NFATC1,IKBKB,IKBKG,NFKBIA,NFAT5,JUN,CHUK,TRAF5,NFKBIB,TRAF1,MAP2K7,MAP3K1,MAPK8,MAPK9,IKBKE,NFKB2,MAPK12,TRAF6,FOS,TRAF2,MAPK14,TNFSF13,NFATC2,ELK1
24	Differential Regulation of Cytokine Production in Macrophages and T Helper Cells by IL-17A and IL-17F	1.14815e-08	2.18776e-07	0.556	0/18 (0%)	3/18 (17%)	10/18 (56%)	5/18 (28%)	CCL4,CCL2,IL12B,IL10,IL1B,IL6,CCL5,IL17F,CSF2,CSF3,CCL3,TNF,IL17A
25	TREM1 signalling	2.23872e-08	3.98107e-07	0.227	0/75 (0%)	27/75 (36%)	17/75 (23%)	31/75 (41%)	RELA,TREM1,ICAM1,MAPK1,LAT2,CD83,JAK2,IL6,CCL3,NFKB1,IRAK1,TLR10,AKT1,CCL2,MAPK3,CASP1,TLR7,AKT3,TLR3,STAT5B,ITGB1,STAT5A,IL8,AKT2,GRB2,IL10,MYD88,TYROBP,PLCG1,ITGA5,STAT3,NFKB2,TLR2,TLR4,NOD2,IL18,TLR5,CD40,PLCG2,TLR6,CD86,IL1B,CSF2,TNF
26	Role of PKR in Interferon Induction and Antiviral Response	2.45471e-08	4.0738e-07	0.286	1/49 (2%)	23/49 (47%)	13/49 (27%)	12/49 (24%)	MAP2K6,RELA,TRAF3,NFKBIE,TAB2,EIF2S1,NFKB1,RNASEL,IKBKB,IKBKG,CASP9,NFKBIA,AKT1,MAP3K7,BID,TLR3,CHUK,TRAF5,CASP8,STAT1,NFKBIB,TP53,IFNG,CASP3,TNFRSF1A,APAF1,IKBKE,NFKB2,IRF1,ATF2,TRAF6,FADD,TRAF2,MAPK14,MAP2K3,EIF2AK2,TNF
27	B Cell Activating Factor signalling	2.45471e-08	4.0738e-07	0.304	3/46 (7%)	19/46 (41%)	11/46 (24%)	13/46 (28%)	MAP2K4,RELA,TRAF3,MAPK1,NFATC3,NFKBIE,MAPK13,NFKB1,MAPK11,NFATC1,IKBKB,IKBKG,NFKBIA,JUN,NFAT5,CHUK,TRAF5,NFKBIB,TRAF1,MAP2K7,MAP3K1,MAPK8,MAPK9,IKBKE,NFKB2,MAPK12,TRAF6,FOS,TRAF2,MAPK14,NFATC2,IKBKAP,ELK1
28	Erythropoietin signalling	2.88403e-08	4.67735e-07	0.228	3/79 (4%)	42/79 (53%)	15/79 (19%)	19/79 (24%)	RAF1,SOCS1,SOCS3,MAPK1,PIK3R1,SOS2,HRAS,PDPK1,PIK3R4,MAP2K2,PIK3CG,MAPK3,MRAS,NFKBIB,PRKD3,PRKD1,ATM,PIK3C2B,RPS6KB1,STAT5A,PTPN6,AKT2,PRKCQ,RRAS,NFKB2,PIK3R3,CBL,PRKCD,PLCG2,PIK3CD,PRKCH,RELA,PIK3CA,NFKBIE,PIK3R5,JAK2,NFKB1,PRKCZ,SHC1,NFKBIA,JUN,AKT1,PIK3C3,SOS1,AKT3,PRKCE,STAT5B,MAP2K1,PRKCA,SRC,NRAS,PIK3C2A,GRB2,PLCG1,FOS,RRAS2,PRKCI,PIK3CB,ELK1,PRKCB
29	Acute Phase Response signalling	3.54813e-08	5.49541e-07	0.166	5/181 (3%)	79/181 (44%)	25/181 (14%)	72/181 (40%)	RAF1,SOCS1,PIK3R1,NOLC1,SOS2,HRAS,MAPK13,IL6,FGG,SOD2,PIK3CG,OSMR,SERPINE1,NFKBIB,AKT2,RRAS,STAT3,NFKB2,TCF3,HMOX2,CRABP1,TRAF6,PIK3CD,MAP2K3,TNF,ECSIT,MAP2K6,TCF4,PIK3CA,FN1,SOCS2,JAK2,MAP3K5,C1R,TRADD,MTOR,IL36G,AKT1,JUN,NGFR,SOS1,TNFRSF1B,TNFRSF1A,GRB2,MYD88,MAPK8,FOS,TRAF2,HP,MAP2K4,SOCS3,MAPK1,SOCS6,PDPK1,IKBKB,IKBKG,MAP2K2,MAPK3,MRAS,OSM,IL1RAP,TAB1,C3,C1S,IL6R,IL36A,MAPK12,IL33,PIK3R3,IL18…
30	GM-CSF signalling	6.45654e-08	9.77237e-07	0.25	3/68 (4%)	37/68 (54%)	14/68 (21%)	14/68 (21%)	RAF1,MAPK1,PIK3R1,GNB2L1,SOS2,HRAS,PIK3R4,CCND1,CAMK2D,MAP2K2,PIM1,MAPK3,PIK3CG,PPP3R1,CISH,MRAS,ATM,ETS1,PIK3C2B,AKT2,RRAS,STAT3,PPP3CC,PIK3R3,BCL2L1,CSF2RB,PTPN11,PIK3CD,BCL2A1,CAMK2G,RUNX1,PIK3CA,PIK3R5,JAK2,SHC1,AKT1,CSF2RA,PIK3C3,SOS1,HCK,AKT3,STAT5B,STAT1,MAP2K1,PPP3CA,NRAS,PIK3C2A,GRB2,RRAS2,LYN,PIK3CB,CSF2,ELK1,PRKCB
31	4-1BB signalling in T Lymphocytes	6.76083e-08	9.77237e-07	0.333	1/36 (3%)	17/36 (47%)	11/36 (31%)	7/36 (19%)	MAP2K4,RELA,MAPK1,NFKBIE,MAP3K5,MAPK13,NFKB1,MAPK11,IKBKB,IKBKG,JUN,NFKBIA,MAP2K2,MAPK3,TNFSF9,CHUK,NFKBIB,MAP2K1,TRAF1,TNFRSF9,MAPK8,MAPK9,IKBKE,NFKB2,MAPK12,ATF2,TRAF2,MAPK14,IKBKAP
32	PEDF signalling	7.58578e-08	1.09648e-06	0.228	4/79 (5%)	44/79 (56%)	14/79 (18%)	17/79 (22%)	RAF1,MAPK1,PIK3R1,SRF,HRAS,MAPK13,PIK3R4,TCF7,ROCK2,IKBKB,IKBKG,SOD2,MAPK3,PIK3CG,MRAS,NFKBIB,FASLG,ATM,TP53,PIK3C2B,AKT2,RRAS,RAC1,ZEB1,NFKB2,MAPK12,PIK3R3,BCL2L1,RHOA,PIK3CD,CFLAR,WASF2,RELA,PIK3CA,TCF4,GDNF,NFKBIE,PIK3R5,NFKB1,MAPK11,FAS,BCL2,TCF12,NFKBIA,AKT1,PIK3C3,AKT3,CHUK,CASP8,PPARG,ARHGAP22,NRAS,PIK3C2A,IKBKE,PNPLA2,ROCK1,RRAS2,MAPK14,DOCK3,PIK3CB,ELK1,CASP7
33	IL-17A signalling in Airway Cells	8.31764e-08	1.14815e-06	0.224	3/76 (4%)	35/76 (46%)	14/76 (18%)	24/76 (32%)	MAP2K4,JAK1,MAPK1,PIK3R1,CCL20,IL17RC,MAPK13,IL6,PIK3R4,PTEN,IKBKB,IKBKG,TRAF3IP2,MAP2K2,MAPK3,PIK3CG,GSK3B,NFKBIB,ATM,PIK3C2B,AKT2,TYK2,NFKB2,STAT3,MAPK12,TRAF6,PIK3R3,PIK3CD,RELA,PIK3CA,NFKBIE,PIK3R5,JAK2,IL17RA,NFKB1,MAPK11,AKT1,NFKBIA,MAP3K7,PIK3C3,AKT3,CHUK,MAP2K1,PIK3C2A,MAPK8,MAPK9,IKBKE,CXCL6,IL17A,MAPK14,PIK3CB,JAK3
34	RANK signalling in Osteoclasts	8.70964e-08	1.14815e-06	0.206	6/97 (6%)	55/97 (57%)	14/97 (14%)	22/97 (23%)	MAP2K4,MAP3K15,RAF1,MAP3K11,MAPK1,PIK3R1,TAB2,MAP3K4,MAPK13,PIK3R4,MAP3K10,IKBKB,IKBKG,MAP2K2,PIK3CG,MAPK3,PPP3R1,TRAF5,NFKBIB,BIRC3,MAP3K2,ATM,PIK3C2B,AKT2,MITF,MAP3K13,NFKB2,PPP3CC,MAPK12,GSN,PIK3R3,TRAF6,MAP3K12,CBL,PIK3CD,MAP2K6,RELA,PIK3CA,PTK2B,NFKBIE,PIK3R5,MAP3K5,NFKB1,MAPK11,NFATC1,NFKBIA,JUN,AKT1,MAP3K7,PIK3C3,AKT3,CHUK,MAP2K1,PPP3CA,SRC,MAP2K7,MAP3K6,PIK3C2A,MAP3K1,CHP1,MAPK8,MAPK9,IKB…
35	IL-17 signalling	9.77237e-08	1.25893e-06	0.24	3/75 (4%)	39/75 (52%)	15/75 (20%)	18/75 (24%)	MAP2K4,JAK1,MAPK1,PIK3R1,HRAS,IL17RC,IL6,MAPK13,PIK3R4,CXCL10,TRAF3IP2,MAP2K2,MAPK3,PIK3CG,MRAS,GSK3B,IL17F,ATM,PIK3C2B,IL8,AKT2,RRAS,MAPK12,ATF2,TRAF6,PIK3R3,PIK3CD,MAP2K3,MAP2K6,RELA,PIK3CA,PIK3R5,JAK2,IL17RA,NFKB1,MAPK11,JUN,AKT1,CCL2,MAP3K7,TIMP1,PIK3C3,AKT3,MAPKAPK2,NOS2,MAP2K1,CXCL11,NRAS,PIK3C2A,MAPK8,MAPK9,IL17A,RRAS2,MAPK14,PIK3CB,PTGS2,ELK1
36	Production of Nitric Oxide and Reactive Oxygen Species in Macrophages	1.31826e-07	1.65959e-06	0.142	7/212 (3%)	107/212 (50%)	23/212 (11%)	75/212 (35%)	MAP3K15,PPP2CA,PIK3R1,PPP2R3B,MAPK13,MAP3K4,PPP1R14B,SPI1,MAP3K10,PIK3CG,CYBA,NFKBIB,PRKD3,PRKD1,ATM,MAP3K2,RND2,PIK3C2B,AKT2,APOM,PRKCQ,CREBBP,PCYOX1,NFKB2,RAP1A,IRF1,MAP3K12,NCF1,PPP2R4,PPP2R3A,PLCG2,NCF2,PIK3CD,TNF,RAP1B,APOE,PIK3CA,APOA4,PPP2R2A,PPP1R3C,RHOT2,JAK2,MAP3K5,PRKCZ,JUN,AKT1,PIK3C3,NGFR,RHOU,PRKCE,TNFRSF1B,IFNG,RHOC,TNFRSF1A,PPP2R5D,MAPK8,IFNGR2,PLCG1,FOS,MAP3K8,PPP2R5E,JAK3,MAP3K3…
37	TWEAK signalling	1.51356e-07	1.86209e-06	0.308	0/39 (0%)	17/39 (44%)	12/39 (31%)	10/39 (26%)	RELA,TRAF3,NFKBIE,NFKB1,TNFRSF12A,TRADD,CASP6,IKBKB,IKBKG,CASP9,NFKBIA,BID,CHUK,CASP8,NFKBIB,BIRC3,TRAF1,CASP3,APAF1,IKBKE,NFKB2,NAIP,BAG4,XIAP,FADD,TRAF2,RIPK1,CASP7,BIRC2
38	IL-12 signalling and Production in Macrophages	1.77828e-07	2.13796e-06	0.159	6/157 (4%)	63/157 (40%)	19/157 (12%)	69/157 (44%)	MAP2K4,CD40LG,MAPK1,IL12RB1,PIK3R1,MAF,MAPK13,PIK3R4,SPI1,IKBKB,JMJD6,IKBKG,MAP2K2,TGFB1,PIK3CG,MAPK3,IL23A,NFKBIB,PRKD3,PRKD1,ATM,STAT6,PIK3C2B,AKT2,APOM,PRKCQ,IL12RB2,IFNGR1,NFKB2,PCYOX1,MAPK12,IRF1,PIK3R3,TRAF6,TLR2,IL18,CD40,IL23R,PRKCD,PIK3CD,PRKCH,IRF8,REL,RXRA,TNF,RBP4,RELA,APOE,PIK3CA,APOA4,PIK3R5,NFKB1,MAPK11,PRKCZ,EP300,JUN,AKT1,PIK3C3,TGFB2,AKT3,PRKCE,S100A8,CHUK,STAT1,NOS2,MAP2K1,PRKC…
39	Differential Regulation of Cytokine Production in Intestinal Epithelial Cells by IL-17A and IL-17F	2.29087e-07	2.69153e-06	0.435	0/23 (0%)	4/23 (17%)	10/23 (43%)	9/23 (39%)	IFNG,IL1A,IL10,CCL5,CCL3,CSF3,IL17A,CCL4,CCL2,IL12B,IL1B,CSF2,IL17F,TNF
40	HMGB1 signalling	2.75423e-07	3.16228e-06	0.183	4/109 (4%)	61/109 (56%)	16/109 (15%)	28/109 (26%)	MAP2K4,MAPK1,AGER,PIK3R1,HRAS,MAPK13,PIK3R4,RHOG,RHOB,HMGB1,MAP2K2,PIK3CG,MAPK3,MRAS,SERPINE1,KAT2A,ATM,KAT6B,RND2,IL8,PIK3C2B,AKT2,SELE,KAT7,RRAS,RAC1,IFNGR1,NFKB2,MAPK12,PIK3R3,RHOQ,RND3,RHOA,KAT6A,PIK3CD,MAP2K3,TNF,FNBP1,MAP2K5,MAP2K6,RELA,IL1A,PIK3CA,ICAM1,RHOT2,RBBP7,PIK3R5,CDC42,NFKB1,RHOH,MAPK11,JUN,AKT1,KAT2B,SP1,CCL2,RHOT1,PIK3C3,NGFR,RHOU,AKT3,TNFRSF1B,RHOF,MAP2K1,IFNG,MAP2K7,NRAS,PIK3C…
41	PDGF signalling	2.88403e-07	3.23594e-06	0.209	7/86 (8%)	49/86 (57%)	11/86 (13%)	19/86 (22%)	MAP2K4,RAF1,JAK1,MAPK1,PIK3R1,SOS2,SRF,HRAS,PIK3R4,MYC,SPHK2,MAP2K2,PIK3CG,MAPK3,CAV1,MRAS,RASA1,ATM,PIK3C2B,RRAS,CRKL,TYK2,STAT3,PDGFB,PIK3R3,SYNJ2,PLCG2,ACP1,PIK3CD,INPP5K,PDGFD,PIK3CA,PDGFA,ABL1,PIK3R5,CRK,INPPL1,JAK2,PDGFC,OCRL,SHC1,JUN,INPP5B,PIK3C3,SOS1,SPHK1,STAT1,MAP2K1,PRKCA,SRC,NRAS,PIK3C2A,GRB2,MAP3K1,MAPK8,PLCG1,INPP5D,CSNK2A2,FOS,RRAS2,ABL2,SYNJ1,PIK3CB,EIF2AK2,ELK1,JAK3,PRKCB
42	Role of Tissue Factor in Cancer	3.23594e-07	3.46737e-06	0.169	7/130 (5%)	66/130 (51%)	15/130 (12%)	42/130 (32%)	CTGF,MAPK1,PIK3R1,HRAS,LIMK2,MAPK13,PIK3R4,FGG,PTEN,VEGFA,LCK,PAK1,ITGA3,CFL2,GNA15,PIK3CG,MAPK3,ITGAV,MRAS,GNA13,FGR,ITGB5,ATM,TP53,STAT5A,PIK3C2B,IL8,RPS6KB1,P4HB,AKT2,CFL1,CASP3,RRAS,RAC1,ITGA6,HBEGF,VEGFC,MAPK12,PIK3R3,BCL2L1,ARRB2,PTPN11,PIK3CD,RPS6KA1,CYR61,FYN,PIK3CA,PTK2B,GNA11,PIK3R5,RPS6KA3,JAK2,CDC42,MAPK11,EIF4E,BLK,YES1,MTOR,AKT1,ARRB1,PIK3C3,HCK,AKT3,RPS6KA2,STAT5B,MMP1,EGFR,PRKCA,I…
43	Regulation of IL-2 Expression in Activated and Anergic T Lymphocytes	4.36516e-07	4.57088e-06	0.202	2/89 (2%)	47/89 (53%)	16/89 (18%)	24/89 (27%)	CD247,MAP2K4,RAF1,TGFBR1,MAPK1,CD3E,NFATC3,SOS2,HRAS,TGFBR2,IKBKB,IKBKG,MAP2K2,TGFB1,MAPK3,PPP3R1,MRAS,NFKBIB,SMAD2,RRAS,RAC1,NFKB2,MALT1,PPP3CC,MAPK12,CD3G,CARD11,PLCG2,ZAP70,LAT,VAV1,RELA,FYN,NFKBIE,NFKB1,NFATC1,NFKBIA,JUN,NFAT5,SOS1,TGFB2,SMAD4,CHUK,MAP2K1,PPP3CA,VAV2,MAP2K7,NRAS,GRB2,MAP3K1,CHP1,MAPK8,TOB1,PLCG1,MAPK9,IKBKE,CD3D,CALM1 (includes others),FOS,RRAS2,CD80,BCL10,VAV3,NFATC2,ELK1
44	Role of Osteoblasts, Osteoclasts and Chondrocytes in Rheumatoid Arthritis	4.67735e-07	4.7863e-06	0.132	7/250 (3%)	93/250 (37%)	26/250 (10%)	124/250 (50%)	AXIN1,PIK3R1,TAB2,IL6,ITGA3,IL1RL2,PIK3CG,TRAF5,NFKBIB,ATM,PIK3C2B,SFRP4,AKT2,ITGA5,TCF3,IL7,TRAF6,PIK3CD,MAP2K3,TNF,MAP2K6,PIK3CA,ADAM17,TCF4,PTK2B,LRP6,BMPR2,MAP3K5,SMURF1,TRADD,IL36G,AKT1,JUN,IGF1,PIK3C3,NGFR,TNFRSF1B,CTNNB1,PPP3CA,MMP1,BMP1,ITGB1,IFNG,CTSK,IL10,TNFRSF1A,ITGA2,MAPK8,NAIP,FOS,CALM1 (includes others),TRAF2,CSF1,CSF2,TCF7L2,LRP1,FZD7,BIRC2,MAP2K4,MAPK1,BAD,NFATC3,ACP5,PIK3R4,TCF7…
45	T Cell Receptor signalling	5.7544e-07	5.7544e-06	0.183	4/109 (4%)	58/109 (53%)	16/109 (15%)	31/109 (28%)	CD247,MAP2K4,RAF1,MAPK1,CD3E,NFATC3,CD4,PIK3R1,SOS2,HRAS,PIK3R4,PTPRC,IKBKB,IKBKG,LCK,MAP2K2,PIK3CG,MAPK3,PPP3R1,MRAS,RASA1,ATM,ITK,PIK3C2B,PRKCQ,RRAS,RAC1,NFKB2,MALT1,PPP3CC,PIK3R3,CD3G,CBL,CARD11,ZAP70,LAT,PIK3CD,VAV1,LCP2,RELA,FYN,PIK3CA,PIK3R5,NFKB1,CTLA4,NFATC1,NFAT5,NFKBIA,JUN,PIK3C3,SOS1,CHUK,MAP2K1,PPP3CA,VAV2,PTPN7,NRAS,PIK3C2A,GRB2,CSK,MAP3K1,MAPK8,PLCG1,IKBKE,CD3D,TEC,BTK,CALM1 (includ…
46	IL-17A signalling in Gastric Cells	5.88844e-07	5.88844e-06	0.357	3/28 (11%)	13/28 (46%)	7/28 (25%)	5/28 (18%)	MAP2K4,RELA,IL8,CXCL11,MAPK1,MAPK8,IL17RC,CCL20,MAPK9,CCL5,MAPK13,MAPK12,IL17RA,NFKB1,MAPK11,IL17A,CXCL10,FOS,JUN,MAPK14,MAPK3,TNF,EGFR
47	CD27 signalling in Lymphocytes	7.4131e-07	7.24436e-06	0.237	2/59 (3%)	31/59 (53%)	12/59 (20%)	14/59 (24%)	MAP2K4,MAP2K6,MAP3K15,RELA,MAP3K11,NFKBIE,MAP3K5,MAP3K4,NFKB1,IKBKB,MAP3K10,IKBKG,SIVA1,NFKBIA,CASP9,JUN,MAP2K2,MAP3K7,BID,CHUK,TRAF5,NFKBIB,CASP8,MAP2K1,MAP3K2,MAP2K7,CASP3,MAP3K6,MAP3K13,MAP3K1,APAF1,MAPK8,MAPK9,IKBKE,NFKB2,MAPK12,BCL2L1,MAP3K12,FOS,TRAF2,IKBKAP,MAP3K8,MAP2K3,MAP3K3,MAP2K5
48	Hypoxia signalling in the Cardiovascular System	7.76247e-07	7.4131e-06	0.235	0/68 (0%)	40/68 (59%)	16/68 (24%)	12/68 (18%)	UBE2A,UBE2D2,UBE2V2,PTEN,ARNT,VEGFA,UBE2B,SUMO1,UBE2D4,ATF4,UBE2E3,NFKBIB,ATM,TP53,P4HB,UBE2Q1,COPS5,CREB3,CREBBP,CSNK1D,BIRC6,UBE2S,CREB3L4,ATF2,UBE2G2,UBE2L3,UBE2H,UBE2G1,HIF1AN,HSP90AA1,LDHA,UBE2E1,UBE2C,UBE2J2,UBE2I,UBE2N,NFKBIE,HIF1A,EP300,HSP90B1,NFKBIA,JUN,AKT1,HSP90AB1,EDN1,UBE2V1,CREB1,UBE2M,NQO1,UBE2R2,MDM2,UBE2D1,UBE2L6,UBE2J1,UBE2E2,CDC34
49	Induction of Apoptosis by HIV1	8.91251e-07	8.31764e-06	0.224	0/67 (0%)	38/67 (57%)	15/67 (22%)	14/67 (21%)	MAP2K4,RELA,NFKBIE,MAP3K5,NFKB1,SLC25A5,DFFA,FAS,BCL2,TRADD,IKBKB,IKBKG,NFKBIA,CASP9,SLC25A6,NGFR,BID,HTRA2,CHUK,TNFRSF1B,CASP8,NFKBIB,BIRC3,FASLG,TRAF1,TP53,MAP2K7,SLC25A13,SLC25A4,CASP3,TNFRSF1A,CXCR4,MAPK8,APAF1,SLC25A3,MAPK9,IKBKE,BAX,NFKB2,MAPK12,NAIP,BAK1,XIAP,FADD,BCL2L1,DAXX,TRAF2,RIPK1,DFFB,IKBKAP,DIABLO,TNF,BIRC2
50	HGF signalling	9.54993e-07	8.51138e-06	0.18	4/111 (4%)	68/111 (61%)	16/111 (14%)	23/111 (21%)	MAP2K4,RAPGEF1,MAP3K15,RAF1,MAP3K11,MAPK1,PIK3R1,SOS2,HRAS,IL6,MAP3K4,PIK3R4,CCND1,PTK2,MAP3K10,PAK1,MAP2K2,ETS2,PIK3CG,MAPK3,MRAS,PRKD3,PRKD1,ATM,MAP3K2,ETS1,PIK3C2B,AKT2,PRKCQ,RRAS,MAP3K13,CRKL,RAC1,STAT3,MAPK12,RAP1A,ATF2,ELF1,PIK3R3,MET,MAP3K12,DOCK1,GAB1,PTPN11,PLCG2,PRKCD,PIK3CD,PRKCH,ELK3,CDK2,RAP1B,PIK3CA,PIK3R5,MAP3K5,CDC42,PRKCZ,ELF4,JUN,AKT1,MAP3K7,PIK3C3,HGF,SOS1,AKT3,PRKCE,MAP2K1,PRK…
51	ATM signalling	1.12202e-06	1e-05	0.227	9/66 (14%)	41/66 (62%)	6/66 (9%)	10/66 (15%)	MAP2K4,TP73,CCNB2,TDP1,MAPK13,CBX5,SMC1A,ATF4,BRCA1,CDC25A,ATM,TP53,SMC3,CREB3,CCNB3,CREBBP,MDC1,CREB3L4,MAPK12,CCNB1,ATF2,MDM4,BRAT1,SMC2,H2AFX,TLK1,TLK2,CDK2,GADD45B,GADD45G,ABL1,MRE11A,MAPK11,RAD50,CHEK1,EP300,RAD51,NFKBIA,JUN,FANCD2,GADD45A,CREB1,BID,BLM,CHEK2,CDC25C,TRIM28,MAPK8,MAPK9,MDM2,CDK1,NBN,MAPK14,RAD9A,CDKN1A,TP53BP1
52	GNRH signalling	1.44544e-06	1.25893e-05	0.15	6/153 (4%)	74/153 (48%)	17/153 (11%)	56/153 (37%)	MAP3K15,RAF1,SOS2,HRAS,MAP3K4,MAPK13,MAP3K10,PAK1,GNA15,ATF4,PRKD3,PRKD1,DNM2,MAP3K2,PRKCQ,RRAS,CREB3,CREBBP,NFKB2,ITPR1,ATF2,MAP3K12,ITPR3,PRKACA,MAP2K3,MAPK7,CAMK2G,MAP2K6,GNA11,MAP3K5,CDC42,PRKCZ,EP300,JUN,SOS1,CREB1,PRKCE,EGFR,PAK2,GRB2,EGR1,GNAQ,MAPK8,FOS,GNAI3,MAP3K8,MAP3K3,PRKCB,PRKACB,MAP2K4,PLCB2,MAP3K11,MAPK1,PTK2,CAMK2D,MAP2K2,MAPK3,MRAS,ITPR2,MAP3K13,RAC1,CREB3L4,MAPK12,ADCY9,PRKCD,PL…
53	PPAR signalling	1.47911e-06	1.28825e-05	0.178	2/107 (2%)	54/107 (50%)	17/107 (16%)	34/107 (32%)	PPARA,RAF1,MAPK1,SOS2,HRAS,IL1R2,IKBKB,IKBKG,IL1RL2,MAP2K2,MAPK3,MRAS,NFKBIB,IL1RAP,TAB1,STAT5A,MED1,RRAS,CREBBP,IL36A,NR1H3,NFKB2,PDGFB,IL33,TRAF6,IL18,IL1RN,HSP90AA1,INSR,PDGFD,RXRA,TNF,RELA,IL1A,PDGFA,NFKBIE,NFKB1,PDGFC,EP300,SHC1,HSP90B1,IL36G,NFKBIA,JUN,HSP90AB1,MAP3K7,NGFR,SOS1,NCOR1,CHUK,STAT5B,TNFRSF1B,MAP2K1,CITED2,PPARG,SRA1,NRAS,PPARD,GRB2,TNFRSF1A,IKBKE,IL1R1,AIP,IL18RAP,FOS,TRAF2,RRA…
54	Altered T Cell and B Cell signalling in Rheumatoid Arthritis	1.65959e-06	1.38038e-05	0.18	0/100 (0%)	28/100 (28%)	18/100 (18%)	54/100 (54%)	RELA,CD40LG,TRAF3,IL1A,HLA-DOA,SLAMF1,LTB,IL6,NFKB1,FAS,IL36G,TLR10,TGFB1,HLA-DRA,TLR7,TLR3,CHUK,IL23A,FASLG,HLA-DMA,IFNG,SPP1,IL10,RELB,IL15,IL36A,NFKB2,IL17A,TLR2,IL33,TLR4,IL18,CD80,TLR5,CD40,IL1RN,CSF1,IL12B,LTA,TNFSF13,TLR6,FCER1G,CD86,IL1B,CSF2,TNF
55	PI3K/AKT signalling	1.99526e-06	1.65959e-05	0.145	6/152 (4%)	85/152 (56%)	16/152 (11%)	45/152 (30%)	RAF1,PPP2CA,PIK3R1,SOS2,PPP2R3B,HRAS,GSK3A,CCND1,ITGA3,GYS1,PIK3CG,TSC2,NFKBIB,ITGA4,MCL1,THEM4,TP53,RHEB,AKT2,YWHAG,RRAS,YWHAZ,ITGA5,NFKB2,MAPK8IP1,SYNJ2,GAB1,PPP2R4,PPP2R3A,PIK3CD,TSC1,PIK3CA,PPP2R2A,ILK,JAK2,MAP3K5,OCRL,EIF4E,PRKCZ,EIF4EBP1,MTOR,AKT1,HSP90AB1,INPP5B,SOS1,CTNNB1,ITGB1,GRB2,PPP2R5D,ITGA2,MDM2,INPP5D,CDKN1A,MAP3K8,PPP2R5E,PTGS2,JAK3,SFN,GAB2,JAK1,BAD,MAPK1,PPP2R5B,PDPK1,PTEN,YWHA…
56	MIF Regulation of Innate Immunity	2.18776e-06	1.77828e-05	0.231	1/52 (2%)	14/52 (27%)	11/52 (21%)	26/52 (50%)	TP53,MAP2K4,RELA,MIF,MAPK1,NFKBIE,MAPK8,MAPK9,NFKB2,CD74,MAPK12,NFKB1,FOS,TLR4,PLA2G6,PLA2G4A,LY96,JUN,NFKBIA,MAPK3,CD14,PLA2G4F,PTGS2,NFKBIB,NOS2,PLA2G12A
57	IGF-1 signalling	2.45471e-06	1.94984e-05	0.178	5/107 (5%)	65/107 (61%)	14/107 (13%)	23/107 (21%)	PRKACB,SOCS1,RAF1,SOCS3,CTGF,JAK1,MAPK1,BAD,PIK3R1,SOS2,SOCS6,SRF,PDPK1,HRAS,PIK3R4,YWHAQ,PTK2,CASP9,MAP2K2,PIK3CG,MAPK3,MRAS,IRS2,RASA1,ATM,IGFBP6,PIK3C2B,RPS6KB1,AKT2,YWHAG,YWHAE,YWHAB,RRAS,YWHAZ,STAT3,PIK3R3,PTPN11,IRS1,PRKACA,IGFBP3,PIK3CD,CYR61,SOCS5,IGFBP4,PIK3CA,SOCS2,PIK3R5,JAK2,PRKCZ,PRKAG1,SHC1,JUN,AKT1,IGF1,PIK3C3,SOS1,FOXO3,PRKAR1B,RPS6KB2,IGF1R,AKT3,MAP2K1,PXN,NRAS,PIK3C2A,GRB2,MAPK8…
58	iCOS-iCOSL signalling in T Helper Cells	2.88403e-06	2.18776e-05	0.159	5/126 (4%)	59/126 (47%)	15/126 (12%)	47/126 (37%)	CD247,GAB2,HLA-DOA,CD40LG,BAD,CD3E,NFATC3,CD4,PIK3R1,TRAT1,PDPK1,PLEKHA4,PLEKHA3,PIK3R4,PTEN,PTPRC,IKBKB,IKBKG,LCK,CAMK2D,PIK3CG,PPP3R1,NFKBIB,ICOSLG,ITK,IL2RB,ATM,PIK3C2B,IL2RG,AKT2,PRKCQ,ITPR2,RAC1,ITPR1,NFKB2,PPP3CC,PIK3R3,CD3G,CD40,ITPR3,ZAP70,LAT,PIK3CD,VAV1,LCP2,CAMK2G,RELA,PIK3CA,NFKBIE,PIK3R5,NFKB1,NFATC1,SHC1,NFAT5,AKT1,NFKBIA,PIK3C3,HLA-DRA,AKT3,CHUK,PPP3CA,HLA-DMA,PIK3C2A,GRB2,CSK,CHP1…
59	NGF signalling	2.88403e-06	2.18776e-05	0.164	3/122 (2%)	75/122 (61%)	17/122 (14%)	27/122 (22%)	MAP2K4,MAP3K15,RAF1,MAP3K11,MAPK1,PIK3R1,SOS2,HRAS,PDPK1,MAP3K4,PIK3R4,ROCK2,IKBKB,MAP3K10,IKBKG,RHOG,MAP2K2,SMPD4,PIK3CG,MAPK3,TRAF4,MRAS,ATF4,ATM,MAP3K2,TP53,PIK3C2B,RPS6KB1,AKT2,RRAS,MAP3K13,CREBBP,CREB3,RAC1,NFKB2,CREB3L4,MAPK12,RAP1A,SMPD2,ATF2,PIK3R3,TRAF6,MAP3K12,GAB1,PTPN11,RHOA,PLCG2,PRKCD,PIK3CD,MAPK7,RPS6KA1,RAP1B,RELA,PIK3CA,PIK3R5,RPS6KA3,TRIO,CRK,SMPD1,MAP3K5,CDC42,NFKB1,PRKCZ,EP300…
60	Prolactin signalling	3.23594e-06	2.45471e-05	0.19	3/84 (4%)	48/84 (57%)	13/84 (15%)	20/84 (24%)	SOCS1,RAF1,SOCS3,MAPK1,PIK3R1,SOS2,SOCS6,HRAS,PDPK1,PIK3R4,TCF7,MYC,MAP2K2,MAPK3,PIK3CG,MRAS,PRKD3,PRKD1,ATM,PIK3C2B,STAT5A,PRKCQ,RRAS,CREBBP,STAT3,IRF1,PIK3R3,PTPN11,PRKCD,IRS1,PLCG2,PIK3CD,PRKCH,SOCS5,FYN,PIK3CA,SOCS2,PIK3R5,JAK2,NR3C1,PRKCZ,EP300,SHC1,JUN,SP1,PIK3C3,SOS1,PRKCE,STAT5B,STAT1,MAP2K1,PRKCA,NRAS,PIK3C2A,GRB2,PLCG1,SOCS4,FOS,RRAS2,PRKCI,PIK3CB,NMI,SOCS7,PRKCB
61	Type I Diabetes Mellitus signalling	3.31131e-06	2.51189e-05	0.165	1/121 (1%)	56/121 (46%)	19/121 (16%)	45/121 (37%)	CD247,MAP2K4,SOCS1,SOCS3,HLA-DOA,JAK1,MAPK1,CD3E,SOCS6,MAPK13,IKBKB,PRF1,IKBKG,CASP9,NFKBIB,IL1RAP,FASLG,CASP3,ICA1,IFNGR1,NFKB2,MAPK12,IRF1,TRAF6,CD3G,CD86,MAP2K3,SOCS5,TNF,MAP2K6,RELA,NFKBIE,SOCS2,PIAS1,MAP3K5,JAK2,NFKB1,MAPK11,FAS,IRAK1,BCL2,TRADD,NFKBIA,MAP3K7,NGFR,HLA-DRA,BID,CHUK,STAT1,TNFRSF1B,CASP8,NOS2,IFNG,HLA-DMA,MAP2K7,MYD88,TNFRSF1A,IFNGR2,MAPK8,APAF1,MAPK9,IKBKE,SOCS4,IL1R1,HSPD1,CD…
62	Prostate Cancer signalling	4.36516e-06	3.16228e-05	0.165	3/103 (3%)	53/103 (51%)	14/103 (14%)	33/103 (32%)	RAF1,MAPK1,BAD,SUV39H1,PIK3R1,SOS2,HRAS,PDPK1,PIK3R4,CCND1,PTEN,RB1,CASP9,MAP2K2,MAPK3,PIK3CG,MRAS,ATF4,GSK3B,NFKBIB,ATM,TP53,PIK3C2B,CCNE2,AKT2,TFDP1,RRAS,CREBBP,CREB3,CREB3L4,NFKB2,ATF2,PIK3R3,E2F1,HSP90AA1,PIK3CD,CDK2,GSTP1,RELA,PIK3CA,SRD5A1,NFKBIE,ABL1,PIK3R5,NFKB1,BCL2,EP300,MTOR,HSP90B1,AKT1,NFKBIA,HSP90AB1,PIK3C3,SOS1,CREB1,AKT3,CHUK,CTNNB1,MAP2K1,NRAS,PIK3C2A,GRB2,MDM2,SIN3A,CCNE1,RRAS2,…
63	Cholecystokinin/Gastrin-mediated signalling	4.57088e-06	3.31131e-05	0.179	5/106 (5%)	61/106 (58%)	14/106 (13%)	26/106 (25%)	MAP2K4,RAF1,PLCB2,MAPK1,SOS2,SRF,HRAS,PTK2,ROCK2,RHOG,RHOB,MAP2K2,MAPK3,MRAS,GNA13,PRKD3,PRKD1,RND2,PRKCQ,ITPR2,RRAS,IL36A,ITPR1,MAPK12,ATF2,IL33,IL18,RHOQ,RND3,IL1RN,RHOA,PRKCD,ITPR3,CREM,PLCB3,PRKCH,MAP2K3,MAPK7,TNF,FNBP1,MAP2K5,MAP2K6,IL1A,PTK2B,RHOT2,RHOH,BCAR1,PRKCZ,SHC1,IL36G,JUN,RHOT1,SOS1,RHOU,PRKCE,RHOF,MAP2K1,EGFR,PRKCA,SRC,PXN,NRAS,GRB2,RHOC,GNA12,MAPK8,MEF2A,GNAQ,MAPK9,ROCK1,FOS,MAPK1…
64	Role of RIG1-like Receptors in Antiviral Innate Immunity	5.01187e-06	3.46737e-05	0.245	0/49 (0%)	15/49 (31%)	12/49 (24%)	22/49 (45%)	DHX58,RELA,TRAF3,NFKBIE,CREBBP,TBK1,IKBKE,NFKB2,IRF3,NFKB1,EP300,TRAF6,FADD,IFIH1,TANK,IKBKB,TRAF2,IRF7,IKBKG,RIPK1,NFKBIA,DDX58,MAVS,CHUK,NFKBIB,CASP8,TRIM25
65	JAK/Stat signalling	5.01187e-06	3.46737e-05	0.211	3/71 (4%)	46/71 (65%)	12/71 (17%)	10/71 (14%)	SOCS1,RAF1,SOCS3,JAK1,PIAS2,MAPK1,PIK3R1,SOS2,SOCS6,HRAS,IL6,PIK3R4,MAP2K2,MAPK3,PIK3CG,CISH,MRAS,ATM,PIK3C2B,STAT6,STAT5A,PTPN6,AKT2,RRAS,TYK2,STAT3,PIK3R3,BCL2L1,PIAS4,PTPN11,PIK3CD,STAT2,SOCS5,PIK3CA,SOCS2,PIAS1,PIK3R5,JAK2,SHC1,MTOR,AKT1,PIK3C3,PTPN1,SOS1,AKT3,STAT1,STAT5B,MAP2K1,NRAS,PIK3C2A,GRB2,GNAQ,SOCS4,STAT4,FOS,PIAS3,RRAS2,CDKN1A,PIK3CB,SOCS7,JAK3
66	IL-1 signalling	5.37032e-06	3.71535e-05	0.165	3/109 (3%)	53/109 (49%)	15/109 (14%)	38/109 (35%)	MAP2K4,PRKACB,MAPK1,GNB2L1,TAB2,GNB5,MAPK13,GNB1,GNB4,IKBKB,IKBKG,GNAT1,GNA15,MRAS,GNA13,NFKBIB,IL1RAP,GNG12,TAB1,GNG2,NFKB2,MAPK12,GNG10,TRAF6,ADCY9,PRKACA,GNB2,MAP2K3,GNAL,MAP2K6,ECSIT,RELA,IL1A,TOLLIP,NFKBIE,GNA11,NFKB1,MAPK11,GNG7,PRKAG1,IRAK1,NFKBIA,JUN,MAP3K7,PRKAR1B,CHUK,GNB1L,MAP2K7,GNAS,MYD88,GNA12,MAP3K1,PRKAR2A,GNAI1,MAPK8,GNAQ,MAPK9,IKBKE,IL1R1,IRAK3,GNAI2,GNAI3,FOS,PRKAR2B,MAPK14,PRK…
67	Role of NFAT in Regulation of the Immune Response	5.88844e-06	3.98107e-05	0.13	7/200 (4%)	93/200 (47%)	19/200 (10%)	81/200 (41%)	RAF1,HLA-DOA,PIK3R1,SOS2,HRAS,GSK3A,CABIN1,GNB1,GNB4,LCK,GNA15,PIK3CG,GNA13,NFKBIB,GNG12,ATM,PIK3C2B,AKT2,PRKCQ,RRAS,CSNK1D,NFKB2,ITPR1,GNG10,ATF2,SYK,PLCG2,ITPR3,GNB2,CD86,RCAN3,PIK3CD,GNAL,LCP2,FYN,PIK3CA,GNA11,GNG7,AKT1,JUN,PIK3C3,SOS1,HLA-DRA,GNB1L,PPP3CA,FCGR3A,ORAI1,AKAP5,GRB2,CSNK1G3,GNA12,GNAQ,PLCG1,GNAI3,CALM1 (includes others),FOS,CD80,MEF2D,LYN,FCER1G,GNG5,CD247,PLCB2,MAPK1,CSNK1G1,CD3…
68	GDNF Family Ligand-Receptor Interactions	6.0256e-06	4.0738e-05	0.197	6/76 (8%)	38/76 (50%)	9/76 (12%)	23/76 (30%)	MAP2K4,RAF1,MAPK1,PIK3R1,SOS2,HRAS,NCK1,PIK3R4,MAP2K2,PIK3CG,MAPK3,MRAS,IRS2,FRS2,RASA1,ATM,PIK3C2B,ITPR2,RRAS,DOK2,RAC1,ITPR1,DOK3,MAPK12,PIK3R3,PDLIM7,GAB1,IRS1,PLCG2,ITPR3,PIK3CD,DOK1,PIK3CA,GDNF,PIK3R5,CDC42,SHC1,JUN,DOK4,PIK3C3,CREB1,SOS1,MAP2K1,NRAS,PIK3C2A,GRB2,MAPK8,PLCG1,MAPK9,GFRA2,FOS,RRAS2,PIK3CB
69	Chronic Myeloid Leukemia signalling	6.30957e-06	4.0738e-05	0.17	6/106 (6%)	63/106 (59%)	12/106 (11%)	25/106 (24%)	GAB2,RAF1,TGFBR1,MAPK1,BAD,SUV39H1,PIK3R1,SOS2,HRAS,HDAC10,PIK3R4,RBL1,CCND1,HDAC6,CTBP1,TGFBR2,MYC,IKBKB,RB1,E2F6,IKBKG,MAP2K2,TGFB1,MAPK3,HDAC11,PIK3CG,HDAC7,MRAS,E2F2,ATM,TP53,STAT5A,PIK3C2B,AKT2,RBL2,E2F4,HDAC4,HDAC8,TFDP1,HDAC2,RRAS,CRKL,CDK6,NFKB2,HDAC5,PIK3R3,BCL2L1,HDAC3,PTPN11,E2F1,PIK3CD,RELA,PIK3CA,PIK3R5,ABL1,CRK,E2F3,NFKB1,AKT1,PIK3C3,SOS1,CTBP2,E2F5,TGFB2,SMAD4,AKT3,CHUK,STAT5B,MAP2…
70	IL-2 signalling	7.24436e-06	4.67735e-05	0.213	3/61 (5%)	33/61 (54%)	10/61 (16%)	15/61 (25%)	RAF1,SOCS1,PIK3CA,JAK1,MAPK1,PTK2B,PIK3R1,SOS2,PIK3R5,HRAS,PIK3R4,SHC1,LCK,AKT1,JUN,MAP2K2,MAPK3,PIK3C3,PIK3CG,SOS1,MRAS,AKT3,STAT5B,MAP2K1,ATM,IL2RB,PIK3C2B,STAT5A,AKT2,IL2RG,NRAS,PIK3C2A,GRB2,RRAS,MAPK8,PIK3R3,CSNK2A2,FOS,RRAS2,PTPN11,SYK,IL2RA,PIK3CB,PIK3CD,ELK1,JAK3
71	Lymphotoxin β Receptor signalling	9.12011e-06	5.7544e-05	0.21	2/62 (3%)	34/62 (55%)	11/62 (18%)	15/62 (24%)	RELA,TRAF3,PIK3CA,MAPK1,PIK3R1,PIK3R5,LTB,PDPK1,NFKB1,PIK3R4,EP300,IKBKB,IKBKG,NFKBIA,CASP9,AKT1,MAPK3,PIK3CG,PIK3C3,TRAF4,AKT3,LTBR,CHUK,TRAF5,ATM,TRAF1,PIK3C2B,AKT2,CASP3,PIK3C2A,RELB,CREBBP,APAF1,IKBKE,NFKB2,TRAF6,PIK3R3,BCL2L1,NFKBID,TRAF2,LTA,IKBKAP,PIK3CB,PIK3CD,DIABLO,TNFSF14,BIRC2
72	Role of JAK1 and JAK3 in γc Cytokine signalling	9.33254e-06	5.7544e-05	0.206	4/68 (6%)	35/68 (51%)	10/68 (15%)	19/68 (28%)	BLNK,SOCS1,SOCS3,PIK3CA,IL15RA,JAK1,PTK2B,MAPK1,IL21R,PIK3R1,PIK3R5,HRAS,CRLF2,JAK2,PIK3R4,IL7R,SHC1,PIK3C3,MAPK3,PIK3CG,MRAS,IRS2,STAT1,STAT5B,ATM,IL2RB,STAT6,PIK3C2B,STAT5A,IL2RG,IL4R,NRAS,PIK3C2A,FES,GRB2,RRAS,IL15,STAT3,IL7,PIK3R3,RRAS2,PTPN11,IRS1,SYK,SH2B2,PIK3CB,IL2RA,PIK3CD,JAK3
73	Apoptosis signalling	1e-05	6.16595e-05	0.17	0/100 (0%)	61/100 (61%)	17/100 (17%)	22/100 (22%)	MAP2K4,RAF1,MAPK1,BAD,HRAS,DFFA,ACIN1,IKBKB,IKBKG,CASP9,MAP2K2,MAPK3,MRAS,HTRA2,NFKBIB,BIRC3,FASLG,MCL1,CAPN5,TP53,PRKCQ,CASP3,RRAS,BIRC6,LMNA,NFKB2,BCL2L1,CAPN1,CASP2,PLCG2,CAPN2,RPS6KA1,CAPN7,SPTAN1,BCL2A1,DIABLO,TNF,CAPN3,RELA,CAPN11,NFKBIE,MAP3K5,NFKB1,FAS,BCL2,CASP6,NFKBIA,PRKCE,BID,CHUK,CASP8,TNFRSF1B,MAP2K1,CAPN10,PRKCA,AIFM1,ENDOG,MAP2K7,NRAS,TNFRSF1A,APAF1,MAPK8,PLCG1,IKBKE,BAX,NAIP,XIAP…
74	Type II Diabetes Mellitus signalling	1.02329e-05	6.16595e-05	0.117	4/171 (2%)	67/171 (39%)	16/171 (9%)	84/171 (49%)	MAP2K4,SOCS1,SOCS3,MAPK1,PRKAB2,PRKAB1,PIK3R1,SOCS6,PDPK1,PIK3R4,ADIPOR1,SLC27A4,IKBKB,IKBKG,SMPD4,PIK3CG,MAPK3,ACSL5,PRKAA1,IRS2,NFKBIB,PRKD3,NSMAF,PRKD1,ATM,PIK3C2B,ACSL3,AKT2,PRKCQ,ACSL6,NFKB2,MAPK12,SMPD2,PIK3R3,PRKCD,IRS1,PIK3CD,PRKCH,SLC27A1,INSR,ADIPOR2,SOCS5,TNF,RELA,PIK3CA,PKLR,NFKBIE,PKM,SOCS2,PIK3R5,SMPD1,MAP3K5,NFKB1,PRKCZ,PRKAG1,TRADD,MTOR,AKT1,NFKBIA,MAP3K7,PIK3C3,NGFR,AKT3,PRKCE,AC…
75	Hereditary Breast Cancer signalling	1.02329e-05	6.16595e-05	0.149	15/134 (11%)	81/134 (60%)	5/134 (4%)	33/134 (25%)	POLR2F,PIK3R1,FANCF,HRAS,SMARCD2,DDB2,CCND1,RB1,PIK3CG,HDAC7,ATM,TP53,PIK3C2B,AKT2,RRAS,FANCG,CREBBP,RFC1,RPA1,FANCC,RFC4,H2AFX,E2F1,PIK3CD,POLR2I,FANCA,FANCM,PIK3CA,GADD45B,POLR2J,SMARCA4,EP300,CHEK1,FANCE,AKT1,GADD45A,PIK3C3,RFC2,PMS2,CDK1,MSH2,CDKN1A,SFN,POLR2D,HDAC10,PIK3R4,PTEN,HDAC6,HDAC11,XPC,MRAS,POLR2H,BRCA1,HDAC4,HDAC8,HDAC2,WEE1,CDK6,POLR2K,CCNB1,HDAC5,PIK3R3,PALB2,HDAC3,SMARCA2,POLR2E…
76	IL-3 signalling	1.07152e-05	6.30957e-05	0.2	5/75 (7%)	48/75 (64%)	10/75 (13%)	12/75 (16%)	RAPGEF1,GAB2,RAF1,JAK1,MAPK1,BAD,PIK3R1,HRAS,PIK3R4,PAK1,MAP2K2,MAPK3,PIK3CG,PPP3R1,MRAS,PRKD3,PRKD1,ATM,PIK3C2B,STAT6,STAT5A,PTPN6,AKT2,PRKCQ,RRAS,CRKL,RAC1,PPP3CC,STAT3,PIK3R3,CSF2RB,PRKCD,PIK3CD,PRKCH,PIK3CA,PIK3R5,JAK2,PRKCZ,SHC1,JUN,AKT1,PIK3C3,SOS1,AKT3,PRKCE,STAT1,STAT5B,MAP2K1,PPP3CA,PRKCA,NRAS,IL3RA,PIK3C2A,GRB2,CHP1,INPP5D,FOS,RRAS2,PRKCI,FOXO1,PIK3CB,ELK1,PRKCB
77	Small Cell Lung Cancer signalling	1.07152e-05	6.30957e-05	0.16	3/94 (3%)	47/94 (50%)	12/94 (13%)	32/94 (34%)	TRAF3,SUV39H1,PIK3R1,PIK3R4,CCND1,PTEN,MYC,PTK2,IKBKB,RB1,IKBKG,CASP9,PIK3CG,TRAF4,TRAF5,NFKBIB,ATM,TP53,PIK3C2B,AKT2,CCNE2,TFDP1,CDK6,NFKB2,SKP2,TRAF6,PIK3R3,BCL2L1,MAX,E2F1,PIK3CD,RXRA,CDK2,RELA,PIK3CA,NFKBIE,ABL1,PIK3R5,NFKB1,CDKN2B,BCL2,NFKBIA,AKT1,PIK3C3,AKT3,BID,CHUK,RXRB,TRAF1,FHIT,PIK3C2A,APAF1,IKBKE,SIN3A,PIAS3,TRAF2,CCNE1,CKS1B,PIK3CB,PTGS2,CDKN1B,BIRC2
78	Thrombopoietin signalling	1.12202e-05	6.60693e-05	0.203	4/64 (6%)	35/64 (55%)	9/64 (14%)	16/64 (25%)	RAF1,GAB2,PIK3CA,MAPK1,PIK3R1,PIK3R5,HRAS,JAK2,PIK3R4,PRKCZ,MYC,SHC1,JUN,MAP2K2,MAPK3,PIK3C3,PIK3CG,SOS1,MRAS,PRKCE,IRS2,STAT1,STAT5B,PRKD3,MAP2K1,PRKD1,ATM,PRKCA,PIK3C2B,STAT5A,PRKCQ,NRAS,PIK3C2A,GRB2,RRAS,PLCG1,STAT3,PIK3R3,FOS,PRKCI,RRAS2,PTPN11,PRKCD,PLCG2,PIK3CB,PRKCH,PIK3CD,PRKCB
79	p38 MAPK signalling	1.34896e-05	7.76247e-05	0.167	6/120 (5%)	64/120 (53%)	14/120 (12%)	36/120 (30%)	MAP2K4,TGFBR1,TAB2,SRF,MAPK13,MYC,TGFBR2,IL1R2,IL1RL2,TGFB1,ATF4,MAP4K1,PLA2G4F,IL1RAP,FASLG,TAB1,PLA2G12A,TP53,RPS6KB1,CREB3,CREBBP,IL36A,MAPKAPK5,CREB3L4,MAPK12,ATF2,IL33,TRAF6,DAXX,PLA2G6,IL18,MAX,H3F3A/H3F3B,DUSP1,IL1RN,MAPT,MAP2K3,RPS6KA1,TNF,HSPB1,MAP2K6,IL1A,TIFA,DDIT3,RPS6KA3,MAP3K5,MAPK11,FAS,EP300,IRAK1,CDC25B,TRADD,IL36G,MAP3K7,DUSP10,MKNK1,CREB1,RPS6KB2,TGFB2,RPS6KA2,EEF2K,MAPKAPK2,ST…
80	Fc Epsilon RI signalling	1.44544e-05	8.12831e-05	0.162	5/117 (4%)	61/117 (52%)	14/117 (12%)	37/117 (32%)	MAP2K4,RAF1,RAC2,MAPK1,PIK3R1,SOS2,HRAS,PDPK1,MAPK13,PIK3R4,MAP2K2,PIK3CG,MAPK3,MRAS,PLA2G4F,PRKD3,PRKD1,ATM,PLA2G12A,PIK3C2B,AKT2,PRKCQ,RRAS,RAC1,MAPK12,RAC3,PIK3R3,SYNJ2,PLA2G6,GAB1,PTPN11,PLCG2,PRKCD,SYK,LAT,PIK3CD,PRKCH,MAP2K3,VAV1,INPP5K,TNF,LCP2,MAP2K6,FYN,PIK3CA,PIK3R5,INPPL1,MAPK11,OCRL,PRKCZ,AKT1,INPP5B,PIK3C3,SOS1,AKT3,PRKCE,MAP2K1,PRKCA,VAV2,MAP2K7,NRAS,PIK3C2A,GRB2,MAPK8,MAPK9,PLCG1,I…
81	FcγRIIB signalling in B Lymphocytes	1.47911e-05	8.12831e-05	0.172	4/64 (6%)	22/64 (34%)	7/64 (11%)	31/64 (48%)	MAP2K4,BLNK,PIK3CA,PIK3R1,PIK3R5,PDPK1,HRAS,PIK3R4,SHC1,AKT1,PIK3C3,PIK3CG,SOS1,MRAS,ATM,PIK3C2B,NRAS,PIK3C2A,RRAS,GRB2,MAPK8,MAPK9,MAPK12,INPP5D,BTK,PIK3R3,RRAS2,SYK,PLCG2,LYN,PIK3CB,PIK3CD,DOK1
82	IL-9 signalling	1.47911e-05	8.12831e-05	0.25	3/40 (8%)	19/40 (48%)	7/40 (18%)	11/40 (28%)	RELA,SOCS3,PIK3CA,JAK1,PIK3R1,SOCS2,PIK3R5,PIK3R4,NFKB1,PIK3CG,PIK3C3,CISH,IRS2,STAT5B,STAT1,ATM,PIK3C2B,STAT5A,IL2RG,PIK3C2A,BCL3,STAT3,NFKB2,PIK3R3,IRS1,PIK3CB,PIK3CD,JAK3,TNF
83	Neurotrophin/TRK signalling	2.81838e-05	0.000154882	0.184	3/76 (4%)	39/76 (51%)	11/76 (14%)	23/76 (30%)	MAP2K4,RAF1,MAPK1,PIK3R1,SOS2,PDPK1,HRAS,PIK3R4,MAP2K2,PIK3CG,MAPK3,MRAS,ATF4,FRS2,ATM,PIK3C2B,RRAS,CREB3,CREBBP,CREB3L4,ATF2,PIK3R3,GAB1,PTPN11,PIK3CD,MAP2K3,RPS6KA1,MAP2K5,MAP2K6,PIK3CA,PIK3R5,MAP3K5,CDC42,EP300,SHC1,JUN,AKT1,PIK3C3,NGFR,CREB1,SOS1,MAP2K1,MAP2K7,NRAS,PIK3C2A,SPRY1,GRB2,MAPK8,PLCG1,FOS,RRAS2,SPRY2,PIK3CB
84	PPARα/RXRα Activation	3.16228e-05	0.000169824	0.125	6/200 (3%)	97/200 (49%)	19/200 (10%)	78/200 (39%)	RAF1,TGFBR1,GPD1,PRKAB1,PRKAB2,SOS2,HRAS,IL6,ADIPOR1,IL1RL2,GNA15,GPD2,PLCL1,NFKBIB,ITGB5,SMAD2,ACAA1,MED1,RRAS,CREBBP,PLCL2,NFKB2,MED12,TRAF6,PLCG2,IRS1,PRKACA,MAP2K3,SLC27A1,RXRA,ADIPOR2,MAP2K6,PDIA3,GNA11,BMPR2,JAK2,ACVR2B,EP300,PLCD1,CHD5,JUN,HSP90AB1,SOS1,NCOR1,GRB2,ACOX1,MAPK8,GNAQ,PLCG1,TGS1,AIP,NCOR2,ACVR2A,PRKCB,PPARA,PRKACB,MAP2K4,PLCB2,NCOA6,MAPK1,CPT1B,AP2A2,ABCA1,TGFBR2,IL1R2,IKBKB,I…
85	RAR Activation	3.16228e-05	0.000169824	0.128	8/195 (4%)	100/195 (51%)	17/195 (9%)	70/195 (36%)	RDH10,PIK3R1,SMARCD2,MAPK13,MNAT1,VEGFA,PIK3CG,RARA,PRKD3,RDH13,PRKD1,STAT5A,SMAD2,AKT2,PRKCQ,MED1,CDK7,CREBBP,NFKB2,CRABP1,CSF2RB,DHRS9,ERCC3,PRKACA,GTF2H1,PIK3CD,RXRA,PIK3CA,JAK2,MAP3K5,PRKCZ,SMARCA4,EP300,KAT2B,AKT1,JUN,PNRC1,PRKCE,GTF2H5,NCOR1,RXRB,MMP1,CITED2,GTF2H3,SRA1,RDH14,RDH11,CSK,MAPK8,FOS,GTF2H4,NRIP1,NCOR2,PRKCB,MAP2K4,PRKACB,MAPK1,NR2F2,PDPK1,RARG,PSMC5,PTEN,TNIP1,ALDH1A1,RPL7A,TGF…
86	CD28 signalling in T Helper Cells	3.54813e-05	0.000190546	0.14	4/136 (3%)	71/136 (52%)	15/136 (11%)	46/136 (34%)	CD247,MAP2K4,HLA-DOA,CD3E,NFATC3,CD4,PIK3R1,ARPC5,PDPK1,PIK3R4,PTPRC,IKBKB,LCK,IKBKG,PAK1,MAP2K2,PIK3CG,PPP3R1,NFKBIB,ATM,ITK,PIK3C2B,ACTR2,PTPN6,AKT2,PRKCQ,ITPR2,RAC1,ITPR1,NFKB2,MALT1,PPP3CC,MAPK12,PIK3R3,CD3G,ARPC1A,PTPN11,CARD11,SYK,ITPR3,ZAP70,LAT,CD86,PIK3CD,VAV1,LCP2,RELA,FYN,PIK3CA,ARPC1B,NFKBIE,PIK3R5,CDC42,NFKB1,CTLA4,NFATC1,NFAT5,ACTR3,AKT1,JUN,NFKBIA,PIK3C3,HLA-DRA,AKT3,ARPC3,CHUK,MAP…
87	Antioxidant Action of Vitamin C	3.80189e-05	0.000194984	0.153	3/111 (3%)	41/111 (37%)	14/111 (13%)	53/111 (48%)	MAP2K4,PLD2,PLCB2,MAPK1,PLA2R1,MAPK13,PLA2G7,IKBKB,IKBKG,LCAT,MAPK3,PLA2G4F,TXN,NFKBIB,PLCL1,PLA2G12A,STAT5A,PLD3,SLC2A1,NFKB2,PLCL2,MAPK12,TXNRD1,PLD1,CSF2RB,PLA2G6,PLCG2,PLCB3,NXN,TNF,TXNRD2,RELA,NAPEPLD,PDIA3,NFKBIE,JAK2,NFKB1,MAPK11,GLRX,PRDX6,SLC2A3,PLCD1,HMOX1,SLC23A2,NFKBIA,CSF2RA,CHUK,STAT5B,PNPLA8,MAPK8,MAPK9,PLCG1,IKBKE,TXNRD3,PLD4,PLA2G4A,MAPK14,CSF2
88	Role of IL-17F in Allergic Inflammatory Airway Diseases	3.80189e-05	0.000194984	0.229	0/48 (0%)	23/48 (48%)	11/48 (23%)	14/48 (29%)	RAF1,RELA,MAPK1,RPS6KA3,IL17RC,IL6,NFKB1,IL17RA,EP300,CXCL10,TRAF3IP2,MAP2K2,CCL2,IGF1,MAPK3,CREB1,ATF4,RPS6KA2,IL17F,MAP2K1,IL8,CREBBP,CREB3,RPS6KA5,NFKB2,CREB3L4,CXCL6,ATF2,TRAF6,CCL4,IL1B,RPS6KA4,RPS6KA1,CSF2
89	G-Protein Coupled Receptor signalling	3.89045e-05	0.000199526	0.116	7/276 (3%)	98/276 (36%)	25/276 (9%)	146/276 (53%)	RAF1,PIK3R1,SOS2,HRAS,LTB4R,GNA15,HTR1E,PIK3CG,RGS10,HTR7,ATF4,TDP2,ADORA2B,NFKBIB,APEX1,ATM,GRK4,PIK3C2B,PDE2A,AKT2,RRAS,CREBBP,CREB3,NFKB2,STAT3,RAP1A,ATF2,PDE8A,S1PR3,PDE1B,PRKACA,DUSP4,PIK3CD,PTGER2,RPS6KA1,GNAL,CAMK2G,PDE6D,FYN,PIK3CA,PDE7A,PTK2B,DUSP6,GNA11,EP300,MPPE1,SYNGAP1,AKT1,PDE3B,PIK3C3,CREB1,SOS1,PRKCE,RGS2,PTGIR,GRB2,GNAQ,RGS16,GNAI3,RASGRP1,S1PR1,P2RY12,MAP3K8,ADORA2A,PRKCB,PRKAC…
90	NRF2-mediated Oxidative Stress Response	4.2658e-05	0.000213796	0.128	6/195 (3%)	111/195 (57%)	19/195 (10%)	59/195 (30%)	RAF1,DNAJB4,PIK3R1,MAF,GCLC,DNAJC3,HRAS,SOD2,PIK3CG,ABCC1,KEAP1,ATF4,DNAJA3,FOSL1,TXN,PRKD3,DNAJC16,PRKD1,GSTK1,ATM,PIK3C2B,DNAJB12,PRKCQ,DNAJC9,RRAS,GSTM3,CREBBP,JUNB,MAFF,STIP1,DNAJC14,MAP2K3,PIK3CD,SQSTM1,MAPK7,PTPLAD1,ENC1,GSTP1,EPHX1,MAP2K6,PIK3CA,PRDX1,NQO2,DNAJA4,DNAJC13,MAP3K5,DNAJA1,PRKCZ,MAFG,EP300,GSTT1,AKT1,JUN,PIK3C3,UBE2K,PRKCE,FKBP5,NFE2L2,ACTB,GSTA4,MAPK8,SLC35A2,MAFK,DNAJC11,FOS,…
91	Gα12/13 signalling	4.57088e-05	0.000229087	0.15	5/127 (4%)	61/127 (48%)	14/127 (11%)	47/127 (37%)	MAP2K4,RAF1,MYL6,MAPK1,F2R,PIK3R1,HRAS,ARHGEF1,PIK3R4,PTK2,ROCK2,IKBKB,IKBKG,LPAR2,MAP2K2,PIK3CG,MAPK3,MRAS,GNA13,NFKBIB,RASA1,ATM,PIK3C2B,AKT2,RRAS,NFKB2,MAPK12,MYL9,PIK3R3,MYL12A,CDH1,MYL12B,RHOA,PIK3CD,VAV1,MAPK7,RELA,F2RL2,PIK3CA,PTK2B,NFKBIE,TBXA2R,PIK3R5,MAP3K5,NFKB1,CDC42,AKT1,NFKBIA,JUN,CDH3,PIK3C3,AKT3,CHUK,CTNNB1,MAP2K1,VAV2,SRC,MAP2K7,PXN,NRAS,PIK3C2A,GNA12,MAP3K1,MAPK8,MEF2A,MAPK9,IKB…
92	Ceramide signalling	4.67735e-05	0.000234423	0.165	7/91 (8%)	51/91 (56%)	8/91 (9%)	25/91 (27%)	MAP2K4,RAF1,BAD,PPP2CA,PIK3R1,PPP2R5B,PPP2R3B,HRAS,PIK3R4,CTSD,SPHK2,SMPD4,MAPK3,PIK3CG,PPM1L,MRAS,NSMAF,ATM,PIK3C2B,AKT2,RRAS,NFKB2,SMPD2,S1PR3,PIK3R3,PPP2CB,PPP2R1A,PPP2R3A,PPP2R4,PIK3CD,DIABLO,TNF,RELA,PIK3CA,PPP2R2A,PIK3R5,SMPD1,NFKB1,PRKCZ,KSR1,BCL2,JUN,AKT1,NGFR,PIK3C3,SPHK1,AKT3,PPP2R5C,PPP2R2C,TNFRSF1B,MAP2K1,SMPD3,S1PR2,NRAS,PIK3C2A,TNFRSF1A,PPP2R5D,MAP3K1,MAPK8,CERK,FOS,RRAS2,S1PR1,PIK3…
93	Renin-Angiotensin signalling	5.12861e-05	0.000251189	0.143	4/126 (3%)	65/126 (52%)	14/126 (11%)	43/126 (34%)	MAP2K4,PRKACB,RAF1,MAPK1,PIK3R1,SOS2,HRAS,MAPK13,PIK3R4,PTK2,PAK1,MAP2K2,PIK3CG,MAPK3,MRAS,PRKD3,PRKD1,ATM,PIK3C2B,PTPN6,PRKCQ,ITPR2,RRAS,RAC1,ITPR1,NFKB2,STAT3,MAPK12,ATF2,PIK3R3,ADCY9,PLCG2,PRKCD,ITPR3,PRKACA,PIK3CD,PRKCH,PTGER2,TNF,RELA,PIK3CA,PTK2B,PIK3R5,CCL5,JAK2,NFKB1,MAPK11,PRKCZ,PRKAG1,SHC1,JUN,CCL2,PIK3C3,SOS1,PRKAR1B,PRKCE,STAT1,MAP2K1,PRKCA,PAK4,NRAS,PAK2,GNAS,PAK6,PIK3C2A,GRB2,MAP3K1…
94	Role of JAK family kinases in IL-6-type Cytokine signalling	5.49541e-05	0.000263027	0.286	2/28 (7%)	16/28 (57%)	6/28 (21%)	4/28 (14%)	IL6ST,MAP2K4,STAT5A,SOCS3,SOCS1,JAK1,MAPK1,TYK2,IL6R,MAPK8,MAPK9,MAPK13,STAT3,JAK2,IL6,MAPK12,MAPK11,MAPK14,PTPN11,MAPK3,OSM,OSMR,STAT5B,STAT1
95	Colorectal Cancer Metastasis signalling	6.76083e-05	0.000323594	0.112	9/268 (3%)	119/268 (44%)	21/268 (8%)	119/268 (44%)	TGFBR1,AXIN1,PIK3R1,SOS2,HRAS,IL6,CCND1,VEGFA,GNB1,GNB4,TLR10,PIK3CG,GNG12,ATM,TP53,RND2,SMAD2,PIK3C2B,AKT2,RRAS,ADRBK2,NFKB2,STAT3,TCF3,GNG10,MMP27,CDH1,GNB2,PRKACA,PIK3CD,PTGER2,TNF,PIK3CA,TCF4,LRP6,RHOT2,VEGFB,JAK2,GNG7,APPL1,ARRB1,AKT1,JUN,MMP25,PIK3C3,SOS1,TLR7,RHOU,TLR3,CTNNB1,GNB1L,MMP1,EGFR,IFNG,RHOC,TNFRSF1A,GRB2,MAPK8,FOS,MSH2,GNG5,PTGS2,JAK3,TCF7L2,LRP1,FZD7,MAP2K4,PRKACB,JAK1,MAPK1,AD…
96	Insulin Receptor signalling	7.07946e-05	0.000331131	0.134	7/149 (5%)	81/149 (54%)	13/149 (9%)	48/149 (32%)	RAF1,RAPGEF1,SGK1,PIK3R1,SOS2,HRAS,GSK3A,NCK1,PPP1R14B,GYS1,PIK3CG,TSC2,IRS2,ATM,PIK3C2B,AKT2,RRAS,CRKL,VAMP2,SYNJ2,GAB1,IRS1,PRKACA,PIK3CD,TSC1,FYN,PIK3CA,EIF2B4,PPP1R3C,CRK,JAK2,OCRL,EIF2B2,EIF4E,PRKCZ,EIF4EBP1,MTOR,AKT1,PDE3B,PIK3C3,INPP5B,SOS1,GRB2,MAPK8,ACLY,INPP5D,SH2B2,EIF2B1,PRKACB,FOXO4,SOCS3,JAK1,BAD,MAPK1,LIPE,PDPK1,PIK3R4,PTEN,MAP2K2,PPP1R7,MAPK3,MRAS,GSK3B,PPP1CA,RPS6KB1,EIF2B3,PPP1R…
97	NF-κB Activation by Viruses	7.58578e-05	0.000346737	0.169	2/83 (2%)	50/83 (60%)	12/83 (14%)	19/83 (23%)	RAF1,CCR5,MAPK1,CD4,PIK3R1,HRAS,PIK3R4,IKBKB,LCK,IKBKG,ITGA3,MAPK3,PIK3CG,ITGAV,MRAS,NFKBIB,PRKD3,ITGB5,PRKD1,CR2,ITGA4,ATM,PIK3C2B,AKT2,PRKCQ,RRAS,ITGA6,TBP,ITGA5,NFKB2,PIK3R3,PRKCD,PIK3CD,PRKCH,ITGA1,RELA,PIK3CA,NFKBIE,PIK3R5,NFKB1,PRKCZ,NFKBIA,AKT1,PIK3C3,AKT3,PRKCE,CHUK,PRKCA,ITGB1,NRAS,PIK3C2A,MAP3K1,ITGA2,IKBKE,ITGAL,ITGB2,TRAF2,RRAS2,PRKCI,RIPK1,PIK3CB,IKBKAP,EIF2AK2,PRKCB
98	IL-4 signalling	7.58578e-05	0.000346737	0.175	5/80 (6%)	42/80 (53%)	9/80 (11%)	24/80 (30%)	SOCS1,HLA-DOA,JAK1,NFATC3,PIK3R1,SOS2,HRAS,PIK3R4,PIK3CG,MRAS,ATM,PIK3C2B,RPS6KB1,STAT6,PTPN6,IL4R,AKT2,IL2RG,RRAS,TYK2,HMGA1,PIK3R3,SYNJ2,IRS1,PIK3CD,INPP5K,PIK3CA,PIK3R5,INPPL1,JAK2,NR3C1,OCRL,NFATC1,SHC1,MTOR,AKT1,NFAT5,INPP5B,PIK3C3,HLA-DRA,SOS1,RPS6KB2,AKT3,FCER2,HLA-DMA,IRF4,NRAS,IL13RA1,PIK3C2A,GRB2,INPP5D,RRAS2,SYNJ1,NFATC2,PIK3CB,JAK3
99	IL-8 signalling	7.94328e-05	0.000363078	0.111	7/225 (3%)	114/225 (51%)	18/225 (8%)	86/225 (38%)	RAC2,RAF1,PLD2,PIK3R1,HRAS,CCND1,VEGFA,GNB1,GNB4,CCND3,PIK3CG,GNA13,NFKBIB,PRKD3,PRKD1,ITGB5,GNG12,ATM,CR2,RND2,PIK3C2B,AKT2,PLD3,PRKCQ,RRAS,HBEGF,PLD1,GNG10,TRAF6,MYL9,CDH1,CCND2,ARAF,NCF2,GNB2,PIK3CD,NAPEPLD,PIK3CA,ICAM1,PTK2B,RHOT2,VEGFB,GNG7,PRKCZ,EIF4EBP1,MTOR,AKT1,JUN,PIK3C3,RHOU,PRKCE,GNB1L,EGFR,PAK2,RHOC,GNA12,MAPK8,IRAK3,FOS,ITGB2,GNAI3,GNG5,PTGS2,IRAK4,IRAK2,PRKCB,MAP2K4,PLCB2,MAPK1,GNB…
100	ErbB signalling	9.77237e-05	0.000446684	0.167	6/90 (7%)	52/90 (58%)	9/90 (10%)	23/90 (26%)	MAP2K4,RAF1,MAPK1,PIK3R1,SOS2,HRAS,PDPK1,MAPK13,NCK1,PIK3R4,NCK2,PAK1,MAP2K2,PIK3CG,MAPK3,MRAS,GSK3B,PRKD3,PRKD1,ATM,PIK3C2B,RPS6KB1,PRKCQ,RRAS,HBEGF,MAPK12,PIK3R3,PRKCD,PLCG2,PIK3CD,PRKCH,MAP2K3,EREG,MAP2K6,PIK3CA,PIK3R5,CDC42,MAPK11,PRKCZ,NRG1,SHC1,MTOR,JUN,AKT1,PIK3C3,SOS1,PRKCE,MAP2K1,EGFR,PRKCA,PAK4,NRAS,PAK2,PAK6,PIK3C2A,GRB2,MAPK8,MAPK9,PLCG1,FOS,MAPK14,PRKCI,RRAS2,FOXO1,PIK3CB,ELK1,PRKCB
101	FGF signalling	0.000112202	0.000501187	0.16	3/94 (3%)	43/94 (46%)	12/94 (13%)	36/94 (38%)	RAF1,MAPK1,PIK3R1,SOS2,HRAS,MAPK13,PIK3R4,FGF18,PIK3CG,MAPK3,ATF4,FRS2,ATM,PIK3C2B,PTPN6,AKT2,CRKL,CREB3,CREBBP,RAC1,ITPR1,STAT3,CREB3L4,MAPK12,ATF2,MET,PIK3R3,GAB1,PTPN11,PIK3CD,MAP2K3,FGFRL1,MAP2K6,PIK3CA,FGF2,PIK3R5,CRK,MAP3K5,MAPK11,EP300,AKT1,HGF,PIK3C3,CREB1,SOS1,AKT3,MAPKAPK2,MAP2K1,PRKCA,PIK3C2A,GRB2,MAP3K1,MAPK8,PLCG1,RPS6KA5,FGF1,MAPK14,PIK3CB
102	TGF-β signalling	0.000128825	0.00057544	0.16	6/94 (6%)	49/94 (52%)	9/94 (10%)	30/94 (32%)	MAP2K4,RAF1,TGFBR1,MAPK1,SOS2,SKI,HRAS,MAPK13,TGFBR2,MAP2K2,RUNX2,TGFB1,MAPK3,MRAS,MAP4K1,SERPINE1,TFE3,SMAD1,TAB1,ZFYVE9,SMAD2,RRAS,CREBBP,MAPK12,INHBA,ACVR1B,TRAF6,IRF7,PIAS4,SMURF2,MAP2K3,PMEPA1,MAP2K6,BMPR2,SMAD5,ACVR2B,CDC42,MAPK11,TGIF1,SMURF1,BCL2,EP300,JUN,BMPR1A,MAP3K7,SOS1,TGFB2,SMAD4,VDR,MAP2K1,RUNX3,NRAS,GRB2,HDAC1,ACVR1,MAPK8,SMAD7,SMAD6,MAPK9,FOS,RRAS2,MAPK14,RNF111,ACVR2A
103	Chemokine signalling	0.000141254	0.000616595	0.173	5/75 (7%)	38/75 (51%)	8/75 (11%)	24/75 (32%)	RAF1,PLCB2,CCR5,MPRIP,CAMK1,CAMK1D,MAPK1,HRAS,LIMK2,MAPK13,ROCK2,PTK2,CAMK2D,MAP2K2,MAPK3,PIK3CG,MRAS,CFL1,RRAS,MAPK12,CCL4,RHOA,PLCG2,PPP1R12B,PLCB3,PPP1R12A,CAMK2G,PTK2B,PPP1CB,CCL24,CCL5,MAPK11,JUN,CCL2,CAMK1G,MAP2K1,PRKCA,SRC,NRAS,CXCR4,GNAQ,MAPK8,GNAI1,PLCG1,GNAI2,GNAI3,CALM1 (includes others),FOS,RRAS2,MAPK14,PRKCB
104	Hepatic Cholestasis	0.000147911	0.000630957	0.109	1/183 (1%)	64/183 (35%)	19/183 (10%)	99/183 (54%)	PRKACB,MAP2K4,PPARA,IL6,MAP3K4,HSD3B7,ATP8B1,IL1R2,IKBKB,IKBKG,IL1RL2,PPRC1,ABCC1,RARA,NFKBIB,IL1RAP,PRKD3,PRKD1,IL8,PRKCQ,TJP2,IL36A,NR1H3,NFKB2,MAPK12,TRAF6,IL33,ADCY9,IL18,IL1RN,PRKCD,PRKACA,CD14,PRKCH,INSR,RXRA,TNF,RELA,IL1A,SLC4A2,NFKBIE,NFKB1,PRKAG1,PRKCZ,IRAK1,IL36G,NFKBIA,JUN,MAP3K7,NGFR,PRKAR1B,PRKCE,CHUK,TNFRSF1B,PRKCA,MAP4K2,IFNG,GNAS,CYP27A1,MYD88,TNFRSF1A,MAPK8,PRKAR2A,MAPK9,IKBKE,IL…
105	Hepatic Fibrosis / Hepatic Stellate Cell Activation	0.000147911	0.000630957	0.129	2/155 (1%)	63/155 (41%)	18/155 (12%)	72/155 (46%)	MYH10,CCR5,CD40LG,TGFBR1,CTGF,MYL6,IL6,TGFBR2,VEGFA,IL1R2,IL1RL2,TGFB1,SERPINE1,IL1RAP,FASLG,TIMP2,SMAD2,IL8,IL4R,CXCL9,MYH14,IL6R,VEGFC,BAMBI,IFNGR1,NFKB2,IFNAR2,PDGFB,MYL9,MET,CD40,IL10RA,IGFBP3,CD14,TNF,CCR7,IFNAR1,RELA,IGFBP4,IL1A,FN1,ICAM1,FGF2,PDGFA,VEGFB,CCL5,MYH11,NFKB1,PDGFC,FAS,BCL2,CCL2,IGF1,EDN1,TIMP1,NGFR,HGF,IGF1R,TGFB2,SMAD4,ECE1,STAT1,TNFRSF1B,MMP1,EGFR,IFNG,EDNRB,IL10,TNFRSF1A,FL…
106	Role of Hypercytokinemia/hyperchemokinemia in the Pathogenesis of Influenza	0.000165959	0.000691831	0.217	0/46 (0%)	11/46 (24%)	10/46 (22%)	25/46 (54%)	CCR1,IFNG,IL8,CCR5,IL1A,IL15,IL36A,IL6,CCL5,CCL3,IL17A,CXCL10,IL33,IL36G,IL18,CCL4,CCL2,IL12B,IL1RN,IL1B,TNF
107	Renal Cell Carcinoma signalling	0.000165959	0.000691831	0.165	3/79 (4%)	45/79 (57%)	10/79 (13%)	21/79 (27%)	RAPGEF1,RAF1,MAPK1,PIK3R1,SOS2,HRAS,PIK3R4,TCEB1,ARNT,VEGFA,PAK1,MAP2K2,TGFB1,MAPK3,PIK3CG,MRAS,ATM,ETS1,PIK3C2B,AKT2,SLC2A1,RRAS,CREBBP,RAC1,RAP1A,PDGFB,MET,PIK3R3,GAB1,PTPN11,RBX1,PIK3CD,FH,PIK3CA,PIK3R5,CRK,HIF1A,CDC42,EP300,JUN,AKT1,PIK3C3,HGF,SOS1,EGLN3,AKT3,MAP2K1,UBB,PAK4,NRAS,PAK2,PAK6,PIK3C2A,GRB2,FOS,RRAS2,CUL2,PIK3CB
108	Communication between Innate and Adaptive Immune Cells	0.000213796	0.000912011	0.134	0/112 (0%)	23/112 (21%)	15/112 (13%)	74/112 (66%)	B2M,IL1A,CD40LG,CD4,CD83,CCL5,IL6,CCL3,CXCL10,IL36G,TLR10,HLA-DRA,TLR7,TLR3,IGHG2,IFNG,IL8,IL10,IL15,IL36A,TLR2,IL33,TLR4,IL18,CCL4,CD80,TLR5,CD40,IL1RN,IL12B,TNFSF13,TLR6,FCER1G,CD86,IL1B,CSF2,TNF,CCR7
109	Estrogen-Dependent Breast Cancer signalling	0.000229087	0.000954993	0.164	4/73 (5%)	37/73 (51%)	8/73 (11%)	24/73 (33%)	HSD17B10,RELA,PIK3CA,MAPK1,PIK3R1,PIK3R5,HRAS,NFKB1,PIK3R4,CCND1,EP300,HSD17B8,AKT1,JUN,SP1,IGF1,PIK3C3,MAPK3,PIK3CG,CREB1,IGF1R,MRAS,AKT3,HSD17B12,ATF4,STAT5B,HSD17B4,EGFR,ATM,SRC,PIK3C2B,STAT5A,AKT2,NRAS,PIK3C2A,RRAS,CREB3,CREBBP,HSD17B7,CREB3L4,NFKB2,ATF2,PIK3R3,FOS,RRAS2,PIK3CB,PIK3CD,ELK1,HSD17B14
110	Role of Cytokines in Mediating Communication between Immune Cells	0.000263027	0.00107152	0.2	0/55 (0%)	10/55 (18%)	11/55 (20%)	34/55 (62%)	IFNG,IL8,IL1A,IL10,IL15,IL36A,IL27,IL6,CSF3,IL17A,IL33,IL36G,IL18,IL12B,IL1RN,TGFB1,IL1B,CSF2,IL23A,IL17F,TNF
111	ERK5 signalling	0.000263027	0.00107152	0.176	3/68 (4%)	41/68 (60%)	9/68 (13%)	15/68 (22%)	LIF,BAD,SGK1,HRAS,MYC,YWHAQ,MRAS,ATF4,FOSL1,GNA13,MAP3K2,SH2D2A,RPS6KB1,YWHAG,YWHAE,YWHAB,RRAS,CREBBP,CREB3,YWHAZ,CREB3L4,ATF2,GAB1,PTPN11,MAPK7,RPS6KA1,MAP2K5,ELK4,IL6ST,RPS6KA3,PRKCZ,EP300,AKT1,CREB1,FOXO3,RPS6KB2,RPS6KA2,EGFR,SRC,NRAS,GNA12,GNAQ,MEF2A,RPS6KA5,FOS,RRAS2,MEF2D,MEF2C,MAP3K8,RPS6KA4,SFN,WNK1,MAP3K3
112	EGF signalling	0.00030903	0.00125893	0.172	5/64 (8%)	39/64 (61%)	6/64 (9%)	14/64 (22%)	MAP2K4,RAF1,JAK1,MAPK1,PIK3R1,SOS2,SRF,HRAS,MAPK13,PIK3R4,PIK3CG,MAPK3,RASA1,ATM,PIK3C2B,RPS6KB1,AKT2,ITPR2,ITPR1,STAT3,MAPK12,PIK3R3,ITPR3,PIK3CD,PIK3CA,PIK3R5,MAPK11,SHC1,MTOR,JUN,AKT1,PIK3C3,SOS1,AKT3,STAT1,MAP2K1,EGFR,PRKCA,SRC,MAP2K7,PIK3C2A,GRB2,MAP3K1,MAPK8,PLCG1,CSNK2A2,FOS,MAPK14,PIK3CB,ELK1
113	Regulation of the Epithelial-Mesenchymal Transition Pathway	0.000323594	0.00128825	0.117	5/196 (3%)	78/196 (40%)	18/196 (9%)	95/196 (48%)	RAF1,TGFBR1,APH1B,AXIN1,PIK3R1,SOS2,HRAS,NCSTN,PARD6G,BCL9,MAML1,PYGO1,PIK3CG,FRS2,ATM,ETS1,SMAD2,PIK3C2B,AKT2,RRAS,SNAI1,ZEB1,STAT3,NFKB2,TCF3,PYGO2,MET,CDH1,GAB1,ARAF,APH1A,MAP2K3,PIK3CD,DVL2,PDGFD,NOTCH1,MAP2K6,TCF4,PIK3CA,ADAM17,FGF2,TWIST1,PSEN2,PSENEN,JAK2,SMURF1,AKT1,PIK3C3,SOS1,EGFR,GRB2,EGR1,ZEB2,RBPJ,DVL3,JAK3,TCF7L2,PSEN1,FZD7,MAP2K4,JAK1,MAPK1,PIK3R4,TCF7,TGFBR2,MAP2K2,FGF18,TGFB1,MAP…
114	FLT3 signalling in Hematopoietic Progenitor Cells	0.000338844	0.00134896	0.165	5/79 (6%)	51/79 (65%)	8/79 (10%)	15/79 (19%)	GAB2,RAF1,MAPK1,BAD,PIK3R1,SOS2,HRAS,PDPK1,MAPK13,PIK3R4,MAP2K2,MAPK3,PIK3CG,MRAS,ATF4,ATM,PIK3C2B,RPS6KB1,STAT6,STAT5A,AKT2,RRAS,CREB3,CREBBP,CREB3L4,STAT3,MAPK12,ATF2,PIK3R3,CBL,PTPN11,PIK3CD,STAT2,RPS6KA1,PIK3CA,RPS6KA3,PIK3R5,MAPK11,EIF4E,EIF4EBP1,EP300,SHC1,MTOR,AKT1,PIK3C3,CREB1,SOS1,AKT3,RPS6KA2,STAT5B,STAT1,MAP2K1,NRAS,PIK3C2A,GRB2,RPS6KA5,FLT3LG,INPP5D,STAT4,RRAS2,MAPK14,PIK3CB,RPS6KA4,E…
115	Relaxin signalling	0.000346737	0.00134896	0.116	4/164 (2%)	66/164 (40%)	15/164 (9%)	79/164 (48%)	PRKACB,MAPK1,PDE12,PIK3R1,GNB2L1,GNB5,PIK3R4,GNB1,VEGFA,GNB4,PDE7B,GNA15,GNAT1,PIK3CG,MAPK3,MRAS,TDP2,GNA13,NFKBIB,APEX1,GNG12,ATM,PIK3C2B,PDE2A,AKT2,GNG2,NFKB2,PDE4B,RAP1A,GNG10,PIK3R3,PDE8A,ADCY9,PDE1B,PRKACA,GNB2,PIK3CD,NPR2,GNAL,PDE6D,RAP1B,RELA,PIK3CA,PDE7A,NFKBIE,GNA11,PDE4A,PIK3R5,NFKB1,GNG7,PRKCZ,PRKAG1,MPPE1,BRAF,AKT1,JUN,NFKBIA,PDE3B,PIK3C3,CREB1,PRKAR1B,AKT3,GNB1L,NOS2,MAP2K1,GNAS,PIK3…
116	Role of NFAT in Cardiac Hypertrophy	0.000346737	0.00138038	0.11	10/209 (5%)	106/209 (51%)	13/209 (6%)	80/209 (38%)	RAF1,TGFBR1,CAMK1,PIK3R1,SOS2,HRAS,MAPK13,IL6,CABIN1,GNB1,GNB4,PIK3CG,HDAC7,PLCL1,PRKD3,PRKD1,GNG12,ATM,PIK3C2B,AKT2,PRKCQ,RRAS,ITPR1,PLCL2,GNG10,PLCG2,ITPR3,GNB2,PRKACA,RCAN3,MAP2K3,PIK3CD,SLC8A1,CAMK2G,MAP2K6,PIK3CA,PDIA3,GNG7,PRKCZ,EP300,PLCD1,AKT1,IGF1,PIK3C3,SOS1,IGF1R,CAMK1G,PRKCE,GNB1L,PPP3CA,AKAP5,GRB2,GNAQ,MAPK8,PLCG1,CALM1 (includes others),GNAI3,MEF2D,GNG5,PRKCB,MAP2K4,PRKACB,PLCB2,LIF…
117	HER-2 signalling in Breast Cancer	0.000389045	0.00147911	0.159	5/82 (6%)	48/82 (59%)	8/82 (10%)	21/82 (26%)	BAD,PIK3R1,SOS2,HRAS,GSK3A,PARD6G,PIK3R4,CCND1,CASP9,PIK3CG,TSC2,MRAS,ITGB4,GSK3B,PRKD3,ITGB5,PRKD1,ATM,TP53,PIK3C2B,AKT2,CCNE2,PRKCQ,RRAS,CDK6,PIK3R3,PRKCD,PIK3CD,PRKCH,ITGB6,TSC1,PIK3CA,PIK3R5,ITGB8,MAP3K5,CDC42,PRKCZ,ITGB7,NRG1,AKT1,PIK3C3,SOS1,AKT3,PRKCE,PRKCA,EGFR,ITGB1,NRAS,PIK3C2A,GRB2,PLCG1,MDM2,ITGB2,CCNE1,RRAS2,PRKCI,FOXO1,CDKN1A,PIK3CB,CDKN1B,PRKCB
118	BMP signalling pathway	0.000389045	0.00147911	0.151	3/86 (3%)	35/86 (41%)	10/86 (12%)	38/86 (44%)	MAP2K4,PRKACB,RAF1,RELA,MAGED1,MAPK1,BMPR2,HRAS,MAPK13,SMAD5,NFKB1,MAPK11,PRKAG1,SMURF1,JUN,MAP2K2,RUNX2,MAP3K7,BMPR1A,MAPK3,SOS1,CREB1,PRKAR1B,MRAS,SMAD4,SMAD1,MAP2K1,TAB1,BMP1,NRAS,GRB2,RRAS,CREBBP,MAPK8,SMAD7,PRKAR2A,SMAD6,MAPK9,NFKB2,MAPK12,XIAP,ATF2,MAPK14,PRKAR2B,RRAS2,PRKACA,PRKAG2,PRKAR1A
119	Endothelin-1 signalling	0.000389045	0.00151356	0.115	6/192 (3%)	80/192 (42%)	16/192 (8%)	90/192 (47%)	RAF1,PLD2,PIK3R1,PLA2R1,HRAS,MAPK13,LCAT,GNA15,ECE2,PIK3CG,CASQ1,PLA2G4F,GNA13,PLCL1,PRKD3,PRKD1,ATM,PLA2G12A,PIK3C2B,PLD3,PRKCQ,RRAS,PLCL2,ITPR1,PLD1,PLA2G6,GAB1,ARAF,PLCG2,ITPR3,PIK3CD,MAPK7,PTGER2,GNAL,NAPEPLD,PIK3CA,PDIA3,GNA11,PRKCZ,PLCD1,CASP6,JUN,PIK3C3,SOS1,PRKCE,CASP8,PNPLA8,GRB2,GNA12,MAPK8,MAPK6,GNAQ,PLCG1,PLA2G4A,GNAI3,FOS,PTGS2,CASP7,PRKCB,PLCB2,MAPK1,PIK3R4,PLA2G7,MYC,CASP9,GNAT1,MA…
120	Protein Ubiquitination Pathway	0.000398107	0.00151356	0.107	5/270 (2%)	181/270 (67%)	24/270 (9%)	60/270 (22%)	USP45,USP20,DNAJC3,PAN2,DNAJC16,DNAJC9,UBE2Q1,DNAJC27,USP19,THOP1,SKP2,USP31,PSMB7,ZBTB12,PSMA5,PSMD12,PSMA4,PSMB1,ANAPC5,PSMD1,UBE2C,ANAPC2,USP18,PSMD7,HSPA6,DNAJC13,TAP1,USP39,HSPA1L,UBE4A,HSP90AB1,PSMC6,UCHL3,IFNG,MED20,PSMD13,USP46,USP37,PSMA3,HSPA14,USP5,UBE3B,DNAJC15,TCEB1,HSPA4,USP8,SACS,UBE2B,SUGT1,NEDD4L,BIRC3,USP28,PSMB5,UBE4B,PSME2,PSMD6,DNAJC2,PSMD3,DNAJB14,DNAJC5,USP32,RBX1,BAP1,HSP9…
121	Acute Myeloid Leukemia signalling	0.000436516	0.00165959	0.155	3/84 (4%)	51/84 (61%)	10/84 (12%)	20/84 (24%)	MAP2K4,RAF1,MAPK1,BAD,PIK3R1,SOS2,HRAS,PIK3R4,CCND1,SPI1,TCF7,MYC,MAP2K2,PIM1,MAPK3,PIK3CG,RARA,MRAS,JUP,ATM,PIK3C2B,RPS6KB1,STAT5A,AKT2,RRAS,STAT3,NFKB2,TCF3,PIK3R3,CSF2RB,ARAF,PIK3CD,MAP2K3,PML,MAP2K5,RUNX1,MAP2K6,RELA,TCF4,PIK3CA,PIK3R5,NFKB1,EIF4EBP1,BRAF,MTOR,AKT1,CSF2RA,PIK3C3,SOS1,RPS6KB2,AKT3,KIT,STAT5B,MAP2K1,MAP2K7,NRAS,PIK3C2A,GRB2,CSF1R,FLT3LG,RRAS2,PIK3CB,TCF7L2,PIM2
122	MIF-mediated Glucocorticoid Regulation	0.000467735	0.0017378	0.19	0/42 (0%)	11/42 (26%)	8/42 (19%)	23/42 (55%)	RELA,MIF,MAPK1,NFKBIE,CD74,NFKB2,NFKB1,NR3C1,TLR4,PLA2G6,PLA2G4A,LY96,NFKBIA,MAPK3,CD14,PLA2G4F,PTGS2,NFKBIB,PLA2G12A
123	PAK signalling	0.000501187	0.00186209	0.127	4/110 (4%)	53/110 (48%)	10/110 (9%)	43/110 (39%)	MAP2K4,RAF1,MYL6,MAPK1,PAK1IP1,PIK3R1,SOS2,HRAS,LIMK2,NCK1,PIK3R4,PTK2,NCK2,ITGA3,PAK1,MAP2K2,CFL2,PIK3CG,MAPK3,MRAS,ATM,ITGA4,PIK3C2B,ARHGAP10,CFL1,CASP3,RRAS,RAC1,ITGA5,MAPK12,PDGFB,MYL9,PIK3R3,MYL12A,MYL12B,ARHGEF6,PIK3CD,PDGFD,TNF,PIK3CA,PTK2B,PDGFA,ARHGEF7,PIK3R5,MYLK,CDC42,PDGFC,SHC1,WASL,PIK3C3,SOS1,MAP2K1,ITGB1,PAK4,PXN,NRAS,PAK2,PAK6,PIK3C2A,GRB2,ITGA2,MAPK8,MAPK9,GIT1,RRAS2,EPHB3,PIK3CB
124	fMLP signalling in Neutrophils	0.000524807	0.00190546	0.121	4/132 (3%)	66/132 (50%)	12/132 (9%)	50/132 (38%)	RAF1,PLCB2,MAPK1,NFATC3,PIK3R1,ARPC5,GNB2L1,GNB5,HRAS,PIK3R4,GNB1,GNB4,MAP2K2,PIK3CG,MAPK3,PPP3R1,CYBB,MRAS,NFKBIB,PRKD3,GNG12,PRKD1,ATM,ACTR2,PIK3C2B,PRKCQ,RRAS,ITPR2,GNG2,RAC1,ITPR1,NFKB2,PPP3CC,GNG10,PIK3R3,NCF1,ARPC1A,PRKCD,ITPR3,NCF2,GNB2,PLCB3,PIK3CD,PRKCH,RELA,PIK3CA,ARPC1B,NFKBIE,PIK3R5,CDC42,NFKB1,GNG7,PRKCZ,NFATC1,NFAT5,ACTR3,NFKBIA,PIK3C3,ARPC3,PRKCE,GNB1L,MAP2K1,PPP3CA,PRKCA,NRAS,GNAS…
125	IL-15 signalling	0.000676083	0.00245471	0.153	3/72 (4%)	45/72 (63%)	8/72 (11%)	16/72 (22%)	RAF1,IL15RA,JAK1,MAPK1,PIK3R1,HRAS,MAPK13,PIK3R4,PTK2,LCK,MAP2K2,MAPK3,PIK3CG,MRAS,IL2RB,ATM,PIK3C2B,STAT6,STAT5A,AKT2,IL2RG,RRAS,TYK2,STAT3,NFKB2,MAPK12,RAC3,PIK3R3,BCL2L1,SYK,PIK3CD,RELA,PIK3CA,PIK3R5,JAK2,NFKB1,MAPK11,BCL2,SHC1,AKT1,PIK3C3,AKT3,STAT5B,MAP2K1,NRAS,PIK3C2A,IL15,PLCG1,AXL,IL17A,TRAF2,RRAS2,MAPK14,PIK3CB,CSF2,JAK3
126	CNTF signalling	0.000691831	0.00245471	0.175	2/57 (4%)	31/57 (54%)	8/57 (14%)	16/57 (28%)	IL6ST,RAF1,PIK3CA,JAK1,MAPK1,PIK3R1,PIK3R5,RPS6KA3,HRAS,JAK2,PIK3R4,MTOR,AKT1,MAP2K2,MAPK3,PIK3CG,PIK3C3,SOS1,MRAS,RPS6KB2,RPS6KA2,STAT1,MAP2K1,ATM,RPS6KB1,PIK3C2B,NRAS,PIK3C2A,GRB2,RRAS,TYK2,CNTFR,RPS6KA5,STAT3,PIK3R3,RRAS2,PTPN11,PIK3CB,RPS6KA4,PIK3CD,RPS6KA1
127	UVA-Induced MAPK signalling	0.000707946	0.00251189	0.143	8/98 (8%)	57/98 (58%)	6/98 (6%)	27/98 (28%)	MAP2K4,PARP6,PLCB2,MAPK1,PIK3R1,PARP2,HRAS,PARP12,MAPK13,PIK3R4,CASP9,SMPD4,PIK3CG,MAPK3,MRAS,PLCL1,ATM,TP53,PIK3C2B,RPS6KB1,CASP3,RRAS,ZC3HAV1,PLCL2,PARP3,MAPK12,SMPD2,PIK3R3,BCL2L1,PLCG2,PLCB3,PIK3CD,RPS6KA1,PIK3CA,PARP10,PDIA3,RPS6KA3,PIK3R5,SMPD1,PARP9,MAPK11,PLCD1,TNKS,MTOR,JUN,TIPARP,PIK3C3,RPS6KB2,PARP11,RPS6KA2,STAT1,SMPD3,EGFR,PRKCA,PARP14,PARP16,NRAS,PIK3C2A,PARP4,MAPK8,MAPK9,PARP8,PLCG…
128	UVB-Induced MAPK signalling	0.000812831	0.00288403	0.172	6/58 (10%)	35/58 (60%)	4/58 (7%)	13/58 (22%)	MAP2K4,PIK3CA,BAD,MAPK1,PIK3R1,PIK3R5,RPS6KA3,MAPK13,PIK3R4,MAPK11,PRKCZ,EIF4E,EIF4EBP1,MTOR,AKT1,JUN,MAPK3,PIK3C3,PIK3CG,PRKCE,MAP2K1,PRKD3,PRKD1,EGFR,ATM,PRKCA,TP53,RPS6KB1,PIK3C2B,PRKCQ,PIK3C2A,MAPK8,MAPK9,RPS6KA5,MAPK12,PIK3R3,FOS,PRKCI,MAPK14,H3F3A/H3F3B,PRKCD,PIK3CB,PRKCH,PIK3CD,PRKCB
129	HIF1α signalling	0.000831764	0.00295121	0.134	3/112 (3%)	49/112 (44%)	12/112 (11%)	48/112 (43%)	MAPK1,PIK3R1,HRAS,MAPK13,PIK3R4,TCEB1,LDHB,ARNT,VEGFA,PIK3CG,MAPK3,MRAS,APEX1,ATM,TP53,PIK3C2B,EGLN2,AKT2,SLC2A1,RRAS,COPS5,CREBBP,VEGFC,MAPK12,MMP27,PIK3R3,EGLN1,RBX1,HSP90AA1,PIK3CD,MAPK7,LDHA,PIK3CA,MMP14,PIK3R5,VEGFB,HIF1A,NAA10,PDGFC,MAPK11,SLC2A3,EP300,JUN,AKT1,EDN1,MMP25,PIK3C3,AKT3,EGLN3,NOS2,MMP1,MMP19,NRAS,PIK3C2A,MAPK8,MAPK6,MAPK9,MDM2,P4HTM,RRAS2,MAPK14,CUL2,PIK3CB,MMP9
130	MSP-RON signalling Pathway	0.000933254	0.00331131	0.176	2/51 (4%)	24/51 (47%)	7/51 (14%)	18/51 (35%)	KLK1,PIK3CA,PIK3R1,PIK3R5,JAK2,PIK3R4,PRKCZ,F11,CCL2,PIK3C3,PIK3CG,NOS2,CCR2,ACTA1,ATM,IFNG,PIK3C2B,PIK3C2A,IL3RA,ACTB,ACTG1,TLR2,PIK3R3,CSF2RB,ITGB2,TLR4,ITGAM,IL12B,CSF1,PIK3CB,PIK3CD,MST1R,TNF
131	Xenobiotic Metabolism signalling	0.00107152	0.00363078	0.101	10/288 (3%)	131/288 (45%)	19/288 (7%)	128/288 (44%)	RAF1,MAP3K15,CAMK1,PPP2CA,PIK3R1,MAF,GCLC,HRAS,PPP2R3B,MAPK13,MAP3K4,IL6,ARNT,CHST2,MAP3K10,KEAP1,SUMO1,PIK3CG,PRKD3,PRKD1,AHR,ALDH6A1,MAP3K2,ATM,ALDH7A1,GSTK1,PIK3C2B,PRKCQ,MED1,RRAS,GSTM3,CREBBP,NFKB2,MAP3K12,PPP2R4,PPP2R3A,MAP2K3,PIK3CD,MAPK7,RXRA,ALDH16A1,TNF,NDST1,GSTP1,CAMK2G,MAP2K6,ALDH4A1,PIK3CA,PPP2R2A,NQO2,MAP3K5,PRKCZ,EP300,ANKRA2,GSTT1,HSP90AB1,UST,PIK3C3,CHST3,CAMK1G,PRKCE,CHST10,NFE…
132	Glioma signalling	0.00109648	0.00371535	0.124	5/113 (4%)	64/113 (57%)	9/113 (8%)	35/113 (31%)	RAF1,CAMK1,MAPK1,CAMK1D,SUV39H1,PIK3R1,SOS2,HRAS,CDKN2C,PIK3R4,RBL1,CCND1,PTEN,RB1,E2F6,CAMK2D,MAP2K2,PIK3CG,MAPK3,MRAS,PRKD3,PRKD1,E2F2,ATM,TP53,PIK3C2B,E2F4,AKT2,RBL2,PRKCQ,TFDP1,RRAS,CDK6,PDGFB,PIK3R3,PLCG2,PRKCD,E2F1,PIK3CD,PRKCH,PDGFD,CAMK2G,PIK3CA,PDGFA,ABL1,PIK3R5,E2F3,CDKN2B,PDGFC,PRKCZ,SHC1,MTOR,AKT1,IGF1,PIK3C3,SOS1,E2F5,IGF1R,CAMK1G,AKT3,PRKCE,MAP2K1,EGFR,PRKCA,NRAS,PIK3C2A,GRB2,PLCG1,…
133	Mouse Embryonic Stem Cell Pluripotency	0.00109648	0.00371535	0.141	4/99 (4%)	52/99 (53%)	10/99 (10%)	33/99 (33%)	RAF1,LIF,JAK1,MAPK1,AXIN1,PIK3R1,SOS2,HRAS,MAPK13,PIK3R4,TCF7,MYC,MAP2K2,MAPK3,PIK3CG,MRAS,GSK3B,SMAD1,TAB1,ATM,TP53,PIK3C2B,AKT2,RRAS,CREBBP,TYK2,STAT3,MAPK12,TCF3,APC,PIK3R3,PTPN11,PIK3CD,DVL2,IL6ST,ID2,PIK3CA,TCF4,PIK3R5,BMPR2,JAK2,SMAD5,MAPK11,AKT1,BMPR1A,MAP3K7,PIK3C3,SOS1,SMAD4,AKT3,CTNNB1,MAP2K1,NRAS,PIK3C2A,GRB2,DVL1,ID3,XIAP,RRAS2,MAPK14,FZD4,DVL3,PIK3CB,JAK3,TCF7L2,FZD7
134	SAPK/JNK signalling	0.00109648	0.00371535	0.133	4/105 (4%)	65/105 (62%)	10/105 (10%)	26/105 (25%)	MAP2K4,RAC2,MAP3K11,DUSP8,NFATC3,PIK3R1,SOS2,HRAS,MAP3K4,PIK3R4,GNB1,MAP3K10,LCK,PIK3CG,MRAS,MAP4K1,GNA13,TAB1,MAP3K2,ATM,SH2D2A,TP53,PIK3C2B,RRAS,MAP3K13,CRKL,GNG2,RAC1,MAPK8IP3,MAPK12,RAC3,MAPK8IP1,ATF2,PIK3R3,MAP4K3,DAXX,MAP3K12,GAB1,IRS1,ZAK,PIK3CD,DUSP4,MAP4K5,PIK3CA,PIK3R5,CRK,MAP3K5,CDC42,GNG7,NFATC1,HNRNPK,TRADD,SHC1,JUN,GADD45A,MAP3K7,PIK3C3,DUSP10,SOS1,MAP4K2,MAP2K7,NRAS,PIK3C2A,GRB2,GN…
135	PTEN signalling	0.00114815	0.00389045	0.116	5/138 (4%)	74/138 (54%)	11/138 (8%)	48/138 (35%)	RAC2,RAF1,FOXO4,TGFBR1,MAPK1,BAD,PIK3R1,SOS2,HRAS,PDPK1,GSK3A,CCND1,PTEN,PTK2,TGFBR2,IKBKB,IKBKG,ITGA3,CASP9,MAP2K2,PIK3CG,MAPK3,MRAS,GSK3B,FASLG,ITGA4,RPS6KB1,AKT2,CASP3,SHARPIN,RRAS,RAC1,ITGA5,NFKB2,RAC3,DDR1,PIK3R3,SYNJ2,BCL2L1,CBL,PIK3CD,INSR,INPP5K,FGFRL1,MAGI3,MAST2,RELA,PIK3CA,PIK3R5,ILK,BMPR2,INPPL1,CDC42,NFKB1,BCAR1,OCRL,PRKCZ,BCL2,SHC1,AKT1,BMPR1A,NGFR,INPP5B,SOS1,FOXO3,RPS6KB2,IGF1R,AK…
136	p53 signalling	0.00147911	0.00489779	0.124	7/113 (6%)	66/113 (58%)	7/113 (6%)	33/113 (29%)	JMY,TP73,PIK3R1,RRM2B,C12orf5,PIK3R4,CCND1,PTEN,CCNG1,SCO2,RB1,STAG1,PIK3CG,PPP1R13B,CCNK,GSK3B,HIPK2,BRCA1,ATM,TP53,PIK3C2B,AKT2,TP53INP1,TOPBP1,MED1,CSNK1D,TP53BP2,PIK3R3,BCL2L1,MDM4,PCNA,CCND2,SIRT1,E2F1,PIK3CD,GNL3,PIDD,PML,CDK2,DRAM1,PIK3CA,GADD45B,GADD45G,PLAGL1,PIAS1,PIK3R5,HIF1A,ST13,FAS,EP300,BCL2,CHEK1,CASP6,AKT1,JUN,KAT2B,GADD45A,THBS1,PIK3C3,ADCK3,AKT3,CTNNB1,CHEK2,HDAC9,PRKDC,PMAIP1,…
137	p70S6K signalling	0.00151356	0.00489779	0.121	7/132 (5%)	75/132 (57%)	9/132 (7%)	41/132 (31%)	RAF1,PLCB2,JAK1,MAPK1,BAD,F2R,PPP2CA,PIK3R1,PPP2R5B,SOS2,PDPK1,PPP2R3B,HRAS,PIK3R4,YWHAQ,MAP2K2,PIK3CG,MAPK3,PPM1L,MRAS,PLCL1,PRKD3,PRKD1,ATM,PIK3C2B,RPS6KB1,IL4R,AKT2,IL2RG,YWHAG,PRKCQ,YWHAE,EEF2,YWHAB,RRAS,YWHAZ,PLCL2,PLD1,PIK3R3,PPP2CB,PPP2R1A,PPP2R3A,PPP2R4,PLCG2,PRKCD,IRS1,MAPT,SYK,PLCB3,PRKCH,PIK3CD,PIK3CA,F2RL2,PPP2R2A,PDIA3,PIK3R5,PRKCZ,PLCD1,SHC1,MTOR,AKT1,PIK3C3,SOS1,AKT3,PRKCE,PPP2R5C,…
138	Superpathway of Inositol Phosphate Compounds	0.00151356	0.00489779	0.094	12/234 (5%)	115/234 (49%)	10/234 (4%)	97/234 (41%)	MINPP1,DUSP8,MTMR9,PIK3R1,STYX,NUDT14,PPP1R14B,PTPRC,ATP1A1,IPMK,IP6K3,ITPKB,PTPRO,PIK3CG,RNGTT,ATM,PIK3C2B,TMEM55B,PPTC7,SYNJ2,PPAPDC2,MTMR4,PI4K2A,PIP5K1C,PPP2R4,PPP2R3A,PLCG2,ACP1,PPM1H,ITPKC,DUSP23,PIK3CD,PIP4K2A,PIP4K2C,THTPA,NUDT1,PIK3CA,PPP1R12C,PTPN2,NUDT9,INPP5A,PPM1K,OCRL,PTPN12,UBLCP1,DUSP2,PLCD1,MTMR6,PTPRJ,INPP5B,PIK3C3,PPM1F,DUSP14,PI4K2B,PI4KA,PPP3CA,PPFIA1,CCR1,PPAPDC3,PTPN7,INPP5…
139	Mismatch Repair in Eukaryotes	0.00165959	0.00537032	0.208	4/24 (17%)	10/24 (42%)	1/24 (4%)	9/24 (38%)	PMS2,MSH3,RPA1,RFC1,RFC5,POLD1,MLH1,PCNA,MSH2,RFC4,MSH6,RFC2,FEN1,EXO1,RFC3
140	Tec Kinase signalling	0.00169824	0.00549541	0.103	5/184 (3%)	99/184 (54%)	14/184 (8%)	66/184 (36%)	PIK3R1,GNB1,GNB4,PAK1,ITGA3,LCK,GNA15,PIK3CG,GNA13,PRKD3,FGR,FASLG,GNG12,PRKD1,ATM,ITGA4,TNFRSF21,RND2,STAT6,PIK3C2B,STAT5A,PRKCQ,ITGA5,NFKB2,STAT3,GNG10,PLCG2,GNB2,VAV1,PIK3CD,TNF,GNAL,FYN,PIK3CA,PTK2B,RHOT2,GNA11,TNFSF10,JAK2,GNG7,PRKCZ,YES1,PIK3C3,RHOU,PRKCE,GNB1L,ITGB1,PAK2,RHOC,ACTB,GNA12,ITGA2,GNAQ,MAPK8,PLCG1,FRK,FADD,STAT4,GNAI3,FOS,WAS,LYN,FCER1G,GNG5,JAK3,PRKCB,MAP2K4,JAK1,GNB2L1,GNB5,P…
141	VEGF signalling	0.00239883	0.00776247	0.119	3/109 (3%)	60/109 (55%)	10/109 (9%)	36/109 (33%)	EIF1AY,RAF1,MAPK1,BAD,EIF1,PIK3R1,SOS2,HRAS,PIK3R4,ELAVL1,ARNT,ROCK2,VEGFA,PTK2,MAP2K2,PIK3CG,MAPK3,MRAS,ACTA1,ATM,SH2D2A,PIK3C2B,AKT2,PTPN6,YWHAE,RRAS,VEGFC,EIF2B3,PIK3R3,BCL2L1,PTPN11,PLCG2,EIF2B5,PIK3CD,ACTN4,PIK3CA,EIF2B4,PTK2B,PIK3R5,VEGFB,HIF1A,EIF2S1,PDGFC,EIF2B2,BCL2,SHC1,AKT1,PIK3C3,SOS1,FOXO3,EIF2S3,AKT3,VCL,MAP2K1,ACTN1,PRKCA,SRC,PXN,NRAS,PIK3C2A,GRB2,FLT1,ACTB,PLCG1,ACTG1,ROCK1,EIF2S2…
142	UVC-Induced MAPK signalling	0.00251189	0.00794328	0.182	3/44 (7%)	31/44 (70%)	5/44 (11%)	5/44 (11%)	MAP2K4,RAF1,MAPK1,HRAS,SMPD1,MAPK13,MAPK11,PRKCZ,BRAF,JUN,MAP2K2,SMPD4,MAPK3,MRAS,PRKCE,MAP2K1,PRKD3,SMPD3,PRKD1,PRKCA,EGFR,TP53,SRC,NRAS,PRKCQ,RRAS,MAPK8,MAPK9,MAPK12,SMPD2,FOS,PRKCI,MAPK14,RRAS2,ARAF,PRKCD,ATR,PRKCH,PRKCB
143	Huntington's Disease signalling	0.0025704	0.00812831	0.0952	8/252 (3%)	140/252 (56%)	16/252 (6%)	88/252 (35%)	POLR2F,SGK1,PIK3R1,SOS2,NAPG,HRAS,GNB1,NSF,MAP3K10,GNB4,GNA15,PIK3CG,CASQ1,HDAC7,VAMP3,ATF4,DLG4,TCERG1,NAPA,PRKD3,DNM2,PRKD1,GNG12,ATM,ATP5J,CAPN5,TP53,PIK3C2B,AKT2,PRKCQ,CREB3,CREBBP,UBE2S,ITPR1,GNG10,TAF9B,ATF2,DYNC1I2,CAPN1,HTT,GNB2,PIK3CD,CAPN7,POLR2I,PIK3CA,GNA11,HSPA6,POLR2J,PRKCZ,HSPA1L,GNG7,EP300,TGM2,CASP6,MTOR,AKT1,JUN,IGF1,PIK3C3,SOS1,CREB1,IGF1R,PRKCE,NCOR1,GOSR1,CASP8,GNB1L,CAPN10,N…
144	ILK signalling	0.00275423	0.00870964	0.102	5/205 (2%)	113/205 (55%)	16/205 (8%)	71/205 (35%)	MYH10,MYL6,PPP2CA,PIK3R1,PPP2R3B,GSK3A,RICTOR,PPP1R14B,CCND1,VEGFA,NCK2,PIK3CG,ATF4,IRS2,ITGB4,TMSB10/TMSB4X,TMSB4Y,TESK1,ITGB5,ATM,RND2,PIK3C2B,AKT2,CFL1,FERMT2,CREB3,SNAI1,CREBBP,NFKB2,ATF2,MYL9,DOCK1,CDH1,PPP2R4,PPP2R3A,IRS1,ARHGEF6,RSU1,PIK3CD,ITGB6,TNF,MAP2K6,FLNB,PIK3CA,FN1,PPP2R2A,RHOT2,ILK,VEGFB,ITGB8,MYH11,CDC42,ITGB7,EP300,MTOR,JUN,AKT1,PIK3C3,PPAP2B,CREB1,RHOU,CTNNB1,ITGB1,LIMS2,RHOC,T…
145	Cardiac Hypertrophy signalling	0.00288403	0.00891251	0.096	9/250 (4%)	124/250 (50%)	15/250 (6%)	102/250 (41%)	RAF1,MAP3K15,TGFBR1,MYL6,PIK3R1,SRF,HRAS,MAPK13,MAP3K4,IL6,GNB1,GNB4,MAP3K10,GNA15,PIK3CG,GNA13,PLCL1,GNG12,ATM,MAP3K2,RND2,PIK3C2B,RRAS,CREBBP,PLCL2,CACNA1A,GNG10,ATF2,MYL9,MAP3K12,MYL12A,IRS1,PLCG2,GNB2,PRKACA,MAP2K3,PIK3CD,RPS6KA1,GNAL,MAP2K6,PIK3CA,EIF2B4,PDIA3,RHOT2,GNA11,MAP3K5,EIF2B2,EIF4E,GNG7,EP300,PLCD1,MTOR,JUN,AKT1,IGF1,PIK3C3,CREB1,SOS1,RHOU,IGF1R,GNB1L,PPP3CA,MAPKAPK3,RHOC,GRB2,GNA1…
146	ERK/MAPK signalling	0.00295121	0.00912011	0.0995	6/211 (3%)	119/211 (56%)	15/211 (7%)	71/211 (34%)	RAC2,RAF1,RAPGEF1,PPP2CA,PIK3R1,SOS2,SRF,HRAS,PPP2R3B,PPP1R14B,ITGA3,PAK1,PIK3CG,ATF4,PLA2G4F,PLA2G12A,ITGA4,ATM,ETS1,PIK3C2B,YWHAG,RRAS,VRK2,CRKL,CREB3,CREBBP,YWHAZ,ITGA5,STAT3,RAP1A,ATF2,PLA2G6,DOCK1,ARAF,PPP2R4,PPP2R3A,PLCG2,PRKACA,DUSP4,PIK3CD,RPS6KA1,RAP1B,FYN,PIK3CA,PTK2B,PPP2R2A,DUSP6,PPP1R3C,CRK,DUSP2,EIF4E,EIF4EBP1,KSR1,EP300,ELF4,PIK3C3,CREB1,SOS1,PRKCE,ITGB1,PAK2,GRB2,PPP2R5D,ITGA2,PLC…
147	Aryl Hydrocarbon Receptor signalling	0.00301995	0.00933254	0.0994	7/171 (4%)	76/171 (44%)	10/171 (6%)	78/171 (46%)	MAPK1,TP73,POLA1,IL6,RARG,CCND1,ARNT,MYC,RB1,CTSD,NCOA7,ALDH1A1,CCND3,TGFB1,ALDH3A2,MAPK3,RARA,ALDH6A1,AHR,FASLG,ATM,GSTK1,ALDH7A1,TP53,MGST1,CCNE2,TFDP1,MED1,GSTM3,CDK6,NFKB2,ALDH9A1,NCOA3,CCND2,E2F1,HSP90AA1,ALDH18A1,DHFR,RXRA,ALDH16A1,TNF,MGST3,CDK2,GSTP1,HSPB1,RELA,ALDH4A1,IL1A,NQO2,NFKB1,PTGES3,FAS,SMARCA4,CHEK1,EP300,TGM2,CCNA2,GSTT1,HSP90B1,JUN,SP1,NCOA2,HSP90AB1,NEDD8,TGFB2,RXRB,NFE2L2,CH…
148	STAT3 Pathway	0.00301995	0.00933254	0.138	2/80 (3%)	44/80 (55%)	9/80 (11%)	25/80 (31%)	MAP2K4,SOCS1,RAF1,SOCS3,MAP3K11,TGFBR1,MAPK1,SOCS6,HRAS,MAPK13,MYC,TGFBR2,MAP3K10,MAP2K2,PIM1,MAPK3,CISH,MRAS,CDC25A,PTPN6,RRAS,TYK2,RAC1,STAT3,MAPK12,DDR1,MAP3K12,FGFRL1,INSR,SOCS5,PTPN2,SOCS2,BMPR2,JAK2,MAPK11,BCL2,BMPR1A,NGFR,IGF1R,MAP2K1,EGFR,SRC,NRAS,FLT1,MAPK8,MAPK9,SOCS4,TNFRSF11A,IGF2R,NDUFA13,PIAS3,RRAS2,MAPK14,CDKN1A,SOCS7
149	14-3-3-mediated signalling	0.0030903	0.00933254	0.124	7/121 (6%)	79/121 (65%)	8/121 (7%)	27/121 (22%)	MAP2K4,RAF1,PLCB2,MAPK1,BAD,TP73,PIK3R1,HRAS,GSK3A,PIK3R4,TUBB,YWHAQ,SRPK2,MAP2K2,PIK3CG,MAPK3,TSC2,MRAS,TUBA1C,GSK3B,PLCL1,PRKD3,AKT1S1,PRKD1,ATM,PIK3C2B,TUBB3,AKT2,YWHAG,PRKCQ,YWHAE,YWHAB,RRAS,STK11,TUBB2A,EDC3,YWHAZ,PLCL2,MAPK12,TUBA1B,PIK3R3,CBL,MAPT,PLCG2,PRKCD,PLCB3,PIK3CD,PRKCH,RPS6KA1,TNF,TSC1,PIK3CA,PDIA3,PIK3R5,MAP3K5,PRKCZ,TUBB2B,PLCD1,JUN,AKT1,PIK3C3,AKT3,PRKCE,TUBB4A,PDCD6IP,MAP2K1,P…
150	Salvage Pathways of Pyrimidine Ribonucleotides	0.00316228	0.00954993	0.115	2/113 (2%)	56/113 (50%)	11/113 (10%)	44/113 (39%)	MAP2K4,MAPK1,SGK1,AK8,LIMK2,CDA,NME6,PAK1,AK1,CDK8,MAP2K2,PIM1,PRPF4B,MAPK3,PRKAA1,HIPK1,AK7,PYCRL,GRK4,NME4,AKT2,DAPK1,PRKCQ,CMPK2,CDK7,CSNK1D,CDK6,GRK5,PKN1,NME3,ARAF,PRKCD,GRK6,UCK1,PRKCH,MAP2K3,MAPK7,CDK2,UPRT,MAP2K6,NME1,FAM20B,TTK,NME7,IRAK1,BRAF,PRKX,NEK2,CDK5,PRKCE,CMPK1,MAP2K1,PAK2,MAP3K6,UPP1,MAPK8,MAPK6,MAPK9,PLK1,CDK1,APOBEC3H,MAP3K8,AK4,POMK,UCK2,EIF2AK2,UCKL1,ACVR2A,DYRK1A
151	Pancreatic Adenocarcinoma signalling	0.00346737	0.0102329	0.109	3/128 (2%)	73/128 (57%)	11/128 (9%)	41/128 (32%)	MAP2K4,RAF1,PLD2,TGFBR1,JAK1,MAPK1,BAD,SUV39H1,PIK3R1,PIK3R4,CCND1,VEGFA,TGFBR2,RB1,E2F6,CASP9,MAP2K2,TGFB1,PIK3CG,MAPK3,RALGDS,E2F2,ATM,TP53,PIK3C2B,SMAD2,E2F4,AKT2,PLD3,TFDP1,TYK2,RAC1,HBEGF,VEGFC,NFKB2,STAT3,MAPK12,RALBP1,PLD1,PIK3R3,BCL2L1,E2F1,PIK3CD,NOTCH1,CDK2,RELA,NAPEPLD,PIK3CA,RALA,PIK3R5,ABL1,VEGFB,JAK2,E2F3,CDC42,NFKB1,CDKN2B,PDGFC,BCL2,RAD51,HMOX1,AKT1,PIK3C3,E2F5,TGFB2,SMAD4,AKT3,ST…
152	Thrombin signalling	0.00354813	0.0107152	0.0995	7/211 (3%)	107/211 (51%)	14/211 (7%)	83/211 (39%)	RAF1,CAMK1,F2R,MYL6,PIK3R1,HRAS,ARHGEF1,MAPK13,GNB1,GNB4,GNA15,PIK3CG,GNA13,PLCL1,PRKD3,PRKD1,GNG12,ATM,RND2,PIK3C2B,AKT2,PRKCQ,RRAS,NFKB2,PLCL2,ITPR1,GNG10,MYL9,MYL12A,PLCG2,ARHGEF6,ITPR3,GNB2,PIK3CD,GNAL,CAMK2G,PIK3CA,F2RL2,PDIA3,RHOT2,GNA11,GNG7,PRKCZ,PLCD1,AKT1,PIK3C3,SOS1,CREB1,CAMK1G,RHOU,PRKCE,ARHGEF3,GNB1L,EGFR,RHOC,GRB2,GNA12,GNAQ,PLCG1,GNAI3,GNG5,GATA3,PRKCB,PLCB2,MPRIP,MAPK1,CAMK1D,GNB…
153	IL-15 Production	0.00380189	0.0114815	0.194	0/31 (0%)	14/31 (45%)	6/31 (19%)	11/31 (35%)	RELA,MAP3K11,TWF1,JAK1,PTK2B,TYK2,IL15,IL6,JAK2,NFKB2,IRF3,NFKB1,FRK,IRF1,PRKCZ,PTK2,PRKCI,MST1R,STAT1,JAK3
154	Role of PI3K/AKT signalling in the Pathogenesis of Influenza	0.00398107	0.011749	0.132	2/76 (3%)	31/76 (41%)	8/76 (11%)	35/76 (46%)	RELA,PIK3CA,CCR5,MAPK1,PIK3R1,NFKBIE,PIK3R5,CRK,CCL5,IRF3,NFKB1,PIK3R4,MLH1,NFKBIA,CASP9,AKT1,MAP2K2,MAPK3,PIK3CG,PIK3C3,AKT3,GSK3B,NFKBIB,MAP2K1,PLAC8,ATM,KPNA3,PIK3C2B,IFNG,AKT2,PIK3C2A,CRKL,GNAI1,NFKB2,PIK3R3,GNAI2,GNAI3,ZNF346,PIK3CB,PIK3CD,IFNAR1
155	VEGF Family Ligand-Receptor Interactions	0.00416869	0.0123027	0.125	3/88 (3%)	41/88 (47%)	8/88 (9%)	36/88 (41%)	RAF1,MAPK1,PIK3R1,SOS2,HRAS,PIK3R4,VEGFA,MAP2K2,PIK3CG,MAPK3,MRAS,PLA2G4F,PRKD3,PRKD1,PLA2G12A,ATM,PIK3C2B,AKT2,PRKCQ,RRAS,VEGFC,PIK3R3,PLA2G6,PRKCD,PLCG2,PIK3CD,PRKCH,NRP1,PIK3CA,PIK3R5,VEGFB,PRKCZ,SHC1,AKT1,PIK3C3,SOS1,AKT3,PRKCE,MAP2K1,PRKCA,NRAS,PIK3C2A,NRP2,GRB2,FLT1,PLCG1,PLA2G4A,FOS,RRAS2,PRKCI,PIK3CB,PRKCB
156	Pyridoxal 5'-phosphate Salvage Pathway	0.00446684	0.0128825	0.132	1/76 (1%)	42/76 (55%)	9/76 (12%)	24/76 (32%)	MAP2K4,MAPK1,SGK1,LIMK2,PAK1,CDK8,MAP2K2,PIM1,MAPK3,PRPF4B,PRKAA1,HIPK1,GRK4,DAPK1,AKT2,PRKCQ,CDK7,CDK6,CSNK1D,GRK5,PKN1,ARAF,PRKCD,GRK6,PRKCH,MAP2K3,MAPK7,CDK2,MAP2K6,FAM20B,TTK,IRAK1,BRAF,PRKX,NEK2,PNPO,CDK5,PRKCE,MAP2K1,PDXK,PAK2,MAP3K6,MAPK8,MAPK6,MAPK9,PLK1,CDK1,MAP3K8,POMK,EIF2AK2,ACVR2A,DYRK1A
157	P2Y Purigenic Receptor signalling Pathway	0.00457088	0.0131826	0.104	5/144 (3%)	72/144 (50%)	10/144 (7%)	57/144 (40%)	PRKACB,RAF1,PLCB2,MAPK1,PIK3R1,GNB2L1,GNB5,HRAS,PIK3R4,MYC,GNB1,GNB4,MAP2K2,PIK3CG,MAPK3,MRAS,ATF4,PLCL1,PRKD3,GNG12,PRKD1,ATM,PIK3C2B,AKT2,PRKCQ,RRAS,CREBBP,CREB3,GNG2,NFKB2,PLCL2,CREB3L4,ATF2,GNG10,PIK3R3,ADCY9,PRKCD,PLCG2,PRKACA,GNB2,PLCB3,PIK3CD,PRKCH,P2RY1,RELA,PIK3CA,ITGA2B,PDIA3,P2RY11,PIK3R5,NFKB1,GNG7,PRKCZ,PRKAG1,EP300,PLCD1,AKT1,JUN,PIK3C3,CREB1,PRKAR1B,PRKCE,AKT3,GNB1L,MAP2K1,PRKCA,NR…
158	ErbB2-ErbB3 signalling	0.00512861	0.0147911	0.143	3/63 (5%)	36/63 (57%)	6/63 (10%)	18/63 (29%)	RAF1,PIK3CA,BAD,MAPK1,PIK3R1,SOS2,PIK3R5,PDPK1,HRAS,GSK3A,PIK3R4,CCND1,PTEN,MYC,NRG1,SHC1,AKT1,JUN,SP1,MAP2K2,MAPK3,PIK3CG,PIK3C3,SOS1,MRAS,GSK3B,STAT5B,MAP2K1,ATM,PIK3C2B,STAT5A,NRAS,PIK3C2A,GRB2,RRAS,TYK2,STAT3,PIK3R3,RRAS2,FOXO1,PIK3CB,PIK3CD,CDKN1B,ELK1,JAK3
159	Systemic Lupus Erythematosus signalling	0.00524807	0.0147911	0.0898	7/256 (3%)	102/256 (40%)	16/256 (6%)	131/256 (51%)	SNRPE,PIK3R1,TXNL4A,SOS2,HRAS,IL6,PTPRC,SNRNP48,SNRPA,LCK,PIK3CG,PRPF4B,PRPF40A,LSM3,PRPF40B,LSM4,ATM,PIK3C2B,AKT2,RRAS,SNRNP35,CD72,PLCG2,SNRNP25,CREM,CD86,ZCRB1,PIK3CD,TNF,PIK3CA,CD2BP2,PRPF3,PRPF8,HNRNPA2B1,PRPF4,IL36G,MTOR,JUN,AKT1,LSM7,PIK3C3,EFTUD2,SOS1,TLR7,SNRPD3,PRPF31,FCGR3A,SNRNP40,LSM14B,IL10,GRB2,PLCG1,PRPF38B,INPP5D,FOS,PRPF18,LSM12,CD80,LYN,FCER1G,C8G,CD247,PPIH,CD40LG,PRPF19,SNRPC…
160	Role of IL-17A in Psoriasis	0.00524807	0.0147911	0.286	0/14 (0%)	4/14 (29%)	4/14 (29%)	6/14 (43%)	IL8,S100A9,IL17RC,CCL20,S100A8,IL17RA,CXCL6,IL17A
161	Fatty Acid Activation	0.00524807	0.0147911	0.211	1/19 (5%)	3/19 (16%)	3/19 (16%)	12/19 (63%)	ACSL3,ACSL6,ACSL5,ACSL4,SLC27A1,SLC27A4,ACSL1
162	Gαq signalling	0.00537032	0.0147911	0.0994	5/171 (3%)	84/171 (49%)	12/171 (7%)	70/171 (41%)	RAF1,PLD2,PIK3R1,GNB1,GNB4,GYS1,GNA15,PIK3CG,NFKBIB,PRKD3,PRKD1,GNG12,ATM,RND2,PIK3C2B,AKT2,PRKCQ,PLD3,NFKB2,ITPR1,PLD1,GNG10,PLCG2,ITPR3,GNB2,PIK3CD,NAPEPLD,PIK3CA,PTK2B,GNA11,RHOT2,GNG7,PRKCZ,AKT1,PIK3C3,RHOU,PRKCE,GNB1L,PPP3CA,RGS2,RHOC,CSK,GNAQ,RGS16,PLCG1,CALM1 (includes others),GNG5,PRKCB,PLCB2,ADRBK1,MAPK1,NFATC3,GNB2L1,GNB5,PIK3R4,ROCK2,IKBKB,IKBKG,RHOG,MAP2K2,RHOB,MAPK3,PPP3R1,MRAS,GSK3B…
163	Telomerase signalling	0.00549541	0.0151356	0.123	7/106 (7%)	71/106 (67%)	6/106 (6%)	22/106 (21%)	RAF1,MAPK1,PPP2CA,PIK3R1,PPP2R5B,SOS2,PPP2R3B,HRAS,PDPK1,HDAC10,PIK3R4,HDAC6,MYC,RB1,MAP2K2,ETS2,PIK3CG,HDAC11,MAPK3,PPM1L,HDAC7,MRAS,ATM,IL2RB,TP53,ETS1,PIK3C2B,IL2RG,AKT2,HDAC4,HDAC8,HDAC2,RRAS,DKC1,ELF1,HDAC5,TERF2,PIK3R3,PPP2CB,PPP2R1A,HDAC3,PPP2R3A,PPP2R4,E2F1,HSP90AA1,PIK3CD,TINF2,ELK3,PIK3CA,PPP2R2A,TERF2IP,PIK3R5,ABL1,PTGES3,SHC1,ELF4,HSP90B1,AKT1,SP1,HSP90AB1,PIK3C3,SOS1,AKT3,PPP2R5C,PPP…
164	Role of MAPK signalling in the Pathogenesis of Influenza	0.00549541	0.0151356	0.139	1/72 (1%)	35/72 (49%)	9/72 (13%)	27/72 (38%)	MAP2K4,MAP2K6,RAF1,MAPK1,PLA2R1,HRAS,MAPK13,MAP3K5,CCL5,PLA2G7,MAPK11,PRDX6,BCL2,CXCL10,AKT1,LCAT,CCL2,MAP2K2,MAPK3,MRAS,AKT3,PLA2G4F,MAP2K1,PRKCA,PLA2G12A,PNPLA8,IFNG,AKT2,MAP2K7,NRAS,CASP3,RRAS,MAPK8,MAPK9,BAX,MAPK12,RABGEF1,ATF2,PLA2G4A,PLA2G6,MAPK14,RRAS2,MAP2K3,PTGS2,TNF
165	Crosstalk between Dendritic Cells and Natural Killer Cells	0.00562341	0.0154882	0.113	1/106 (1%)	37/106 (35%)	11/106 (10%)	57/106 (54%)	RELA,IL15RA,CD40LG,TNFSF10,NCR3,LTB,CD83,TLN1,IL6,NFKB1,TREM2,FAS,PRF1,CAMK2D,HLA-DRA,TLR7,CD226,TLR3,LTBR,TNFRSF1B,ACTA1,FASLG,IL2RB,IFNG,IL2RG,IL3RA,TYROBP,ACTB,CD69,IL15,NFKB2,ITGAL,ACTG1,TLR4,CSF2RB,IL18,TLN2,CD80,CD40,IL12B,ICAM3,LTA,FSCN1,CD86,CSF2,TNF,CCR7,CAMK2G,PVRL2
166	Reelin signalling in Neurons	0.00562341	0.0154882	0.129	3/85 (4%)	50/85 (59%)	8/85 (9%)	24/85 (28%)	MAP2K4,MAP3K11,PIK3R1,ARHGEF1,PIK3R4,CDK5R1,MAP3K10,LCK,ITGA3,PIK3CG,ARHGEF11,MAP4K1,GSK3B,FGR,ITGA4,ATM,PIK3C2B,CRKL,ITGA6,ITGA5,VLDLR,MAPK8IP3,MAPK12,MAPK8IP1,PIK3R3,ARHGEF16,MAPT,ARHGEF6,PIK3CD,LRP8,ITGA1,PAFAH1B2,FYN,APOE,PIK3CA,PIK3R5,BLK,YES1,AKT1,CDK5,PIK3C3,HCK,ARHGEF2,ARHGEF3,ITGB1,SRC,MAP2K7,ARHGEF12,PIK3C2A,ITGA2,MAPK8,MAPK9,ITGAL,FRK,APP,ITGB2,NDEL1,LYN,PIK3CB,PAFAH1B1,PAFAH1B3
167	Myc Mediated Apoptosis signalling	0.0057544	0.0158489	0.143	2/63 (3%)	41/63 (65%)	7/63 (11%)	13/63 (21%)	MAP2K4,BAD,PIK3R1,SOS2,HRAS,PIK3R4,YWHAQ,MYC,CASP9,PIK3CG,MRAS,FASLG,ATM,TP53,PIK3C2B,AKT2,YWHAG,YWHAE,CASP3,YWHAB,RRAS,YWHAZ,MAPK12,PIK3R3,PIK3CD,PIK3CA,PIK3R5,PRKCZ,FAS,BCL2,SHC1,AKT1,IGF1,PIK3C3,SOS1,IGF1R,AKT3,BID,CASP8,NRAS,PIK3C2A,GRB2,APAF1,MAPK8,MAPK9,BAX,FADD,RRAS2,PIK3CB,SFN
168	Ephrin Receptor signalling	0.00616595	0.0165959	0.0905	5/210 (2%)	103/210 (49%)	14/210 (7%)	88/210 (42%)	RAC2,RAF1,RAPGEF1,ITSN1,AXIN1,SOS2,ARPC5,HRAS,NCK1,GNB1,VEGFA,NCK2,GNB4,PAK1,ITGA3,GNA15,PIK3CG,ATF4,GNA13,GNG12,ITGA4,ACTR2,AKT2,KALRN,CFL1,RRAS,CRKL,CREB3,CREBBP,ITGA5,STAT3,RAP1A,GNG10,ATF2,ARPC1A,ACP1,GNB2,DOK1,PDGFD,EPHA2,GNAL,RAP1B,FYN,RGS3,ARPC1B,GNA11,VEGFB,CRK,JAK2,CDC42,GNG7,GRINA,EP300,EFNB2,AKT1,ACTR3,SORBS1,CREB1,SOS1,ARPC3,GNB1L,ITGB1,GRIN3B,PAK2,GRB2,GNA12,ITGA2,GNAQ,GNAI3,WIPF1,AB…
169	Role of p14/p19ARF in Tumor Suppression	0.00660693	0.0177828	0.171	3/35 (9%)	18/35 (51%)	3/35 (9%)	11/35 (31%)	TP53,PIK3C2B,PIK3CA,PIK3C2A,NPM3,PIK3R1,RAC1,PIK3R5,SF3A1,MDM2,PIK3R4,PIK3R3,RB1,PIK3C3,PIK3CG,SF3A2,TTF1,E2F1,SENP3,PIK3CB,PIK3CD,UBTF,POLR3D,ATM
170	3-phosphoinositide Biosynthesis	0.00691831	0.0186209	0.0939	8/181 (4%)	93/181 (51%)	9/181 (5%)	71/181 (39%)	DUSP8,MTMR9,PIK3R1,STYX,NUDT14,PPP1R14B,PTPRC,ATP1A1,PTPRO,PIK3CG,RNGTT,ATM,PIK3C2B,PPTC7,PPAPDC2,MTMR4,PI4K2A,PPP2R3A,PPP2R4,PIP5K1C,PPM1H,ACP1,DUSP23,PIK3CD,PIP4K2A,PIP4K2C,THTPA,NUDT1,PIK3CA,PPP1R12C,PTPN2,NUDT9,PPM1K,PTPN12,DUSP2,UBLCP1,MTMR6,PTPRJ,PIK3C3,PPM1F,DUSP14,PI4K2B,PPP3CA,PI4KA,PPFIA1,PTPN7,PPAPDC3,PPP1R8,PPP2R5D,DOT1L,PPP4R1,NUDT5,TNS3,PPP1R16B,PDXP,DUSP18,PPP2R5E,PTPN22,SOCS3,PTPN…
171	Role of BRCA1 in DNA Damage Response	0.00724436	0.0190546	0.127	9/71 (13%)	49/71 (69%)	0/71 (0%)	13/71 (18%)	ATRIP,FANCF,SMARCD2,UIMC1,RBL1,BRCC3,RB1,E2F6,BRCA1,BRIP1,E2F2,ATM,TP53,E2F4,RBL2,FANCG,MDC1,RFC1,RPA1,FANCC,POU2F1,RFC4,SMARCA2,E2F1,C19orf40,FANCA,RFC3,FANCM,FAM175A,BARD1,RBBP8,MRE11A,E2F3,SMARCA4,MLH1,RAD50,CHEK1,RAD51,FANCE,FANCD2,GADD45A,E2F5,RFC2,STAT1,BLM,CHEK2,C17orf70,ATF1,PLK1,RFC5,FANCL,NBN,MSH2,CDKN1A,MSH6,BRCA2,ATR,HLTF
172	Phospholipase C signalling	0.00912011	0.0239883	0.0868	6/265 (2%)	132/265 (50%)	17/265 (6%)	110/265 (42%)	RAF1,PLD2,MYL6,SOS2,HRAS,ARHGEF1,GNB1,GNB4,LCK,ITGA3,HDAC7,ATF4,PLA2G4F,GNA13,PRKD3,PRKD1,GNG12,PLA2G12A,ITGA4,RND2,PLD3,PRKCQ,RRAS,RALB,CREB3,CREBBP,ITGA5,ARHGEF17,NFKB2,ITPR1,RAP1A,PLD1,GNG10,ATF2,MYL9,PLA2G6,MYL12A,SYK,PLCG2,ARHGEF6,ITPR3,GNB2,ARHGEF18,LCP2,RAP1B,FYN,NAPEPLD,RALA,ARHGEF7,RHOT2,PRKCZ,GNG7,EP300,TGM2,CREB1,SOS1,RHOU,PRKCE,ARHGEF3,GNB1L,PPP3CA,ITGB1,RHOC,GRB2,ITGA2,GNAQ,PLCG1,CAL…
173	Ovarian Cancer signalling	0.01	0.0263027	0.0987	7/152 (5%)	63/152 (41%)	8/152 (5%)	74/152 (49%)	PRKACB,RAF1,MAPK1,AXIN1,SUV39H1,PIK3R1,HRAS,PIK3R4,CCND1,TCF7,PTEN,VEGFA,RB1,MAP2K2,PIK3CG,MAPK3,MRAS,GSK3B,BRCA1,ATM,TP53,RPS6KB1,PIK3C2B,AKT2,TFDP1,RRAS,VEGFC,TCF3,APC,PIK3R3,E2F1,PRKACA,PIK3CD,TCF4,PIK3CA,ABL1,PIK3R5,VEGFB,PDGFC,MLH1,PRKAG1,BCL2,BRAF,RAD51,MTOR,ARRB1,AKT1,EDN1,PIK3C3,PRKAR1B,RPS6KB2,AKT3,CTNNB1,MAP2K1,EGFR,SRC,PMS2,NRAS,PIK3C2A,DVL1,PRKAR2A,CGA,SIN3A,PRKAR2B,RRAS2,FZD4,MSH2,MS…
174	LXR/RXR Activation	0.0102329	0.0263027	0.101	1/139 (1%)	49/139 (35%)	13/139 (9%)	76/139 (55%)	ABCG1,ARG2,IL6,ABCA1,IL1R2,FDFT1,IL1RL2,LCAT,FASN,LPL,IL1RAP,MLXIPL,C3,APOM,IL36A,NR1H3,NFKB2,PCYOX1,IL33,IL18,IL1RN,CD14,ACACA,PLTP,RXRA,TNF,RBP4,RELA,APOE,SCD,IL1A,APOA4,MSR1,IRF3,NFKB1,IL36G,CCL2,NGFR,NCOR1,S100A8,TLR3,NOS2,RXRB,TNFRSF1B,CYP51A1,PON3,ECHS1,TNFRSF1A,CD36,IL1R1,IL18RAP,TLR4,LY96,NR1H2,SREBF1,MYLIP,IL1B,PTGS2,NCOR2,HMGCR,CLU,HADH,MMP9
175	Atherosclerosis signalling	0.0109648	0.0281838	0.101	1/139 (1%)	43/139 (31%)	13/139 (9%)	82/139 (59%)	CD40LG,PLA2R1,IL6,PLA2G7,LCAT,TGFB1,LPL,PLA2G4F,CCR2,ITGA4,PLA2G12A,IL8,SELE,APOM,IL36A,NFKB2,PCYOX1,PDGFB,IL33,PLA2G6,IL18,CD40,IL1RN,ALOX5,PDGFD,TNF,RBP4,APOE,RELA,IL1A,ICAM1,APOA4,MSR1,PDGFA,NFKB1,PDGFC,PRDX6,TNFRSF12A,IL36G,CCL2,S100A8,MMP1,PNPLA8,IFNG,CXCR4,CD36,F3,SELPLG,GLG1,PLA2G4A,ITGB2,COL5A3,CSF1,IL1B,CLU,TNFSF14,MMP9
176	Leptin signalling in Obesity	0.0109648	0.0281838	0.118	5/85 (6%)	36/85 (42%)	5/85 (6%)	39/85 (46%)	PRKACB,SOCS3,PLCB2,PIK3CA,MAPK1,PDIA3,PIK3R1,PIK3R5,POMC,JAK2,PIK3R4,PRKAG1,PLCD1,AKT1,MAP2K2,PDE3B,MAPK3,PIK3CG,PIK3C3,PRKAR1B,AKT3,PLCL1,MAP2K1,ATM,PIK3C2B,AKT2,GNAS,PIK3C2A,GRB2,PRKAR2A,PLCG1,PLCL2,STAT3,PIK3R3,ADCY9,PRKAR2B,FOXO1,PTPN11,PLCG2,PRKACA,PRKAG2,PLCB3,PIK3CB,PIK3CD,ADCY7,PRKAR1A
177	Leukocyte Extravasation signalling	0.0109648	0.0281838	0.0952	6/210 (3%)	111/210 (53%)	14/210 (7%)	79/210 (38%)	RAC2,MYL6,PIK3R1,MLLT4,MAPK13,MAP3K4,ITGA3,PIK3CG,EZR,CYBA,ARHGAP12,PRKD3,PRKD1,ITGA4,TIMP2,ATM,PIK3C2B,PRKCQ,CRKL,ITGA6,ITGA5,RAP1A,ARHGAP5,MMP27,TIMP4,NCF1,CLDN12,ICAM3,PLCG2,NCF2,ARHGAP35,ITGA1,VAV1,PIK3CD,ARHGAP1,RAP1B,CD99,PIK3CA,ICAM1,PTK2B,CTNNA1,CRK,CDC42,PRKCZ,MMP25,PIK3C3,PRKCE,RASSF5,VCL,CTNNB1,MMP1,ITGB1,ARHGAP6,ACTB,ITGA2,MAPK8,ARHGAP4,PLCG1,SELPLG,F11R,ITGB2,GNAI3,WIPF1,EDIL3,ARHGAP…
178	Glioblastoma Multiforme signalling	0.0112202	0.0281838	0.0952	6/168 (4%)	80/168 (48%)	10/168 (6%)	72/168 (43%)	RAF1,PLCB2,MAPK1,AXIN1,PIK3R1,SOS2,NF2,HRAS,PIK3R4,CCND1,PTEN,MYC,RB1,E2F6,RHOG,MAP2K2,RHOB,PIK3CG,MAPK3,TSC2,MRAS,GSK3B,PLCL1,E2F2,ATM,TP53,RND2,PIK3C2B,RPS6KB1,E2F4,AKT2,ITPR2,RRAS,CDK6,RAC1,ITPR1,PLCL2,TCF3,APC,PDGFB,PIK3R3,RHOQ,RND3,RHOA,PLCG2,PRKCD,ITPR3,E2F1,PLCB3,PIK3CD,PDGFD,FNBP1,CDK2,TSC1,PIK3CA,PDGFA,PDIA3,RHOT2,PIK3R5,CDC42,E2F3,RHOH,PDGFC,PLCD1,SHC1,MTOR,AKT1,IGF1,RHOT1,PIK3C3,SOS1,E…
179	Non-Small Cell Lung Cancer signalling	0.0120226	0.030903	0.108	4/83 (5%)	44/83 (53%)	5/83 (6%)	30/83 (36%)	RAF1,BAD,MAPK1,SUV39H1,PIK3R1,SOS2,PDPK1,HRAS,PIK3R4,CCND1,STK4,RB1,CASP9,MAP2K2,MAPK3,PIK3CG,MRAS,ATM,TP53,PIK3C2B,AKT2,TFDP1,ITPR2,RRAS,CDK6,ITPR1,PIK3R3,E2F1,ITPR3,PIK3CD,RXRA,PIK3CA,PIK3R5,ABL1,AKT1,PIK3C3,SOS1,FOXO3,AKT3,RASSF5,RXRB,MAP2K1,EGFR,RASSF1,PRKCA,FHIT,NRAS,PIK3C2A,GRB2,PLCG1,SIN3A,RRAS2,PIK3CB
180	Oncostatin M signalling	0.0123027	0.030903	0.171	0/35 (0%)	24/35 (69%)	6/35 (17%)	5/35 (14%)	IL6ST,RAF1,JAK1,MAPK1,HRAS,JAK2,SHC1,MAP2K2,MAPK3,SOS1,MRAS,OSM,OSMR,STAT1,STAT5B,MAP2K1,MMP1,STAT5A,TIMP3,EPAS1,NRAS,RRAS,GRB2,TYK2,STAT3,RRAS2,PLAU,CHI3L1,ELK1,JAK3
181	Role of JAK2 in Hormone-like Cytokine signalling	0.0123027	0.030903	0.162	1/37 (3%)	19/37 (51%)	5/37 (14%)	12/37 (32%)	SOCS3,SOCS1,STAT5A,PTPN6,JAK1,TYK2,SOCS6,SOCS2,SOCS4,STAT3,JAK2,SHC1,PTPN11,SH2B3,IRS1,SH2B2,PTPN1,IRS2,SOCS7,STAT5B,STAT1,HLTF,SOCS5,SIRPA,SH2B1
182	CREB signalling in Neurons	0.0128825	0.0316228	0.087	6/207 (3%)	91/207 (44%)	12/207 (6%)	98/207 (47%)	RAF1,POLR2F,PIK3R1,SOS2,HRAS,GNB1,GNB4,GNA15,PIK3CG,ATF4,GNA13,PLCL1,PRKD3,GNG12,PRKD1,ATM,PIK3C2B,AKT2,PRKCQ,RRAS,CREBBP,CREB3,PLCL2,ITPR1,GNG10,ATF2,PLCG2,ITPR3,PRKACA,GNB2,PIK3CD,RPS6KA1,POLR2I,GNAL,CAMK2G,PIK3CA,PDIA3,GNA11,POLR2J,GNG7,PRKCZ,EP300,PLCD1,AKT1,PIK3C3,SOS1,CREB1,PRKCE,GNB1L,GRB2,GNA12,GNAQ,PLCG1,GNAI3,CALM1 (includes others),GNG5,PRKCB,PRKACB,PLCB2,POLR2D,MAPK1,GNB2L1,GNB5,PIK3R…
183	Virus Entry via Endocytic Pathways	0.0134896	0.0331131	0.109	3/101 (3%)	63/101 (62%)	8/101 (8%)	27/101 (27%)	RAC2,ITSN1,PIK3R1,CLTB,HRAS,AP1B1,PIK3R4,AP2A2,ITGA3,PIK3CG,MRAS,CAV1,ITGB4,PRKD3,ACTA1,ITGB5,PRKD1,DNM2,ATM,ITGA4,PIK3C2B,PRKCQ,RRAS,CLTC,RAC1,ITGA6,ITGA5,RAC3,AP2S1,PIK3R3,ZBTB12,PLCG2,CLTA,PRKCD,TFRC,PIK3CD,PRKCH,ITGA1,ITGB6,B2M,FLNB,FYN,AP2A1,PIK3CA,ABL1,PIK3R5,ITGB8,CDC42,PRKCZ,ITGB7,CD55,AP1G2,FLNA,PIK3C3,PRKCE,PRKCA,ITGB1,SRC,AP2B1,AP2M1,NRAS,PIK3C2A,ACTB,ITGA2,PLCG1,ACTG1,ITGAL,DNM1,ITGB2…
184	Corticotropin Releasing Hormone signalling	0.0134896	0.0331131	0.0897	3/145 (2%)	51/145 (35%)	10/145 (7%)	81/145 (56%)	PRKACB,RAF1,MAPK1,ARPC5,POMC,MAPK13,VEGFA,MAP2K2,MAPK3,ATF4,PRKD3,PRKD1,FASLG,PRKCQ,ITPR2,CREB3,CREBBP,ITPR1,CREB3L4,MAPK12,RAP1A,ATF2,ADCY9,PRKCD,PLCG2,ITPR3,PRKACA,PRKCH,NPR2,RAP1B,MAPK11,PRKCZ,PRKAG1,EP300,BRAF,JUN,CREB1,PRKAR1B,PRKCE,NOS2,MAP2K1,PRKCA,GNAS,GNAQ,GNAI1,PRKAR2A,MEF2A,PLCG1,GNAI2,CALM1 (includes others),GNAI3,FOS,PRKAR2B,MAPK14,PRKCI,MEF2D,NR4A1,PRKAG2,MEF2C,PTGS2,ELK1,ADCY7,PRKC…
185	Paxillin signalling	0.0138038	0.0331131	0.103	3/117 (3%)	68/117 (58%)	9/117 (8%)	37/117 (32%)	MAP2K4,MAPK1,PIK3R1,SOS2,HRAS,TLN1,MAPK13,NCK1,PIK3R4,ITGAE,NCK2,PTK2,ITGA3,PAK1,ITGA9,PIK3CG,MRAS,ITGAV,ITGB4,ITGB5,ACTA1,ATM,ITGA4,ITGAD,PIK3C2B,RRAS,RAC1,ITGA6,ITGA5,MAPK12,PIK3R3,DOCK1,TLN2,ITGAM,ARHGEF6,PIK3CD,ITGA1,ACTN4,ITGB6,PIK3CA,ITGA2B,PTK2B,ARHGEF7,PIK3R5,CRK,ITGB8,CDC42,BCAR1,MAPK11,PTPN12,ITGB7,ARF6,ARFIP2,PIK3C3,SOS1,VCL,ACTN1,ITGB1,SRC,PARVA,PAK4,PXN,NRAS,PAK2,PAK6,PIK3C2A,GRB2,CS…
186	Protein Kinase A signalling	0.0141254	0.0338844	0.0807	9/409 (2%)	208/409 (51%)	24/409 (6%)	168/409 (41%)	MYH10,RAF1,DUSP8,TGFBR1,PTPLA,GSK3A,PPP1R14B,PTPRC,GNB1,GYS1,DUSP11,ATF4,DUSP7,GNA13,CDC16,PLCL1,GNG12,PRKD1,PRKCQ,YWHAG,PTPN18,NFKB2,TCF3,RAP1A,PTP4A1,ATF2,GNG10,MYL9,ITPR3,EYA3,ANAPC5,PRKACA,HIST1H1D,DUSP4,PTPRA,PDE6D,ANAPC2,FLNB,PTPN2,AKAP8,PTPN9,MYLK3,DUSP2,GNG7,MPPE1,CDKN3,DUSP5,PTPN4,PTPRJ,NGFR,MTMR3,AKAP5,GNG5,DUSP18,SFN,TCF7L2,CDC27,AKAP1,PRKACB,BAD,PHKG2,PDE12,GNB2L1,TIMM50,PTEN,TGFBR2,M…
187	Stearate Biosynthesis I (Animals)	0.0141254	0.0338844	0.122	3/49 (6%)	16/49 (33%)	3/49 (6%)	27/49 (55%)	BDH2,ACSL3,GNPAT,ACSL6,ELOVL1,ACOT7,SLC27A4,ELOVL6,ACOT2,SRD5A3,FAM213B,DHCR24,PPT1,FASN,ACSL5,DBT,ACSL4,SLC27A1,ACOT9,ACSL1,ACOT8,THEM4
188	Nucleotide Excision Repair Pathway	0.0141254	0.0338844	0.167	3/36 (8%)	26/36 (72%)	3/36 (8%)	4/36 (11%)	ERCC4,POLR2F,POLR2D,ERCC6,POLR2J,POLR2B,MNAT1,POLR2A,POLR2C,XPC,POLR2H,GTF2H5,RAD23B,GTF2H3,CCNH,CDK7,POLR2K,RPA1,ERCC2,XPA,RPA2,POLR2L,POLR2G,RPA3,ERCC1,POLR2E,GTF2H4,ERCC3,ERCC8,GTF2H1,ERCC5,POLR2I
189	γ-linolenate Biosynthesis II (Animals)	0.0144544	0.0346737	0.167	1/24 (4%)	6/24 (25%)	3/24 (13%)	14/24 (58%)	ACSL3,ACSL6,ACSL5,CYB5R3,ACSL4,SLC27A1,CYB5A,SLC27A4,ACSL1,FADS1
190	Mitochondrial L-carnitine Shuttle Pathway	0.0144544	0.0346737	0.182	1/22 (5%)	7/22 (32%)	3/22 (14%)	11/22 (50%)	ACSL3,CPT1A,CPT1B,ACSL6,ACSL5,CPT2,ACSL4,SLC27A1,CPT1C,SLC27A4,ACSL1
191	D-myo-inositol-5-phosphate Metabolism	0.0154882	0.0371535	0.0926	7/162 (4%)	81/162 (50%)	8/162 (5%)	66/162 (41%)	SOCS3,PLCB2,DUSP8,MTMR9,PTPN23,EPHX2,PPP2R5B,PPFIBP2,STYX,ACP5,NUDT14,STYXL1,PPP1R14B,PTEN,MTMR8,SACM1L,PTPRC,ATP1A1,PPP1R7,PTPRO,PPP1R13B,PGAM5,MTMR2,RASA1,RNGTT,CDC25A,PTPN6,TMEM55B,PPTC7,FIG4,PTPRM,PPAPDC2,ITPK1,MTMR4,PTPN11,PPP2R3A,DUSP1,PPP2R4,PLCG2,ACP1,PPM1H,DUSP23,SSH3,PLCB3,PPP1R12A,PIP4K2A,THTPA,SIRPA,PIP4K2C,NUDT1,PPP1R12C,PTPN2,NUDT3,NUDT9,NUDT12,PPIP5K1,NUDT2,PPM1K,PTPLB,PTPN12,UBLCP…
192	3-phosphoinositide Degradation	0.0154882	0.0371535	0.0926	7/162 (4%)	86/162 (53%)	8/162 (5%)	61/162 (38%)	DUSP8,MTMR9,STYX,NUDT14,PPP1R14B,PTPRC,ATP1A1,PTPRO,RNGTT,TMEM55B,PPTC7,SYNJ2,PPAPDC2,MTMR4,INPP4B,PPP2R4,PPP2R3A,PPM1H,ACP1,DUSP23,THTPA,NUDT1,PPP1R12C,PTPN2,NUDT9,MTMR1,PPM1K,PTPN12,OCRL,DUSP2,UBLCP1,MTMR6,PTPRJ,INPP5B,MTM1,PPM1F,DUSP14,PPP3CA,MTMR3,PPFIA1,PTPN7,PPAPDC3,INPP5E,PPP1R8,PPP2R5D,DOT1L,PPP4R1,INPP5D,NUDT5,TNS3,PPP1R16B,PDXP,DUSP18,PPP2R5E,PTPN22,SOCS3,PTPN23,EPHX2,PPP2R5B,PPFIBP2,AC…
193	Aldosterone signalling in Epithelial Cells	0.0158489	0.0371535	0.0947	6/169 (4%)	93/169 (55%)	10/169 (6%)	60/169 (36%)	RAF1,SGK1,DNAJB4,PIK3R1,SOS2,DNAJC3,SLC9A1,DNAJC28,PIK3CG,DNAJC30,PLCL1,DNAJC16,PRKD3,PRKD1,AHCY,ATM,PIK3C2B,DNAJB12,PRKCQ,DNAJC9,DNAJC27,PLCL2,ITPR1,PIP5K1C,PLCG2,ITPR3,HSPB11,DNAJC14,PIK3CD,PIP4K2A,PIP4K2C,PIK3CA,PDIA3,HSPA6,DNAJC13,DNAJA1,HSPA1L,PRKCZ,PLCD1,HSP90AB1,PIK3C3,SOS1,PRKCE,PI4KA,PLCG1,DNAJC11,DNAJC24,PRKCB,ICMT,PLCB2,MAPK1,HSPA14,HSPA1A/HSPA1B,DNAJC6,PIKFYVE,PIP4K2B,PDPK1,DNAJC15,DN…
194	Macropinocytosis signalling	0.0162181	0.0371535	0.117	2/77 (3%)	48/77 (62%)	7/77 (9%)	20/77 (26%)	PIK3R1,HRAS,PIK3R4,PAK1,PIK3CG,MRAS,ITGB4,PRKD3,ITGB5,PRKD1,ATM,PIK3C2B,PRKCQ,RRAS,RAC1,ITGA5,PDGFB,PIK3R3,MET,PLCG2,PRKCD,RHOA,CD14,PIK3CD,PRKCH,ACTN4,PDGFD,ITGB6,PIK3CA,PDGFA,USP6NL,PIK3R5,ITGB8,CDC42,PDGFC,PRKCZ,ITGB7,ARF6,PIK3C3,HGF,PRKCE,PRKCA,ITGB1,SRC,NRAS,PIK3C2A,RAB5A,ANKFY1,PLCG1,CSF1R,ITGB2,RRAS2,PRKCI,ABI1,CSF1,PIK3CB,PRKCB
195	Rac signalling	0.0169824	0.0398107	0.0938	4/128 (3%)	74/128 (58%)	8/128 (6%)	42/128 (33%)	MAP2K4,RAF1,MAP3K11,MAPK1,PIK3R1,ARPC5,PIKFYVE,HRAS,PIP4K2B,LIMK2,PIP5K1B,PIK3R4,CDK5R1,PTK2,ITGA3,PAK1,CYFIP2,MAP2K2,CFL2,PIK3CG,MAPK3,BAIAP2,MRAS,CYBB,ITGA4,IQGAP3,ATM,ACTR2,PIK3C2B,RPS6KB1,TIAM1,CFL1,RRAS,RAC1,ITGA5,NFKB2,PLD1,PIK3R3,PIP5K1A,ARPC1A,CYFIP1,PIP5K1C,RHOA,NCF2,PIK3CD,PIP4K2A,PIP4K2C,ELK4,RELA,PIK3CA,ARPC1B,PTK2B,PIK3R5,CDC42,NFKB1,IQGAP1,PRKCZ,IQGAP2,JUN,ACTR3,ARFIP2,PIK3C3,ARPC3,…
196	Growth Hormone signalling	0.017378	0.040738	0.115	3/78 (4%)	47/78 (60%)	6/78 (8%)	22/78 (28%)	SOCS1,SOCS3,MAPK1,PIK3R1,SOCS6,SRF,PDPK1,PIK3R4,PIK3CG,MAPK3,PRKD3,PRKD1,ATM,PIK3C2B,RPS6KB1,STAT5A,PTPN6,PRKCQ,IGFALS,STAT3,PIK3R3,PLCG2,IRS1,PRKCD,IGFBP3,PIK3CD,PRKCH,RPS6KA1,SOCS5,PIK3CA,SOCS2,PIK3R5,RPS6KA3,JAK2,PRKCZ,IGF1,PIK3C3,IGF1R,RPS6KB2,PRKCE,RPS6KA2,STAT5B,STAT1,PRKCA,PIK3C2A,PLCG1,RPS6KA5,SOCS4,FOS,PRKCI,PIK3CB,RPS6KA4,SOCS7,ELK1,A2M,PRKCB
197	Endoplasmic Reticulum Stress Pathway	0.0177828	0.040738	0.211	0/19 (0%)	12/19 (63%)	4/19 (21%)	3/19 (16%)	CASP3,ERN1,MAPK8,XBP1,DNAJC3,ATF6,MAP3K5,EIF2S1,TAOK3,MBTPS2,TRAF2,CASP9,MBTPS1,ATF4,EIF2AK3,CASP7
198	Germ Cell-Sertoli Cell Junction signalling	0.0186209	0.042658	0.0947	5/169 (3%)	109/169 (64%)	11/169 (7%)	44/169 (26%)	RAC2,MAP3K15,TGFBR1,AXIN1,PIK3R1,MLLT4,HRAS,MAP3K4,MAP3K10,ITGA3,PAK1,PIK3CG,KEAP1,MAP3K2,ATM,RND2,PIK3C2B,RRAS,TUBB2A,ITGA6,MAP3K12,CDH1,ZYX,MAP2K3,PIK3CD,TNF,MAP2K6,PIK3CA,RHOT2,CTNNA1,ILK,MAP3K5,CDC42,TUBB2B,AKT1,SORBS1,PPAP2B,PIK3C3,RHOU,TUBB4A,CTNNB1,ITGB1,TUBB1,PAK2,TUBB4B,TJP1,TNFRSF1A,RHOC,ACTB,ITGA2,MAPK8,TUBA1A,FER,MAP3K8,MAP3K3,CTNND1,MAP2K4,MAP3K11,MAPK1,PDPK1,LIMK2,PIK3R4,TUBB,TGFBR2…
199	CCR5 signalling in Macrophages	0.0190546	0.0436516	0.0928	2/97 (2%)	43/97 (44%)	7/97 (7%)	45/97 (46%)	MAP2K4,CD247,CCR5,CD3E,MAPK1,CD4,GNB2L1,GNB5,MAPK13,GNB1,GNB4,MRAS,PRKD3,PRKD1,GNG12,FASLG,PRKCQ,GNG2,MAPK12,GNG10,CD3G,CCL4,PLCG2,PRKCD,GNB2,PRKCH,PTK2B,CCL5,CCL3,MAPK11,PRKCZ,GNG7,FAS,JUN,PRKCE,GNB1L,PRKCA,GNAS,MAPK8,GNAI1,MAPK9,PLCG1,CD3D,GNAI2,GNAI3,CALM1 (includes others),FOS,MAPK14,PRKCI,FCER1G,GNG5,PRKCB
200	ErbB4 signalling	0.0218776	0.0489779	0.116	2/69 (3%)	40/69 (58%)	6/69 (9%)	21/69 (30%)	RAF1,PIK3CA,ADAM17,APH1B,MAPK1,PIK3R1,SOS2,PIK3R5,NCSTN,PDPK1,HRAS,PSEN2,PSENEN,PIK3R4,PRKCZ,NRG1,SHC1,AKT1,MAP2K2,MAPK3,PIK3C3,PIK3CG,SOS1,MRAS,PRKCE,PRKD3,MAP2K1,PRKD1,ATM,PRKCA,PIK3C2B,PRKCQ,NRAS,PIK3C2A,GRB2,RRAS,PLCG1,PIK3R3,PRKCI,RRAS2,APH1A,PRKCD,PLCG2,PIK3CB,PRKCH,PIK3CD,PSEN1,PRKCB
201	Docosahexaenoic Acid (DHA) signalling	0.0234423	0.0524807	0.12	3/50 (6%)	25/50 (50%)	3/50 (6%)	19/50 (38%)	PIK3CA,BAD,PIK3R1,PIK3R5,PDPK1,GSK3A,PIK3R4,BCL2,CASP9,AKT1,PIK3C3,PIK3CG,AKT3,BID,GSK3B,ATM,PIK3C2B,AKT2,PIK3C2A,CASP3,APAF1,BAX,PNPLA2,APP,PIK3R3,BCL2L1,FOXO1,IL1B,PIK3CB,PIK3CD,BCL2A1
202	Granulocyte Adhesion and Diapedesis	0.0239883	0.0537032	0.0934	1/182 (1%)	60/182 (33%)	16/182 (9%)	105/182 (58%)	SELL,CCL17,CCL20,SDC4,CXCL10,IL1R2,ITGA3,IL1RL2,EZR,PPBP,CCL16,IL1RAP,ITGA4,IL8,SELE,HRH2,CXCL9,PF4,ITGA6,RDX,IL36A,ITGA5,CSF3,MMP27,IL33,IL18,CCL4,ITGAM,CLDN12,IL1RN,JAM3,ITGA1,CX3CL1,TNF,HSPB1,CD99,IL1A,ICAM1,MMP14,CCL24,CCL22,CCL14,CCL5,SDC3,CCL3,IL36G,ICAM2,CCL2,CCL8,MMP25,NGFR,TNFRSF1B,MMP1,MMP19,ITGB1,CXCL11,C5AR1,SDC1,CXCR4,CCL23,TNFRSF1A,ITGA2,GNAI1,IL1R1,ITGAL,CXCL6,SELPLG,GLG1,IL18RAP,G…
203	Natural Killer Cell signalling	0.0251189	0.0562341	0.102	4/118 (3%)	64/118 (54%)	8/118 (7%)	42/118 (36%)	CD247,RAF1,RAC2,MAPK1,PIK3R1,SOS2,NCR3,HRAS,NCK1,PIK3R4,PAK1,LCK,MAP2K2,PIK3CG,MAPK3,MRAS,PRKD3,PRKD1,ATM,PIK3C2B,AKT2,PTPN6,PRKCQ,RRAS,RAC1,SH3BP2,RAC3,PIK3R3,SYNJ2,PTPN11,PLCG2,PRKCD,SYK,ZAP70,LAT,PIK3CD,PRKCH,VAV1,INPP5K,LCP2,FYN,PIK3CA,PIK3R5,INPPL1,OCRL,PRKCZ,SHC1,AKT1,PIK3C3,INPP5B,SOS1,AKT3,PRKCE,HCST,MAP2K1,FCGR3A,PRKCA,VAV2,PAK4,NRAS,PAK2,PAK6,PIK3C2A,GRB2,TYROBP,PLCG1,INPP5D,PRKCI,RRAS2…
204	D-myo-inositol (1,4,5,6)-Tetrakisphosphate Biosynthesis	0.025704	0.057544	0.0903	5/144 (3%)	74/144 (51%)	8/144 (6%)	57/144 (40%)	SOCS3,DUSP8,MTMR9,PTPN23,EPHX2,PPP2R5B,PPFIBP2,STYX,ACP5,NUDT14,STYXL1,PPP1R14B,PTEN,MTMR8,SACM1L,PTPRC,ATP1A1,IPMK,PPP1R7,PTPRO,PPP1R13B,PGAM5,MTMR2,RASA1,RNGTT,CDC25A,PTPN6,PPTC7,FIG4,PTPRM,PPAPDC2,ITPK1,MTMR4,PTPN11,PPP2R3A,DUSP1,PPP2R4,PPM1H,ACP1,DUSP23,SSH3,PPP1R12A,SIRPA,THTPA,NUDT1,PPP1R12C,PTPN2,NUDT3,NUDT9,NUDT12,PPIP5K1,NUDT2,PPM1K,PTPLB,PTPN12,UBLCP1,DUSP2,CDC25B,MTMR6,PTPRJ,DUSP10,PTP…
205	D-myo-inositol (3,4,5,6)-tetrakisphosphate Biosynthesis	0.025704	0.057544	0.0903	5/144 (3%)	74/144 (51%)	8/144 (6%)	57/144 (40%)	SOCS3,DUSP8,MTMR9,PTPN23,EPHX2,PPP2R5B,PPFIBP2,STYX,ACP5,NUDT14,STYXL1,PPP1R14B,PTEN,MTMR8,SACM1L,PTPRC,ATP1A1,IPMK,PPP1R7,PTPRO,PPP1R13B,PGAM5,MTMR2,RASA1,RNGTT,CDC25A,PTPN6,PPTC7,FIG4,PTPRM,PPAPDC2,ITPK1,MTMR4,PTPN11,PPP2R3A,DUSP1,PPP2R4,PPM1H,ACP1,DUSP23,SSH3,PPP1R12A,SIRPA,THTPA,NUDT1,PPP1R12C,PTPN2,NUDT3,NUDT9,NUDT12,PPIP5K1,NUDT2,PPM1K,PTPLB,PTPN12,UBLCP1,DUSP2,CDC25B,MTMR6,PTPRJ,DUSP10,PTP…
206	Melanocyte Development and Pigmentation signalling	0.0263027	0.0588844	0.105	2/95 (2%)	52/95 (55%)	8/95 (8%)	33/95 (35%)	PRKACB,RAF1,MAPK1,PIK3R1,SOS2,HRAS,POMC,PIK3R4,MAP2K2,PIK3CG,MAPK3,MRAS,ATF4,ATM,PIK3C2B,RPS6KB1,PTPN6,MITF,RRAS,CREB3,CREBBP,CREB3L4,ATF2,PIK3R3,ADCY9,PTPN11,PLCG2,PRKACA,PIK3CD,RPS6KA1,PIK3CA,RPS6KA3,PIK3R5,CRK,PRKAG1,BCL2,EP300,SHC1,PIK3C3,CREB1,SOS1,RPS6KB2,PRKAR1B,KIT,RPS6KA2,MAP2K1,SRC,NRAS,GNAS,PIK3C2A,GRB2,PRKAR2A,PLCG1,RPS6KA5,RRAS2,PRKAR2B,SH2B2,PRKAG2,PIK3CB,RPS6KA4,ADCY7,PRKAR1A
207	Hematopoiesis from Pluripotent Stem Cells	0.0269153	0.0588844	0.111	0/63 (0%)	10/63 (16%)	7/63 (11%)	46/63 (73%)	CD247,IL8,IL1A,LIF,CD3E,IL10,CD4,IL6,CSF3,IL7,CD3D,CD3G,IL12B,CSF1,FCER1G,CSF2,IGHG2
208	Fatty Acid β-oxidation I	0.0275423	0.060256	0.111	2/45 (4%)	18/45 (40%)	3/45 (7%)	22/45 (49%)	HSD17B10,ACSL3,ECHS1,ACAA1,ACSL6,SLC27A4,ACAA2,ECI1,HSD17B8,HADHB,ECI2,AUH,ACSL5,ACSL4,SLC27A1,EHHADH,IVD,SDS,HSD17B4,ACADM,HADHA,ACSL1,HADH
209	Endometrial Cancer signalling	0.0295121	0.0630957	0.117	2/60 (3%)	37/60 (62%)	5/60 (8%)	16/60 (27%)	RAF1,PIK3CA,BAD,MAPK1,AXIN1,PIK3R1,SOS2,CTNNA1,PIK3R5,ILK,PDPK1,HRAS,PIK3R4,CCND1,MLH1,PTEN,MYC,CASP9,AKT1,MAP2K2,MAPK3,PIK3CG,PIK3C3,SOS1,FOXO3,MRAS,AKT3,GSK3B,CTNNB1,MAP2K1,ATM,TP53,PIK3C2B,AKT2,NRAS,PIK3C2A,GRB2,RRAS,PIK3R3,CDH1,RRAS2,PIK3CB,PIK3CD,ELK1
210	Acetate Conversion to Acetyl-CoA	0.0295121	0.0645654	0.182	1/11 (9%)	3/11 (27%)	1/11 (9%)	6/11 (55%)	ACSL3,ACSS3,ACSS2,ACSS1,ACSL1
211	CXCR4 signalling	0.0316228	0.0676083	0.0862	4/174 (2%)	94/174 (54%)	11/174 (6%)	65/174 (37%)	RAF1,MYL6,PIK3R1,HRAS,GNB1,GNB4,PAK1,GNA15,PIK3CG,GNA13,PRKD3,GNG12,PRKD1,ATM,RND2,PIK3C2B,AKT2,PRKCQ,RRAS,ITPR1,GNG10,MYL9,DOCK1,MYL12A,ITPR3,GNB2,PIK3CD,ELMO2,GNAL,PIK3CA,GNA11,RHOT2,CRK,GNG7,PRKCZ,ELMO3,AKT1,JUN,PIK3C3,RHOU,PRKCE,GNB1L,PAK2,RHOC,EGR1,GNA12,MAPK8,GNAQ,GNAI3,FOS,LYN,GNG5,PRKCB,MAP2K4,PLCB2,MAPK1,CD4,GNB2L1,GNB5,PIK3R4,ROCK2,PTK2,RHOG,RHOB,MAP2K2,GNAT1,MAPK3,MRAS,ARHGEF11,ITPR2,G…
212	Estrogen Receptor signalling	0.0323594	0.0691831	0.0956	4/136 (3%)	92/136 (68%)	9/136 (7%)	31/136 (23%)	MED13,RAF1,POLR2F,TAF11,SOS2,HRAS,MNAT1,THRAP3,MED21,MED16,RRAS,MED1,CDK7,CREBBP,GTF2F1,MED12,TAF9B,TAF4B,TAF5,ERCC3,SPEN,MED31,GTF2H1,MED13L,POLR2I,POLR2J,G6PC3,SMARCA4,EP300,KAT2B,NCOA2,SOS1,CTBP2,GTF2H5,NCOR1,TAF3,GTF2H3,MED12L,PRKDC,SRA1,MED20,GRB2,MED30,HNRNPD,MED27,GTF2H4,TRRAP,GTF2E1,NCOR2,NRIP1,MED4,TAF15,POLR2D,MAPK1,TAF10,TAF13,CTBP1,DDX5,CDK8,MAP2K2,MED17,MAPK3,MRAS,POLR2H,TAF9,PELP1,P…
213	Melanoma signalling	0.0323594	0.0691831	0.12	2/50 (4%)	30/50 (60%)	4/50 (8%)	14/50 (28%)	RAF1,PIK3CA,BAD,MAPK1,PIK3R1,PIK3R5,HRAS,PIK3R4,CCND1,PTEN,BRAF,RB1,AKT1,MAP2K2,MAPK3,PIK3CG,PIK3C3,MRAS,AKT3,MAP2K1,ATM,TP53,PIK3C2B,AKT2,NRAS,PIK3C2A,MITF,RRAS,MDM2,PIK3R3,CDH1,RRAS2,CDKN1A,E2F1,PIK3CB,PIK3CD
214	CCR3 signalling in Eosinophils	0.0338844	0.0724436	0.0896	5/134 (4%)	66/134 (49%)	7/134 (5%)	56/134 (42%)	RAF1,PLCB2,MPRIP,MAPK1,PIK3R1,GNB2L1,GNB5,HRAS,LIMK2,MAPK13,PIK3R4,ROCK2,GNB1,GNB4,PAK1,MAP2K2,CFL2,PIK3CG,MAPK3,MRAS,PLA2G4F,PRKD3,GNG12,PRKD1,PLA2G12A,ATM,PIK3C2B,PRKCQ,CFL1,ITPR2,RRAS,GNG2,RAC1,ITPR1,MAPK12,GNG10,PIK3R3,PLA2G6,RHOA,PRKCD,ITPR3,GNB2,PPP1R12B,PPP1R12A,PLCB3,PIK3CD,PRKCH,PIK3CA,PIK3R5,CCL24,PPP1CB,MYLK,MAPK11,GNG7,PRKCZ,PIK3C3,PRKCE,GNB1L,MAP2K1,PRKCA,PAK4,NRAS,PAK2,GNAS,PAK6,PIK…
215	Cell Cycle: G1/S Checkpoint Regulation	0.0363078	0.0758578	0.111	5/72 (7%)	48/72 (67%)	3/72 (4%)	16/72 (22%)	RPL11,SUV39H1,PAK1IP1,HDAC10,CDKN2C,RBL1,SKP1,CCND1,MYC,HDAC6,RB1,E2F6,CCND3,TGFB1,HDAC11,HDAC7,GSK3B,E2F2,CDC25A,ATM,TP53,E2F4,RBL2,CCNE2,HDAC4,HDAC8,TFDP1,HDAC2,CDK6,SKP2,HDAC5,CCND2,HDAC3,MAX,E2F1,GNL3,CDK2,CUL1,ABL1,E2F3,CDKN2B,NRG1,TGFB2,E2F5,SMAD4,HDAC9,HDAC1,MDM2,SIN3A,CCNE1,CDKN2D,FOXO1,CDKN1A,ATR,BTRC,CDKN1B
216	Superpathway of Citrulline Metabolism	0.0436516	0.0912011	0.0789	1/38 (3%)	5/38 (13%)	2/38 (5%)	30/38 (79%)	PRODH,GLS,ASS1,OAT,ARG2,ALDH18A1,NOS2,ASL
217	Circadian Rhythm signalling	0.0446684	0.0933254	0.132	2/38 (5%)	16/38 (42%)	3/38 (8%)	17/38 (45%)	PER1,GRIN3B,ARNTL,CRY2,CREBBP,CREB3,CSNK1D,CREB3L4,ATF2,GRINA,EP300,CSNK1E,BHLHE41,NR1D1,GRIN2C,BHLHE40,CREB1,CLOCK,ATF4,CRY1,PER2
218	T Helper Cell Differentiation	0.0446684	0.0933254	0.111	1/72 (1%)	35/72 (49%)	7/72 (10%)	29/72 (40%)	IL6ST,CD40LG,HLA-DOA,TGFBR1,IL12RB1,IL21R,IL6,TBX21,BCL6,TGFBR2,TGFB1,NGFR,HLA-DRA,IL17F,STAT1,TNFRSF1B,ICOSLG,HLA-DMA,IFNG,STAT6,IL4R,IL2RG,TNFRSF1A,IL10,IL6R,IFNGR2,IFNGR1,IL12RB2,STAT3,IL17A,STAT4,IL18,CD80,CD40,IL23R,IL12B,IL10RB,IL10RA,FCER1G,CD86,IL2RA,GATA3,TNF
219	Role of JAK1, JAK2 and TYK2 in Interferon signalling	0.0467735	0.0977237	0.143	0/28 (0%)	15/28 (54%)	4/28 (14%)	9/28 (32%)	IFNG,RELA,SOCS1,RAF1,PTPN6,JAK1,PTPN2,TYK2,IFNGR2,IFNGR1,NFKB2,JAK2,CGA,STAT3,IFNAR2,NFKB1,STAT2,STAT1,IFNAR1
220	Regulation of eIF4 and p70S6K signalling	0.047863	0.0977237	0.08	5/175 (3%)	108/175 (62%)	9/175 (5%)	53/175 (30%)	EIF1AY,RAF1,PPP2CA,PIK3R1,SOS2,HRAS,PPP2R3B,EIF4A2,MAPK13,PAIP2,EIF2A,RPS11,ITGA3,EIF3B,EIF4G2,PIK3CG,ITGA4,ATM,PABPC1,PIK3C2B,AKT2,RRAS,ITGA5,RPS29,RPS4X,PPP2R4,PPP2R3A,IRS1,RPS15,RPS25,PIK3CD,EIF3K,PIK3CA,EIF2B4,EIF4EBP2,PPP2R2A,RPS18,EIF4G1,EIF2B2,PRKCZ,EIF4E,EIF4EBP1,MTOR,AKT1,PIK3C3,SOS1,RPS9,EIF3A,RPS5,RPS24,ITGB1,EIF3H,GRB2,RPS28,PPP2R5D,RPS2,ITGA2,RPS19,AGO2,EIF3G,EIF2S2,RPS16,EIF4A1,AGO3…
221	Graft-versus-Host Disease signalling	0.047863	0.0977237	0.118	0/51 (0%)	13/51 (25%)	6/51 (12%)	32/51 (63%)	HLA-DMA,IFNG,IL1A,HLA-DOA,IL36A,IL6,FAS,IL33,PRF1,IL36G,IL18,CD80,IL1RN,HLA-DRA,FCER1G,CD86,IL1B,TNF,FASLG
222	Glioma Invasiveness signalling	0.0489779	0.1	0.106	2/66 (3%)	38/66 (58%)	5/66 (8%)	21/66 (32%)	PIK3CA,F2R,MAPK1,PIK3R1,HMMR,RHOT2,PIK3R5,HRAS,PIK3R4,RHOH,PTK2,RHOG,RHOB,TIMP1,RHOT1,MAPK3,PIK3CG,PIK3C3,RHOU,MRAS,ITGAV,RHOF,ITGB5,ATM,TIMP2,RND2,PIK3C2B,TIMP3,NRAS,PIK3C2A,RRAS,RHOC,PLAUR,PIK3R3,TIMP4,RRAS2,RHOQ,RND3,RHOA,CD44,PIK3CB,PIK3CD,PLAU,FNBP1,MMP9
223	Cell Cycle Regulation by BTG Family Proteins	0.0489779	0.1	0.128	1/39 (3%)	26/39 (67%)	4/39 (10%)	8/39 (21%)	PPP2R2A,PPP2CA,PPP2R5B,PPP2R3B,E2F3,CCND1,E2F6,RB1,PPM1L,E2F5,PPP2R2C,PPP2R5C,E2F2,CCNE2,E2F4,PPP2R5D,BTG1,CCRN4L,PRMT1,PPP2CB,PPP2R1A,CCNE1,CNOT7,PPP2R4,PPP2R3A,BTG2,E2F1,HOXB9,PPP2R5E,PPP2R1B,CDK2
224	tRNA Splicing	0.0489779	0.1	0.109	3/46 (7%)	16/46 (35%)	2/46 (4%)	25/46 (54%)	PDE2A,PDE7A,PDE9A,PDE12,PDE4A,TRPT1,PDE4B,PDE4D,MPPE1,PDE8A,TSEN15,PDE7B,PDE3B,TSEN34,TSEN54,PDE1B,TDP2,PDE5A,TSEN2,APEX1,PDE6D
225	Sertoli Cell-Sertoli Cell Junction signalling	0.0512861	0.103276	0.0808	4/198 (2%)	103/198 (52%)	12/198 (6%)	79/198 (40%)	RAF1,MAP3K15,AXIN1,MLLT4,HRAS,GSK3A,MAP3K4,MAPK13,MAP3K10,ITGA3,KEAP1,MAP3K2,ITGA4,AKT2,RRAS,TUBB2A,ITGA5,ATF2,MAP3K12,CDH1,CLDN12,ZAK,PRKACA,MAP2K3,TNF,SPTBN1,CTNNA1,ILK,SYMPK,MAP3K5,CDC42,TUBB2B,AKT1,JUN,SORBS1,PPAP2B,TUBB4A,PVRL1,CTNNB1,SPTBN2,ITGB1,TUBB1,TUBB4B,TJP1,TNFRSF1A,ACTB,ITGA2,MAPK8,F11R,TUBA1A,WAS,MAP3K8,MAP3K3,MAP2K4,PRKACB,MAP3K11,MAPK1,JAM2,TUBB,PTEN,MPP6,TJAP1,MAP2K2,MAPK3,MRAS,…
226	NAD Salvage Pathway II	0.0537032	0.10666	0.118	1/34 (3%)	12/34 (35%)	3/34 (9%)	18/34 (53%)	ACP2,NUDT12,NMNAT1,NT5C,ACP5,ACPL2,NT5C3B,ACPT,NT5C3A,NMRK1,ACP6,ACP1,NT5M,NMNAT2,NT5C2,ACPP
227	Sphingosine-1-phosphate signalling	0.0537032	0.10666	0.0894	6/123 (5%)	62/123 (50%)	5/123 (4%)	50/123 (41%)	PLCB2,MAPK1,PIK3R1,PIK3R4,PTK2,NAAA,CASP9,RHOG,RHOB,SMPD4,MAPK3,PIK3CG,CASQ1,GNA13,PLCL1,ATM,RND2,PIK3C2B,AKT2,CASP3,RAC1,PLCL2,SMPD2,PDGFB,ASAH1,S1PR3,PIK3R3,ADCY9,RHOQ,RND3,RHOA,CASP2,PLCG2,PLCB3,PIK3CD,PDGFD,FNBP1,PIK3CA,PTK2B,PDGFA,PDIA3,ACER2,RHOT2,PIK3R5,SMPD1,PDGFC,RHOH,PLCD1,CASP6,AKT1,RHOT1,PIK3C3,SPHK1,CASP1,RHOU,AKT3,RHOF,CASP8,SMPD3,S1PR2,GNAS,PIK3C2A,RHOC,GNA12,GNAI1,GNAQ,PLCG1,GNAI2…
228	Breast Cancer Regulation by Stathmin1	0.0562341	0.110662	0.0794	6/214 (3%)	126/214 (59%)	11/214 (5%)	71/214 (33%)	RAF1,CAMK1,PPP2CA,PIK3R1,SOS2,HRAS,PPP2R3B,ARHGEF1,PPP1R14B,GNB1,GNB4,PAK1,PIK3CG,GNA13,PRKD3,PRKD1,GNG12,ATM,TP53,PIK3C2B,CCNE2,PRKCQ,RRAS,TUBB2A,ARHGEF17,ITPR1,GNG10,PPP2R4,PPP2R3A,ARHGEF6,E2F1,ITPR3,GNB2,PRKACA,ARHGEF18,PIK3CD,CAMK2G,PIK3CA,PPP2R2A,ARHGEF7,PPP1R3C,CDC42,GNG7,PRKCZ,TUBB2B,PIK3C3,SOS1,CAMK1G,E2F5,RB1CC1,PRKCE,TUBB4A,ARHGEF3,GNB1L,TUBB1,GRB2,TUBB4B,PPP2R5D,GNAQ,TSG101,CDK1,CALM1 …
229	Sulfite Oxidation IV	0.057544	0.114551	0.25	1/4 (25%)	0/4 (0%)	0/4 (0%)	3/4 (75%)	SUOX
230	Androgen signalling	0.0588844	0.11722	0.0759	2/145 (1%)	78/145 (54%)	9/145 (6%)	56/145 (39%)	PRKACB,POLR2F,POLR2D,MAPK1,GNB2L1,GNB5,GTF2E2,MNAT1,CCND1,GNB1,GNB4,HSPA4,GNAT1,GNA15,MAPK3,MRAS,POLR2H,GNA13,PRKD3,GNG12,PRKD1,PRKCQ,KAT7,SHBG,CDK7,CREBBP,GNG2,TBP,GTF2F1,POLR2K,NFKB2,ERCC2,GNG10,POLR2E,ERCC3,PRKCD,PRKACA,GNB2,HSP90AA1,GTF2H1,PRKCH,POLR2I,GNAL,RELA,GNA11,POLR2J,POLR2B,NFKB1,GNG7,PRKCZ,PRKAG1,EP300,SHC1,GTF2B,POLR2A,JUN,KAT2B,POLR2C,NCOA2,PRKAR1B,NCOA4,PRKCE,GTF2H5,DNAJB1,GNB1L,T…
231	Tight Junction signalling	0.060256	0.118032	0.0838	4/167 (2%)	82/167 (49%)	10/167 (6%)	71/167 (43%)	PRKACB,MYH10,TGFBR1,MYL6,PPP2CA,PPP2R5B,JAM2,PPP2R3B,MLLT4,PTEN,TGFBR2,CPSF6,MPDZ,TGFB1,PPM1L,CSTF2,ACTA1,TIAM1,CSTF1,AKT2,TJP2,HSF1,RAB13,MYH14,RAC1,NFKB2,MYL9,PPP2CB,PPP2R1A,TJP3,CLDN12,PPP2R3A,MPP5,JAM3,PPP2R4,RHOA,PRKACA,SPTAN1,TNF,PVRL2,CPSF2,RELA,F2RL2,PPP2R2A,MARK2,PVRL3,VAPA,CTNNA1,CPSF1,SYMPK,MYLK,MYH11,CDC42,NFKB1,PRKCZ,CPSF4,PRKAG1,SMURF1,JUN,AKT1,LLGL1,NGFR,PRKAR1B,TGFB2,AKT3,PPP2R5C,…
232	Ephrin B signalling	0.0630957	0.123595	0.0976	3/82 (4%)	49/82 (60%)	5/82 (6%)	25/82 (30%)	RAC2,ITSN1,MAPK1,AXIN1,GNB2L1,GNB5,HRAS,ROCK2,PTK2,NCK2,GNB1,GNB4,PAK1,GNAT1,CFL2,GNA15,MAPK3,MRAS,GNA13,GNG12,CFL1,KALRN,GNG2,RAC1,RAC3,GNG10,CBL,RHOA,ACP1,GNB2,VAV1,GNAL,RGS3,GNA11,CDC42,GNG7,HNRNPK,EFNB2,EFNB1,ITSN2,CTNNB1,GNB1L,VAV2,PXN,GNAS,CXCR4,GNA12,GNAI1,GNAQ,GNAI2,ROCK1,GNAI3,ABI1,VAV3,GNG5,CAP1,EPHB3
233	Neuropathic Pain signalling In Dorsal Horn Neurons	0.0630957	0.123595	0.0917	6/109 (6%)	46/109 (42%)	4/109 (4%)	53/109 (49%)	PRKACB,PLCB2,CAMK1,CAMK1D,MAPK1,PIK3R1,PIK3R4,CAMK2D,GRIN2C,PIK3CG,MAPK3,PLCL1,PRKD3,PRKD1,ATM,PIK3C2B,PRKCQ,ITPR2,ITPR1,PLCL2,PIK3R3,PLCG2,PRKCD,ITPR3,PRKACA,PLCB3,PIK3CD,PRKCH,CAMK2G,PIK3CA,KCNN4,PDIA3,PIK3R5,PRKCZ,PRKAG1,GRINA,PLCD1,PIK3C3,CREB1,CAMK1G,PRKAR1B,PRKCE,PRKCA,SRC,GRIN3B,PIK3C2A,PRKAR2A,PLCG1,FOS,PRKAR2B,PRKCI,PRKAG2,PIK3CB,ELK1,PRKCB,PRKAR1A
234	FAK signalling	0.0645654	0.12388	0.0849	3/106 (3%)	64/106 (60%)	6/106 (6%)	33/106 (31%)	RAF1,ARHGAP26,MAPK1,HMMR,PIK3R1,SOS2,HRAS,PDPK1,TLN1,PIK3R4,PTEN,PTK2,ITGA3,PAK1,MAP2K2,PIK3CG,MAPK3,MRAS,ACTA1,ATM,ITGA4,CAPN5,PIK3C2B,AKT2,RRAS,RAC1,ITGA5,PIK3R3,DOCK1,TLN2,CAPN1,PLCG2,ARHGEF6,PIK3CD,CAPN2,CAPN7,TNS1,CAPN3,FYN,PIK3CA,CAPN11,ARHGEF7,PIK3R5,CRK,BCAR1,AKT1,PIK3C3,SOS1,AKT3,VCL,MAP2K1,CAPN10,EGFR,ITGB1,SRC,PAK4,PXN,NRAS,PAK2,PAK6,PIK3C2A,GRB2,ASAP1,CSK,ACTB,ITGA2,PLCG1,ACTG1,GIT2,R…
235	Neuregulin signalling	0.0676083	0.130918	0.0865	1/104 (1%)	59/104 (57%)	8/104 (8%)	36/104 (35%)	RAF1,MAPK1,BAD,PIK3R1,SOS2,HRAS,PDPK1,CDK5R1,PTEN,MYC,ITGA3,MAP2K2,MAPK3,MRAS,DLG4,PRKD3,RNF41,PRKD1,ITGA4,MATK,RPS6KB1,STAT5A,AKT2,PRKCQ,RRAS,CRKL,ITGA5,HBEGF,PIK3R3,PTPN11,PRKCD,PLCG2,HSP90AA1,PRKCH,EREG,ADAM17,CRK,PRKCZ,NRG1,SHC1,MTOR,HSP90B1,AKT1,HSP90AB1,CDK5,SOS1,RPS6KB2,PRKCE,AKT3,ERRFI1,STAT5B,MAP2K1,EGFR,PRKCA,ITGB1,SRC,NRAS,GRB2,ERBB2IP,ITGA2,PLCG1,PICK1,PRKCI,RRAS2,CDKN1B,ELK1,PSEN1,PR…
236	Gap Junction signalling	0.0676083	0.13122	0.0773	6/181 (3%)	87/181 (48%)	8/181 (4%)	80/181 (44%)	DBN1,RAF1,PIK3R1,SOS2,HRAS,PIK3CG,CAV1,PLCL1,PRKD3,PRKD1,ATM,MAP3K2,PIK3C2B,AKT2,PRKCQ,RRAS,TUBB2A,CSNK1D,PLCL2,ITPR1,PLCG2,ITPR3,PRKACA,PIK3CD,MAPK7,NPR2,PIK3CA,PDIA3,PRKCZ,TUBB2B,PLCD1,AKT1,PIK3C3,SOS1,PRKCE,TUBB4A,CTNNB1,PPP3CA,EGFR,TUBB1,TUBB4B,GRB2,ACTB,CSNK1G3,GNAQ,PLCG1,GNAI3,NOV,TUBA1A,PRKCB,PRKACB,PLCB2,CSNK1G1,MAPK1,TUBB,PIK3R4,MAP2K2,PPP3R1,MAPK3,MRAS,TUBA1C,ACTA1,TUBB3,CSNK1G2,ITPR2,P…
237	Clathrin-mediated Endocytosis signalling	0.0707946	0.134586	0.0808	4/198 (2%)	98/198 (49%)	12/198 (6%)	84/198 (42%)	RAB5C,F2R,PIK3R1,ARPC5,SH3GLB1,VEGFA,CD2AP,SNX9,PIK3CG,STAM,ITGB4,DNM2,ITGB5,ATM,PIK3C2B,ACTR2,APOM,USP9X,ITGA5,PCYOX1,AP2S1,MET,ARPC1A,PIP5K1C,RAB11A,TFRC,PIK3CD,ITGB6,PDGFD,APOE,AP2A1,PIK3CA,APOA4,ARPC1B,FGF2,GAK,VEGFB,ITGB8,CDC42,ITGB7,ARF6,ARRB1,ACTR3,IGF1,PIK3C3,AAK1,ARPC3,DAB2,SH3GLB2,LDLRAP1,HGS,PPP3CA,ITGB1,AP2B1,RAB5A,GRB2,ACTB,MDM2,HIP1,TSG101,ITGB2,MYO1E,ARPC4,EPS15,CLTB,AP1B1,SH3GL2,P…
238	Agranulocyte Adhesion and Diapedesis	0.0707946	0.134586	0.0833	1/192 (1%)	59/192 (31%)	15/192 (8%)	117/192 (61%)	MYH10,SELL,MYL6,CCL17,CCL20,SDC4,CXCL10,ITGA3,EZR,PPBP,CCL16,ACTA1,ITGA4,IL8,SELE,CXCL9,MYH14,PF4,RDX,ITGA6,IL36A,ITGA5,MMP27,MYL9,IL33,IL18,CCL4,CLDN12,IL1RN,JAM3,ITGA1,CX3CL1,TNF,CD99,IL1A,FN1,ICAM1,MMP14,CCL24,CCL22,CCL14,CCL5,MYH11,CCL3,ITGB7,IL36G,ICAM2,CCL2,CCL8,MMP25,MMP1,MMP19,ITGB1,CXCL11,C5AR1,CXCR4,CCL23,TNFRSF1A,ACTB,ITGA2,GNAI1,IL1R1,ACTG1,CXCL6,SELPLG,GLG1,GNAI2,GNAI3,ITGB2,CXCL16,C…
239	RAN signalling	0.0724436	0.135207	0.125	2/24 (8%)	13/24 (54%)	1/24 (4%)	8/24 (33%)	KPNA3,KPNA4,KPNA6,KPNA2,TNPO1,RAN,RANBP2,RANBP1,KPNA1,KPNB1,KPNA5,CSE1L,RCC1,RANGAP1,XPO1,IPO5
240	Adenosine Nucleotides Degradation II	0.0724436	0.135207	0.107	1/28 (4%)	7/28 (25%)	2/28 (7%)	18/28 (64%)	NT5C3B,CECR1,NT5C3A,ADAL,XDH,NT5M,PNP,ADA,NT5C2,NT5C
241	Airway Pathology in Chronic Obstructive Pulmonary Disease	0.074131	0.138995	0.182	0/11 (0%)	2/11 (18%)	2/11 (18%)	7/11 (64%)	IL8,TNF,MMP9,MMP1
242	Citrulline Biosynthesis	0.074131	0.138995	0.0769	1/26 (4%)	3/26 (12%)	1/26 (4%)	21/26 (81%)	PRODH,GLS,OAT,ARG2,ALDH18A1
243	Antiproliferative Role of Somatostatin Receptor 2	0.0758578	0.141254	0.0972	2/72 (3%)	34/72 (47%)	5/72 (7%)	31/72 (43%)	RAP1B,PIK3CA,MAPK1,PIK3R1,GNB2L1,PIK3R5,GNB5,HRAS,PIK3R4,GNG7,GNB1,BRAF,GNB4,MAP2K2,MAPK3,PIK3CG,PIK3C3,MRAS,GNB1L,MAP2K1,GNG12,ATM,SRC,PIK3C2B,PTPN6,NRAS,PIK3C2A,RRAS,GNG2,GNG10,PIK3R3,RRAS2,PTPN11,CDKN1A,GNB2,GNG5,PIK3CB,PIK3CD,CDKN1B,ELK1,NPR2
244	Semaphorin signalling in Neurons	0.0776247	0.145546	0.111	2/54 (4%)	35/54 (65%)	4/54 (7%)	13/54 (24%)	DPYSL2,FYN,RND1,MAPK1,RHOT2,LIMK2,RHOH,ROCK2,PTK2,PAK1,RHOG,RHOB,CDK5,CFL2,RHOT1,MAPK3,RHOU,PLXNB1,RHOF,ITGB1,RND2,PLXNA1,PAK4,PAK2,ARHGEF12,PAK6,FES,CFL1,RHOC,RAC1,MET,ROCK1,SEMA3A,SEMA4D,RHOQ,RND3,RHOA,ARHGAP1,FNBP1,SEMA7A,NRP1
245	Mechanisms of Viral Exit from Host Cells	0.0794328	0.146555	0.111	1/45 (2%)	28/45 (62%)	4/45 (9%)	12/45 (27%)	SNF8,VPS28,SH3GLB1,SH3GL2,LMNB1,VPS37C,PRKCZ,VPS4A,VPS25,CHMP2B,CHMP2A,XPO1,PRKCE,SH3GLB2,PDCD6IP,PRKD3,PRKD1,ACTA1,PRKCA,PRKCQ,ACTB,CHMP4B,ACTG1,TSG101,NEDD4,CHMP4A,CHMP6,PRKCI,PRKCD,VPS36,LMNB2,PRKCH,PRKCB
246	Retinoic acid Mediated Apoptosis signalling	0.0912011	0.166341	0.0959	3/73 (4%)	27/73 (37%)	4/73 (5%)	39/73 (53%)	PARP6,PARP10,PARP2,TNFSF10,PARP12,RARG,PARP9,TNKS,CASP9,TIPARP,RARA,DAP3,BID,PARP11,CASP8,RXRB,PARP14,IFNG,PARP16,CASP3,PARP4,ZC3HAV1,APAF1,PARP8,TNKS2,PARP3,CRABP1,IRF1,PARP1,FADD,CRABP2,CFLAR,RXRA,IFNAR1
247	AMPK signalling	0.0912011	0.166341	0.0663	7/181 (4%)	85/181 (47%)	5/181 (3%)	84/181 (46%)	PRKACB,CAB39,PRKAB2,PRKAB1,MAPK1,PPP2CA,AK8,PIK3R1,CPT1B,CHRNB1,PPP2R5B,SMARCD2,PPP2R3B,LIPE,PDPK1,MAPK13,PIK3R4,PPM1D,AK1,GYS1,FASN,PIK3CG,PPM1L,TSC2,PRKAA1,MRAS,PPM1A,IRS2,AK7,ATM,TAF9,PFKFB3,RPS6KB1,PIK3C2B,AKT2,CPT1A,STK11,MAPK12,PFKM,PIK3R3,PPP2CB,PPP2R1A,SMARCA2,PPP2R3A,PPP2R4,IRS1,CPT2,PRKACA,PIK3CD,MAP2K3,ACACA,INSR,MLYCD,AK2,PPAT,TSC1,PIK3CA,PPP2R2A,PIK3R5,PFKL,MAPK11,PRKAG1,SMARCA4,EIF4…
248	Pathogenesis of Multiple Sclerosis	0.0912011	0.166341	0.2	0/10 (0%)	6/10 (60%)	2/10 (20%)	2/10 (20%)	CXCL10,CCR1,CXCL11,CCR5,CXCL9,CCL4,CCL5,CCL3
249	Assembly of RNA Polymerase I Complex	0.0912011	0.166341	0.154	2/13 (15%)	7/13 (54%)	0/13 (0%)	4/13 (31%)	POLR1D,POLR1C,TAF1A,POLR1A,POLR1B,TAF1C,TBP,UBTF,TAF1B
250	Phosphatidylethanolamine Biosynthesis II	0.0912011	0.166341	0.105	2/19 (11%)	4/19 (21%)	0/19 (0%)	13/19 (68%)	CEPT1,PIGF,PCYT2,EPT1,CHKA,ETNK1
251	1D-myo-inositol Hexakisphosphate Biosynthesis II (Mammalian)	0.0933254	0.168655	0.107	2/28 (7%)	13/28 (46%)	1/28 (4%)	12/28 (43%)	INPP5E,SEC16A,IPPK,INPPL1,INPP5A,OCRL,INPP5D,SYNJ2,ITPK1,IPMK,ITPKB,SYNJ1,INPP5B,ITPKC,INPP5K,PMPCA
252	D-myo-inositol (1,3,4)-trisphosphate Biosynthesis	0.0933254	0.168655	0.12	2/25 (8%)	13/25 (52%)	1/25 (4%)	9/25 (36%)	MINPP1,INPP5E,SEC16A,INPPL1,INPP5A,OCRL,INPP5D,PTEN,SYNJ2,IPMK,ITPKB,SYNJ1,INPP5B,ITPKC,INPP5K,PMPCA
253	Role of CHK Proteins in Cell Cycle Checkpoint Control	0.0977237	0.17378	0.102	5/59 (8%)	45/59 (76%)	1/59 (2%)	8/59 (14%)	PPP2CA,PPP2R5B,PPP2R3B,E2F6,PPM1L,BRCA1,E2F2,ATM,CDC25A,TP53,E2F4,MDC1,RPA1,RFC1,RAD1,PPP2CB,PPP2R1A,PCNA,RFC4,PPP2R3A,PPP2R4,E2F1,ATMIN,TLK1,CLSPN,TLK2,CDK2,RFC3,PPP2R2A,MRE11A,E2F3,RAD50,CHEK1,RAD17,HUS1,E2F5,RFC2,PPP2R5C,PPP2R2C,CHEK2,CDC25C,PPP2R5D,PLK1,RFC5,CDK1,NBN,RAD9A,CDKN1A,ATR,PPP2R5E,PPP2R1B
254	Agrin Interactions at Neuromuscular Junction	0.0977237	0.17378	0.1	2/70 (3%)	42/70 (60%)	5/70 (7%)	21/70 (30%)	MAP2K4,GABPB1,RAC2,PKLR,MAPK1,ARHGEF7,HRAS,CDC42,NRG1,LAMC1,PTK2,PAK1,ITGA3,JUN,MAPK3,UTRN,LAMB1,MRAS,DAG1,ACTA1,EGFR,ITGA4,ITGB1,SRC,PAK4,PXN,NRAS,PAK2,PAK6,RRAS,ACTB,ITGA2,DVL1,MAPK8,RAC1,ITGA6,MAPK9,ITGA5,MAPK12,ITGAL,ACTG1,RAC3,ITGB2,RRAS2,ARHGEF6,GABPA,ITGA1,AGRN,CTTN
255	Actin Nucleation by ARP-WASP Complex	0.103514	0.184077	0.0896	0/67 (0%)	43/67 (64%)	6/67 (9%)	18/67 (27%)	ARPC5,SOS2,HRAS,NCK1,NCK2,ROCK2,ITGA3,RHOG,RHOB,BAIAP2,MRAS,ITGA4,RND2,ACTR2,RRAS,RAC1,ITGA5,RHOQ,ARPC1A,RND3,RHOA,PPP1R12B,PPP1R12A,FNBP1,PPP1R12C,ARPC1B,RHOT2,CDC42,RHOH,ACTR3,WASL,RHOT1,SOS1,RHOU,ARPC3,RHOF,VASP,ITGB1,NRAS,ARPC5L,GRB2,RHOC,GNA12,ITGA2,ROCK1,WIPF1,RRAS2,WAS,ARPC4
256	Purine Nucleotides Degradation II (Aerobic)	0.105925	0.187499	0.0811	1/37 (3%)	10/37 (27%)	2/37 (5%)	24/37 (65%)	GDA,IMPDH2,XDH,NT5C,NT5C3B,CECR1,NT5C3A,ADAL,IMPDH1,NT5M,PNP,ADA,NT5C2
257	Melatonin signalling	0.109396	0.192752	0.0864	3/81 (4%)	39/81 (48%)	4/81 (5%)	35/81 (43%)	MAP2K4,PRKACB,MAP2K6,RAF1,PLCB2,MAPK1,PDIA3,PRKCZ,PRKAG1,PLCD1,BRAF,CAMK2D,MAP2K2,RORA,MAPK3,PRKAR1B,PRKCE,PLCL1,MAP2K1,PRKD3,PRKD1,PRKCA,MAP2K7,PRKCQ,GNAI1,PRKAR2A,GNAQ,PLCG1,PLCL2,GNAI2,GNAI3,CALM1 (includes others),PRKCI,PRKAR2B,ARAF,PRKCD,PLCG2,PRKACA,PRKAG2,PLCB3,MAP2K3,PRKCH,MAP2K5,PRKAR1A,CAMK2G,PRKCB
258	Spliceosomal Cycle	0.11246	0.193642	0.111	0/9 (0%)	1/9 (11%)	1/9 (11%)	7/9 (78%)	U2AF2,U2AF1
259	UDP-D-xylose and UDP-D-glucuronate Biosynthesis	0.11246	0.193642	0.143	0/7 (0%)	1/7 (14%)	1/7 (14%)	5/7 (71%)	UXS1,UGDH
260	S-methyl-5-thio-α-D-ribose 1-phosphate Degradation	0.11246	0.193642	0.0667	1/15 (7%)	1/15 (7%)	0/15 (0%)	13/15 (87%)	APIP,MRI1
261	Flavin Biosynthesis IV (Mammalian)	0.11246	0.193642	0.125	0/8 (0%)	1/8 (13%)	1/8 (13%)	6/8 (75%)	FLAD1,RFK
262	Palmitate Biosynthesis I (Animals)	0.11246	0.193642	0.027	1/37 (3%)	1/37 (3%)	0/37 (0%)	35/37 (95%)	OXSM,FASN
263	Fatty Acid Biosynthesis Initiation II	0.11246	0.193642	0.143	1/7 (14%)	1/7 (14%)	0/7 (0%)	5/7 (71%)	OXSM,FASN
264	Role of NANOG in Mammalian Embryonic Stem Cell Pluripotency	0.113763	0.195434	0.084	2/119 (2%)	43/119 (36%)	8/119 (7%)	66/119 (55%)	RAF1,JAK1,LIF,MAPK1,AXIN1,PIK3R1,SOS2,HRAS,PIK3R4,MAP2K2,PIK3CG,MAPK3,MRAS,GSK3B,SMAD1,ATM,TP53,PIK3C2B,AKT2,RRAS,TYK2,STAT3,APC,PIK3R3,GAB1,PIK3CD,IL6ST,PIK3CA,PIK3R5,BMPR2,JAK2,SMAD5,SHC1,AKT1,RIF1,BMPR1A,PIK3C3,SOS1,SMAD4,AKT3,CTNNB1,MAP2K1,BMP1,NRAS,PIK3C2A,GRB2,DVL1,FZD4,RRAS2,PIK3CB,JAK3,WNT5A,FZD7
265	TR/RXR Activation	0.118304	0.201837	0.0734	4/109 (4%)	41/109 (38%)	4/109 (4%)	60/109 (55%)	PIK3CA,NCOA6,PIK3R1,PIK3R5,HIF1A,PIK3R4,EP300,KLF9,SLC16A3,MTOR,AKT1,NCOA2,SCARB1,PDE3B,PIK3C3,FASN,PIK3CG,NCOA4,AKT3,NCOR1,TBL1XR1,RXRB,ATM,PIK3C2B,AKT2,UCP2,PIK3C2A,SLC2A1,GPS2,MED1,BCL3,MDM2,THRA,PFKP,THRSP,NCOA3,PIK3R3,HP,HDAC3,COL6A3,SREBF2,SREBF1,PIK3CB,STRBP,ACACA,PIK3CD,NCOR2,THRB,RXRA
266	Amyotrophic Lateral Sclerosis signalling	0.119124	0.202768	0.0714	2/126 (2%)	48/126 (38%)	7/126 (6%)	69/126 (55%)	RAB5C,PIK3R1,PIK3R4,VEGFA,PAK1,CASP9,GRIN2C,PIK3CG,BIRC3,ATM,TP53,CAPN5,PIK3C2B,CASP3,RAC1,VEGFC,CACNA1A,PIK3R3,CCS,BCL2L1,CAPN1,GLUL,CAPN2,PIK3CD,CAPN7,CAPN3,SSR4,PIK3CA,CAPN11,GDNF,PIK3R5,VEGFB,RAB5B,PDGFC,BCL2,GRINA,IGF1,PIK3C3,CASP1,AKT3,BID,RNF19A,CAPN10,PPP3CA,GRIN3B,PIK3C2A,RAB5A,APAF1,BAX,ALS2,NAIP,XIAP,CAPNS1,CAT,PIK3CB,CASP7,BIRC2
267	signalling by Rho Family GTPases	0.122744	0.208449	0.0684	7/263 (3%)	141/263 (54%)	11/263 (4%)	104/263 (40%)	RAF1,MYL6,PIK3R1,ARPC5,ARHGEF1,SLC9A1,CLIP1,GNB1,MAP3K10,GNB4,ITGA3,PAK1,GNA15,EZR,PIK3CG,BAIAP2,GNA13,GNG12,ITGA4,ATM,RND2,ACTR2,PIK3C2B,CFL1,SEPT7,ITGA5,ARHGEF17,NFKB2,PLD1,GNG10,MYL9,MAP3K12,CDH1,MYL12A,ARPC1A,PIP5K1C,ARHGEF6,NCF2,GNB2,ARHGEF18,PIK3CD,PIP4K2A,PIP4K2C,GNAL,PIK3CA,PPP1R12C,ARPC1B,PTK2B,ARHGEF7,GNA11,RHOT2,CDC42,PRKCZ,GNG7,ACTR3,JUN,CDH3,PIK3C3,RHOU,ARPC3,ARHGEF3,GNB1L,PI4KA,ITGB…
268	Inhibition of Angiogenesis by TSP1	0.13122	0.220293	0.0952	1/42 (2%)	21/42 (50%)	3/42 (7%)	17/42 (40%)	TP53,HSPG2,MAP2K4,FYN,AKT2,SDC1,TGFBR1,CASP3,MAPK1,CD36,MAPK8,MAPK9,MAPK13,MAPK12,MAPK11,VEGFA,TGFBR2,CD47,MAPK14,JUN,AKT1,THBS1,TGFB1,AKT3,MMP9
269	Triacylglycerol Biosynthesis	0.13122	0.220293	0.0851	2/47 (4%)	19/47 (40%)	2/47 (4%)	24/47 (51%)	ABHD5,LCLAT1,LPCAT4,AGPAT1,ELOVL1,ELOVL6,MOGAT1,AGPAT4,GPAM,PPAPDC1B,AGPAT5,LPIN1,PPAP2A,AGPAT2,PPAP2B,DBT,LPIN3,LPIN2,AGPAT9,DGAT1,PPAP2C,AGPAT3,AGPAT6
270	Interferon signalling	0.13122	0.220293	0.111	0/36 (0%)	22/36 (61%)	4/36 (11%)	10/36 (28%)	IFNG,IFIT3,SOCS1,RELA,JAK1,PTPN2,MX1,TYK2,PIAS1,IFNGR2,IRF9,IFNGR1,IFI35,BAX,PSMB8,JAK2,IFNAR2,TAP1,IRF1,BAK1,MED14,BCL2,IFIT1,STAT2,STAT1,IFNAR1
271	CTLA4 signalling in Cytotoxic T Lymphocytes	0.136458	0.228034	0.0833	3/96 (3%)	61/96 (64%)	5/96 (5%)	27/96 (28%)	CD247,CD3E,PPP2CA,PIK3R1,PPP2R5B,CLTB,TRAT1,PPP2R3B,AP1B1,PIK3R4,AP2A2,LCK,PIK3CG,PPM1L,ATM,PIK3C2B,AKT2,PTPN6,CLTC,AP2S1,AP1S1,PIK3R3,CD3G,PPP2CB,PPP2R1A,PTPN11,PPP2R3A,ZBTB12,PPP2R4,CLTA,SYK,ZAP70,LAT,CD86,PIK3CD,LCP2,B2M,FYN,PIK3CA,AP2A1,PPP2R2A,PIK3R5,JAK2,CTLA4,AP1G2,AKT1,PIK3C3,AKT3,PPP2R5C,PPP2R2C,AP1S3,AP2B1,AP2M1,AP1M2,PIK3C2A,GRB2,AP1M1,PPP2R5D,AP1S2,PLCG1,CD3D,CD80,GRAP2,FCER1G,PIK3CB,…
272	LPS/IL-1 Mediated Inhibition of RXR Function	0.141579	0.235505	0.0694	4/245 (2%)	88/245 (36%)	13/245 (5%)	140/245 (57%)	CHST2,IL1RL2,RARA,ALDH6A1,GSTK1,ALDH7A1,GSTM3,NR1H3,TRAF6,SLC27A1,PLTP,ACOX3,ALDH16A1,RXRA,NDST1,TNF,GSTP1,ECSIT,ALDH4A1,APOE,GSTT1,IL36G,JUN,UST,NGFR,CHST3,ACSL4,FABP4,CHST10,FABP5,FABP3,TNFRSF1B,ALDH5A1,TNFRSF1A,MYD88,MGMT,ACOX1,GSTA4,MAPK8,SLC35A2,TRAF2,LY96,SREBF1,SULT1A1,NDST2,ABCC3,MAOA,MAP2K4,PPARA,CPT1B,ABCG1,CES2,SLC27A4,CHST15,ABCA1,IL1R2,HS6ST1,MAOB,ALDH1A1,SCARB1,ALDH3A2,ACSL5,CHST11,…
273	mTOR signalling	0.142233	0.235505	0.0704	5/213 (2%)	135/213 (63%)	10/213 (5%)	63/213 (30%)	PLD2,PRKAB1,PRKAB2,PPP2CA,PIK3R1,HRAS,PPP2R3B,EIF4A2,RICTOR,RPS11,VEGFA,EIF3B,EIF4G2,PIK3CG,TSC2,PRKD3,PRKD1,ATM,RND2,PIK3C2B,RHEB,AKT2,PLD3,PRKCQ,DDIT4,RRAS,PLD1,RPS29,RPS4X,PPP2R4,PPP2R3A,IRS1,RPS15,RPS25,PIK3CD,RPS6KA1,EIF3K,TSC1,PIK3CA,NAPEPLD,ULK1,PPP2R2A,RHOT2,RPS18,VEGFB,FKBP1A,EIF4G1,EIF4E,PRKCZ,EIF4EBP1,MTOR,AKT1,PIK3C3,RPS9,RHOU,EIF3A,PRKCE,RPS6KA2,RPS5,GNB1L,RPS24,MAPKAP1,EIF3H,RHOC,RP…
274	Ephrin A signalling	0.142889	0.236048	0.0926	2/54 (4%)	25/54 (46%)	3/54 (6%)	24/54 (44%)	FYN,PIK3CA,PIK3R1,PIK3R5,PIK3R4,CDC42,BCAR1,ROCK2,PTK2,PAK1,CFL2,PIK3CG,NGFR,PIK3C3,ATM,VAV2,PIK3C2B,PIK3C2A,CFL1,RAC1,ROCK1,PIK3R3,PTPN11,VAV3,RHOA,ADAM10,PIK3CB,VAV1,PIK3CD,EPHA2
275	RhoA signalling	0.145546	0.239883	0.0813	7/123 (6%)	77/123 (63%)	3/123 (2%)	36/123 (29%)	MPRIP,MYL6,SEPT9,ARPC5,PIKFYVE,PIP4K2B,LIMK2,ARHGEF1,CDC42EP2,PIP5K1B,ROCK2,PTK2,CFL2,LPAR2,EZR,BAIAP2,ARHGAP12,CDC42EP1,ARHGEF11,GNA13,DLC1,ACTA1,SEPT8,ACTR2,CFL1,ANLN,SEPT7,RDX,SEPT4,TTN,PKN1,PLD1,MYL9,ARHGAP5,MYL12A,PIP5K1A,ARPC1A,RAPGEF2,RND3,MYL12B,PIP5K1C,RHOA,PPP1R12B,ARHGAP35,PPP1R12A,PIP4K2A,ARHGAP1,PIP4K2C,ARPC1B,PTK2B,MYLK3,RAPGEF6,PPP1CB,MYLK,ACTR3,IGF1,CIT,IGF1R,PFN2,ARPC3,SEMA3F,PI4…
276	Hematopoiesis from Multipotent Stem Cells	0.150314	0.244906	0.167	0/12 (0%)	3/12 (25%)	2/12 (17%)	7/12 (58%)	CSF1,IL15,CSF3,CSF2,IL7
277	Glutaryl-CoA Degradation	0.150314	0.244906	0.0833	1/24 (4%)	9/24 (38%)	1/24 (4%)	13/24 (54%)	HSD17B10,HADHB,L3HYPDH,ACAT2,ACAT1,EHHADH,HSD17B4,HADHA,HADH,GCDH,HSD17B8
278	NAD Phosphorylation and Dephosphorylation	0.150314	0.244906	0.105	1/19 (5%)	8/19 (42%)	1/19 (5%)	9/19 (47%)	ACPT,NNT,NADK2,ACP2,ACP6,ACP1,ACP5,NADK,ACPL2,ACPP
279	Synaptic Long Term Potentiation	0.157036	0.254683	0.0769	3/130 (2%)	61/130 (47%)	7/130 (5%)	59/130 (45%)	PRKACB,RAF1,PLCB2,MAPK1,HRAS,PPP1R14B,CAMK2D,GNA15,MAP2K2,GRIN2C,PPP1R7,MAPK3,PPP3R1,MRAS,ATF4,PPP1CA,PLCL1,PRKD3,PRKD1,PRKCQ,ITPR2,RRAS,CREB3,CREBBP,RAPGEF3,PPP1R11,ITPR1,PPP3CC,PLCL2,CREB3L4,RAP1A,ATF2,PLCG2,PRKCD,ITPR3,PRKACA,PPP1R12A,PLCB3,PRKCH,RPS6KA1,CAMK2G,RAP1B,PDIA3,PPP1R3C,GNA11,PPP1CB,PRKCZ,PRKAG1,EP300,GRINA,PLCD1,PPP1R10,CREB1,PRKAR1B,PRKCE,MAP2K1,PPP3CA,PRKCA,GRIN3B,NRAS,CHP1,PRKAR…
280	IL-22 signalling	0.159221	0.256448	0.12	1/25 (4%)	17/25 (68%)	2/25 (8%)	5/25 (20%)	MAP2K4,STAT5A,SOCS3,AKT2,JAK1,MAPK1,TYK2,MAPK8,MAPK9,STAT3,MAPK13,MAPK12,MAPK11,AKT1,MAPK14,MAPK3,IL10RB,AKT3,STAT5B,STAT1
281	Superpathway of D-myo-inositol (1,4,5)-trisphosphate Metabolism	0.159221	0.256448	0.0909	2/33 (6%)	17/33 (52%)	1/33 (3%)	13/33 (39%)	MINPP1,IMPA1,IMPAD1,INPP5E,SEC16A,INPPL1,INPP5A,OCRL,INPP5D,PTEN,SYNJ2,IPMK,SYNJ1,ITPKB,INPP5B,ITPKC,BPNT1,IMPA2,INPP5K,PMPCA
282	Assembly of RNA Polymerase II Complex	0.161436	0.256448	0.0893	2/56 (4%)	38/56 (68%)	3/56 (5%)	13/56 (23%)	TAF11,POLR2F,POLR2D,POLR2J,GTF2E2,TAF7,TAF10,POLR2B,MNAT1,TAF13,GTF2A2,GTF2B,POLR2C,POLR2A,DR1,GTF2H5,POLR2H,TAF3,TAF2,GTF2H3,TAF12,TAF9,CCNH,TAF6,CDK7,TBP,POLR2K,GTF2F1,ERCC2,TAF9B,POLR2L,POLR2G,TAF4B,TAF6L,TAF5,TAF4,GTF2H4,POLR2E,GTF2E1,ERCC3,GTF2H1,POLR2I,TAF15
283	5-aminoimidazole Ribonucleotide Biosynthesis I	0.163682	0.256448	0.0556	1/18 (6%)	2/18 (11%)	0/18 (0%)	15/18 (83%)	PFAS,PPAT,GART
284	Coenzyme A Biosynthesis	0.163682	0.256448	0.0714	1/14 (7%)	2/14 (14%)	0/14 (0%)	11/14 (79%)	PPCS,COASY,PPCDC
285	Glutathione Biosynthesis	0.163682	0.256448	0.0909	0/11 (0%)	2/11 (18%)	1/11 (9%)	8/11 (73%)	GCLC,GCLM,GSS
286	Tetrahydrobiopterin Biosynthesis I	0.163682	0.256448	0.0909	0/11 (0%)	2/11 (18%)	1/11 (9%)	8/11 (73%)	GCH1,PTS,SPR
287	Glycerol-3-phosphate Shuttle	0.163682	0.256448	0.111	0/9 (0%)	1/9 (11%)	1/9 (11%)	7/9 (78%)	GPD1,GPD2
288	Tetrahydrobiopterin Biosynthesis II	0.163682	0.256448	0.0769	0/13 (0%)	2/13 (15%)	1/13 (8%)	10/13 (77%)	GCH1,PTS,SPR
289	Fatty Acid β-oxidation III (Unsaturated, Odd Number)	0.163682	0.256448	0.2	1/5 (20%)	2/5 (40%)	0/5 (0%)	2/5 (40%)	ECI2,EHHADH,ECI1
290	VDR/RXR Activation	0.164437	0.25704	0.0795	2/88 (2%)	41/88 (47%)	5/88 (6%)	40/88 (45%)	SERPINB1,CCNC,PDGFA,HES1,CCL5,PRKCZ,PSMC5,EP300,CXCL10,GTF2B,YY1,GADD45A,NCOA2,SP1,RUNX2,MXD1,TGFB2,PRKCE,NCOR1,CYP27B1,VDR,RXRB,PRKD3,PRKD1,PRKCA,IFNG,IGFBP6,SPP1,PRKCQ,MED1,PPARD,THBD,KLF4,NCOA3,SULT2A1,PRKCI,FOXO1,PRKCD,CDKN1A,IGFBP3,CD14,PRKCH,NCOR2,CDKN1B,CSF2,RXRA,S100G,PRKCB
291	Bile Acid Biosynthesis, Neutral Pathway	0.171396	0.266073	0.0345	1/58 (2%)	2/58 (3%)	1/58 (2%)	54/58 (93%)	AMACR,CYP27A1,SCP2,HSD3B7
292	Guanosine Nucleotides Degradation III	0.171396	0.266073	0.087	0/23 (0%)	6/23 (26%)	2/23 (9%)	15/23 (65%)	NT5C3B,NT5C3A,GDA,XDH,NT5M,PNP,NT5C2,NT5C
293	Axonal Guidance signalling	0.175792	0.27227	0.0616	13/487 (3%)	205/487 (42%)	17/487 (3%)	252/487 (52%)	DPYSL2,SLIT3,RAF1,RAC2,PIK3R1,SOS2,SEMA4F,ADAM8,NCK2,GNB1,GNA15,ECE2,BAIAP2,PLXNB2,SRGAP2,GNA13,PLCL1,GNG12,PRKD1,ITGA4,AKT2,PRKCQ,STK36,CRKL,RAP1A,GNG10,MYL9,ARPC1A,ARHGEF6,PRKACA,PIK3CD,PLXNA3,ARPC1B,GNA11,SEMA6A,VEGFB,PLXNA2,CDC42,GNG7,TUBB2B,ACTR3,MYSM1,NGFR,PIK3C3,SOS1,PFN2,TUBB4A,PAK2,NRP2,TUBB4B,GRB2,GNA12,ITGA2,SEMA3A,WIPF1,TUBA1A,GNG5,SEMA3C,ARPC4,PRKACB,GNB2L1,PIK3R4,MAP2K2,GNAT1,ADAM28…
294	EIF2 signalling	0.179887	0.277332	0.0697	2/201 (1%)	118/201 (59%)	12/201 (6%)	69/201 (34%)	RAF1,PIK3R1,SOS2,HRAS,EIF4A2,EIF2A,RPS11,EIF4G2,EIF3B,PIK3CG,RPL12,RPL8,ATM,PABPC1,PIK3C2B,AKT2,RRAS,RPL37,RPL7L1,RPLP0,RPL10A,RPS29,RPS4X,RPS15,RPS25,PIK3CD,RPLP1,EIF3K,RPL24,EIF2AK4,PIK3CA,EIF2B4,RPS18,RPL14,RPL26,EIF4G1,EIF2B2,RPL7,EIF4E,AKT1,PIK3C3,SOS1,RPS9,EIF3A,RPLP2,RPS5,RPL18,RPL13,RPS24,EIF3H,RPL34,GRB2,RPS28,RPS2,RPS19,AGO2,PPP1R15A,EIF3G,EIF2S2,RPS16,UBA52,EIF4A1,AGO3,RPL36AL,RPL32,EI…
295	Netrin signalling	0.187068	0.28774	0.069	2/58 (3%)	21/58 (36%)	2/58 (3%)	33/58 (57%)	PRKACB,RAC2,UNC5A,NFATC3,CHP1,PRKAR2A,RAC1,PPP3CC,NCK1,RAC3,ABLIM1,PRKAG1,NFATC1,NCK2,ENAH,PRKAR2B,NFAT5,PPP3R1,PRKAG2,PRKACA,PRKAR1B,NFATC2,RYR1,PPP3CA,PRKAR1A
296	Mitotic Roles of Polo-Like Kinase	0.190546	0.291743	0.0811	4/74 (5%)	52/74 (70%)	2/74 (3%)	16/74 (22%)	KIF23,FZR1,PPP2CA,PLK3,PPP2R5B,CDC7,CCNB2,PPP2R3B,SMC1A,PLK4,TGFB1,PPM1L,CDC16,ANAPC11,CDC25A,SMC3,ESPL1,WEE1,CCNB3,ANAPC7,CCNB1,ANAPC4,PPP2CB,PPP2R1A,PPP2R3A,PPP2R4,CAPN1,ANAPC5,HSP90AA1,PKMYT1,KIF11,ANAPC2,CDC20,PPP2R2A,ANAPC10,CDC23,ANAPC1,CDC25B,HSP90B1,HSP90AB1,CDC26,PLK2,PPP2R5C,PPP2R2C,RAD21,CHEK2,CDC25C,PPP2R5D,PRC1,PLK1,ANAPC13,CDK1,SLK,FBXO5,PPP2R5E,PPP2R1B,CDC27,STAG2
297	Androgen Biosynthesis	0.192752	0.291743	0.0769	1/26 (4%)	3/26 (12%)	1/26 (4%)	21/26 (81%)	EBP,SRD5A3,SRD5A1,HSD3B7,HSD17B14
298	Urate Biosynthesis/Inosine 5'-phosphate Degradation	0.192752	0.291743	0.087	0/23 (0%)	7/23 (30%)	2/23 (9%)	14/23 (61%)	NT5C3B,NT5C3A,IMPDH2,IMPDH1,XDH,NT5M,PNP,NT5C2,NT5C
299	Vitamin-C Transport	0.192752	0.291743	0.0909	0/22 (0%)	7/22 (32%)	2/22 (9%)	13/22 (59%)	SLC23A2,SLC2A1,TXN,NXN,GLRX,TXNRD2,SLC2A3,TXNRD1,TXNRD3
300	Thyroid Cancer signalling	0.199067	0.300608	0.0909	1/44 (2%)	21/44 (48%)	3/44 (7%)	19/44 (43%)	TP53,PPARG,TCF4,NRAS,GDNF,MAPK1,RRAS,HRAS,TCF3,CCND1,TCF7,CXCL10,BRAF,MYC,SHC1,CDH1,RRAS2,MAP2K2,MAPK3,MRAS,RXRA,CTNNB1,RXRB,MAP2K1,TCF7L2
301	Airway Inflammation in Asthma	0.212324	0.311889	0.167	0/6 (0%)	0/6 (0%)	1/6 (17%)	5/6 (83%)	TNF
302	Heme Degradation	0.212324	0.311889	0.0909	0/11 (0%)	3/11 (27%)	1/11 (9%)	7/11 (64%)	HMOX1,BLVRA,BLVRB,HMOX2
303	1,25-dihydroxyvitamin D3 Biosynthesis	0.212324	0.311889	0.0909	0/11 (0%)	2/11 (18%)	1/11 (9%)	8/11 (73%)	POR,CYP27B1,CYP2R1
304	D-glucuronate Degradation I	0.212324	0.311889	0.0714	1/14 (7%)	2/14 (14%)	0/14 (0%)	11/14 (79%)	AKR1A1,DCXR,CRYL1
305	Proline Biosynthesis I	0.212324	0.311889	0.0714	1/14 (7%)	3/14 (21%)	0/14 (0%)	10/14 (71%)	PYCRL,ALDH18A1,PYCR2,PYCR1
306	Arginine Degradation I (Arginase Pathway)	0.212324	0.311889	0.0769	0/13 (0%)	2/13 (15%)	1/13 (8%)	10/13 (77%)	ALDH4A1,OAT,ARG2
307	Tyrosine Biosynthesis IV	0.212324	0.311889	0.125	1/8 (13%)	0/8 (0%)	0/8 (0%)	7/8 (88%)	PCBD1
308	Isoleucine Degradation I	0.214289	0.311889	0.0667	1/30 (3%)	12/30 (40%)	1/30 (3%)	16/30 (53%)	HSD17B10,HADHB,BCAT1,ACAT2,ECHS1,BCAT2,AUH,DLD,ACAT1,ACAD8,ACADSB,EHHADH,SDS,HADHA
309	CDP-diacylglycerol Biosynthesis I	0.214289	0.311889	0.0741	0/27 (0%)	11/27 (41%)	2/27 (7%)	14/27 (52%)	ABHD5,LCLAT1,LPCAT4,AGPAT1,CDS2,AGPAT4,GPAM,AGPAT5,CDS1,AGPAT2,AGPAT9,AGPAT3,AGPAT6
310	Mevalonate Pathway I	0.214289	0.311889	0.069	0/29 (0%)	8/29 (28%)	2/29 (7%)	19/29 (66%)	MVD,HADHB,PMVK,ACAT2,IDI1,MVK,ACAT1,HMGCR,HMGCS1,HADHA
311	γ-glutamyl Cycle	0.214289	0.311889	0.0714	0/28 (0%)	5/28 (18%)	2/28 (7%)	21/28 (75%)	GGCT,GCLC,GGT5,GCLM,GSS,ANPEP,GGACT
312	Pyrimidine Ribonucleotides Interconversion	0.218776	0.317687	0.075	1/40 (3%)	15/40 (38%)	2/40 (5%)	22/40 (55%)	NME1,NME4,ENTPD1,CMPK2,AK8,CTPS2,NME7,CTPS1,NME6,NUDT5,NME3,AK1,ENTPD6,CMPK1,AK4,AK7,CANT1,ENTPD7
313	FXR/RXR Activation	0.229615	0.331131	0.0636	1/110 (1%)	30/110 (27%)	6/110 (5%)	73/110 (66%)	MAP2K4,PPARA,APOE,IL1A,SLC4A2,PKLR,G6PC3,IL36G,AKT1,PCK2,SCARB1,RARA,FASN,AKT3,PPARG,MLXIPL,AKT2,SDC1,CYP27A1,CREBBP,IL36A,MAPK8,NR1H3,MAPK9,MAPK12,VLDLR,SULT2A1,IL33,IL18,FOXO1,IL1RN,SREBF1,FBP1,IL1B,PLTP,RXRA,TNF
314	OX40 signalling Pathway	0.229615	0.331131	0.0722	0/97 (0%)	22/97 (23%)	7/97 (7%)	68/97 (70%)	CD247,B2M,MAP2K4,RELA,HLA-DOA,TNFSF4,TRAF3,TNFRSF4,CD3E,CD4,NFKBIE,NFKB1,BCL2,NFKBIA,JUN,HLA-DQB2,HLA-DRA,TRAF5,NFKBIB,HLA-DMA,MAPK8,MAPK9,NFKB2,MAPK12,CD3D,CD3G,BCL2L1,TRAF2,FCER1G
315	D-myo-inositol (1,4,5)-Trisphosphate Biosynthesis	0.234423	0.337287	0.075	3/40 (8%)	16/40 (40%)	0/40 (0%)	21/40 (53%)	CCR1,PLCB2,PIKFYVE,PIP4K2B,PLCG1,PIP5K1B,PLD4,PLCD1,PIP5K1A,PI4K2A,PIP5K1C,PLCG2,CDIPT,PLCB3,PI4K2B,PIP4K2A,PIP4K2C,PI4KB,PI4KA
316	Oxidative Ethanol Degradation III	0.236048	0.337287	0.05	1/40 (3%)	9/40 (23%)	1/40 (3%)	29/40 (73%)	ALDH4A1,ALDH2,ACSL3,ACSS3,ALDH1A1,ALDH3A2,ACSS2,ACSS1,ALDH9A1,ACSL1,ALDH7A1
317	Parkinson's signalling	0.236048	0.337287	0.105	1/19 (5%)	10/19 (53%)	1/19 (5%)	7/19 (37%)	UCHL1,SEPT5,MAPK14,CASP9,CASP3,MAPK1,PARK7,MAPK8,MAPK13,PARK2,MAPK12,MAPK11
318	Cell Cycle: G2/M DNA Damage Checkpoint Regulation	0.248886	0.353183	0.0816	3/49 (6%)	36/49 (73%)	1/49 (2%)	9/49 (18%)	PTPMT1,CUL1,CCNB2,SKP1,PRKCZ,EP300,CHEK1,CDC25B,YWHAQ,TOP2B,KAT2B,GADD45A,TOP2A,BRCA1,CHEK2,ATM,TP53,PRKDC,CDC25C,YWHAG,YWHAE,CKS2,YWHAB,WEE1,CDK7,CCNB3,YWHAZ,PLK1,MDM2,CDK1,SKP2,CCNB1,MDM4,CDKN1A,CKS1B,PKMYT1,BTRC,ATR,RPS6KA1,SFN
319	Pyrimidine Ribonucleotides De Novo Biosynthesis	0.250035	0.353183	0.0556	1/54 (2%)	17/54 (31%)	2/54 (4%)	34/54 (63%)	NME1,NME4,ENTPD1,CMPK2,AK8,CTPS2,UMPS,NME7,CTPS1,NME6,NUDT5,NME3,AK1,ENTPD6,CMPK1,AK4,CAD,AK7,CANT1,ENTPD7
320	Integrin signalling	0.251189	0.353183	0.0673	2/208 (1%)	146/208 (70%)	12/208 (6%)	48/208 (23%)	RAP2B,RAC2,RAF1,RAPGEF1,PIK3R1,ARPC5,SOS2,HRAS,NCK1,NCK2,ITGAE,TSPAN3,PAK1,ITGA3,ITGA9,ARF4,PIK3CG,CAV1,ITGB4,ITGB5,ITGA4,ATM,CAPN5,ITGAD,RND2,PIK3C2B,ACTR2,AKT2,RRAS,CRKL,RALB,ITGA6,TSPAN2,ITGA5,TNK2,RAP1A,ARHGAP5,MYL9,DOCK1,MYL12A,ARPC1A,PLCG2,CAPN1,ZYX,ITGA1,PIK3CD,CAPN7,ITGB6,TSPAN6,RAP1B,RAP2A,FYN,PIK3CA,ITGA2B,RALA,ARPC1B,ARHGEF7,RHOT2,ILK,MYLK3,CRK,ITGB8,CDC42,ITGB7,ARF6,ACTR3,AKT1,PIK3C3,…
321	Human Embryonic Stem Cell Pluripotency	0.25527	0.353183	0.0617	6/162 (4%)	47/162 (29%)	4/162 (2%)	105/162 (65%)	TGFBR1,AXIN1,PIK3R1,PDPK1,GSK3A,PIK3R4,TCF7,TGFBR2,TGFB1,PIK3CG,MRAS,GSK3B,SMAD1,ATM,PIK3C2B,SMAD2,AKT2,TCF3,APC,PDGFB,INHBA,S1PR3,PIK3R3,PIK3CD,FGFRL1,PDGFD,PIK3CA,TCF4,PDGFA,FGF2,PIK3R5,BMPR2,SMAD5,PDGFC,AKT1,BMPR1A,PIK3C3,TGFB2,SPHK1,SMAD4,AKT3,CTNNB1,BMP1,GNAS,S1PR2,PIK3C2A,DVL1,SMAD7,ACVR1,SMAD6,FZD4,FOXO1,S1PR1,PIK3CB,TCF7L2,WNT5A,FZD7
322	Bladder Cancer signalling	0.255859	0.353183	0.0722	1/97 (1%)	34/97 (35%)	6/97 (6%)	56/97 (58%)	RAF1,MAPK1,FGF2,MMP14,SUV39H1,ABL1,VEGFB,HRAS,CCND1,PDGFC,VEGFA,MYC,RB1,MMP25,FGF18,MAP2K2,THBS1,MAPK3,MRAS,MAP2K1,MMP1,RASSF1,EGFR,MMP19,TP53,IL8,DAPK1,NRAS,TFDP1,RRAS,VEGFC,MDM2,RPS6KA5,SIN3A,FGF1,MMP27,CDH1,RRAS2,CDKN1A,E2F1,MMP9
323	G Beta Gamma signalling	0.255859	0.353183	0.0579	1/121 (1%)	62/121 (51%)	6/121 (5%)	52/121 (43%)	PRKACB,RAF1,MAPK1,SOS2,GNB2L1,GNB5,HRAS,PDPK1,GNB1,GNB4,PAK1,GNAT1,GNA15,PIK3CG,MAPK3,CAV1,MRAS,GNA13,PRKD3,GNG12,PRKD1,DNM2,AKT2,PRKCQ,RRAS,GNG2,HBEGF,GNG10,PRKCD,PLCG2,ARHGEF6,PRKACA,GNB2,PRKCH,GNAL,GNA11,CDC42,PRKCZ,GNG7,PRKAG1,SHC1,AKT1,SOS1,PRKAR1B,AKT3,PRKCE,CAV2,GNB1L,PRKCA,EGFR,SRC,NRAS,GNAS,GRB2,GNA12,PRKAR2A,GNAI1,GNAQ,PLCG1,BTK,GNAI2,GNAI3,RRAS2,PRKAR2B,PRKCI,PRKAG2,GNG5,PRKAR1A,PRKCB
324	Caveolar-mediated Endocytosis signalling	0.256448	0.353183	0.0706	3/85 (4%)	49/85 (58%)	3/85 (4%)	30/85 (35%)	ARCN1,RAB5C,ITSN1,COPB2,DYRK3,ITGAE,ITGA3,ITGA9,ITGAV,CAV1,ITGB4,ACTA1,ITGB5,DNM2,MAP3K2,ITGA4,ITGAD,ITGA6,ITGA5,FLOT1,COPG2,COPB1,FLOT2,ITGAM,ZBTB12,ITGA1,INSR,ITGB6,B2M,FYN,COPZ1,FLNB,ITGA2B,COPA,ABL1,COPE,RAB5B,ITGB8,ITGB7,CD55,FLNA,PTPN1,EGFR,PRKCA,ITGB1,SRC,RAB5A,ACTB,ITGA2,CD48,ITGAL,ACTG1,COPG1,ITGB2,PTRF
325	Tetrahydrofolate Salvage from 5,10-methenyltetrahydrofolate	0.257632	0.353183	0.1	1/10 (10%)	4/10 (40%)	0/10 (0%)	5/10 (50%)	MTHFD1L,MTHFD2,MTHFD1,MTHFD2L,GART
326	CMP-N-acetylneuraminate Biosynthesis I (Eukaryotes)	0.257632	0.353183	0.0556	1/18 (6%)	4/18 (22%)	0/18 (0%)	13/18 (72%)	GNE,NAGK,CMAS,NANP,NANS
327	Glycerol Degradation I	0.257632	0.353183	0.0833	0/12 (0%)	2/12 (17%)	1/12 (8%)	9/12 (75%)	GK5,GPD1,GPD2
328	Citrulline-Nitric Oxide Cycle	0.257632	0.353183	0.0625	0/16 (0%)	2/16 (13%)	1/16 (6%)	13/16 (81%)	ASS1,NOS2,ASL
329	N-acetylglucosamine Degradation II	0.257632	0.353183	0.0769	1/13 (8%)	3/13 (23%)	0/13 (0%)	9/13 (69%)	GNPDA1,NAGK,AMDHD2,GNPDA2
330	Phenylalanine Degradation I (Aerobic)	0.257632	0.353183	0.0833	1/12 (8%)	1/12 (8%)	0/12 (0%)	10/12 (83%)	PCBD1,QDPR
331	Phosphatidylglycerol Biosynthesis II (Non-plastidic)	0.258226	0.353183	0.0606	0/33 (0%)	13/33 (39%)	2/33 (6%)	18/33 (55%)	ABHD5,LCLAT1,LPCAT4,PTPMT1,AGPAT1,PGS1,CDS2,AGPAT4,GPAM,AGPAT5,CDS1,AGPAT2,AGPAT9,AGPAT3,AGPAT6
332	Role of Oct4 in Mammalian Embryonic Stem Cell Pluripotency	0.261818	0.357273	0.0769	2/52 (4%)	22/52 (42%)	2/52 (4%)	26/52 (50%)	KDM5B,NR2F2,PHC3,SH3GLB1,FAM208A,RB1,AQR,CASP6,PHB,RARA,JARID2,NR2F6,RXRB,BRCA1,TP53,SPP1,PCGF6,PPP1R8,PHC1,TDRD7,MEF2A,WWP2,PARP1,CCNF,FBXO15,ASH2L
333	D-myo-inositol (1,4,5)-trisphosphate Degradation	0.279898	0.379315	0.087	2/23 (9%)	13/23 (57%)	0/23 (0%)	8/23 (35%)	IMPA1,IMPAD1,INPP5E,SEC16A,INPPL1,INPP5A,OCRL,INPP5D,SYNJ2,SYNJ1,INPP5B,BPNT1,IMPA2,INPP5K,PMPCA
334	Ethanol Degradation IV	0.279898	0.379315	0.069	1/29 (3%)	10/29 (34%)	1/29 (3%)	17/29 (59%)	ALDH4A1,ALDH2,ACSL3,ACSS3,ALDH1A1,ALDH3A2,CAT,ACSS2,ACSS1,ALDH9A1,ACSL1,ALDH7A1
335	B Cell Development	0.281838	0.381066	0.0833	0/36 (0%)	7/36 (19%)	3/36 (8%)	26/36 (72%)	IL7R,PTPRC,HLA-DMA,HLA-DOA,SPN,CD80,CD40,HLA-DRA,CD86,IL7
336	Wnt/β-catenin signalling	0.287078	0.387258	0.0686	5/175 (3%)	75/175 (43%)	7/175 (4%)	88/175 (50%)	TGFBR1,CSNK1G1,PPP2CA,AXIN1,PPP2R5B,PPP2R3B,TLE1,GSK3A,BCL9,SOX13,RARG,CCND1,TCF7,TGFBR2,MYC,TGFB1,RARA,PPM1L,RUVBL2,MAP4K1,KREMEN2,GSK3B,TAB1,TP53,SOX4,SFRP4,AKT2,APPL2,CSNK1G2,CREBBP,CSNK1D,TCF3,ACVR1B,APC,PPP2CB,PPP2R1A,CDH1,PPP2R3A,PPP2R4,TLE3,DVL2,TCF4,PPP2R2A,MARK2,LRP6,ILK,BMPR2,KREMEN1,ACVR2B,EP300,CSNK1E,APPL1,JUN,AKT1,NLK,CDH3,MAP3K7,TGFB2,AKT3,PPP2R5C,PPP2R2C,CTNNB1,SRC,UBB,PPARD,PPP2R…
337	Synaptic Long Term Depression	0.299916	0.39355	0.0617	3/162 (2%)	61/162 (38%)	7/162 (4%)	91/162 (56%)	RAF1,PLCB2,MAPK1,PPP2CA,PPP2R5B,PLA2R1,PPP2R3B,HRAS,PLA2G7,LCAT,GNA15,GNAT1,MAP2K2,MAPK3,PPM1L,MRAS,PLA2G4F,GNA13,PLCL1,PRKD3,PRKD1,PLA2G12A,PRKCQ,RRAS,ITPR2,ITPR1,PLCL2,PPP2CB,PLA2G6,PPP2R1A,PPP2R3A,PPP2R4,PLCG2,PRKCD,ITPR3,PLCB3,PRKCH,NPR2,GNAL,PPP2R2A,PDIA3,GNA11,PRDX6,PRKCZ,PLCD1,IGF1,IGF1R,PRKCE,PPP2R5C,PPP2R2C,RYR1,NOS2,MAP2K1,PRKCA,PNPLA8,NRAS,GNAS,GNA12,PPP2R5D,GNAI1,GNAQ,PLCG1,GNAI2,PLA2…
338	Urea Cycle	0.300608	0.39355	0.05	0/20 (0%)	2/20 (10%)	1/20 (5%)	17/20 (85%)	ASS1,ARG2,ASL
339	Chondroitin and Dermatan Biosynthesis	0.300608	0.39355	0.0769	1/13 (8%)	5/13 (38%)	0/13 (0%)	7/13 (54%)	CSGALNACT2,CHSY3,CHSY1,CHPF,CSGALNACT1,CHPF2
340	Ceramide Biosynthesis	0.300608	0.39355	0.0625	0/16 (0%)	4/16 (25%)	1/16 (6%)	11/16 (69%)	SPTLC1,SPTLC2,SPTLC3,SPTSSA,KDSR
341	Tetrapyrrole Biosynthesis II	0.300608	0.39355	0.0714	0/14 (0%)	3/14 (21%)	1/14 (7%)	10/14 (71%)	UROS,ALAD,ALAS1,HMBS
342	Arginine Degradation VI (Arginase 2 Pathway)	0.300608	0.39355	0.0625	0/16 (0%)	4/16 (25%)	1/16 (6%)	11/16 (69%)	PYCRL,OAT,ARG2,PYCR2,PYCR1
343	Thioredoxin Pathway	0.300608	0.39355	0.125	0/8 (0%)	4/8 (50%)	1/8 (13%)	3/8 (38%)	TXN,NXN,TXNRD2,TXNRD1,TXNRD3
344	Superoxide Radicals Degradation	0.300608	0.39355	0.125	0/8 (0%)	2/8 (25%)	1/8 (13%)	5/8 (63%)	SOD2,CAT,NQO1
345	UDP-N-acetyl-D-glucosamine Biosynthesis II	0.300608	0.39355	0.0588	0/17 (0%)	4/17 (24%)	1/17 (6%)	12/17 (71%)	GNPNAT1,GFPT1,PGM3,UAP1,GFPT2
346	Granzyme A signalling	0.301995	0.39355	0.1	2/20 (10%)	9/20 (45%)	0/20 (0%)	9/20 (45%)	H1F0,GZMA,HIST1H1C,PRF1,NME1,H1FX,CREBBP,HIST1H1D,APEX1,HMGB2,EP300
347	Superpathway of Geranylgeranyldiphosphate Biosynthesis I (via Mevalonate)	0.301995	0.39355	0.0541	0/37 (0%)	12/37 (32%)	2/37 (5%)	23/37 (62%)	FDPS,MVD,HADHB,ACAT2,PMVK,IDI1,COX10,MVK,ACAT1,HMGCR,FNTB,HMGCS1,HADHA,GGPS1
348	G Protein signalling Mediated by Tubby	0.314051	0.409261	0.0682	1/44 (2%)	19/44 (43%)	2/44 (5%)	22/44 (50%)	PLCB2,GNAS,GNG2,GNB2L1,GNAQ,ABL1,GNB5,PLCG1,JAK2,GNG7,GNG10,GNB1,GNB4,LCK,PLCG2,GNB2,MRAS,PLCB3,GNG5,INSR,GNB1L,GNG12
349	Adenine and Adenosine Salvage III	0.341193	0.44157	0.0588	1/17 (6%)	4/17 (24%)	0/17 (0%)	12/17 (71%)	CECR1,ADAL,PNP,ADA,HPRT1
350	Folate Polyglutamylation	0.341193	0.44157	0.05	1/20 (5%)	4/20 (20%)	0/20 (0%)	15/20 (75%)	MTHFD1L,SHMT1,FPGS,MTHFD1,SHMT2
351	Tryptophan Degradation III (Eukaryotic)	0.345144	0.445656	0.0417	1/48 (2%)	14/48 (29%)	1/48 (2%)	32/48 (67%)	AFMID,HSD17B10,L3HYPDH,KMO,ACAT2,HAAO,GCDH,HSD17B8,HADHB,ACAT1,IDO1,EHHADH,HSD17B4,HADHA,HADH,KYNU
352	PXR/RXR Activation	0.345939	0.445656	0.0543	2/92 (2%)	25/92 (27%)	3/92 (3%)	62/92 (67%)	PRKACB,PPARA,RELA,SCD,ALAS1,CES2,IL6,NR3C1,PRKAG1,ALDH1A1,AKT1,PCK2,ALDH3A2,FOXO3,PRKAR1B,AKT3,AKT2,CPT1A,PRKAR2A,SULT2A1,PAPSS2,PRKAR2B,FOXO1,PRKACA,PRKAG2,INSR,ABCC3,RXRA,TNF,PRKAR1A
353	Calcium signalling	0.34914	0.447713	0.0553	6/217 (3%)	79/217 (36%)	6/217 (3%)	126/217 (58%)	RAP2B,PRKACB,MYH10,CAMK1,MYL6,MAPK1,CAMK1D,NFATC3,ATP2B1,CHRNB1,HDAC10,TPM1,ATP2A2,SLC8B1,CABIN1,HDAC6,CAMK2D,GRIN2C,HDAC11,MAPK3,PPP3R1,HDAC7,CASQ1,ATF4,TPM4,ACTA1,HDAC4,HDAC8,HDAC2,ITPR2,MYH14,CREBBP,CREB3,ATP2A3,TPM3,ITPR1,TRPC6,PPP3CC,CREB3L4,RAP1A,ATF2,HDAC5,MYL9,MICU1,HDAC3,ITPR3,PRKACA,RCAN3,SLC8A1,CAMK2G,RAP1B,RAP2A,TNNI2,MYH11,PRKAG1,NFATC1,GRINA,EP300,NFAT5,CREB1,CAMK1G,PRKAR1B,RYR1,ASP…
354	tRNA Charging	0.378443	0.480839	0.037	3/81 (4%)	32/81 (40%)	0/81 (0%)	46/81 (57%)	CARS,GARS,HARS,DARS2,QARS,NARS2,FARSB,LARS,PARS2,TARS2,FARS2,KARS,DARS,EARS2,SARS,VARS,IARS,IARS2,RARS2,MARS2,CARS2,LARS2,HARS2,TARS,MARS,FARSA,EPRS,WARS2,WARS,YARS2,RARS,YARS,VARS2,AARS2,AARS
355	Purine Ribonucleosides Degradation to Ribose-1-phosphate	0.379315	0.480839	0.05	1/20 (5%)	4/20 (20%)	0/20 (0%)	15/20 (75%)	CECR1,ADAL,PNP,ADA,PGM2
356	Glycoaminoglycan-protein Linkage Region Biosynthesis	0.379315	0.480839	0.0625	1/16 (6%)	3/16 (19%)	0/16 (0%)	12/16 (75%)	B4GALT7,XYLT2,XYLT1,B3GAT3
357	Sphingomyelin Metabolism	0.379315	0.480839	0.0625	0/16 (0%)	5/16 (31%)	1/16 (6%)	10/16 (63%)	SMPD4,SGMS2,SMPD1,SMPD3,SMPD2,SGMS1
358	Sperm Motility	0.383707	0.485289	0.0556	3/144 (2%)	47/144 (33%)	5/144 (3%)	89/144 (62%)	PRKACB,PLCB2,MAP3K11,TWF1,PLA2R1,PLA2G7,PTK2,LCAT,MRAS,PLA2G4F,PLCL1,PRKD3,PRKD1,PLA2G12A,PDE2A,PRKCQ,ITPR2,ITPR1,PDE4B,PLCL2,CNGA3,PLA2G6,PLCG2,PRKCD,PDE1B,ITPR3,PRKACA,PLCB3,PRKCH,PTK2B,PDIA3,PDE4A,PRDX6,PRKCZ,PRKAG1,PLCD1,PRKAR1B,PRKCE,CATSPER2,PRKCA,PNPLA8,GNAS,SLC12A2,PRKAR2A,PLCG1,PDE4D,FRK,PLA2G4A,CALM1 (includes others),PRKAR2B,PRKCI,PRKAG2,MST1R,PRKCB,PRKAR1A
359	Chondroitin Sulfate Biosynthesis	0.394457	0.497737	0.0556	2/72 (3%)	20/72 (28%)	2/72 (3%)	48/72 (67%)	CHSY3,CHST7,XYLT1,CHSY1,CHST12,CSGALNACT1,CHST15,SULT2A1,CHST2,HS6ST1,B4GALT7,XYLT2,CSGALNACT2,UST,SULT1A1,CHST3,CHPF,CHST11,CHST10,NDST2,B3GAT3,NDST1,SULT1B1,CHPF2
360	cAMP-mediated signalling	0.396278	0.498884	0.0619	4/226 (2%)	86/226 (38%)	10/226 (4%)	126/226 (56%)	RAF1,CAMK1,LTB4R,HTR1E,RGS10,HTR7,ATF4,TDP2,ADORA2B,PKIA,APEX1,GRK4,PDE2A,CREB3,CREBBP,STAT3,RAP1A,CNGA3,ATF2,PDE8A,S1PR3,AKAP13,PKIB,PDE1B,CREM,PRKACA,DUSP4,RPS6KA1,PTGER2,GNAL,CAMK2G,PKIG,PDE6D,AKAP8,PDE7A,DUSP6,AKAP7,EP300,AKAP11,MPPE1,PDE3B,CREB1,CAMK1G,PPP3CA,AKAP5,RGS2,PTGIR,GNAI3,CALM1 (includes others),S1PR1,P2RY12,ADORA2A,AKAP1,PRKACB,CAMK1D,ADRBK1,MAPK1,PDE12,CAMK2D,PDE7B,MAP2K2,PPP3R1,…
361	Tumoricidal Function of Hepatic Natural Killer Cells	0.408319	0.510505	0.0741	0/27 (0%)	18/27 (67%)	2/27 (7%)	7/27 (26%)	M6PR,ENDOG,ICAM1,CASP3,APAF1,BAX,ITGAL,DFFA,FAS,FADD,CASP6,PRF1,CASP9,SRGN,DFFB,BID,CASP8,CASP7,FASLG,AIFM1
362	Pyrimidine Deoxyribonucleotides De Novo Biosynthesis I	0.408319	0.510505	0.0455	1/44 (2%)	15/44 (34%)	1/44 (2%)	27/44 (61%)	TYMS,NME1,DUT,NME4,CMPK2,AK8,RRM2B,RRM2,DTYMK,NME7,NME6,RRM1,NME3,AK1,CMPK1,AK4,AK7
363	Neuroprotective Role of THOP1 in Alzheimer's Disease	0.410204	0.511682	0.0545	1/55 (2%)	16/55 (29%)	2/55 (4%)	36/55 (65%)	PRKACB,IFNG,YWHAE,PRKAR2A,THOP1,IDE,PRKAG1,APP,PRKAR2B,NFYA,ECE2,MAPT,CREB1,PRKAR1B,PRKACA,PRKAG2,ECE1,MMP9,PRKAR1A
364	Factors Promoting Cardiogenesis in Vertebrates	0.41115	0.511682	0.0606	3/99 (3%)	40/99 (40%)	3/99 (3%)	53/99 (54%)	TCF4,TGFBR1,AXIN1,LRP6,BMPR2,ACVR2B,SMAD5,TCF7,PRKCZ,TGFBR2,BMPR1A,TGFB1,MAP3K7,TGFB2,PRKCE,SMAD4,GSK3B,CTNNB1,SMAD1,PRKD3,PRKD1,PRKCA,BMP1,SMAD2,CCNE2,PRKCQ,DVL1,CDC6,ACVR1,TCF3,APC,ACVR1B,ATF2,CCNE1,MAPK14,PRKCI,FZD4,PRKCD,MEF2C,PRKCH,ACVR2A,LRP1,TCF7L2,CDK2,FZD7,PRKCB
365	Prostanoid Biosynthesis	0.414954	0.514044	0.0667	0/15 (0%)	3/15 (20%)	1/15 (7%)	11/15 (73%)	PTGES2,PTGS2,TBXAS1,PTGES3
366	Salvage Pathways of Pyrimidine Deoxyribonucleotides	0.414954	0.514044	0.0476	0/21 (0%)	2/21 (10%)	1/21 (5%)	18/21 (86%)	TK2,CDA,TK1
367	Dermatan Sulfate Biosynthesis	0.421697	0.5188	0.0548	2/73 (3%)	22/73 (30%)	2/73 (3%)	47/73 (64%)	CHST7,CHSY1,CHST15,DSE,CHST2,HS6ST1,B4GALT7,CSGALNACT2,UST,CHPF,CHST3,CHST11,CHST10,CHPF2,CHSY3,XYLT1,CSGALNACT1,CHST12,SULT2A1,XYLT2,SULT1A1,NDST2,B3GAT3,NDST1,CHST14,SULT1B1
368	Regulation of Cellular Mechanics by Calpain Protease	0.421697	0.5188	0.0548	1/73 (1%)	37/73 (51%)	3/73 (4%)	32/73 (44%)	CAPN11,MAPK1,HRAS,TLN1,CCND1,PTK2,CCNA2,RB1,ITGA3,EZR,MAPK3,MRAS,VCL,CAST,CAPN10,ACTN1,ITGA4,EGFR,ITGB1,CAPN5,SRC,PXN,NRAS,GRB2,RRAS,ITGA2,CDK6,ITGA5,CDK1,CNGA3,CCNE1,TLN2,RRAS2,CAPNS1,CAPN1,CAPN2,CAPN7,CDKN1B,ACTN4,CDK2,CAPN3
369	Heme Biosynthesis II	0.448745	0.548277	0.0417	0/24 (0%)	7/24 (29%)	1/24 (4%)	16/24 (67%)	UROD,PPOX,UROS,FECH,ALAD,ALAS1,CPOX,HMBS
370	Ketolysis	0.448745	0.548277	0.0526	0/19 (0%)	5/19 (26%)	1/19 (5%)	13/19 (68%)	BDH2,HADHB,ACAT2,ACAT1,HADHA,OXCT2
371	UDP-N-acetyl-D-galactosamine Biosynthesis II	0.448745	0.548277	0.04	0/25 (0%)	6/25 (24%)	1/25 (4%)	18/25 (72%)	GNPNAT1,GNPDA1,GPI,PGM3,GALE,GNPDA2,UAP1
372	Fcγ Receptor-mediated Phagocytosis in Macrophages and Monocytes	0.452898	0.550808	0.0566	1/106 (1%)	74/106 (70%)	5/106 (5%)	26/106 (25%)	RAC2,GAB2,PLD2,MAPK1,PIK3R1,ARPC5,TLN1,NCK1,PTEN,NCK2,PAK1,RAB11B,PIK3CG,EZR,MAPK3,VAMP3,PRKD3,FGR,ACTA1,PRKD1,RPS6KB1,ACTR2,AKT2,PLD3,PRKCQ,RAC1,FYB,RAC3,PLD1,PIK3R3,DOCK1,PLA2G6,NCF1,PIP5K1A,CBL,ARPC1A,TLN2,PRKCD,SYK,RAB11A,PRKCH,VAV1,LCP2,FYN,NAPEPLD,PTK2B,ARPC1B,CRK,CDC42,PRKCZ,HMOX1,YES1,ARF6,AKT1,ACTR3,RPS6KB2,HCK,AKT3,PRKCE,ARPC3,FCGR3A,VASP,PRKCA,VAV2,SRC,PXN,ARPC5L,ACTB,PLCG1,ACTG1,INPP5…
373	Actin Cytoskeleton signalling	0.468813	0.570164	0.0537	4/242 (2%)	133/242 (55%)	9/242 (4%)	96/242 (40%)	RAC2,RAF1,MYH10,F2R,MYL6,PIK3R1,ARPC5,SOS2,HRAS,ARHGEF1,SLC9A1,PAK1,ITGA3,EZR,PIK3CG,BAIAP2,GNA13,TMSB10/TMSB4X,SSH2,TMSB4Y,GNG12,ATM,MATK,IQGAP3,ITGA4,PIK3C2B,ACTR2,CFL1,RRAS,CRKL,ITGA5,FGD1,MYL9,DOCK1,MYL12A,TIAM2,ARPC1A,PIP5K1C,ARHGEF6,ARHGAP35,VAV1,PIK3CD,WASF2,PDGFD,PIP4K2A,PIP4K2C,PIK3CA,FGD3,FN1,ARPC1B,FGF2,ARHGEF7,MYLK3,TRIO,CRK,MYH11,CDC42,IQGAP2,ACTR3,PIK3C3,SOS1,ARPC3,PFN2,VCL,ITGB1,PA…
374	Epithelial Adherens Junction signalling	0.472063	0.571479	0.0584	3/154 (2%)	93/154 (60%)	6/154 (4%)	52/154 (34%)	RAPGEF1,MYH10,TGFBR1,MYL6,ARPC5,HRAS,MLLT4,CLIP1,KEAP1,BAIAP2,ACTR2,AKT2,RRAS,SNAI1,TUBB2A,TCF3,RAP1A,MET,MYL9,CDH1,ARPC1A,ZYX,NOTCH1,RAP1B,TCF4,ARPC1B,CTNNA1,BMPR2,CRK,ACVR2B,MYH11,CDC42,TUBB2B,NOTCH2,YES1,ACTR3,AKT1,SORBS1,ARPC3,TUBB4A,PVRL1,VCL,CTNNB1,EGFR,TUBB1,TUBB4B,ACTB,MAGI1,TUBA1A,WAS,FER,MYH9,ACVR2A,ARPC4,TCF7L2,CTNND1,TUBB,TCF7,PTEN,TGFBR2,MRAS,TUBA1C,JUP,ACTA1,DLL1,TUBB3,NOTCH3,MYH14,…
375	Ketogenesis	0.480839	0.579429	0.0476	0/21 (0%)	6/21 (29%)	1/21 (5%)	14/21 (67%)	BDH2,HADHB,ACAT2,ACAT1,HMGCL,HMGCS1,HADHA
376	Mineralocorticoid Biosynthesis	0.480839	0.579429	0.0455	0/22 (0%)	1/22 (5%)	1/22 (5%)	20/22 (91%)	EBP,HSD3B7
377	Calcium-induced T Lymphocyte Apoptosis	0.486407	0.583445	0.0563	2/71 (3%)	37/71 (52%)	2/71 (3%)	30/71 (42%)	CD247,HLA-DOA,CD3E,CD4,ATP2A2,PRKCZ,EP300,CABIN1,LCK,PPP3R1,HLA-DRA,PRKCE,PRKD3,PRKD1,PPP3CA,PRKCA,ORAI1,HLA-DMA,PRKCQ,HDAC2,ITPR2,CHP1,HDAC1,PLCG1,ATP2A3,PPP3CC,ITPR1,CD3D,CD3G,CALM1 (includes others),PRKCI,PRKCD,MEF2D,ZAP70,ITPR3,NR4A1,FCER1G,NFATC2,CAPN2,PRKCH,PRKCB
378	Cell Cycle Control of Chromosomal Replication	0.487528	0.58479	0.0588	2/34 (6%)	22/34 (65%)	0/34 (0%)	10/34 (29%)	MCM5,ORC2,MCM6,CDC45,CDT1,CDK7,CDC6,ORC6,CDC7,CDK6,RPA1,RPA2,MCM3,RPA3,MCM2,CDK5,ORC3,ORC5,ORC4,DBF4,CHEK2,CDK2,MCM7,ORC1
379	eNOS signalling	0.489779	0.586138	0.0516	4/155 (3%)	60/155 (39%)	4/155 (3%)	87/155 (56%)	PRKACB,HSPA14,PRKAB2,PRKAB1,HSPA1A/HSPA1B,PIK3R1,CHRNB1,PDPK1,PIK3R4,VEGFA,HSPA4,NOSIP,CASP9,LPAR2,PIK3CG,CAV1,PRKAA1,DNM2,ATM,PIK3C2B,AKT2,CASP3,ITPR2,HSPA9,VEGFC,ITPR1,CNGA3,PIK3R3,ADCY9,AQP9,PLCG2,ITPR3,PRKACA,HSP90AA1,PIK3CD,PIK3CA,HSPA6,PIK3R5,SLC7A1,VEGFB,PDGFC,HSPA1L,PRKAG1,CCNA2,HSP90B1,AKT1,HSP90AB1,STUB1,PIK3C3,PRKAR1B,AKT3,CASP8,GNAS,PIK3C2A,FLT1,PRKAR2A,GNAQ,PLCG1,LPAR3,CALM1 (include…
380	Cyclins and Cell Cycle Regulation	0.49545	0.591562	0.0521	4/96 (4%)	63/96 (66%)	1/96 (1%)	28/96 (29%)	RAF1,PPP2CA,SUV39H1,PPP2R5B,PPP2R3B,HDAC10,CCNB2,CDKN2C,SKP1,CCND1,HDAC6,E2F6,RB1,CCND3,TGFB1,HDAC11,PPM1L,HDAC7,GSK3B,E2F2,CDC25A,ATM,TP53,CCNE2,E2F4,HDAC4,HDAC8,TFDP1,HDAC2,CDK7,WEE1,CCNB3,CDK6,CCNB1,SKP2,HDAC5,PPP2CB,PPP2R1A,HDAC3,CCND2,PPP2R3A,PPP2R4,E2F1,CDK2,PPP2R2A,CUL1,ABL1,E2F3,CDKN2B,CCNA2,E2F5,TGFB2,PPP2R5C,PPP2R2C,HDAC9,CCNH,PPP2R5D,HDAC1,CDK1,SIN3A,CDKN2D,CCNE1,CDKN1A,ATR,BTRC,CDKN1B…
381	Eicosanoid signalling	0.498884	0.592925	0.0465	1/86 (1%)	17/86 (20%)	3/86 (3%)	65/86 (76%)	PNPLA8,LTA4H,PTGIR,PLA2R1,TBXA2R,ALOX5AP,PLA2G7,PRDX6,PLA2G6,PLA2G4A,LTB4R,PTGES2,LCAT,PLA2G4F,PTGER2,PTGS2,ALOX5,TBXAS1,CYSLTR2,PTGER4,PLA2G12A
382	Chondroitin Sulfate Biosynthesis (Late Stages)	0.502343	0.595662	0.0545	1/55 (2%)	16/55 (29%)	2/55 (4%)	36/55 (65%)	CHSY3,CHST7,CHSY1,CHST12,CSGALNACT1,CHST15,SULT2A1,CHST2,HS6ST1,CSGALNACT2,UST,SULT1A1,CHPF,CHST3,CHST11,CHST10,NDST2,NDST1,SULT1B1
383	Cleavage and Polyadenylation of Pre-mRNA	0.510505	0.601174	0.0769	0/13 (0%)	10/13 (77%)	1/13 (8%)	2/13 (15%)	CPSF2,PAPOLA,CPSF6,CSTF1,NUDT21,PABPN1,CPSF1,CSTF2,CPSF3,CSTF3,CPSF4
384	Purine Nucleotides De Novo Biosynthesis II	0.510505	0.601174	0.0238	1/42 (2%)	10/42 (24%)	0/42 (0%)	31/42 (74%)	ADSS,ADSL,ADSSL1,GMPS,IMPDH2,IMPDH1,PAICS,PFAS,PPAT,ATIC,GART
385	Glucocorticoid Biosynthesis	0.510505	0.601174	0.0455	0/22 (0%)	1/22 (5%)	1/22 (5%)	20/22 (91%)	EBP,HSD3B7
386	Autoimmune Thyroid Disease signalling	0.516416	0.606736	0.0484	0/62 (0%)	12/62 (19%)	3/62 (5%)	47/62 (76%)	HLA-DMA,CD40LG,HLA-DOA,IL10,CGA,FAS,PRF1,CD80,CD40,HLA-DRA,FCER1G,CD86,IGHG2,FASLG,TG
387	Superpathway of Cholesterol Biosynthesis	0.524807	0.61235	0.023	0/87 (0%)	22/87 (25%)	2/87 (2%)	63/87 (72%)	MVD,SQLE,NSDHL,PMVK,ACAT2,IDI1,MVK,HSD17B7,MSMO1,SC5D,GGPS1,LBR,FDPS,HADHB,FDFT1,EBP,DHCR7,DHCR24,ACAT1,LSS,HMGCR,HMGCS1,HADHA,CYP51A1
388	Sonic Hedgehog signalling	0.524807	0.61235	0.0571	2/35 (6%)	15/35 (43%)	0/35 (0%)	18/35 (51%)	PRKACB,DYRK1B,STK36,ADRBK1,PRKAR2A,CDK1,PRKAG1,CCNB1,ARRB2,PRKAR2B,SUFU,PRKAR1B,PRKACA,PRKAG2,GSK3B,PRKAR1A,DYRK1A
389	Nitric Oxide signalling in the Cardiovascular System	0.533335	0.620869	0.048	2/125 (2%)	54/125 (43%)	4/125 (3%)	65/125 (52%)	PRKACB,MAPK1,PIK3R1,ARG2,PIK3R4,ATP2A2,VEGFA,MAP2K2,PIK3CG,MAPK3,CAV1,PRKAA1,PRKD3,PRKD1,ATM,PIK3C2B,AKT2,PDE2A,PRKCQ,ITPR2,ATP2A3,VEGFC,ITPR1,CACNA1A,PIK3R3,PRKCD,PDE1B,ITPR3,PRKACA,HSP90AA1,PIK3CD,PRKCH,PIK3CA,PIK3R5,VEGFB,SLC7A1,PDGFC,PRKCZ,PRKAG1,HSP90B1,AKT1,HSP90AB1,PDE3B,PIK3C3,PRKAR1B,AKT3,PRKCE,MAP2K1,PRKCA,PIK3C2A,FLT1,PRKAR2A,CALM1 (includes others),PRKAR2B,PRKCI,PRKAG2,PDE5A,PIK3CB,PR…
390	Assembly of RNA Polymerase III Complex	0.539511	0.625173	0.0625	0/16 (0%)	12/16 (75%)	1/16 (6%)	3/16 (19%)	GTF3C1,GTF3C4,GTF3C2,GTF3C5,GTF3C3,SF3A2,TBP,SF3A1,GTF3A,BRF2,BDP1,BRF1,POLR3D
391	Oleate Biosynthesis II (Animals)	0.539511	0.625173	0.0526	1/19 (5%)	6/19 (32%)	0/19 (0%)	12/19 (63%)	SCD,UFSP2,UFSP1,FADS6,CYB5A,ALDH6A1,FADS1
392	DNA Double-Strand Break Repair by Homologous Recombination	0.566239	0.65013	0.0556	1/18 (6%)	13/18 (72%)	0/18 (0%)	4/18 (22%)	LIG1,POLA1,ATRX,ABL1,MRE11A,RPA1,RAD50,NBN,RAD51,GEN1,RAD52,BRCA2,BRCA1,ATM
393	DNA Double-Strand Break Repair by Non-Homologous End Joining	0.566239	0.65013	0.05	0/20 (0%)	13/20 (65%)	1/20 (5%)	6/20 (30%)	PRKDC,LIG4,MRE11A,XRCC4,RAD50,PARP1,XRCC1,NBN,WRN,DCLRE1C,XRCC6,XRCC5,ATM,LIG3
394	Colanic Acid Building Blocks Biosynthesis	0.566239	0.65013	0.0278	0/36 (0%)	13/36 (36%)	1/36 (3%)	22/36 (61%)	GMPPB,TSTA3,PMM1,GMPPA,GMDS,GPI,UGDH,GALK2,UGP2,GALT,GALE,GALK1,MPI,PMM2
395	Ethanol Degradation II	0.576766	0.659174	0.0465	1/43 (2%)	17/43 (40%)	1/43 (2%)	24/43 (56%)	HSD17B10,ALDH4A1,ACSL3,RDH14,ACSS1,ALDH9A1,ADH5,ALDH2,AKR1A1,ACSS3,ALDH1A1,DHRS9,ALDH3A2,ACSS2,PECR,ADHFE1,ACSL1,DHRS4,ALDH7A1
396	Serotonin Receptor signalling	0.576766	0.659174	0.0408	1/49 (2%)	10/49 (20%)	1/49 (2%)	37/49 (76%)	IL4I1,GCH1,MAOB,PTS,HTR1E,HTR7,SLC18A1,SPR,SMOX,PCBD1,QDPR,MAOA
397	nNOS signalling in Skeletal Muscle Cells	0.591562	0.674528	0.0323	1/31 (3%)	7/31 (23%)	0/31 (0%)	23/31 (74%)	SNTB2,CALM1 (includes others),SNTA1,SNTB1,DMD,RYR1,DAG1,CAPN3
398	Granzyme B signalling	0.615177	0.696627	0.0556	0/18 (0%)	13/18 (72%)	1/18 (6%)	4/18 (22%)	ENDOG,PRKDC,CASP3,NUMA1,APAF1,LMNB1,DFFA,PARP1,PRF1,CASP9,LMNB2,DFFB,BID,CASP8
399	Extrinsic Prothrombin Activation Pathway	0.615177	0.696627	0.0455	0/22 (0%)	5/22 (23%)	1/22 (5%)	16/22 (73%)	PROS1,F5,F13A1,THBD,F3,FGG
400	Fatty Acid α-oxidation	0.615177	0.696627	0.0435	0/23 (0%)	8/23 (35%)	1/23 (4%)	14/23 (61%)	TMLHE,ALDH4A1,ALDH2,ALDH1A1,ALDH3A2,BCO2,PTGS2,ALDH9A1,ALDH7A1

## Sheet: Worksheet 3
© 2000-2014 Ingenuity Systems, Inc. All rights reserved.		Canonical pathways at 24H
Rank	Ingenuity Canonical Pathways	Fisher's exact test p-Value	B-H corrected p-Value	Ratio	Downregulated genes	Non-significant genes	Upregulated genes	No overlap with dataset	Molecules
1	Protein Ubiquitination Pathway	3.16228e-15	1.99526e-12	0.437	23/270 (9%)	92/270 (34%)	95/270 (35%)	60/270 (22%)	USP45,USP20,DNAJC3,PAN2,DNAJC16,DNAJC9,UBE2Q1,DNAJC27,USP19,THOP1,SKP2,USP31,PSMB7,ZBTB12,PSMA5,PSMD12,PSMA4,PSMB1,ANAPC5,PSMD1,UBE2C,ANAPC2,USP18,PSMD7,HSPA6,DNAJC13,TAP1,USP39,HSPA1L,UBE4A,HSP90AB1,PSMC6,UCHL3,IFNG,MED20,PSMD13,USP46,USP37,PSMA3,HSPA14,USP5,UBE3B,DNAJC15,TCEB1,HSPA4,USP8,SACS,UBE2B,SUGT1,NEDD4L,BIRC3,USP28,PSMB5,UBE4B,PSME2,PSMD6,DNAJC2,PSMD3,DNAJB14,DNAJC5,USP32,RBX1,BAP1,HSP9…
2	IL-6 signalling	1e-13	2.51189e-11	0.524	14/124 (11%)	26/124 (21%)	51/124 (41%)	33/124 (27%)	MAP2K4,SOCS1,RAF1,SOCS3,MAPK1,PIK3R1,SOS2,SRF,HRAS,IL6,MAPK13,PIK3R4,IL1R2,VEGFA,IKBKB,IKBKG,MAP2K2,IL1RL2,PIK3CG,MAPK3,MRAS,NFKBIB,IL1RAP,TAB1,MCL1,ATM,PIK3C2B,IL8,AKT2,TNFAIP6,RRAS,IL6R,IL36A,NFKB2,STAT3,MAPK12,PIK3R3,TRAF6,IL33,IL18,PTPN11,IL1RN,CD14,PIK3CD,MAP2K3,TNF,HSPB1,MAP2K6,IL6ST,RELA,PIK3CA,IL1A,NFKBIE,PIK3R5,JAK2,NFKB1,MAPK11,SHC1,IL36G,JUN,AKT1,NFKBIA,MAP3K7,PIK3C3,NGFR,SOS1,AKT3,CHU…
3	Glucocorticoid Receptor signalling	1.99526e-13	3.16228e-11	0.388	37/299 (12%)	84/299 (28%)	79/299 (26%)	99/299 (33%)	RAF1,TGFBR1,PRKAB2,PRKAB1,PIK3R1,SOS2,SMARCD2,IL6,MNAT1,FGG,SUMO1,SERPINE1,SMAD2,AKT2,SELE,MED1,CDK7,STAT3,ERCC3,PRKACA,GTF2H1,PIK3CD,POLR2I,TNF,ICAM1,HSPA6,JAK2,CCL5,HSPA1L,SMARCA4,HSP90AB1,CCL2,PIK3C3,SOS1,GTF2H5,NCOR1,MMP1,GTF2H3,IFNG,SRA1,GRB2,FOS,GTF2H4,GTF2E1,CDKN1A,NRIP1,PRKACB,POLR2D,JAK1,HSPA14,PIK3R4,CD163,TSC22D3,TGFBR2,HSPA4,MAP2K2,TGFB1,MAPK3,PPP3R1,TAB1,IL8,POLR2K,ERCC2,MAPK12,NCOA3…
4	NRF2-mediated Oxidative Stress Response	6.30957e-13	7.94328e-11	0.446	34/195 (17%)	49/195 (25%)	53/195 (27%)	59/195 (30%)	RAF1,DNAJB4,PIK3R1,MAF,GCLC,DNAJC3,HRAS,SOD2,PIK3CG,ABCC1,KEAP1,ATF4,DNAJA3,FOSL1,TXN,PRKD3,DNAJC16,PRKD1,GSTK1,ATM,PIK3C2B,DNAJB12,PRKCQ,DNAJC9,RRAS,GSTM3,CREBBP,JUNB,MAFF,STIP1,DNAJC14,MAP2K3,PIK3CD,SQSTM1,MAPK7,PTPLAD1,ENC1,GSTP1,EPHX1,MAP2K6,PIK3CA,PRDX1,NQO2,DNAJA4,DNAJC13,MAP3K5,DNAJA1,PRKCZ,MAFG,EP300,GSTT1,AKT1,JUN,PIK3C3,UBE2K,PRKCE,FKBP5,NFE2L2,ACTB,GSTA4,MAPK8,SLC35A2,MAFK,DNAJC11,FOS,…
5	CD40 signalling	7.94328e-13	7.94328e-11	0.592	10/71 (14%)	15/71 (21%)	32/71 (45%)	14/71 (20%)	MAP2K4,CD40LG,TRAF3,MAPK1,PIK3R1,MAPK13,PIK3R4,IKBKB,IKBKG,MAP2K2,PIK3CG,MAPK3,TRAF5,NFKBIB,ATM,PIK3C2B,NFKB2,STAT3,MAPK12,PIK3R3,TRAF6,CD40,MAP2K3,PIK3CD,MAP2K5,MAP2K6,RELA,PIK3CA,ICAM1,NFKBIE,PIK3R5,TNFAIP3,NFKB1,MAPK11,TANK,NFKBIA,JUN,MAP3K7,PIK3C3,CHUK,MAPKAPK2,MAP2K1,TRAF1,FCER2,MAP2K7,PIK3C2A,ATF1,MAPK8,MAPK9,IKBKE,FOS,TRAF2,MAPK14,LTA,PIK3CB,IKBKAP,JAK3
6	LPS-stimulated MAPK signalling	1.25893e-12	1.23027e-10	0.554	14/83 (17%)	19/83 (23%)	32/83 (39%)	18/83 (22%)	MAP2K4,RAF1,MAPK1,PIK3R1,SRF,HRAS,MAPK13,PIK3R4,IKBKB,PAK1,IKBKG,MAP2K2,MAPK3,PIK3CG,MRAS,NFKBIB,PRKD3,PRKD1,ATM,PIK3C2B,PRKCQ,RRAS,RAC1,NFKB2,MAPK12,ATF2,PIK3R3,PRKCD,CD14,PIK3CD,PRKCH,MAP2K3,MAP2K6,RELA,PIK3CA,NFKBIE,PIK3R5,MAP3K5,NFKB1,CDC42,MAPK11,PRKCZ,NFKBIA,JUN,MAP3K7,PIK3C3,CREB1,PRKCE,CHUK,MAP2K1,PRKCA,NRAS,ATF1,PIK3C2A,MAPK8,MAPK9,IKBKE,TLR4,FOS,RRAS2,MAPK14,PRKCI,PIK3CB,ELK1,PRKCB
7	IL-10 signalling	6.30957e-12	4.7863e-10	0.551	8/78 (10%)	13/78 (17%)	35/78 (45%)	22/78 (28%)	MAP2K4,SOCS3,CCR5,JAK1,MAPK1,ARG2,MAPK13,IL6,IL1R2,IKBKB,IKBKG,IL1RL2,NFKBIB,IL1RAP,TAB1,IL4R,BLVRA,TYK2,IL36A,BLVRB,NFKB2,STAT3,MAPK12,IL33,TRAF6,IL18,IL1RN,IL10RA,CD14,MAP2K3,TNF,MAP2K6,RELA,IL1A,NFKBIE,NFKB1,MAPK11,HMOX1,IL36G,NFKBIA,JUN,SP1,MAP3K7,CHUK,CCR1,IL10,MAPK8,IKBKE,IL1R1,IL18RAP,FOS,MAPK14,IL10RB,IL1B,ELK1,MAP4K4
8	Toll-like Receptor signalling	2.51189e-11	1.86209e-09	0.578	12/64 (19%)	12/64 (19%)	25/64 (39%)	15/64 (23%)	MAP2K4,PPARA,MAP2K6,ECSIT,RELA,TOLLIP,MAPK1,TICAM2,TAB2,TNFAIP3,MAPK13,NFKB1,MAPK11,IRAK1,IKBKB,IKBKG,TLR10,NFKBIA,JUN,MAP3K7,TICAM1,TRAF4,TLR7,TLR3,CHUK,TAB1,TRAF1,MYD88,MAP3K1,MAPK8,IRAK3,NFKB2,MAPK12,TLR2,TRAF6,FOS,TLR4,LY96,MAPK14,TLR5,TLR6,CD14,MAP2K3,EIF2AK2,ELK1,TIRAP,MAP4K4,IRAK4,IRAK2
9	Molecular Mechanisms of Cancer	3.16228e-11	2.29087e-09	0.351	52/388 (13%)	122/388 (31%)	84/388 (22%)	130/388 (34%)	RAPGEF1,RAF1,RAC2,TGFBR1,APH1B,AXIN1,PIK3R1,SOS2,TAB2,GSK3A,CCND1,RB1,CCND3,GNA15,GNA13,HIPK2,PRKD1,TP53,SMAD2,AKT2,CCNE2,PRKCQ,STK36,NFKB2,TCF3,RAP1A,DAXX,CDH1,APH1A,ARHGEF6,PRKACA,PIK3CD,ARHGEF18,CFLAR,RAP2A,GNA11,RHOT2,PSEN2,JAK2,CDC42,CASP6,PIK3C3,SOS1,CASP8,PRKDC,PMAIP1,PAK2,GRB2,RHOC,GNA12,BAK1,FOS,CDKN2D,CCNE1,CDKN1A,CASP7,PSEN1,PRKACB,JAK1,BAD,PIK3R4,TGFBR2,MYC,E2F6,CASP9,RHOG,MAP2K2,GNAT…
10	HMGB1 signalling	1.25893e-10	6.76083e-09	0.468	17/109 (16%)	30/109 (28%)	34/109 (31%)	28/109 (26%)	MAP2K4,MAPK1,AGER,PIK3R1,HRAS,MAPK13,PIK3R4,RHOG,RHOB,HMGB1,MAP2K2,PIK3CG,MAPK3,MRAS,SERPINE1,KAT2A,ATM,KAT6B,RND2,IL8,PIK3C2B,AKT2,SELE,KAT7,RRAS,RAC1,IFNGR1,NFKB2,MAPK12,PIK3R3,RHOQ,RND3,RHOA,KAT6A,PIK3CD,MAP2K3,TNF,FNBP1,MAP2K5,MAP2K6,RELA,IL1A,PIK3CA,ICAM1,RHOT2,RBBP7,PIK3R5,CDC42,NFKB1,RHOH,MAPK11,JUN,AKT1,KAT2B,SP1,CCL2,RHOT1,PIK3C3,NGFR,RHOU,AKT3,TNFRSF1B,RHOF,MAP2K1,IFNG,MAP2K7,NRAS,PIK3C…
11	TNFR2 signalling	1.28825e-10	6.76083e-09	0.676	2/34 (6%)	4/34 (12%)	21/34 (62%)	7/34 (21%)	MAP2K4,RELA,NFKBIE,TNFAIP3,NFKB1,TANK,IKBKB,IKBKG,JUN,NFKBIA,CHUK,TNFRSF1B,NFKBIB,BIRC3,TRAF1,MAP3K1,MAPK8,IKBKE,TBK1,NFKB2,NAIP,XIAP,FOS,TRAF2,LTA,TNF,BIRC2
12	Pancreatic Adenocarcinoma signalling	1.8197e-10	8.70964e-09	0.438	24/128 (19%)	31/128 (24%)	32/128 (25%)	41/128 (32%)	MAP2K4,RAF1,PLD2,TGFBR1,JAK1,MAPK1,BAD,SUV39H1,PIK3R1,PIK3R4,CCND1,VEGFA,TGFBR2,RB1,E2F6,CASP9,MAP2K2,TGFB1,PIK3CG,MAPK3,RALGDS,E2F2,ATM,TP53,PIK3C2B,SMAD2,E2F4,AKT2,PLD3,TFDP1,TYK2,RAC1,HBEGF,VEGFC,NFKB2,STAT3,MAPK12,RALBP1,PLD1,PIK3R3,BCL2L1,E2F1,PIK3CD,NOTCH1,CDK2,RELA,NAPEPLD,PIK3CA,RALA,PIK3R5,ABL1,VEGFB,JAK2,E2F3,CDC42,NFKB1,CDKN2B,PDGFC,BCL2,RAD51,HMOX1,AKT1,PIK3C3,E2F5,TGFB2,SMAD4,AKT3,ST…
13	Chronic Myeloid Leukemia signalling	2.13796e-10	9.54993e-09	0.481	18/106 (17%)	30/106 (28%)	33/106 (31%)	25/106 (24%)	GAB2,RAF1,TGFBR1,MAPK1,BAD,SUV39H1,PIK3R1,SOS2,HRAS,HDAC10,PIK3R4,RBL1,CCND1,HDAC6,CTBP1,TGFBR2,MYC,IKBKB,RB1,E2F6,IKBKG,MAP2K2,TGFB1,MAPK3,HDAC11,PIK3CG,HDAC7,MRAS,E2F2,ATM,TP53,STAT5A,PIK3C2B,AKT2,RBL2,E2F4,HDAC4,HDAC8,TFDP1,HDAC2,RRAS,CRKL,CDK6,NFKB2,HDAC5,PIK3R3,BCL2L1,HDAC3,PTPN11,E2F1,PIK3CD,RELA,PIK3CA,PIK3R5,ABL1,CRK,E2F3,NFKB1,AKT1,PIK3C3,SOS1,CTBP2,E2F5,TGFB2,SMAD4,AKT3,CHUK,STAT5B,MAP2…
14	Role of Tissue Factor in Cancer	3.23594e-10	1.34896e-08	0.438	22/130 (17%)	31/130 (24%)	35/130 (27%)	42/130 (32%)	CTGF,MAPK1,PIK3R1,HRAS,LIMK2,MAPK13,PIK3R4,FGG,PTEN,VEGFA,LCK,PAK1,ITGA3,CFL2,GNA15,PIK3CG,MAPK3,ITGAV,MRAS,GNA13,FGR,ITGB5,ATM,TP53,STAT5A,PIK3C2B,IL8,RPS6KB1,P4HB,AKT2,CFL1,CASP3,RRAS,RAC1,ITGA6,HBEGF,VEGFC,MAPK12,PIK3R3,BCL2L1,ARRB2,PTPN11,PIK3CD,RPS6KA1,CYR61,FYN,PIK3CA,PTK2B,GNA11,PIK3R5,RPS6KA3,JAK2,CDC42,MAPK11,EIF4E,BLK,YES1,MTOR,AKT1,ARRB1,PIK3C3,HCK,AKT3,RPS6KA2,STAT5B,MMP1,EGFR,PRKCA,I…
15	PDGF signalling	3.89045e-10	1.51356e-08	0.512	19/86 (22%)	23/86 (27%)	25/86 (29%)	19/86 (22%)	MAP2K4,RAF1,JAK1,MAPK1,PIK3R1,SOS2,SRF,HRAS,PIK3R4,MYC,SPHK2,MAP2K2,PIK3CG,MAPK3,CAV1,MRAS,RASA1,ATM,PIK3C2B,RRAS,CRKL,TYK2,STAT3,PDGFB,PIK3R3,SYNJ2,PLCG2,ACP1,PIK3CD,INPP5K,PDGFD,PIK3CA,PDGFA,ABL1,PIK3R5,CRK,INPPL1,JAK2,PDGFC,OCRL,SHC1,JUN,INPP5B,PIK3C3,SOS1,SPHK1,STAT1,MAP2K1,PRKCA,SRC,NRAS,PIK3C2A,GRB2,MAP3K1,MAPK8,PLCG1,INPP5D,CSNK2A2,FOS,RRAS2,ABL2,SYNJ1,PIK3CB,EIF2AK2,ELK1,JAK3,PRKCB
16	Acute Phase Response signalling	4.89779e-10	1.69824e-08	0.425	23/181 (13%)	32/181 (18%)	54/181 (30%)	72/181 (40%)	RAF1,SOCS1,PIK3R1,NOLC1,SOS2,HRAS,MAPK13,IL6,FGG,SOD2,PIK3CG,OSMR,SERPINE1,NFKBIB,AKT2,RRAS,STAT3,NFKB2,TCF3,HMOX2,CRABP1,TRAF6,PIK3CD,MAP2K3,TNF,ECSIT,MAP2K6,TCF4,PIK3CA,FN1,SOCS2,JAK2,MAP3K5,C1R,TRADD,MTOR,IL36G,AKT1,JUN,NGFR,SOS1,TNFRSF1B,TNFRSF1A,GRB2,MYD88,MAPK8,FOS,TRAF2,HP,MAP2K4,SOCS3,MAPK1,SOCS6,PDPK1,IKBKB,IKBKG,MAP2K2,MAPK3,MRAS,OSM,IL1RAP,TAB1,C3,C1S,IL6R,IL36A,MAPK12,IL33,PIK3R3,IL18…
17	Role of Macrophages, Fibroblasts and Endothelial Cells in Rheumatoid Arthritis	5.01187e-10	1.69824e-08	0.354	35/342 (10%)	65/342 (19%)	86/342 (25%)	156/342 (46%)	RAF1,SOCS1,AXIN1,PIK3R1,LTB,HRAS,IL6,CCND1,VEGFA,TLR10,IL1RL2,PIK3CG,TRAF4,ATF4,TRAF5,PLCL1,NFKBIB,PRKD3,PRKD1,ATM,PIK3C2B,SFRP4,SELE,AKT2,PRKCQ,RRAS,CREB3,CREBBP,STAT3,PLCL2,TCF3,IL7,ATF2,TRAF6,PLCG2,MAP2K3,PIK3CD,PDGFD,TNF,CAMK2G,MAP2K6,PIK3CA,TCF4,ICAM1,FN1,PDIA3,FGF2,LRP6,VEGFB,CCL5,JAK2,PRKCZ,EP300,PLCD1,TRADD,IL36G,AKT1,JUN,CCL2,NGFR,PIK3C3,CREB1,TLR7,PRKCE,TLR3,CTNNB1,TNFRSF1B,MMP1,PPP3CA,…
18	Role of Pattern Recognition Receptors in Recognition of Bacteria and Viruses	5.7544e-10	1.86209e-08	0.468	20/109 (18%)	22/109 (20%)	31/109 (28%)	36/109 (33%)	MAP2K4,MAPK1,PIK3R1,C1QC,C1QA,IL6,C1QB,PIK3R4,IFIH1,MAPK3,PIK3CG,NOD1,PRKD3,RIPK2,PRKD1,ATM,PTX3,PIK3C2B,C3,PRKCQ,NFKB2,MAPK12,TLR2,PIK3R3,TRAF6,IRF7,NOD2,PLCG2,PRKCD,SYK,DDX58,PIK3CD,PRKCH,C3AR1,TNF,RELA,PIK3CA,PIK3R5,IRF3,CCL5,NFKB1,EIF2S1,RNASEL,PRKCZ,TICAM1,PIK3C3,CREB1,CASP1,TLR7,PRKCE,CLEC6A,TLR3,NLRC4,PRKCA,NLRP3,C5AR1,OAS2,PIK3C2A,MYD88,IL10,MAPK8,MAPK9,TLR4,CLEC7A,PRKCI,TLR5,IL12B,TLR6,M…
19	NF-κB signalling	6.91831e-10	2.13796e-08	0.431	24/181 (13%)	44/181 (24%)	54/181 (30%)	59/181 (33%)	RAF1,TGFBR1,PIK3R1,TAB2,HRAS,LCK,TLR10,PIK3CG,TDP2,TRAF5,NFKBIB,ATM,PIK3C2B,AKT2,PRKCQ,RRAS,CREBBP,TBK1,NFKB2,DDR1,TRAF6,ARAF,PLCG2,PRKACA,PIK3CD,TNF,MAP2K6,AZI2,PIK3CA,BMPR2,PRKCZ,EP300,TANK,TRADD,IL36G,AKT1,PIK3C3,NGFR,IGF1R,TLR7,TLR3,TNFRSF1B,CASP8,EGFR,MYD88,TNFRSF1A,MAPK8,IRAK3,IGF2R,FADD,TRAF2,BCL10,LTA,PELI1,FCER1G,BTRC,MAP3K8,TIRAP,MAP3K3,IRAK4,PRKCB,PRKACB,CD40LG,TRAF3,PIK3R4,TGFBR2,IL1R…
20	Hereditary Breast Cancer signalling	8.70964e-10	2.5704e-08	0.433	37/134 (28%)	43/134 (32%)	21/134 (16%)	33/134 (25%)	POLR2F,PIK3R1,FANCF,HRAS,SMARCD2,DDB2,CCND1,RB1,PIK3CG,HDAC7,ATM,TP53,PIK3C2B,AKT2,RRAS,FANCG,CREBBP,RFC1,RPA1,FANCC,RFC4,H2AFX,E2F1,PIK3CD,POLR2I,FANCA,FANCM,PIK3CA,GADD45B,POLR2J,SMARCA4,EP300,CHEK1,FANCE,AKT1,GADD45A,PIK3C3,RFC2,PMS2,CDK1,MSH2,CDKN1A,SFN,POLR2D,HDAC10,PIK3R4,PTEN,HDAC6,HDAC11,XPC,MRAS,POLR2H,BRCA1,HDAC4,HDAC8,HDAC2,WEE1,CDK6,POLR2K,CCNB1,HDAC5,PIK3R3,PALB2,HDAC3,SMARCA2,POLR2E…
21	PEDF signalling	1e-09	2.75423e-08	0.519	11/79 (14%)	21/79 (27%)	30/79 (38%)	17/79 (22%)	RAF1,MAPK1,PIK3R1,SRF,HRAS,MAPK13,PIK3R4,TCF7,ROCK2,IKBKB,IKBKG,SOD2,MAPK3,PIK3CG,MRAS,NFKBIB,FASLG,ATM,TP53,PIK3C2B,AKT2,RRAS,RAC1,ZEB1,NFKB2,MAPK12,PIK3R3,BCL2L1,RHOA,PIK3CD,CFLAR,WASF2,RELA,PIK3CA,TCF4,GDNF,NFKBIE,PIK3R5,NFKB1,MAPK11,FAS,BCL2,TCF12,NFKBIA,AKT1,PIK3C3,AKT3,CHUK,CASP8,PPARG,ARHGAP22,NRAS,PIK3C2A,IKBKE,PNPLA2,ROCK1,RRAS2,MAPK14,DOCK3,PIK3CB,ELK1,CASP7
22	Role of IL-17A in Arthritis	1.12202e-09	2.95121e-08	0.531	7/64 (11%)	11/64 (17%)	27/64 (42%)	19/64 (30%)	MAP2K6,MAP2K4,RELA,PIK3CA,MAPK1,PIK3R1,NFKBIE,PIK3R5,IL17RC,CCL20,CCL5,MAPK13,PIK3R4,NFKB1,IL17RA,MAPK11,NFKBIA,CCL2,MAP2K2,MAPK3,PIK3CG,PIK3C3,MAPKAPK2,NOS2,NFKBIB,MAP2K1,MMP1,ATM,IL8,PIK3C2B,PIK3C2A,MAPK8,MAPK9,NFKB2,MAPK12,CXCL6,IL17A,ATF2,PIK3R3,MAPK14,PIK3CB,MAP2K3,PIK3CD,PTGS2,RPS6KA1
23	PI3K signalling in B Lymphocytes	1.20226e-09	3.01995e-08	0.434	21/143 (15%)	38/143 (27%)	41/143 (29%)	43/143 (30%)	RAF1,PIK3R1,HRAS,PLEKHA4,PLEKHA3,PTPRC,PIK3CG,ATF4,IRS2,PLCL1,NFKBIB,CR2,AKT2,IL4R,RRAS,PLCL2,NFKB2,ITPR1,ATF2,SYK,IRS1,PLCG2,ITPR3,VAV1,PIK3CD,CAMK2G,FYN,PIK3CA,ATF7,PDIA3,PRKCZ,PLCD1,AKT1,JUN,CREB1,PPP3CA,PLCG1,INPP5D,FOS,CALM1 (includes others),DAPP1,BCL10,SH2B2,LYN,PLEKHA1,PRKCB,CD81,PLCB2,MAPK1,NFATC3,PDPK1,PTEN,IKBKB,IKBKG,CAMK2D,MAP2K2,PPP3R1,MAPK3,MRAS,ATF3,C3,ITPR2,RAC1,PPP3CC,MALT1,CBL,…
24	Cholecystokinin/Gastrin-mediated signalling	1.69824e-09	4.16869e-08	0.491	16/106 (15%)	28/106 (26%)	36/106 (34%)	26/106 (25%)	MAP2K4,RAF1,PLCB2,MAPK1,SOS2,SRF,HRAS,PTK2,ROCK2,RHOG,RHOB,MAP2K2,MAPK3,MRAS,GNA13,PRKD3,PRKD1,RND2,PRKCQ,ITPR2,RRAS,IL36A,ITPR1,MAPK12,ATF2,IL33,IL18,RHOQ,RND3,IL1RN,RHOA,PRKCD,ITPR3,CREM,PLCB3,PRKCH,MAP2K3,MAPK7,TNF,FNBP1,MAP2K5,MAP2K6,IL1A,PTK2B,RHOT2,RHOH,BCAR1,PRKCZ,SHC1,IL36G,JUN,RHOT1,SOS1,RHOU,PRKCE,RHOF,MAP2K1,EGFR,PRKCA,SRC,PXN,NRAS,GRB2,RHOC,GNA12,MAPK8,MEF2A,GNAQ,MAPK9,ROCK1,FOS,MAPK1…
25	Role of BRCA1 in DNA Damage Response	2.45471e-09	5.49541e-08	0.507	29/71 (41%)	22/71 (31%)	7/71 (10%)	13/71 (18%)	ATRIP,FANCF,SMARCD2,UIMC1,RBL1,BRCC3,RB1,E2F6,BRCA1,BRIP1,E2F2,ATM,TP53,E2F4,RBL2,FANCG,MDC1,RFC1,RPA1,FANCC,POU2F1,RFC4,SMARCA2,E2F1,C19orf40,FANCA,RFC3,FANCM,FAM175A,BARD1,RBBP8,MRE11A,E2F3,SMARCA4,MLH1,RAD50,CHEK1,RAD51,FANCE,FANCD2,GADD45A,E2F5,RFC2,STAT1,BLM,CHEK2,C17orf70,ATF1,PLK1,RFC5,FANCL,NBN,MSH2,CDKN1A,MSH6,BRCA2,ATR,HLTF
26	B Cell Receptor signalling	2.45471e-09	5.49541e-08	0.411	25/175 (14%)	58/175 (33%)	47/175 (27%)	45/175 (26%)	RAC2,RAF1,MAP3K15,PIK3R1,SOS2,HRAS,GSK3A,MAPK13,MAP3K4,PTPRC,MAP3K10,PIK3CG,ATF4,NFKBIB,MAP3K2,ATM,ETS1,PIK3C2B,AKT2,PRKCQ,RRAS,CREBBP,CREB3,NFKB2,TCF3,ATF2,SYNJ2,MAP3K12,GAB1,SYK,PLCG2,MAP2K3,VAV1,PIK3CD,BCL2A1,CAMK2G,MAP2K6,PIK3CA,POU2F2,MAP3K5,CDC42,OCRL,EP300,MTOR,AKT1,JUN,PIK3C3,INPP5B,CREB1,SOS1,PPP3CA,GRB2,CSK,EGR1,MAPK8,INPP5D,CALM1 (includes others),DAPP1,BCL10,LYN,MAP3K8,MAP3K3,PRKCB,MA…
27	UVA-Induced MAPK signalling	2.51189e-09	5.49541e-08	0.49	24/98 (24%)	23/98 (23%)	24/98 (24%)	27/98 (28%)	MAP2K4,PARP6,PLCB2,MAPK1,PIK3R1,PARP2,HRAS,PARP12,MAPK13,PIK3R4,CASP9,SMPD4,PIK3CG,MAPK3,MRAS,PLCL1,ATM,TP53,PIK3C2B,RPS6KB1,CASP3,RRAS,ZC3HAV1,PLCL2,PARP3,MAPK12,SMPD2,PIK3R3,BCL2L1,PLCG2,PLCB3,PIK3CD,RPS6KA1,PIK3CA,PARP10,PDIA3,RPS6KA3,PIK3R5,SMPD1,PARP9,MAPK11,PLCD1,TNKS,MTOR,JUN,TIPARP,PIK3C3,RPS6KB2,PARP11,RPS6KA2,STAT1,SMPD3,EGFR,PRKCA,PARP14,PARP16,NRAS,PIK3C2A,PARP4,MAPK8,MAPK9,PARP8,PLCG…
28	IL-8 signalling	3.38844e-09	7.07946e-08	0.36	34/225 (15%)	58/225 (26%)	47/225 (21%)	86/225 (38%)	RAC2,RAF1,PLD2,PIK3R1,HRAS,CCND1,VEGFA,GNB1,GNB4,CCND3,PIK3CG,GNA13,NFKBIB,PRKD3,PRKD1,ITGB5,GNG12,ATM,CR2,RND2,PIK3C2B,AKT2,PLD3,PRKCQ,RRAS,HBEGF,PLD1,GNG10,TRAF6,MYL9,CDH1,CCND2,ARAF,NCF2,GNB2,PIK3CD,NAPEPLD,PIK3CA,ICAM1,PTK2B,RHOT2,VEGFB,GNG7,PRKCZ,EIF4EBP1,MTOR,AKT1,JUN,PIK3C3,RHOU,PRKCE,GNB1L,EGFR,PAK2,RHOC,GNA12,MAPK8,IRAK3,FOS,ITGB2,GNAI3,GNG5,PTGS2,IRAK4,IRAK2,PRKCB,MAP2K4,PLCB2,MAPK1,GNB…
29	IL-17A signalling in Fibroblasts	3.71535e-09	7.4131e-08	0.625	4/40 (10%)	5/40 (13%)	21/40 (53%)	10/40 (25%)	RELA,MAPK1,NFKBIE,IL17RC,MAPK13,IL6,NFKB1,IL17RA,MAPK11,IKBKB,IKBKG,NFKBIA,JUN,TRAF3IP2,CCL2,MAP3K7,MAPK3,GSK3B,CHUK,NFKBIB,MMP1,IKBKE,NFKB2,NFKBIZ,MAPK12,IL17A,TRAF6,FOS,NFKBID,MAPK14
30	iNOS signalling	3.98107e-09	7.76247e-08	0.547	6/53 (11%)	11/53 (21%)	23/53 (43%)	13/53 (25%)	RELA,JAK1,MAPK1,NFKBIE,JAK2,MAPK13,NFKB1,MAPK11,IRAK1,IKBKB,IKBKG,NFKBIA,JUN,CHUK,NOS2,STAT1,NFKBIB,TAB1,IFNG,MYD88,CREBBP,TYK2,IFNGR2,IKBKE,IFNGR1,NFKB2,HMGA1,IRAK3,MAPK12,IRF1,TRAF6,CALM1 (includes others),TLR4,FOS,LY96,MAPK14,CD14,JAK3,IRAK4,IRAK2
31	Glioma signalling	4.57088e-09	8.12831e-08	0.434	25/113 (22%)	29/113 (26%)	24/113 (21%)	35/113 (31%)	RAF1,CAMK1,MAPK1,CAMK1D,SUV39H1,PIK3R1,SOS2,HRAS,CDKN2C,PIK3R4,RBL1,CCND1,PTEN,RB1,E2F6,CAMK2D,MAP2K2,PIK3CG,MAPK3,MRAS,PRKD3,PRKD1,E2F2,ATM,TP53,PIK3C2B,E2F4,AKT2,RBL2,PRKCQ,TFDP1,RRAS,CDK6,PDGFB,PIK3R3,PLCG2,PRKCD,E2F1,PIK3CD,PRKCH,PDGFD,CAMK2G,PIK3CA,PDGFA,ABL1,PIK3R5,E2F3,CDKN2B,PDGFC,PRKCZ,SHC1,MTOR,AKT1,IGF1,PIK3C3,SOS1,E2F5,IGF1R,CAMK1G,AKT3,PRKCE,MAP2K1,EGFR,PRKCA,NRAS,PIK3C2A,GRB2,PLCG1,…
32	IL-15 signalling	4.57088e-09	8.12831e-08	0.5	12/72 (17%)	20/72 (28%)	24/72 (33%)	16/72 (22%)	RAF1,IL15RA,JAK1,MAPK1,PIK3R1,HRAS,MAPK13,PIK3R4,PTK2,LCK,MAP2K2,MAPK3,PIK3CG,MRAS,IL2RB,ATM,PIK3C2B,STAT6,STAT5A,AKT2,IL2RG,RRAS,TYK2,STAT3,NFKB2,MAPK12,RAC3,PIK3R3,BCL2L1,SYK,PIK3CD,RELA,PIK3CA,PIK3R5,JAK2,NFKB1,MAPK11,BCL2,SHC1,AKT1,PIK3C3,AKT3,STAT5B,MAP2K1,NRAS,PIK3C2A,IL15,PLCG1,AXL,IL17A,TRAF2,RRAS2,MAPK14,PIK3CB,CSF2,JAK3
33	4-1BB signalling in T Lymphocytes	4.7863e-09	8.12831e-08	0.639	4/36 (11%)	6/36 (17%)	19/36 (53%)	7/36 (19%)	MAP2K4,RELA,MAPK1,NFKBIE,MAP3K5,MAPK13,NFKB1,MAPK11,IKBKB,IKBKG,JUN,NFKBIA,MAP2K2,MAPK3,TNFSF9,CHUK,NFKBIB,MAP2K1,TRAF1,TNFRSF9,MAPK8,MAPK9,IKBKE,NFKB2,MAPK12,ATF2,TRAF2,MAPK14,IKBKAP
34	PI3K/AKT signalling	4.7863e-09	8.12831e-08	0.388	18/152 (12%)	48/152 (32%)	41/152 (27%)	45/152 (30%)	RAF1,PPP2CA,PIK3R1,SOS2,PPP2R3B,HRAS,GSK3A,CCND1,ITGA3,GYS1,PIK3CG,TSC2,NFKBIB,ITGA4,MCL1,THEM4,TP53,RHEB,AKT2,YWHAG,RRAS,YWHAZ,ITGA5,NFKB2,MAPK8IP1,SYNJ2,GAB1,PPP2R4,PPP2R3A,PIK3CD,TSC1,PIK3CA,PPP2R2A,ILK,JAK2,MAP3K5,OCRL,EIF4E,PRKCZ,EIF4EBP1,MTOR,AKT1,HSP90AB1,INPP5B,SOS1,CTNNB1,ITGB1,GRB2,PPP2R5D,ITGA2,MDM2,INPP5D,CDKN1A,MAP3K8,PPP2R5E,PTGS2,JAK3,SFN,GAB2,JAK1,BAD,MAPK1,PPP2R5B,PDPK1,PTEN,YWHA…
35	IL-17A signalling in Gastric Cells	5.24807e-09	8.70964e-08	0.714	5/28 (18%)	3/28 (11%)	15/28 (54%)	5/28 (18%)	MAP2K4,RELA,IL8,CXCL11,MAPK1,MAPK8,IL17RC,CCL20,MAPK9,CCL5,MAPK13,MAPK12,IL17RA,NFKB1,MAPK11,IL17A,CXCL10,FOS,JUN,MAPK14,MAPK3,TNF,EGFR
36	p38 MAPK signalling	6.30957e-09	1.02329e-07	0.475	18/120 (15%)	27/120 (23%)	39/120 (33%)	36/120 (30%)	MAP2K4,TGFBR1,TAB2,SRF,MAPK13,MYC,TGFBR2,IL1R2,IL1RL2,TGFB1,ATF4,MAP4K1,PLA2G4F,IL1RAP,FASLG,TAB1,PLA2G12A,TP53,RPS6KB1,CREB3,CREBBP,IL36A,MAPKAPK5,CREB3L4,MAPK12,ATF2,IL33,TRAF6,DAXX,PLA2G6,IL18,MAX,H3F3A/H3F3B,DUSP1,IL1RN,MAPT,MAP2K3,RPS6KA1,TNF,HSPB1,MAP2K6,IL1A,TIFA,DDIT3,RPS6KA3,MAP3K5,MAPK11,FAS,EP300,IRAK1,CDC25B,TRADD,IL36G,MAP3K7,DUSP10,MKNK1,CREB1,RPS6KB2,TGFB2,RPS6KA2,EEF2K,MAPKAPK2,ST…
37	IL-17 signalling	7.4131e-09	1.1749e-07	0.533	8/75 (11%)	17/75 (23%)	32/75 (43%)	18/75 (24%)	MAP2K4,JAK1,MAPK1,PIK3R1,HRAS,IL17RC,IL6,MAPK13,PIK3R4,CXCL10,TRAF3IP2,MAP2K2,MAPK3,PIK3CG,MRAS,GSK3B,IL17F,ATM,PIK3C2B,IL8,AKT2,RRAS,MAPK12,ATF2,TRAF6,PIK3R3,PIK3CD,MAP2K3,MAP2K6,RELA,PIK3CA,PIK3R5,JAK2,IL17RA,NFKB1,MAPK11,JUN,AKT1,CCL2,MAP3K7,TIMP1,PIK3C3,AKT3,MAPKAPK2,NOS2,MAP2K1,CXCL11,NRAS,PIK3C2A,MAPK8,MAPK9,IL17A,RRAS2,MAPK14,PIK3CB,PTGS2,ELK1
38	Role of NFAT in Cardiac Hypertrophy	1.1749e-08	1.77828e-07	0.373	40/209 (19%)	51/209 (24%)	38/209 (18%)	80/209 (38%)	RAF1,TGFBR1,CAMK1,PIK3R1,SOS2,HRAS,MAPK13,IL6,CABIN1,GNB1,GNB4,PIK3CG,HDAC7,PLCL1,PRKD3,PRKD1,GNG12,ATM,PIK3C2B,AKT2,PRKCQ,RRAS,ITPR1,PLCL2,GNG10,PLCG2,ITPR3,GNB2,PRKACA,RCAN3,MAP2K3,PIK3CD,SLC8A1,CAMK2G,MAP2K6,PIK3CA,PDIA3,GNG7,PRKCZ,EP300,PLCD1,AKT1,IGF1,PIK3C3,SOS1,IGF1R,CAMK1G,PRKCE,GNB1L,PPP3CA,AKAP5,GRB2,GNAQ,MAPK8,PLCG1,CALM1 (includes others),GNAI3,MEF2D,GNG5,PRKCB,MAP2K4,PRKACB,PLCB2,LIF…
39	Fc Epsilon RI signalling	1.58489e-08	2.34423e-07	0.453	24/117 (21%)	27/117 (23%)	29/117 (25%)	37/117 (32%)	MAP2K4,RAF1,RAC2,MAPK1,PIK3R1,SOS2,HRAS,PDPK1,MAPK13,PIK3R4,MAP2K2,PIK3CG,MAPK3,MRAS,PLA2G4F,PRKD3,PRKD1,ATM,PLA2G12A,PIK3C2B,AKT2,PRKCQ,RRAS,RAC1,MAPK12,RAC3,PIK3R3,SYNJ2,PLA2G6,GAB1,PTPN11,PLCG2,PRKCD,SYK,LAT,PIK3CD,PRKCH,MAP2K3,VAV1,INPP5K,TNF,LCP2,MAP2K6,FYN,PIK3CA,PIK3R5,INPPL1,MAPK11,OCRL,PRKCZ,AKT1,INPP5B,PIK3C3,SOS1,AKT3,PRKCE,MAP2K1,PRKCA,VAV2,MAP2K7,NRAS,PIK3C2A,GRB2,MAPK8,MAPK9,PLCG1,I…
40	Integrin signalling	2.45471e-08	3.63078e-07	0.394	28/208 (13%)	78/208 (38%)	54/208 (26%)	48/208 (23%)	RAP2B,RAC2,RAF1,RAPGEF1,PIK3R1,ARPC5,SOS2,HRAS,NCK1,NCK2,ITGAE,TSPAN3,PAK1,ITGA3,ITGA9,ARF4,PIK3CG,CAV1,ITGB4,ITGB5,ITGA4,ATM,CAPN5,ITGAD,RND2,PIK3C2B,ACTR2,AKT2,RRAS,CRKL,RALB,ITGA6,TSPAN2,ITGA5,TNK2,RAP1A,ARHGAP5,MYL9,DOCK1,MYL12A,ARPC1A,PLCG2,CAPN1,ZYX,ITGA1,PIK3CD,CAPN7,ITGB6,TSPAN6,RAP1B,RAP2A,FYN,PIK3CA,ITGA2B,RALA,ARPC1B,ARHGEF7,RHOT2,ILK,MYLK3,CRK,ITGB8,CDC42,ITGB7,ARF6,ACTR3,AKT1,PIK3C3,…
41	UVC-Induced MAPK signalling	3.01995e-08	4.36516e-07	0.614	14/44 (32%)	12/44 (27%)	13/44 (30%)	5/44 (11%)	MAP2K4,RAF1,MAPK1,HRAS,SMPD1,MAPK13,MAPK11,PRKCZ,BRAF,JUN,MAP2K2,SMPD4,MAPK3,MRAS,PRKCE,MAP2K1,PRKD3,SMPD3,PRKD1,PRKCA,EGFR,TP53,SRC,NRAS,PRKCQ,RRAS,MAPK8,MAPK9,MAPK12,SMPD2,FOS,PRKCI,MAPK14,RRAS2,ARAF,PRKCD,ATR,PRKCH,PRKCB
42	PPAR signalling	3.38844e-08	4.67735e-07	0.439	9/107 (8%)	26/107 (24%)	38/107 (36%)	34/107 (32%)	PPARA,RAF1,MAPK1,SOS2,HRAS,IL1R2,IKBKB,IKBKG,IL1RL2,MAP2K2,MAPK3,MRAS,NFKBIB,IL1RAP,TAB1,STAT5A,MED1,RRAS,CREBBP,IL36A,NR1H3,NFKB2,PDGFB,IL33,TRAF6,IL18,IL1RN,HSP90AA1,INSR,PDGFD,RXRA,TNF,RELA,IL1A,PDGFA,NFKBIE,NFKB1,PDGFC,EP300,SHC1,HSP90B1,IL36G,NFKBIA,JUN,HSP90AB1,MAP3K7,NGFR,SOS1,NCOR1,CHUK,STAT5B,TNFRSF1B,MAP2K1,CITED2,PPARG,SRA1,NRAS,PPARD,GRB2,TNFRSF1A,IKBKE,IL1R1,AIP,IL18RAP,FOS,TRAF2,RRA…
43	Role of PKR in Interferon Induction and Antiviral Response	3.98107e-08	5.37032e-07	0.531	4/49 (8%)	11/49 (22%)	22/49 (45%)	12/49 (24%)	MAP2K6,RELA,TRAF3,NFKBIE,TAB2,EIF2S1,NFKB1,RNASEL,IKBKB,IKBKG,CASP9,NFKBIA,AKT1,MAP3K7,BID,TLR3,CHUK,TRAF5,CASP8,STAT1,NFKBIB,TP53,IFNG,CASP3,TNFRSF1A,APAF1,IKBKE,NFKB2,IRF1,ATF2,TRAF6,FADD,TRAF2,MAPK14,MAP2K3,EIF2AK2,TNF
44	April Mediated signalling	5.01187e-08	6.76083e-07	0.568	7/44 (16%)	8/44 (18%)	18/44 (41%)	11/44 (25%)	MAP2K4,RELA,TRAF3,MAPK1,NFATC3,NFKBIE,MAPK13,NFKB1,MAPK11,NFATC1,IKBKB,IKBKG,NFKBIA,NFAT5,JUN,CHUK,TRAF5,NFKBIB,TRAF1,MAP2K7,MAP3K1,MAPK8,MAPK9,IKBKE,NFKB2,MAPK12,TRAF6,FOS,TRAF2,MAPK14,TNFSF13,NFATC2,ELK1
45	IL-1 signalling	7.24436e-08	9.12011e-07	0.422	17/109 (16%)	25/109 (23%)	29/109 (27%)	38/109 (35%)	MAP2K4,PRKACB,MAPK1,GNB2L1,TAB2,GNB5,MAPK13,GNB1,GNB4,IKBKB,IKBKG,GNAT1,GNA15,MRAS,GNA13,NFKBIB,IL1RAP,GNG12,TAB1,GNG2,NFKB2,MAPK12,GNG10,TRAF6,ADCY9,PRKACA,GNB2,MAP2K3,GNAL,MAP2K6,ECSIT,RELA,IL1A,TOLLIP,NFKBIE,GNA11,NFKB1,MAPK11,GNG7,PRKAG1,IRAK1,NFKBIA,JUN,MAP3K7,PRKAR1B,CHUK,GNB1L,MAP2K7,GNAS,MYD88,GNA12,MAP3K1,PRKAR2A,GNAI1,MAPK8,GNAQ,MAPK9,IKBKE,IL1R1,IRAK3,GNAI2,GNAI3,FOS,PRKAR2B,MAPK14,PRK…
46	UVB-Induced MAPK signalling	7.24436e-08	9.12011e-07	0.534	17/58 (29%)	14/58 (24%)	14/58 (24%)	13/58 (22%)	MAP2K4,PIK3CA,BAD,MAPK1,PIK3R1,PIK3R5,RPS6KA3,MAPK13,PIK3R4,MAPK11,PRKCZ,EIF4E,EIF4EBP1,MTOR,AKT1,JUN,MAPK3,PIK3C3,PIK3CG,PRKCE,MAP2K1,PRKD3,PRKD1,EGFR,ATM,PRKCA,TP53,RPS6KB1,PIK3C2B,PRKCQ,PIK3C2A,MAPK8,MAPK9,RPS6KA5,MAPK12,PIK3R3,FOS,PRKCI,MAPK14,H3F3A/H3F3B,PRKCD,PIK3CB,PRKCH,PIK3CD,PRKCB
47	NF-κB Activation by Viruses	7.94328e-08	1e-06	0.47	16/83 (19%)	25/83 (30%)	23/83 (28%)	19/83 (23%)	RAF1,CCR5,MAPK1,CD4,PIK3R1,HRAS,PIK3R4,IKBKB,LCK,IKBKG,ITGA3,MAPK3,PIK3CG,ITGAV,MRAS,NFKBIB,PRKD3,ITGB5,PRKD1,CR2,ITGA4,ATM,PIK3C2B,AKT2,PRKCQ,RRAS,ITGA6,TBP,ITGA5,NFKB2,PIK3R3,PRKCD,PIK3CD,PRKCH,ITGA1,RELA,PIK3CA,NFKBIE,PIK3R5,NFKB1,PRKCZ,NFKBIA,AKT1,PIK3C3,AKT3,PRKCE,CHUK,PRKCA,ITGB1,NRAS,PIK3C2A,MAP3K1,ITGA2,IKBKE,ITGAL,ITGB2,TRAF2,RRAS2,PRKCI,RIPK1,PIK3CB,IKBKAP,EIF2AK2,PRKCB
48	Apoptosis signalling	9.12011e-08	1.12202e-06	0.44	15/100 (15%)	34/100 (34%)	29/100 (29%)	22/100 (22%)	MAP2K4,RAF1,MAPK1,BAD,HRAS,DFFA,ACIN1,IKBKB,IKBKG,CASP9,MAP2K2,MAPK3,MRAS,HTRA2,NFKBIB,BIRC3,FASLG,MCL1,CAPN5,TP53,PRKCQ,CASP3,RRAS,BIRC6,LMNA,NFKB2,BCL2L1,CAPN1,CASP2,PLCG2,CAPN2,RPS6KA1,CAPN7,SPTAN1,BCL2A1,DIABLO,TNF,CAPN3,RELA,CAPN11,NFKBIE,MAP3K5,NFKB1,FAS,BCL2,CASP6,NFKBIA,PRKCE,BID,CHUK,CASP8,TNFRSF1B,MAP2K1,CAPN10,PRKCA,AIFM1,ENDOG,MAP2K7,NRAS,TNFRSF1A,APAF1,MAPK8,PLCG1,IKBKE,BAX,NAIP,XIAP…
49	EGF signalling	9.54993e-08	1.14815e-06	0.5	15/64 (23%)	18/64 (28%)	17/64 (27%)	14/64 (22%)	MAP2K4,RAF1,JAK1,MAPK1,PIK3R1,SOS2,SRF,HRAS,MAPK13,PIK3R4,PIK3CG,MAPK3,RASA1,ATM,PIK3C2B,RPS6KB1,AKT2,ITPR2,ITPR1,STAT3,MAPK12,PIK3R3,ITPR3,PIK3CD,PIK3CA,PIK3R5,MAPK11,SHC1,MTOR,JUN,AKT1,PIK3C3,SOS1,AKT3,STAT1,MAP2K1,EGFR,PRKCA,SRC,MAP2K7,PIK3C2A,GRB2,MAP3K1,MAPK8,PLCG1,CSNK2A2,FOS,MAPK14,PIK3CB,ELK1
50	Prostate Cancer signalling	1.14815e-07	1.34896e-06	0.408	14/103 (14%)	28/103 (27%)	28/103 (27%)	33/103 (32%)	RAF1,MAPK1,BAD,SUV39H1,PIK3R1,SOS2,HRAS,PDPK1,PIK3R4,CCND1,PTEN,RB1,CASP9,MAP2K2,MAPK3,PIK3CG,MRAS,ATF4,GSK3B,NFKBIB,ATM,TP53,PIK3C2B,CCNE2,AKT2,TFDP1,RRAS,CREBBP,CREB3,CREB3L4,NFKB2,ATF2,PIK3R3,E2F1,HSP90AA1,PIK3CD,CDK2,GSTP1,RELA,PIK3CA,SRD5A1,NFKBIE,ABL1,PIK3R5,NFKB1,BCL2,EP300,MTOR,HSP90B1,AKT1,NFKBIA,HSP90AB1,PIK3C3,SOS1,CREB1,AKT3,CHUK,CTNNB1,MAP2K1,NRAS,PIK3C2A,GRB2,MDM2,SIN3A,CCNE1,RRAS2,…
51	Virus Entry via Endocytic Pathways	1.38038e-07	1.58489e-06	0.436	20/101 (20%)	30/101 (30%)	24/101 (24%)	27/101 (27%)	RAC2,ITSN1,PIK3R1,CLTB,HRAS,AP1B1,PIK3R4,AP2A2,ITGA3,PIK3CG,MRAS,CAV1,ITGB4,PRKD3,ACTA1,ITGB5,PRKD1,DNM2,ATM,ITGA4,PIK3C2B,PRKCQ,RRAS,CLTC,RAC1,ITGA6,ITGA5,RAC3,AP2S1,PIK3R3,ZBTB12,PLCG2,CLTA,PRKCD,TFRC,PIK3CD,PRKCH,ITGA1,ITGB6,B2M,FLNB,FYN,AP2A1,PIK3CA,ABL1,PIK3R5,ITGB8,CDC42,PRKCZ,ITGB7,CD55,AP1G2,FLNA,PIK3C3,PRKCE,PRKCA,ITGB1,SRC,AP2B1,AP2M1,NRAS,PIK3C2A,ACTB,ITGA2,PLCG1,ACTG1,ITGAL,DNM1,ITGB2…
52	VEGF signalling	1.51356e-07	1.69824e-06	0.413	14/109 (13%)	28/109 (26%)	31/109 (28%)	36/109 (33%)	EIF1AY,RAF1,MAPK1,BAD,EIF1,PIK3R1,SOS2,HRAS,PIK3R4,ELAVL1,ARNT,ROCK2,VEGFA,PTK2,MAP2K2,PIK3CG,MAPK3,MRAS,ACTA1,ATM,SH2D2A,PIK3C2B,AKT2,PTPN6,YWHAE,RRAS,VEGFC,EIF2B3,PIK3R3,BCL2L1,PTPN11,PLCG2,EIF2B5,PIK3CD,ACTN4,PIK3CA,EIF2B4,PTK2B,PIK3R5,VEGFB,HIF1A,EIF2S1,PDGFC,EIF2B2,BCL2,SHC1,AKT1,PIK3C3,SOS1,FOXO3,EIF2S3,AKT3,VCL,MAP2K1,ACTN1,PRKCA,SRC,PXN,NRAS,PIK3C2A,GRB2,FLT1,ACTB,PLCG1,ACTG1,ROCK1,EIF2S2…
53	Production of Nitric Oxide and Reactive Oxygen Species in Macrophages	1.62181e-07	1.77828e-06	0.349	26/212 (12%)	63/212 (30%)	48/212 (23%)	75/212 (35%)	MAP3K15,PPP2CA,PIK3R1,PPP2R3B,MAPK13,MAP3K4,PPP1R14B,SPI1,MAP3K10,PIK3CG,CYBA,NFKBIB,PRKD3,PRKD1,ATM,MAP3K2,RND2,PIK3C2B,AKT2,APOM,PRKCQ,CREBBP,PCYOX1,NFKB2,RAP1A,IRF1,MAP3K12,NCF1,PPP2R4,PPP2R3A,PLCG2,NCF2,PIK3CD,TNF,RAP1B,APOE,PIK3CA,APOA4,PPP2R2A,PPP1R3C,RHOT2,JAK2,MAP3K5,PRKCZ,JUN,AKT1,PIK3C3,NGFR,RHOU,PRKCE,TNFRSF1B,IFNG,RHOC,TNFRSF1A,PPP2R5D,MAPK8,IFNGR2,PLCG1,FOS,MAP3K8,PPP2R5E,JAK3,MAP3K3…
54	B Cell Activating Factor signalling	2.23872e-07	2.39883e-06	0.543	7/46 (15%)	8/46 (17%)	18/46 (39%)	13/46 (28%)	MAP2K4,RELA,TRAF3,MAPK1,NFATC3,NFKBIE,MAPK13,NFKB1,MAPK11,NFATC1,IKBKB,IKBKG,NFKBIA,JUN,NFAT5,CHUK,TRAF5,NFKBIB,TRAF1,MAP2K7,MAP3K1,MAPK8,MAPK9,IKBKE,NFKB2,MAPK12,TRAF6,FOS,TRAF2,MAPK14,NFATC2,IKBKAP,ELK1
55	14-3-3-mediated signalling	2.95121e-07	3.0903e-06	0.438	22/121 (18%)	41/121 (34%)	31/121 (26%)	27/121 (22%)	MAP2K4,RAF1,PLCB2,MAPK1,BAD,TP73,PIK3R1,HRAS,GSK3A,PIK3R4,TUBB,YWHAQ,SRPK2,MAP2K2,PIK3CG,MAPK3,TSC2,MRAS,TUBA1C,GSK3B,PLCL1,PRKD3,AKT1S1,PRKD1,ATM,PIK3C2B,TUBB3,AKT2,YWHAG,PRKCQ,YWHAE,YWHAB,RRAS,STK11,TUBB2A,EDC3,YWHAZ,PLCL2,MAPK12,TUBA1B,PIK3R3,CBL,MAPT,PLCG2,PRKCD,PLCB3,PIK3CD,PRKCH,RPS6KA1,TNF,TSC1,PIK3CA,PDIA3,PIK3R5,MAP3K5,PRKCZ,TUBB2B,PLCD1,JUN,AKT1,PIK3C3,AKT3,PRKCE,TUBB4A,PDCD6IP,MAP2K1,P…
56	PTEN signalling	2.95121e-07	3.0903e-06	0.384	21/138 (15%)	37/138 (27%)	32/138 (23%)	48/138 (35%)	RAC2,RAF1,FOXO4,TGFBR1,MAPK1,BAD,PIK3R1,SOS2,HRAS,PDPK1,GSK3A,CCND1,PTEN,PTK2,TGFBR2,IKBKB,IKBKG,ITGA3,CASP9,MAP2K2,PIK3CG,MAPK3,MRAS,GSK3B,FASLG,ITGA4,RPS6KB1,AKT2,CASP3,SHARPIN,RRAS,RAC1,ITGA5,NFKB2,RAC3,DDR1,PIK3R3,SYNJ2,BCL2L1,CBL,PIK3CD,INSR,INPP5K,FGFRL1,MAGI3,MAST2,RELA,PIK3CA,PIK3R5,ILK,BMPR2,INPPL1,CDC42,NFKB1,BCAR1,OCRL,PRKCZ,BCL2,SHC1,AKT1,BMPR1A,NGFR,INPP5B,SOS1,FOXO3,RPS6KB2,IGF1R,AK…
57	mTOR signalling	3.16228e-07	3.23594e-06	0.362	46/213 (22%)	73/213 (34%)	31/213 (15%)	63/213 (30%)	PLD2,PRKAB1,PRKAB2,PPP2CA,PIK3R1,HRAS,PPP2R3B,EIF4A2,RICTOR,RPS11,VEGFA,EIF3B,EIF4G2,PIK3CG,TSC2,PRKD3,PRKD1,ATM,RND2,PIK3C2B,RHEB,AKT2,PLD3,PRKCQ,DDIT4,RRAS,PLD1,RPS29,RPS4X,PPP2R4,PPP2R3A,IRS1,RPS15,RPS25,PIK3CD,RPS6KA1,EIF3K,TSC1,PIK3CA,NAPEPLD,ULK1,PPP2R2A,RHOT2,RPS18,VEGFB,FKBP1A,EIF4G1,EIF4E,PRKCZ,EIF4EBP1,MTOR,AKT1,PIK3C3,RPS9,RHOU,EIF3A,PRKCE,RPS6KA2,RPS5,GNB1L,RPS24,MAPKAP1,EIF3H,RHOC,RP…
58	ERK/MAPK signalling	3.31131e-07	3.31131e-06	0.36	28/211 (13%)	64/211 (30%)	48/211 (23%)	71/211 (34%)	RAC2,RAF1,RAPGEF1,PPP2CA,PIK3R1,SOS2,SRF,HRAS,PPP2R3B,PPP1R14B,ITGA3,PAK1,PIK3CG,ATF4,PLA2G4F,PLA2G12A,ITGA4,ATM,ETS1,PIK3C2B,YWHAG,RRAS,VRK2,CRKL,CREB3,CREBBP,YWHAZ,ITGA5,STAT3,RAP1A,ATF2,PLA2G6,DOCK1,ARAF,PPP2R4,PPP2R3A,PLCG2,PRKACA,DUSP4,PIK3CD,RPS6KA1,RAP1B,FYN,PIK3CA,PTK2B,PPP2R2A,DUSP6,PPP1R3C,CRK,DUSP2,EIF4E,EIF4EBP1,KSR1,EP300,ELF4,PIK3C3,CREB1,SOS1,PRKCE,ITGB1,PAK2,GRB2,PPP2R5D,ITGA2,PLC…
59	Antioxidant Action of Vitamin C	3.46737e-07	3.38844e-06	0.414	19/111 (17%)	12/111 (11%)	27/111 (24%)	53/111 (48%)	MAP2K4,PLD2,PLCB2,MAPK1,PLA2R1,MAPK13,PLA2G7,IKBKB,IKBKG,LCAT,MAPK3,PLA2G4F,TXN,NFKBIB,PLCL1,PLA2G12A,STAT5A,PLD3,SLC2A1,NFKB2,PLCL2,MAPK12,TXNRD1,PLD1,CSF2RB,PLA2G6,PLCG2,PLCB3,NXN,TNF,TXNRD2,RELA,NAPEPLD,PDIA3,NFKBIE,JAK2,NFKB1,MAPK11,GLRX,PRDX6,SLC2A3,PLCD1,HMOX1,SLC23A2,NFKBIA,CSF2RA,CHUK,STAT5B,PNPLA8,MAPK8,MAPK9,PLCG1,IKBKE,TXNRD3,PLD4,PLA2G4A,MAPK14,CSF2
60	IGF-1 signalling	3.46737e-07	3.38844e-06	0.43	17/107 (16%)	38/107 (36%)	29/107 (27%)	23/107 (21%)	PRKACB,SOCS1,RAF1,SOCS3,CTGF,JAK1,MAPK1,BAD,PIK3R1,SOS2,SOCS6,SRF,PDPK1,HRAS,PIK3R4,YWHAQ,PTK2,CASP9,MAP2K2,PIK3CG,MAPK3,MRAS,IRS2,RASA1,ATM,IGFBP6,PIK3C2B,RPS6KB1,AKT2,YWHAG,YWHAE,YWHAB,RRAS,YWHAZ,STAT3,PIK3R3,PTPN11,IRS1,PRKACA,IGFBP3,PIK3CD,CYR61,SOCS5,IGFBP4,PIK3CA,SOCS2,PIK3R5,JAK2,PRKCZ,PRKAG1,SHC1,JUN,AKT1,IGF1,PIK3C3,SOS1,FOXO3,PRKAR1B,RPS6KB2,IGF1R,AKT3,MAP2K1,PXN,NRAS,PIK3C2A,GRB2,MAPK8…
61	Leukocyte Extravasation signalling	3.63078e-07	3.54813e-06	0.376	24/210 (11%)	52/210 (25%)	55/210 (26%)	79/210 (38%)	RAC2,MYL6,PIK3R1,MLLT4,MAPK13,MAP3K4,ITGA3,PIK3CG,EZR,CYBA,ARHGAP12,PRKD3,PRKD1,ITGA4,TIMP2,ATM,PIK3C2B,PRKCQ,CRKL,ITGA6,ITGA5,RAP1A,ARHGAP5,MMP27,TIMP4,NCF1,CLDN12,ICAM3,PLCG2,NCF2,ARHGAP35,ITGA1,VAV1,PIK3CD,ARHGAP1,RAP1B,CD99,PIK3CA,ICAM1,PTK2B,CTNNA1,CRK,CDC42,PRKCZ,MMP25,PIK3C3,PRKCE,RASSF5,VCL,CTNNB1,MMP1,ITGB1,ARHGAP6,ACTB,ITGA2,MAPK8,ARHGAP4,PLCG1,SELPLG,F11R,ITGB2,GNAI3,WIPF1,EDIL3,ARHGAP…
62	Renin-Angiotensin signalling	3.98107e-07	3.71535e-06	0.397	21/126 (17%)	33/126 (26%)	29/126 (23%)	43/126 (34%)	MAP2K4,PRKACB,RAF1,MAPK1,PIK3R1,SOS2,HRAS,MAPK13,PIK3R4,PTK2,PAK1,MAP2K2,PIK3CG,MAPK3,MRAS,PRKD3,PRKD1,ATM,PIK3C2B,PTPN6,PRKCQ,ITPR2,RRAS,RAC1,ITPR1,NFKB2,STAT3,MAPK12,ATF2,PIK3R3,ADCY9,PLCG2,PRKCD,ITPR3,PRKACA,PIK3CD,PRKCH,PTGER2,TNF,RELA,PIK3CA,PTK2B,PIK3R5,CCL5,JAK2,NFKB1,MAPK11,PRKCZ,PRKAG1,SHC1,JUN,CCL2,PIK3C3,SOS1,PRKAR1B,PRKCE,STAT1,MAP2K1,PRKCA,PAK4,NRAS,PAK2,GNAS,PAK6,PIK3C2A,GRB2,MAP3K1…
63	IL-17A signalling in Airway Cells	4.16869e-07	3.89045e-06	0.447	7/76 (9%)	18/76 (24%)	27/76 (36%)	24/76 (32%)	MAP2K4,JAK1,MAPK1,PIK3R1,CCL20,IL17RC,MAPK13,IL6,PIK3R4,PTEN,IKBKB,IKBKG,TRAF3IP2,MAP2K2,MAPK3,PIK3CG,GSK3B,NFKBIB,ATM,PIK3C2B,AKT2,TYK2,NFKB2,STAT3,MAPK12,TRAF6,PIK3R3,PIK3CD,RELA,PIK3CA,NFKBIE,PIK3R5,JAK2,IL17RA,NFKB1,MAPK11,AKT1,NFKBIA,MAP3K7,PIK3C3,AKT3,CHUK,MAP2K1,PIK3C2A,MAPK8,MAPK9,IKBKE,CXCL6,IL17A,MAPK14,PIK3CB,JAK3
64	Erythropoietin signalling	4.7863e-07	4.36516e-06	0.443	13/79 (16%)	25/79 (32%)	22/79 (28%)	19/79 (24%)	RAF1,SOCS1,SOCS3,MAPK1,PIK3R1,SOS2,HRAS,PDPK1,PIK3R4,MAP2K2,PIK3CG,MAPK3,MRAS,NFKBIB,PRKD3,PRKD1,ATM,PIK3C2B,RPS6KB1,STAT5A,PTPN6,AKT2,PRKCQ,RRAS,NFKB2,PIK3R3,CBL,PRKCD,PLCG2,PIK3CD,PRKCH,RELA,PIK3CA,NFKBIE,PIK3R5,JAK2,NFKB1,PRKCZ,SHC1,NFKBIA,JUN,AKT1,PIK3C3,SOS1,AKT3,PRKCE,STAT5B,MAP2K1,PRKCA,SRC,NRAS,PIK3C2A,GRB2,PLCG1,FOS,RRAS2,PRKCI,PIK3CB,ELK1,PRKCB
65	IL-12 signalling and Production in Macrophages	5.62341e-07	5.01187e-06	0.369	21/157 (13%)	30/157 (19%)	37/157 (24%)	69/157 (44%)	MAP2K4,CD40LG,MAPK1,IL12RB1,PIK3R1,MAF,MAPK13,PIK3R4,SPI1,IKBKB,JMJD6,IKBKG,MAP2K2,TGFB1,PIK3CG,MAPK3,IL23A,NFKBIB,PRKD3,PRKD1,ATM,STAT6,PIK3C2B,AKT2,APOM,PRKCQ,IL12RB2,IFNGR1,NFKB2,PCYOX1,MAPK12,IRF1,PIK3R3,TRAF6,TLR2,IL18,CD40,IL23R,PRKCD,PIK3CD,PRKCH,IRF8,REL,RXRA,TNF,RBP4,RELA,APOE,PIK3CA,APOA4,PIK3R5,NFKB1,MAPK11,PRKCZ,EP300,JUN,AKT1,PIK3C3,TGFB2,AKT3,PRKCE,S100A8,CHUK,STAT1,NOS2,MAP2K1,PRKC…
66	Macropinocytosis signalling	7.58578e-07	6.76083e-06	0.455	16/77 (21%)	22/77 (29%)	19/77 (25%)	20/77 (26%)	PIK3R1,HRAS,PIK3R4,PAK1,PIK3CG,MRAS,ITGB4,PRKD3,ITGB5,PRKD1,ATM,PIK3C2B,PRKCQ,RRAS,RAC1,ITGA5,PDGFB,PIK3R3,MET,PLCG2,PRKCD,RHOA,CD14,PIK3CD,PRKCH,ACTN4,PDGFD,ITGB6,PIK3CA,PDGFA,USP6NL,PIK3R5,ITGB8,CDC42,PDGFC,PRKCZ,ITGB7,ARF6,PIK3C3,HGF,PRKCE,PRKCA,ITGB1,SRC,NRAS,PIK3C2A,RAB5A,ANKFY1,PLCG1,CSF1R,ITGB2,RRAS2,PRKCI,ABI1,CSF1,PIK3CB,PRKCB
67	ErbB signalling	8.51138e-07	7.4131e-06	0.456	20/90 (22%)	26/90 (29%)	21/90 (23%)	23/90 (26%)	MAP2K4,RAF1,MAPK1,PIK3R1,SOS2,HRAS,PDPK1,MAPK13,NCK1,PIK3R4,NCK2,PAK1,MAP2K2,PIK3CG,MAPK3,MRAS,GSK3B,PRKD3,PRKD1,ATM,PIK3C2B,RPS6KB1,PRKCQ,RRAS,HBEGF,MAPK12,PIK3R3,PRKCD,PLCG2,PIK3CD,PRKCH,MAP2K3,EREG,MAP2K6,PIK3CA,PIK3R5,CDC42,MAPK11,PRKCZ,NRG1,SHC1,MTOR,JUN,AKT1,PIK3C3,SOS1,PRKCE,MAP2K1,EGFR,PRKCA,PAK4,NRAS,PAK2,PAK6,PIK3C2A,GRB2,MAPK8,MAPK9,PLCG1,FOS,MAPK14,PRKCI,RRAS2,FOXO1,PIK3CB,ELK1,PRKCB
68	Neuregulin signalling	8.91251e-07	7.76247e-06	0.404	17/104 (16%)	26/104 (25%)	25/104 (24%)	36/104 (35%)	RAF1,MAPK1,BAD,PIK3R1,SOS2,HRAS,PDPK1,CDK5R1,PTEN,MYC,ITGA3,MAP2K2,MAPK3,MRAS,DLG4,PRKD3,RNF41,PRKD1,ITGA4,MATK,RPS6KB1,STAT5A,AKT2,PRKCQ,RRAS,CRKL,ITGA5,HBEGF,PIK3R3,PTPN11,PRKCD,PLCG2,HSP90AA1,PRKCH,EREG,ADAM17,CRK,PRKCZ,NRG1,SHC1,MTOR,HSP90B1,AKT1,HSP90AB1,CDK5,SOS1,RPS6KB2,PRKCE,AKT3,ERRFI1,STAT5B,MAP2K1,EGFR,PRKCA,ITGB1,SRC,NRAS,GRB2,ERBB2IP,ITGA2,PLCG1,PICK1,PRKCI,RRAS2,CDKN1B,ELK1,PSEN1,PR…
69	Regulation of eIF4 and p70S6K signalling	9.12011e-07	7.76247e-06	0.354	30/175 (17%)	60/175 (34%)	32/175 (18%)	53/175 (30%)	EIF1AY,RAF1,PPP2CA,PIK3R1,SOS2,HRAS,PPP2R3B,EIF4A2,MAPK13,PAIP2,EIF2A,RPS11,ITGA3,EIF3B,EIF4G2,PIK3CG,ITGA4,ATM,PABPC1,PIK3C2B,AKT2,RRAS,ITGA5,RPS29,RPS4X,PPP2R4,PPP2R3A,IRS1,RPS15,RPS25,PIK3CD,EIF3K,PIK3CA,EIF2B4,EIF4EBP2,PPP2R2A,RPS18,EIF4G1,EIF2B2,PRKCZ,EIF4E,EIF4EBP1,MTOR,AKT1,PIK3C3,SOS1,RPS9,EIF3A,RPS5,RPS24,ITGB1,EIF3H,GRB2,RPS28,PPP2R5D,RPS2,ITGA2,RPS19,AGO2,EIF3G,EIF2S2,RPS16,EIF4A1,AGO3…
70	Activation of IRF by Cytosolic Pattern Recognition Receptors	9.33254e-07	7.76247e-06	0.446	1/74 (1%)	13/74 (18%)	32/74 (43%)	28/74 (38%)	MAP2K4,RELA,TRAF3,PPIB,NFKBIE,ZBP1,IRF3,IL6,NFKB1,TANK,IFIH1,IKBKB,IKBKG,NFKBIA,JUN,SIKE1,CHUK,NFKBIB,STAT1,DHX58,IL10,CREBBP,MAPK8,MAPK9,IKBKE,IRF9,TBK1,NFKB2,MAPK12,ADAR,ISG15,ATF2,TRAF6,FADD,IRF7,RIPK1,CD40,LTA,DDX58,MAVS,STAT2,IKBKAP,PIN1,IFIT2,TNF,IFNAR1
71	GM-CSF signalling	9.33254e-07	7.76247e-06	0.485	8/68 (12%)	21/68 (31%)	25/68 (37%)	14/68 (21%)	RAF1,MAPK1,PIK3R1,GNB2L1,SOS2,HRAS,PIK3R4,CCND1,CAMK2D,MAP2K2,PIM1,MAPK3,PIK3CG,PPP3R1,CISH,MRAS,ATM,ETS1,PIK3C2B,AKT2,RRAS,STAT3,PPP3CC,PIK3R3,BCL2L1,CSF2RB,PTPN11,PIK3CD,BCL2A1,CAMK2G,RUNX1,PIK3CA,PIK3R5,JAK2,SHC1,AKT1,CSF2RA,PIK3C3,SOS1,HCK,AKT3,STAT5B,STAT1,MAP2K1,PPP3CA,NRAS,PIK3C2A,GRB2,RRAS2,LYN,PIK3CB,CSF2,ELK1,PRKCB
72	HGF signalling	1.04713e-06	8.51138e-06	0.414	17/111 (15%)	42/111 (38%)	29/111 (26%)	23/111 (21%)	MAP2K4,RAPGEF1,MAP3K15,RAF1,MAP3K11,MAPK1,PIK3R1,SOS2,HRAS,IL6,MAP3K4,PIK3R4,CCND1,PTK2,MAP3K10,PAK1,MAP2K2,ETS2,PIK3CG,MAPK3,MRAS,PRKD3,PRKD1,ATM,MAP3K2,ETS1,PIK3C2B,AKT2,PRKCQ,RRAS,MAP3K13,CRKL,RAC1,STAT3,MAPK12,RAP1A,ATF2,ELF1,PIK3R3,MET,MAP3K12,DOCK1,GAB1,PTPN11,PLCG2,PRKCD,PIK3CD,PRKCH,ELK3,CDK2,RAP1B,PIK3CA,PIK3R5,MAP3K5,CDC42,PRKCZ,ELF4,JUN,AKT1,MAP3K7,PIK3C3,HGF,SOS1,AKT3,PRKCE,MAP2K1,PRK…
73	PPARα/RXRα Activation	1.09648e-06	8.91251e-06	0.355	29/200 (14%)	51/200 (26%)	42/200 (21%)	78/200 (39%)	RAF1,TGFBR1,GPD1,PRKAB1,PRKAB2,SOS2,HRAS,IL6,ADIPOR1,IL1RL2,GNA15,GPD2,PLCL1,NFKBIB,ITGB5,SMAD2,ACAA1,MED1,RRAS,CREBBP,PLCL2,NFKB2,MED12,TRAF6,PLCG2,IRS1,PRKACA,MAP2K3,SLC27A1,RXRA,ADIPOR2,MAP2K6,PDIA3,GNA11,BMPR2,JAK2,ACVR2B,EP300,PLCD1,CHD5,JUN,HSP90AB1,SOS1,NCOR1,GRB2,ACOX1,MAPK8,GNAQ,PLCG1,TGS1,AIP,NCOR2,ACVR2A,PRKCB,PPARA,PRKACB,MAP2K4,PLCB2,NCOA6,MAPK1,CPT1B,AP2A2,ABCA1,TGFBR2,IL1R2,IKBKB,I…
74	Telomerase signalling	1.47911e-06	1.14815e-05	0.434	19/106 (18%)	38/106 (36%)	27/106 (25%)	22/106 (21%)	RAF1,MAPK1,PPP2CA,PIK3R1,PPP2R5B,SOS2,PPP2R3B,HRAS,PDPK1,HDAC10,PIK3R4,HDAC6,MYC,RB1,MAP2K2,ETS2,PIK3CG,HDAC11,MAPK3,PPM1L,HDAC7,MRAS,ATM,IL2RB,TP53,ETS1,PIK3C2B,IL2RG,AKT2,HDAC4,HDAC8,HDAC2,RRAS,DKC1,ELF1,HDAC5,TERF2,PIK3R3,PPP2CB,PPP2R1A,HDAC3,PPP2R3A,PPP2R4,E2F1,HSP90AA1,PIK3CD,TINF2,ELK3,PIK3CA,PPP2R2A,TERF2IP,PIK3R5,ABL1,PTGES3,SHC1,ELF4,HSP90B1,AKT1,SP1,HSP90AB1,PIK3C3,SOS1,AKT3,PPP2R5C,PPP…
75	Germ Cell-Sertoli Cell Junction signalling	1.47911e-06	1.14815e-05	0.379	17/169 (10%)	61/169 (36%)	47/169 (28%)	44/169 (26%)	RAC2,MAP3K15,TGFBR1,AXIN1,PIK3R1,MLLT4,HRAS,MAP3K4,MAP3K10,ITGA3,PAK1,PIK3CG,KEAP1,MAP3K2,ATM,RND2,PIK3C2B,RRAS,TUBB2A,ITGA6,MAP3K12,CDH1,ZYX,MAP2K3,PIK3CD,TNF,MAP2K6,PIK3CA,RHOT2,CTNNA1,ILK,MAP3K5,CDC42,TUBB2B,AKT1,SORBS1,PPAP2B,PIK3C3,RHOU,TUBB4A,CTNNB1,ITGB1,TUBB1,PAK2,TUBB4B,TJP1,TNFRSF1A,RHOC,ACTB,ITGA2,MAPK8,TUBA1A,FER,MAP3K8,MAP3K3,CTNND1,MAP2K4,MAP3K11,MAPK1,PDPK1,LIMK2,PIK3R4,TUBB,TGFBR2…
76	NGF signalling	1.51356e-06	1.14815e-05	0.393	17/122 (14%)	47/122 (39%)	31/122 (25%)	27/122 (22%)	MAP2K4,MAP3K15,RAF1,MAP3K11,MAPK1,PIK3R1,SOS2,HRAS,PDPK1,MAP3K4,PIK3R4,ROCK2,IKBKB,MAP3K10,IKBKG,RHOG,MAP2K2,SMPD4,PIK3CG,MAPK3,TRAF4,MRAS,ATF4,ATM,MAP3K2,TP53,PIK3C2B,RPS6KB1,AKT2,RRAS,MAP3K13,CREBBP,CREB3,RAC1,NFKB2,CREB3L4,MAPK12,RAP1A,SMPD2,ATF2,PIK3R3,TRAF6,MAP3K12,GAB1,PTPN11,RHOA,PLCG2,PRKCD,PIK3CD,MAPK7,RPS6KA1,RAP1B,RELA,PIK3CA,PIK3R5,RPS6KA3,TRIO,CRK,SMPD1,MAP3K5,CDC42,NFKB1,PRKCZ,EP300…
77	FAK signalling	1.8197e-06	1.38038e-05	0.387	16/106 (15%)	32/106 (30%)	25/106 (24%)	33/106 (31%)	RAF1,ARHGAP26,MAPK1,HMMR,PIK3R1,SOS2,HRAS,PDPK1,TLN1,PIK3R4,PTEN,PTK2,ITGA3,PAK1,MAP2K2,PIK3CG,MAPK3,MRAS,ACTA1,ATM,ITGA4,CAPN5,PIK3C2B,AKT2,RRAS,RAC1,ITGA5,PIK3R3,DOCK1,TLN2,CAPN1,PLCG2,ARHGEF6,PIK3CD,CAPN2,CAPN7,TNS1,CAPN3,FYN,PIK3CA,CAPN11,ARHGEF7,PIK3R5,CRK,BCAR1,AKT1,PIK3C3,SOS1,AKT3,VCL,MAP2K1,CAPN10,EGFR,ITGB1,SRC,PAK4,PXN,NRAS,PAK2,PAK6,PIK3C2A,GRB2,ASAP1,CSK,ACTB,ITGA2,PLCG1,ACTG1,GIT2,R…
78	TREM1 signalling	1.8197e-06	1.38038e-05	0.413	9/75 (12%)	13/75 (17%)	22/75 (29%)	31/75 (41%)	RELA,TREM1,ICAM1,MAPK1,LAT2,CD83,JAK2,IL6,CCL3,NFKB1,IRAK1,TLR10,AKT1,CCL2,MAPK3,CASP1,TLR7,AKT3,TLR3,STAT5B,ITGB1,STAT5A,IL8,AKT2,GRB2,IL10,MYD88,TYROBP,PLCG1,ITGA5,STAT3,NFKB2,TLR2,TLR4,NOD2,IL18,TLR5,CD40,PLCG2,TLR6,CD86,IL1B,CSF2,TNF
79	Fcγ Receptor-mediated Phagocytosis in Macrophages and Monocytes	1.94984e-06	1.44544e-05	0.406	20/106 (19%)	37/106 (35%)	23/106 (22%)	26/106 (25%)	RAC2,GAB2,PLD2,MAPK1,PIK3R1,ARPC5,TLN1,NCK1,PTEN,NCK2,PAK1,RAB11B,PIK3CG,EZR,MAPK3,VAMP3,PRKD3,FGR,ACTA1,PRKD1,RPS6KB1,ACTR2,AKT2,PLD3,PRKCQ,RAC1,FYB,RAC3,PLD1,PIK3R3,DOCK1,PLA2G6,NCF1,PIP5K1A,CBL,ARPC1A,TLN2,PRKCD,SYK,RAB11A,PRKCH,VAV1,LCP2,FYN,NAPEPLD,PTK2B,ARPC1B,CRK,CDC42,PRKCZ,HMOX1,YES1,ARF6,AKT1,ACTR3,RPS6KB2,HCK,AKT3,PRKCE,ARPC3,FCGR3A,VASP,PRKCA,VAV2,SRC,PXN,ARPC5L,ACTB,PLCG1,ACTG1,INPP5…
80	Role of JAK1 and JAK3 in γc Cytokine signalling	2.0893e-06	1.51356e-05	0.471	9/68 (13%)	17/68 (25%)	23/68 (34%)	19/68 (28%)	BLNK,SOCS1,SOCS3,PIK3CA,IL15RA,JAK1,PTK2B,MAPK1,IL21R,PIK3R1,PIK3R5,HRAS,CRLF2,JAK2,PIK3R4,IL7R,SHC1,PIK3C3,MAPK3,PIK3CG,MRAS,IRS2,STAT1,STAT5B,ATM,IL2RB,STAT6,PIK3C2B,STAT5A,IL2RG,IL4R,NRAS,PIK3C2A,FES,GRB2,RRAS,IL15,STAT3,IL7,PIK3R3,RRAS2,PTPN11,IRS1,SYK,SH2B2,PIK3CB,IL2RA,PIK3CD,JAK3
81	Valine Degradation I	2.18776e-06	1.54882e-05	0.4	13/35 (37%)	4/35 (11%)	1/35 (3%)	17/35 (49%)	ECHS1,ABAT,ACADSB,BCKDHB,BCAT1,HIBCH,HADHB,BCAT2,BCKDHA,HIBADH,AUH,DLD,ACAD8,DBT,EHHADH,SDS,HADHA,ALDH6A1
82	Colorectal Cancer Metastasis signalling	2.18776e-06	1.58489e-05	0.336	37/268 (14%)	59/268 (22%)	53/268 (20%)	119/268 (44%)	TGFBR1,AXIN1,PIK3R1,SOS2,HRAS,IL6,CCND1,VEGFA,GNB1,GNB4,TLR10,PIK3CG,GNG12,ATM,TP53,RND2,SMAD2,PIK3C2B,AKT2,RRAS,ADRBK2,NFKB2,STAT3,TCF3,GNG10,MMP27,CDH1,GNB2,PRKACA,PIK3CD,PTGER2,TNF,PIK3CA,TCF4,LRP6,RHOT2,VEGFB,JAK2,GNG7,APPL1,ARRB1,AKT1,JUN,MMP25,PIK3C3,SOS1,TLR7,RHOU,TLR3,CTNNB1,GNB1L,MMP1,EGFR,IFNG,RHOC,TNFRSF1A,GRB2,MAPK8,FOS,MSH2,GNG5,PTGS2,JAK3,TCF7L2,LRP1,FZD7,MAP2K4,PRKACB,JAK1,MAPK1,AD…
83	Regulation of IL-2 Expression in Activated and Anergic T Lymphocytes	2.29087e-06	1.62181e-05	0.427	9/89 (10%)	27/89 (30%)	29/89 (33%)	24/89 (27%)	CD247,MAP2K4,RAF1,TGFBR1,MAPK1,CD3E,NFATC3,SOS2,HRAS,TGFBR2,IKBKB,IKBKG,MAP2K2,TGFB1,MAPK3,PPP3R1,MRAS,NFKBIB,SMAD2,RRAS,RAC1,NFKB2,MALT1,PPP3CC,MAPK12,CD3G,CARD11,PLCG2,ZAP70,LAT,VAV1,RELA,FYN,NFKBIE,NFKB1,NFATC1,NFKBIA,JUN,NFAT5,SOS1,TGFB2,SMAD4,CHUK,MAP2K1,PPP3CA,VAV2,MAP2K7,NRAS,GRB2,MAP3K1,CHP1,MAPK8,TOB1,PLCG1,MAPK9,IKBKE,CD3D,CALM1 (includes others),FOS,RRAS2,CD80,BCL10,VAV3,NFATC2,ELK1
84	Angiopoietin signalling	2.34423e-06	1.62181e-05	0.44	12/75 (16%)	19/75 (25%)	21/75 (28%)	23/75 (31%)	BAD,PIK3R1,HRAS,NCK1,PIK3R4,PTK2,IKBKB,IKBKG,TNIP1,PAK1,CASP9,PIK3CG,MRAS,ANGPT4,NFKBIB,RASA1,TEK,ATM,STAT5A,PIK3C2B,AKT2,RRAS,DOK2,NFKB2,PIK3R3,PTPN11,PIK3CD,RELA,PIK3CA,NFKBIE,PIK3R5,CRK,NFKB1,AKT1,NFKBIA,PIK3C3,SOS1,AKT3,CHUK,STAT5B,PAK4,NRAS,PAK2,PIK3C2A,PAK6,GRB2,IKBKE,BIRC5,RRAS2,FOXO1,PIK3CB,IKBKAP
85	Non-Small Cell Lung Cancer signalling	2.34423e-06	1.62181e-05	0.398	17/83 (20%)	20/83 (24%)	16/83 (19%)	30/83 (36%)	RAF1,BAD,MAPK1,SUV39H1,PIK3R1,SOS2,PDPK1,HRAS,PIK3R4,CCND1,STK4,RB1,CASP9,MAP2K2,MAPK3,PIK3CG,MRAS,ATM,TP53,PIK3C2B,AKT2,TFDP1,ITPR2,RRAS,CDK6,ITPR1,PIK3R3,E2F1,ITPR3,PIK3CD,RXRA,PIK3CA,PIK3R5,ABL1,AKT1,PIK3C3,SOS1,FOXO3,AKT3,RASSF5,RXRB,MAP2K1,EGFR,RASSF1,PRKCA,FHIT,NRAS,PIK3C2A,GRB2,PLCG1,SIN3A,RRAS2,PIK3CB
86	GNRH signalling	2.5704e-06	1.7378e-05	0.359	23/153 (15%)	42/153 (27%)	32/153 (21%)	56/153 (37%)	MAP3K15,RAF1,SOS2,HRAS,MAP3K4,MAPK13,MAP3K10,PAK1,GNA15,ATF4,PRKD3,PRKD1,DNM2,MAP3K2,PRKCQ,RRAS,CREB3,CREBBP,NFKB2,ITPR1,ATF2,MAP3K12,ITPR3,PRKACA,MAP2K3,MAPK7,CAMK2G,MAP2K6,GNA11,MAP3K5,CDC42,PRKCZ,EP300,JUN,SOS1,CREB1,PRKCE,EGFR,PAK2,GRB2,EGR1,GNAQ,MAPK8,FOS,GNAI3,MAP3K8,MAP3K3,PRKCB,PRKACB,MAP2K4,PLCB2,MAP3K11,MAPK1,PTK2,CAMK2D,MAP2K2,MAPK3,MRAS,ITPR2,MAP3K13,RAC1,CREB3L4,MAPK12,ADCY9,PRKCD,PL…
87	GDNF Family Ligand-Receptor Interactions	2.5704e-06	1.7378e-05	0.447	13/76 (17%)	19/76 (25%)	21/76 (28%)	23/76 (30%)	MAP2K4,RAF1,MAPK1,PIK3R1,SOS2,HRAS,NCK1,PIK3R4,MAP2K2,PIK3CG,MAPK3,MRAS,IRS2,FRS2,RASA1,ATM,PIK3C2B,ITPR2,RRAS,DOK2,RAC1,ITPR1,DOK3,MAPK12,PIK3R3,PDLIM7,GAB1,IRS1,PLCG2,ITPR3,PIK3CD,DOK1,PIK3CA,GDNF,PIK3R5,CDC42,SHC1,JUN,DOK4,PIK3C3,CREB1,SOS1,MAP2K1,NRAS,PIK3C2A,GRB2,MAPK8,PLCG1,MAPK9,GFRA2,FOS,RRAS2,PIK3CB
88	Small Cell Lung Cancer signalling	2.81838e-06	1.86209e-05	0.372	10/94 (11%)	27/94 (29%)	25/94 (27%)	32/94 (34%)	TRAF3,SUV39H1,PIK3R1,PIK3R4,CCND1,PTEN,MYC,PTK2,IKBKB,RB1,IKBKG,CASP9,PIK3CG,TRAF4,TRAF5,NFKBIB,ATM,TP53,PIK3C2B,AKT2,CCNE2,TFDP1,CDK6,NFKB2,SKP2,TRAF6,PIK3R3,BCL2L1,MAX,E2F1,PIK3CD,RXRA,CDK2,RELA,PIK3CA,NFKBIE,ABL1,PIK3R5,NFKB1,CDKN2B,BCL2,NFKBIA,AKT1,PIK3C3,AKT3,BID,CHUK,RXRB,TRAF1,FHIT,PIK3C2A,APAF1,IKBKE,SIN3A,PIAS3,TRAF2,CCNE1,CKS1B,PIK3CB,PTGS2,CDKN1B,BIRC2
89	HIF1α signalling	2.88403e-06	1.86209e-05	0.411	13/112 (12%)	18/112 (16%)	33/112 (29%)	48/112 (43%)	MAPK1,PIK3R1,HRAS,MAPK13,PIK3R4,TCEB1,LDHB,ARNT,VEGFA,PIK3CG,MAPK3,MRAS,APEX1,ATM,TP53,PIK3C2B,EGLN2,AKT2,SLC2A1,RRAS,COPS5,CREBBP,VEGFC,MAPK12,MMP27,PIK3R3,EGLN1,RBX1,HSP90AA1,PIK3CD,MAPK7,LDHA,PIK3CA,MMP14,PIK3R5,VEGFB,HIF1A,NAA10,PDGFC,MAPK11,SLC2A3,EP300,JUN,AKT1,EDN1,MMP25,PIK3C3,AKT3,EGLN3,NOS2,MMP1,MMP19,NRAS,PIK3C2A,MAPK8,MAPK6,MAPK9,MDM2,P4HTM,RRAS2,MAPK14,CUL2,PIK3CB,MMP9
90	Ceramide signalling	3.38844e-06	2.18776e-05	0.418	15/91 (16%)	28/91 (31%)	23/91 (25%)	25/91 (27%)	MAP2K4,RAF1,BAD,PPP2CA,PIK3R1,PPP2R5B,PPP2R3B,HRAS,PIK3R4,CTSD,SPHK2,SMPD4,MAPK3,PIK3CG,PPM1L,MRAS,NSMAF,ATM,PIK3C2B,AKT2,RRAS,NFKB2,SMPD2,S1PR3,PIK3R3,PPP2CB,PPP2R1A,PPP2R3A,PPP2R4,PIK3CD,DIABLO,TNF,RELA,PIK3CA,PPP2R2A,PIK3R5,SMPD1,NFKB1,PRKCZ,KSR1,BCL2,JUN,AKT1,NGFR,PIK3C3,SPHK1,AKT3,PPP2R5C,PPP2R2C,TNFRSF1B,MAP2K1,SMPD3,S1PR2,NRAS,PIK3C2A,TNFRSF1A,PPP2R5D,MAP3K1,MAPK8,CERK,FOS,RRAS2,S1PR1,PIK3…
91	Aldosterone signalling in Epithelial Cells	3.46737e-06	2.23872e-05	0.367	25/169 (15%)	47/169 (28%)	37/169 (22%)	60/169 (36%)	RAF1,SGK1,DNAJB4,PIK3R1,SOS2,DNAJC3,SLC9A1,DNAJC28,PIK3CG,DNAJC30,PLCL1,DNAJC16,PRKD3,PRKD1,AHCY,ATM,PIK3C2B,DNAJB12,PRKCQ,DNAJC9,DNAJC27,PLCL2,ITPR1,PIP5K1C,PLCG2,ITPR3,HSPB11,DNAJC14,PIK3CD,PIP4K2A,PIP4K2C,PIK3CA,PDIA3,HSPA6,DNAJC13,DNAJA1,HSPA1L,PRKCZ,PLCD1,HSP90AB1,PIK3C3,SOS1,PRKCE,PI4KA,PLCG1,DNAJC11,DNAJC24,PRKCB,ICMT,PLCB2,MAPK1,HSPA14,HSPA1A/HSPA1B,DNAJC6,PIKFYVE,PIP4K2B,PDPK1,DNAJC15,DN…
92	Thrombopoietin signalling	3.54813e-06	2.29087e-05	0.453	13/64 (20%)	19/64 (30%)	16/64 (25%)	16/64 (25%)	RAF1,GAB2,PIK3CA,MAPK1,PIK3R1,PIK3R5,HRAS,JAK2,PIK3R4,PRKCZ,MYC,SHC1,JUN,MAP2K2,MAPK3,PIK3C3,PIK3CG,SOS1,MRAS,PRKCE,IRS2,STAT1,STAT5B,PRKD3,MAP2K1,PRKD1,ATM,PRKCA,PIK3C2B,STAT5A,PRKCQ,NRAS,PIK3C2A,GRB2,RRAS,PLCG1,STAT3,PIK3R3,FOS,PRKCI,RRAS2,PTPN11,PRKCD,PLCG2,PIK3CB,PRKCH,PIK3CD,PRKCB
93	Hypoxia signalling in the Cardiovascular System	3.63078e-06	2.29087e-05	0.485	6/68 (9%)	23/68 (34%)	27/68 (40%)	12/68 (18%)	UBE2A,UBE2D2,UBE2V2,PTEN,ARNT,VEGFA,UBE2B,SUMO1,UBE2D4,ATF4,UBE2E3,NFKBIB,ATM,TP53,P4HB,UBE2Q1,COPS5,CREB3,CREBBP,CSNK1D,BIRC6,UBE2S,CREB3L4,ATF2,UBE2G2,UBE2L3,UBE2H,UBE2G1,HIF1AN,HSP90AA1,LDHA,UBE2E1,UBE2C,UBE2J2,UBE2I,UBE2N,NFKBIE,HIF1A,EP300,HSP90B1,NFKBIA,JUN,AKT1,HSP90AB1,EDN1,UBE2V1,CREB1,UBE2M,NQO1,UBE2R2,MDM2,UBE2D1,UBE2L6,UBE2J1,UBE2E2,CDC34
94	Role of JAK family kinases in IL-6-type Cytokine signalling	3.71535e-06	2.29087e-05	0.607	4/28 (14%)	7/28 (25%)	13/28 (46%)	4/28 (14%)	IL6ST,MAP2K4,STAT5A,SOCS3,SOCS1,JAK1,MAPK1,TYK2,IL6R,MAPK8,MAPK9,MAPK13,STAT3,JAK2,IL6,MAPK12,MAPK11,MAPK14,PTPN11,MAPK3,OSM,OSMR,STAT5B,STAT1
95	Type II Diabetes Mellitus signalling	3.80189e-06	2.34423e-05	0.292	19/171 (11%)	37/171 (22%)	31/171 (18%)	84/171 (49%)	MAP2K4,SOCS1,SOCS3,MAPK1,PRKAB2,PRKAB1,PIK3R1,SOCS6,PDPK1,PIK3R4,ADIPOR1,SLC27A4,IKBKB,IKBKG,SMPD4,PIK3CG,MAPK3,ACSL5,PRKAA1,IRS2,NFKBIB,PRKD3,NSMAF,PRKD1,ATM,PIK3C2B,ACSL3,AKT2,PRKCQ,ACSL6,NFKB2,MAPK12,SMPD2,PIK3R3,PRKCD,IRS1,PIK3CD,PRKCH,SLC27A1,INSR,ADIPOR2,SOCS5,TNF,RELA,PIK3CA,PKLR,NFKBIE,PKM,SOCS2,PIK3R5,SMPD1,MAP3K5,NFKB1,PRKCZ,PRKAG1,TRADD,MTOR,AKT1,NFKBIA,MAP3K7,PIK3C3,NGFR,AKT3,PRKCE,AC…
96	RAR Activation	5.12861e-06	3.0903e-05	0.354	31/195 (16%)	56/195 (29%)	38/195 (19%)	70/195 (36%)	RDH10,PIK3R1,SMARCD2,MAPK13,MNAT1,VEGFA,PIK3CG,RARA,PRKD3,RDH13,PRKD1,STAT5A,SMAD2,AKT2,PRKCQ,MED1,CDK7,CREBBP,NFKB2,CRABP1,CSF2RB,DHRS9,ERCC3,PRKACA,GTF2H1,PIK3CD,RXRA,PIK3CA,JAK2,MAP3K5,PRKCZ,SMARCA4,EP300,KAT2B,AKT1,JUN,PNRC1,PRKCE,GTF2H5,NCOR1,RXRB,MMP1,CITED2,GTF2H3,SRA1,RDH14,RDH11,CSK,MAPK8,FOS,GTF2H4,NRIP1,NCOR2,PRKCB,MAP2K4,PRKACB,MAPK1,NR2F2,PDPK1,RARG,PSMC5,PTEN,TNIP1,ALDH1A1,RPL7A,TGF…
97	Sertoli Cell-Sertoli Cell Junction signalling	5.12861e-06	3.0903e-05	0.348	18/198 (9%)	50/198 (25%)	51/198 (26%)	79/198 (40%)	RAF1,MAP3K15,AXIN1,MLLT4,HRAS,GSK3A,MAP3K4,MAPK13,MAP3K10,ITGA3,KEAP1,MAP3K2,ITGA4,AKT2,RRAS,TUBB2A,ITGA5,ATF2,MAP3K12,CDH1,CLDN12,ZAK,PRKACA,MAP2K3,TNF,SPTBN1,CTNNA1,ILK,SYMPK,MAP3K5,CDC42,TUBB2B,AKT1,JUN,SORBS1,PPAP2B,TUBB4A,PVRL1,CTNNB1,SPTBN2,ITGB1,TUBB1,TUBB4B,TJP1,TNFRSF1A,ACTB,ITGA2,MAPK8,F11R,TUBA1A,WAS,MAP3K8,MAP3K3,MAP2K4,PRKACB,MAP3K11,MAPK1,JAM2,TUBB,PTEN,MPP6,TJAP1,MAP2K2,MAPK3,MRAS,…
98	RANK signalling in Osteoclasts	5.24807e-06	3.0903e-05	0.412	13/97 (13%)	35/97 (36%)	27/97 (28%)	22/97 (23%)	MAP2K4,MAP3K15,RAF1,MAP3K11,MAPK1,PIK3R1,TAB2,MAP3K4,MAPK13,PIK3R4,MAP3K10,IKBKB,IKBKG,MAP2K2,PIK3CG,MAPK3,PPP3R1,TRAF5,NFKBIB,BIRC3,MAP3K2,ATM,PIK3C2B,AKT2,MITF,MAP3K13,NFKB2,PPP3CC,MAPK12,GSN,PIK3R3,TRAF6,MAP3K12,CBL,PIK3CD,MAP2K6,RELA,PIK3CA,PTK2B,NFKBIE,PIK3R5,MAP3K5,NFKB1,MAPK11,NFATC1,NFKBIA,JUN,AKT1,MAP3K7,PIK3C3,AKT3,CHUK,MAP2K1,PPP3CA,SRC,MAP2K7,MAP3K6,PIK3C2A,MAP3K1,CHP1,MAPK8,MAPK9,IKB…
99	TGF-β signalling	5.24807e-06	3.0903e-05	0.426	13/94 (14%)	24/94 (26%)	27/94 (29%)	30/94 (32%)	MAP2K4,RAF1,TGFBR1,MAPK1,SOS2,SKI,HRAS,MAPK13,TGFBR2,MAP2K2,RUNX2,TGFB1,MAPK3,MRAS,MAP4K1,SERPINE1,TFE3,SMAD1,TAB1,ZFYVE9,SMAD2,RRAS,CREBBP,MAPK12,INHBA,ACVR1B,TRAF6,IRF7,PIAS4,SMURF2,MAP2K3,PMEPA1,MAP2K6,BMPR2,SMAD5,ACVR2B,CDC42,MAPK11,TGIF1,SMURF1,BCL2,EP300,JUN,BMPR1A,MAP3K7,SOS1,TGFB2,SMAD4,VDR,MAP2K1,RUNX3,NRAS,GRB2,HDAC1,ACVR1,MAPK8,SMAD7,SMAD6,MAPK9,FOS,RRAS2,MAPK14,RNF111,ACVR2A
100	Mitotic Roles of Polo-Like Kinase	5.49541e-06	3.23594e-05	0.446	23/74 (31%)	25/74 (34%)	10/74 (14%)	16/74 (22%)	KIF23,FZR1,PPP2CA,PLK3,PPP2R5B,CDC7,CCNB2,PPP2R3B,SMC1A,PLK4,TGFB1,PPM1L,CDC16,ANAPC11,CDC25A,SMC3,ESPL1,WEE1,CCNB3,ANAPC7,CCNB1,ANAPC4,PPP2CB,PPP2R1A,PPP2R3A,PPP2R4,CAPN1,ANAPC5,HSP90AA1,PKMYT1,KIF11,ANAPC2,CDC20,PPP2R2A,ANAPC10,CDC23,ANAPC1,CDC25B,HSP90B1,HSP90AB1,CDC26,PLK2,PPP2R5C,PPP2R2C,RAD21,CHEK2,CDC25C,PPP2R5D,PRC1,PLK1,ANAPC13,CDK1,SLK,FBXO5,PPP2R5E,PPP2R1B,CDC27,STAG2
101	Prolactin signalling	6.30957e-06	3.63078e-05	0.417	13/84 (15%)	29/84 (35%)	22/84 (26%)	20/84 (24%)	SOCS1,RAF1,SOCS3,MAPK1,PIK3R1,SOS2,SOCS6,HRAS,PDPK1,PIK3R4,TCF7,MYC,MAP2K2,MAPK3,PIK3CG,MRAS,PRKD3,PRKD1,ATM,PIK3C2B,STAT5A,PRKCQ,RRAS,CREBBP,STAT3,IRF1,PIK3R3,PTPN11,PRKCD,IRS1,PLCG2,PIK3CD,PRKCH,SOCS5,FYN,PIK3CA,SOCS2,PIK3R5,JAK2,NR3C1,PRKCZ,EP300,SHC1,JUN,SP1,PIK3C3,SOS1,PRKCE,STAT5B,STAT1,MAP2K1,PRKCA,NRAS,PIK3C2A,GRB2,PLCG1,SOCS4,FOS,RRAS2,PRKCI,PIK3CB,NMI,SOCS7,PRKCB
102	Induction of Apoptosis by HIV1	6.45654e-06	3.71535e-05	0.448	5/67 (7%)	23/67 (34%)	25/67 (37%)	14/67 (21%)	MAP2K4,RELA,NFKBIE,MAP3K5,NFKB1,SLC25A5,DFFA,FAS,BCL2,TRADD,IKBKB,IKBKG,NFKBIA,CASP9,SLC25A6,NGFR,BID,HTRA2,CHUK,TNFRSF1B,CASP8,NFKBIB,BIRC3,FASLG,TRAF1,TP53,MAP2K7,SLC25A13,SLC25A4,CASP3,TNFRSF1A,CXCR4,MAPK8,APAF1,SLC25A3,MAPK9,IKBKE,BAX,NFKB2,MAPK12,NAIP,BAK1,XIAP,FADD,BCL2L1,DAXX,TRAF2,RIPK1,DFFB,IKBKAP,DIABLO,TNF,BIRC2
103	Gα12/13 signalling	6.91831e-06	3.89045e-05	0.394	14/127 (11%)	30/127 (24%)	36/127 (28%)	47/127 (37%)	MAP2K4,RAF1,MYL6,MAPK1,F2R,PIK3R1,HRAS,ARHGEF1,PIK3R4,PTK2,ROCK2,IKBKB,IKBKG,LPAR2,MAP2K2,PIK3CG,MAPK3,MRAS,GNA13,NFKBIB,RASA1,ATM,PIK3C2B,AKT2,RRAS,NFKB2,MAPK12,MYL9,PIK3R3,MYL12A,CDH1,MYL12B,RHOA,PIK3CD,VAV1,MAPK7,RELA,F2RL2,PIK3CA,PTK2B,NFKBIE,TBXA2R,PIK3R5,MAP3K5,NFKB1,CDC42,AKT1,NFKBIA,JUN,CDH3,PIK3C3,AKT3,CHUK,CTNNB1,MAP2K1,VAV2,SRC,MAP2K7,PXN,NRAS,PIK3C2A,GNA12,MAP3K1,MAPK8,MEF2A,MAPK9,IKB…
104	fMLP signalling in Neutrophils	7.24436e-06	4.0738e-05	0.356	16/132 (12%)	35/132 (27%)	31/132 (23%)	50/132 (38%)	RAF1,PLCB2,MAPK1,NFATC3,PIK3R1,ARPC5,GNB2L1,GNB5,HRAS,PIK3R4,GNB1,GNB4,MAP2K2,PIK3CG,MAPK3,PPP3R1,CYBB,MRAS,NFKBIB,PRKD3,GNG12,PRKD1,ATM,ACTR2,PIK3C2B,PRKCQ,RRAS,ITPR2,GNG2,RAC1,ITPR1,NFKB2,PPP3CC,GNG10,PIK3R3,NCF1,ARPC1A,PRKCD,ITPR3,NCF2,GNB2,PLCB3,PIK3CD,PRKCH,RELA,PIK3CA,ARPC1B,NFKBIE,PIK3R5,CDC42,NFKB1,GNG7,PRKCZ,NFATC1,NFAT5,ACTR3,NFKBIA,PIK3C3,ARPC3,PRKCE,GNB1L,MAP2K1,PPP3CA,PRKCA,NRAS,GNAS…
105	T Cell Receptor signalling	7.58578e-06	4.16869e-05	0.394	12/109 (11%)	35/109 (32%)	31/109 (28%)	31/109 (28%)	CD247,MAP2K4,RAF1,MAPK1,CD3E,NFATC3,CD4,PIK3R1,SOS2,HRAS,PIK3R4,PTPRC,IKBKB,IKBKG,LCK,MAP2K2,PIK3CG,MAPK3,PPP3R1,MRAS,RASA1,ATM,ITK,PIK3C2B,PRKCQ,RRAS,RAC1,NFKB2,MALT1,PPP3CC,PIK3R3,CD3G,CBL,CARD11,ZAP70,LAT,PIK3CD,VAV1,LCP2,RELA,FYN,PIK3CA,PIK3R5,NFKB1,CTLA4,NFATC1,NFAT5,NFKBIA,JUN,PIK3C3,SOS1,CHUK,MAP2K1,PPP3CA,VAV2,PTPN7,NRAS,PIK3C2A,GRB2,CSK,MAP3K1,MAPK8,PLCG1,IKBKE,CD3D,TEC,BTK,CALM1 (includ…
106	IL-3 signalling	8.70964e-06	4.7863e-05	0.453	14/75 (19%)	29/75 (39%)	20/75 (27%)	12/75 (16%)	RAPGEF1,GAB2,RAF1,JAK1,MAPK1,BAD,PIK3R1,HRAS,PIK3R4,PAK1,MAP2K2,MAPK3,PIK3CG,PPP3R1,MRAS,PRKD3,PRKD1,ATM,PIK3C2B,STAT6,STAT5A,PTPN6,AKT2,PRKCQ,RRAS,CRKL,RAC1,PPP3CC,STAT3,PIK3R3,CSF2RB,PRKCD,PIK3CD,PRKCH,PIK3CA,PIK3R5,JAK2,PRKCZ,SHC1,JUN,AKT1,PIK3C3,SOS1,AKT3,PRKCE,STAT1,STAT5B,MAP2K1,PPP3CA,PRKCA,NRAS,IL3RA,PIK3C2A,GRB2,CHP1,INPP5D,FOS,RRAS2,PRKCI,FOXO1,PIK3CB,ELK1,PRKCB
107	P2Y Purigenic Receptor signalling Pathway	8.91251e-06	4.7863e-05	0.354	28/144 (19%)	36/144 (25%)	23/144 (16%)	57/144 (40%)	PRKACB,RAF1,PLCB2,MAPK1,PIK3R1,GNB2L1,GNB5,HRAS,PIK3R4,MYC,GNB1,GNB4,MAP2K2,PIK3CG,MAPK3,MRAS,ATF4,PLCL1,PRKD3,GNG12,PRKD1,ATM,PIK3C2B,AKT2,PRKCQ,RRAS,CREBBP,CREB3,GNG2,NFKB2,PLCL2,CREB3L4,ATF2,GNG10,PIK3R3,ADCY9,PRKCD,PLCG2,PRKACA,GNB2,PLCB3,PIK3CD,PRKCH,P2RY1,RELA,PIK3CA,ITGA2B,PDIA3,P2RY11,PIK3R5,NFKB1,GNG7,PRKCZ,PRKAG1,EP300,PLCD1,AKT1,JUN,PIK3C3,CREB1,PRKAR1B,PRKCE,AKT3,GNB1L,MAP2K1,PRKCA,NR…
108	Cyclins and Cell Cycle Regulation	9.77237e-06	5.37032e-05	0.385	18/96 (19%)	31/96 (32%)	19/96 (20%)	28/96 (29%)	RAF1,PPP2CA,SUV39H1,PPP2R5B,PPP2R3B,HDAC10,CCNB2,CDKN2C,SKP1,CCND1,HDAC6,E2F6,RB1,CCND3,TGFB1,HDAC11,PPM1L,HDAC7,GSK3B,E2F2,CDC25A,ATM,TP53,CCNE2,E2F4,HDAC4,HDAC8,TFDP1,HDAC2,CDK7,WEE1,CCNB3,CDK6,CCNB1,SKP2,HDAC5,PPP2CB,PPP2R1A,HDAC3,CCND2,PPP2R3A,PPP2R4,E2F1,CDK2,PPP2R2A,CUL1,ABL1,E2F3,CDKN2B,CCNA2,E2F5,TGFB2,PPP2R5C,PPP2R2C,HDAC9,CCNH,PPP2R5D,HDAC1,CDK1,SIN3A,CDKN2D,CCNE1,CDKN1A,ATR,BTRC,CDKN1B…
109	ATM signalling	1e-05	5.37032e-05	0.455	20/66 (30%)	26/66 (39%)	10/66 (15%)	10/66 (15%)	MAP2K4,TP73,CCNB2,TDP1,MAPK13,CBX5,SMC1A,ATF4,BRCA1,CDC25A,ATM,TP53,SMC3,CREB3,CCNB3,CREBBP,MDC1,CREB3L4,MAPK12,CCNB1,ATF2,MDM4,BRAT1,SMC2,H2AFX,TLK1,TLK2,CDK2,GADD45B,GADD45G,ABL1,MRE11A,MAPK11,RAD50,CHEK1,EP300,RAD51,NFKBIA,JUN,FANCD2,GADD45A,CREB1,BID,BLM,CHEK2,CDC25C,TRIM28,MAPK8,MAPK9,MDM2,CDK1,NBN,MAPK14,RAD9A,CDKN1A,TP53BP1
110	Paxillin signalling	1.02329e-05	5.49541e-05	0.376	12/117 (10%)	36/117 (31%)	32/117 (27%)	37/117 (32%)	MAP2K4,MAPK1,PIK3R1,SOS2,HRAS,TLN1,MAPK13,NCK1,PIK3R4,ITGAE,NCK2,PTK2,ITGA3,PAK1,ITGA9,PIK3CG,MRAS,ITGAV,ITGB4,ITGB5,ACTA1,ATM,ITGA4,ITGAD,PIK3C2B,RRAS,RAC1,ITGA6,ITGA5,MAPK12,PIK3R3,DOCK1,TLN2,ITGAM,ARHGEF6,PIK3CD,ITGA1,ACTN4,ITGB6,PIK3CA,ITGA2B,PTK2B,ARHGEF7,PIK3R5,CRK,ITGB8,CDC42,BCAR1,MAPK11,PTPN12,ITGB7,ARF6,ARFIP2,PIK3C3,SOS1,VCL,ACTN1,ITGB1,SRC,PARVA,PAK4,PXN,NRAS,PAK2,PAK6,PIK3C2A,GRB2,CS…
111	p53 signalling	1.02329e-05	5.49541e-05	0.381	21/113 (19%)	37/113 (33%)	22/113 (19%)	33/113 (29%)	JMY,TP73,PIK3R1,RRM2B,C12orf5,PIK3R4,CCND1,PTEN,CCNG1,SCO2,RB1,STAG1,PIK3CG,PPP1R13B,CCNK,GSK3B,HIPK2,BRCA1,ATM,TP53,PIK3C2B,AKT2,TP53INP1,TOPBP1,MED1,CSNK1D,TP53BP2,PIK3R3,BCL2L1,MDM4,PCNA,CCND2,SIRT1,E2F1,PIK3CD,GNL3,PIDD,PML,CDK2,DRAM1,PIK3CA,GADD45B,GADD45G,PLAGL1,PIAS1,PIK3R5,HIF1A,ST13,FAS,EP300,BCL2,CHEK1,CASP6,AKT1,JUN,KAT2B,GADD45A,THBS1,PIK3C3,ADCK3,AKT3,CTNNB1,CHEK2,HDAC9,PRKDC,PMAIP1,…
112	Pyridoxal 5'-phosphate Salvage Pathway	1.14815e-05	6.0256e-05	0.421	11/76 (14%)	20/76 (26%)	21/76 (28%)	24/76 (32%)	MAP2K4,MAPK1,SGK1,LIMK2,PAK1,CDK8,MAP2K2,PIM1,MAPK3,PRPF4B,PRKAA1,HIPK1,GRK4,DAPK1,AKT2,PRKCQ,CDK7,CDK6,CSNK1D,GRK5,PKN1,ARAF,PRKCD,GRK6,PRKCH,MAP2K3,MAPK7,CDK2,MAP2K6,FAM20B,TTK,IRAK1,BRAF,PRKX,NEK2,PNPO,CDK5,PRKCE,MAP2K1,PDXK,PAK2,MAP3K6,MAPK8,MAPK6,MAPK9,PLK1,CDK1,MAP3K8,POMK,EIF2AK2,ACVR2A,DYRK1A
113	p70S6K signalling	1.20226e-05	6.16595e-05	0.379	26/132 (20%)	41/132 (31%)	24/132 (18%)	41/132 (31%)	RAF1,PLCB2,JAK1,MAPK1,BAD,F2R,PPP2CA,PIK3R1,PPP2R5B,SOS2,PDPK1,PPP2R3B,HRAS,PIK3R4,YWHAQ,MAP2K2,PIK3CG,MAPK3,PPM1L,MRAS,PLCL1,PRKD3,PRKD1,ATM,PIK3C2B,RPS6KB1,IL4R,AKT2,IL2RG,YWHAG,PRKCQ,YWHAE,EEF2,YWHAB,RRAS,YWHAZ,PLCL2,PLD1,PIK3R3,PPP2CB,PPP2R1A,PPP2R3A,PPP2R4,PLCG2,PRKCD,IRS1,MAPT,SYK,PLCB3,PRKCH,PIK3CD,PIK3CA,F2RL2,PPP2R2A,PDIA3,PIK3R5,PRKCZ,PLCD1,SHC1,MTOR,AKT1,PIK3C3,SOS1,AKT3,PRKCE,PPP2R5C,…
114	Chemokine signalling	1.23027e-05	6.30957e-05	0.44	12/75 (16%)	18/75 (24%)	21/75 (28%)	24/75 (32%)	RAF1,PLCB2,CCR5,MPRIP,CAMK1,CAMK1D,MAPK1,HRAS,LIMK2,MAPK13,ROCK2,PTK2,CAMK2D,MAP2K2,MAPK3,PIK3CG,MRAS,CFL1,RRAS,MAPK12,CCL4,RHOA,PLCG2,PPP1R12B,PLCB3,PPP1R12A,CAMK2G,PTK2B,PPP1CB,CCL24,CCL5,MAPK11,JUN,CCL2,CAMK1G,MAP2K1,PRKCA,SRC,NRAS,CXCR4,GNAQ,MAPK8,GNAI1,PLCG1,GNAI2,GNAI3,CALM1 (includes others),FOS,RRAS2,MAPK14,PRKCB
115	Hepatic Cholestasis	1.23027e-05	6.30957e-05	0.306	16/183 (9%)	28/183 (15%)	40/183 (22%)	99/183 (54%)	PRKACB,MAP2K4,PPARA,IL6,MAP3K4,HSD3B7,ATP8B1,IL1R2,IKBKB,IKBKG,IL1RL2,PPRC1,ABCC1,RARA,NFKBIB,IL1RAP,PRKD3,PRKD1,IL8,PRKCQ,TJP2,IL36A,NR1H3,NFKB2,MAPK12,TRAF6,IL33,ADCY9,IL18,IL1RN,PRKCD,PRKACA,CD14,PRKCH,INSR,RXRA,TNF,RELA,IL1A,SLC4A2,NFKBIE,NFKB1,PRKAG1,PRKCZ,IRAK1,IL36G,NFKBIA,JUN,MAP3K7,NGFR,PRKAR1B,PRKCE,CHUK,TNFRSF1B,PRKCA,MAP4K2,IFNG,GNAS,CYP27A1,MYD88,TNFRSF1A,MAPK8,PRKAR2A,MAPK9,IKBKE,IL…
116	Ovarian Cancer signalling	1.34896e-05	6.76083e-05	0.355	25/152 (16%)	24/152 (16%)	29/152 (19%)	74/152 (49%)	PRKACB,RAF1,MAPK1,AXIN1,SUV39H1,PIK3R1,HRAS,PIK3R4,CCND1,TCF7,PTEN,VEGFA,RB1,MAP2K2,PIK3CG,MAPK3,MRAS,GSK3B,BRCA1,ATM,TP53,RPS6KB1,PIK3C2B,AKT2,TFDP1,RRAS,VEGFC,TCF3,APC,PIK3R3,E2F1,PRKACA,PIK3CD,TCF4,PIK3CA,ABL1,PIK3R5,VEGFB,PDGFC,MLH1,PRKAG1,BCL2,BRAF,RAD51,MTOR,ARRB1,AKT1,EDN1,PIK3C3,PRKAR1B,RPS6KB2,AKT3,CTNNB1,MAP2K1,EGFR,SRC,PMS2,NRAS,PIK3C2A,DVL1,PRKAR2A,CGA,SIN3A,PRKAR2B,RRAS2,FZD4,MSH2,MS…
117	TNFR1 signalling	1.34896e-05	6.76083e-05	0.463	3/54 (6%)	18/54 (33%)	22/54 (41%)	11/54 (20%)	MAP2K4,RELA,NFKBIE,TNFAIP3,CDC42,NFKB1,TANK,CASP6,IKBKB,TRADD,IKBKG,PAK1,NFKBIA,CASP9,MADD,JUN,CRADD,BID,CHUK,NFKBIB,CASP8,BIRC3,MAP4K2,PAK4,PAK2,PAK6,CASP3,TNFRSF1A,MAP3K1,APAF1,MAPK8,IKBKE,NFKB2,NAIP,XIAP,FADD,FOS,TRAF2,RIPK1,CASP2,TNF,CASP7,BIRC2
118	Glioma Invasiveness signalling	1.38038e-05	6.91831e-05	0.439	9/66 (14%)	16/66 (24%)	20/66 (30%)	21/66 (32%)	PIK3CA,F2R,MAPK1,PIK3R1,HMMR,RHOT2,PIK3R5,HRAS,PIK3R4,RHOH,PTK2,RHOG,RHOB,TIMP1,RHOT1,MAPK3,PIK3CG,PIK3C3,RHOU,MRAS,ITGAV,RHOF,ITGB5,ATM,TIMP2,RND2,PIK3C2B,TIMP3,NRAS,PIK3C2A,RRAS,RHOC,PLAUR,PIK3R3,TIMP4,RRAS2,RHOQ,RND3,RHOA,CD44,PIK3CB,PIK3CD,PLAU,FNBP1,MMP9
119	Breast Cancer Regulation by Stathmin1	1.94984e-05	9.54993e-05	0.336	30/214 (14%)	71/214 (33%)	42/214 (20%)	71/214 (33%)	RAF1,CAMK1,PPP2CA,PIK3R1,SOS2,HRAS,PPP2R3B,ARHGEF1,PPP1R14B,GNB1,GNB4,PAK1,PIK3CG,GNA13,PRKD3,PRKD1,GNG12,ATM,TP53,PIK3C2B,CCNE2,PRKCQ,RRAS,TUBB2A,ARHGEF17,ITPR1,GNG10,PPP2R4,PPP2R3A,ARHGEF6,E2F1,ITPR3,GNB2,PRKACA,ARHGEF18,PIK3CD,CAMK2G,PIK3CA,PPP2R2A,ARHGEF7,PPP1R3C,CDC42,GNG7,PRKCZ,TUBB2B,PIK3C3,SOS1,CAMK1G,E2F5,RB1CC1,PRKCE,TUBB4A,ARHGEF3,GNB1L,TUBB1,GRB2,TUBB4B,PPP2R5D,GNAQ,TSG101,CDK1,CALM1 …
120	Differential Regulation of Cytokine Production in Macrophages and T Helper Cells by IL-17A and IL-17F	1.99526e-05	9.77237e-05	0.722	0/18 (0%)	0/18 (0%)	13/18 (72%)	5/18 (28%)	CCL4,CCL2,IL12B,IL10,IL1B,IL6,CCL5,IL17F,CSF2,CSF3,CCL3,TNF,IL17A
121	Insulin Receptor signalling	2.34423e-05	0.000112202	0.356	22/149 (15%)	48/149 (32%)	31/149 (21%)	48/149 (32%)	RAF1,RAPGEF1,SGK1,PIK3R1,SOS2,HRAS,GSK3A,NCK1,PPP1R14B,GYS1,PIK3CG,TSC2,IRS2,ATM,PIK3C2B,AKT2,RRAS,CRKL,VAMP2,SYNJ2,GAB1,IRS1,PRKACA,PIK3CD,TSC1,FYN,PIK3CA,EIF2B4,PPP1R3C,CRK,JAK2,OCRL,EIF2B2,EIF4E,PRKCZ,EIF4EBP1,MTOR,AKT1,PDE3B,PIK3C3,INPP5B,SOS1,GRB2,MAPK8,ACLY,INPP5D,SH2B2,EIF2B1,PRKACB,FOXO4,SOCS3,JAK1,BAD,MAPK1,LIPE,PDPK1,PIK3R4,PTEN,MAP2K2,PPP1R7,MAPK3,MRAS,GSK3B,PPP1CA,RPS6KB1,EIF2B3,PPP1R…
122	Glutaryl-CoA Degradation	2.45471e-05	0.000114815	0.417	9/24 (38%)	1/24 (4%)	1/24 (4%)	13/24 (54%)	HSD17B10,HADHB,L3HYPDH,ACAT2,ACAT1,EHHADH,HSD17B4,HADHA,HADH,GCDH,HSD17B8
123	Role of NFAT in Regulation of the Immune Response	2.45471e-05	0.000114815	0.325	27/200 (14%)	54/200 (27%)	38/200 (19%)	81/200 (41%)	RAF1,HLA-DOA,PIK3R1,SOS2,HRAS,GSK3A,CABIN1,GNB1,GNB4,LCK,GNA15,PIK3CG,GNA13,NFKBIB,GNG12,ATM,PIK3C2B,AKT2,PRKCQ,RRAS,CSNK1D,NFKB2,ITPR1,GNG10,ATF2,SYK,PLCG2,ITPR3,GNB2,CD86,RCAN3,PIK3CD,GNAL,LCP2,FYN,PIK3CA,GNA11,GNG7,AKT1,JUN,PIK3C3,SOS1,HLA-DRA,GNB1L,PPP3CA,FCGR3A,ORAI1,AKAP5,GRB2,CSNK1G3,GNA12,GNAQ,PLCG1,GNAI3,CALM1 (includes others),FOS,CD80,MEF2D,LYN,FCER1G,GNG5,CD247,PLCB2,MAPK1,CSNK1G1,CD3…
124	Role of MAPK signalling in the Pathogenesis of Influenza	2.51189e-05	0.00011749	0.444	10/72 (14%)	13/72 (18%)	22/72 (31%)	27/72 (38%)	MAP2K4,MAP2K6,RAF1,MAPK1,PLA2R1,HRAS,MAPK13,MAP3K5,CCL5,PLA2G7,MAPK11,PRDX6,BCL2,CXCL10,AKT1,LCAT,CCL2,MAP2K2,MAPK3,MRAS,AKT3,PLA2G4F,MAP2K1,PRKCA,PLA2G12A,PNPLA8,IFNG,AKT2,MAP2K7,NRAS,CASP3,RRAS,MAPK8,MAPK9,BAX,MAPK12,RABGEF1,ATF2,PLA2G4A,PLA2G6,MAPK14,RRAS2,MAP2K3,PTGS2,TNF
125	Neurotrophin/TRK signalling	2.51189e-05	0.00011749	0.421	13/76 (17%)	21/76 (28%)	19/76 (25%)	23/76 (30%)	MAP2K4,RAF1,MAPK1,PIK3R1,SOS2,PDPK1,HRAS,PIK3R4,MAP2K2,PIK3CG,MAPK3,MRAS,ATF4,FRS2,ATM,PIK3C2B,RRAS,CREB3,CREBBP,CREB3L4,ATF2,PIK3R3,GAB1,PTPN11,PIK3CD,MAP2K3,RPS6KA1,MAP2K5,MAP2K6,PIK3CA,PIK3R5,MAP3K5,CDC42,EP300,SHC1,JUN,AKT1,PIK3C3,NGFR,CREB1,SOS1,MAP2K1,MAP2K7,NRAS,PIK3C2A,SPRY1,GRB2,MAPK8,PLCG1,FOS,RRAS2,SPRY2,PIK3CB
126	Dendritic Cell Maturation	2.69153e-05	0.000123027	0.318	21/211 (10%)	38/211 (18%)	46/211 (22%)	106/211 (50%)	HLA-DOA,PIK3R1,LTB,IL6,MAPK13,IL1RL2,PIK3CG,ATF4,PLCL1,NFKBIB,ATM,PIK3C2B,AKT2,CREBBP,CREB3,PLCL2,NFKB2,DDR1,ATF2,TRAF6,ZBTB12,PLCG2,FSCN1,CD86,PIK3CD,TNF,IFNAR1,PIK3CA,ICAM1,PDIA3,JAK2,EP300,PLCD1,IL36G,AKT1,PIK3C3,NGFR,HLA-DRA,CREB1,TLR3,TNFRSF1B,FCGR3A,TYROBP,TNFRSF1A,MYD88,IL10,IL15,MAPK8,PLCG1,CD58,STAT4,COL5A3,CD80,IL12B,LTA,FCER1G,CSF2,MAP2K4,CD40LG,PLCB2,MAPK1,TREM2,PIK3R4,IKBKB,IKBKG,MAP…
127	Acute Myeloid Leukemia signalling	2.69153e-05	0.000123027	0.417	13/84 (15%)	29/84 (35%)	22/84 (26%)	20/84 (24%)	MAP2K4,RAF1,MAPK1,BAD,PIK3R1,SOS2,HRAS,PIK3R4,CCND1,SPI1,TCF7,MYC,MAP2K2,PIM1,MAPK3,PIK3CG,RARA,MRAS,JUP,ATM,PIK3C2B,RPS6KB1,STAT5A,AKT2,RRAS,STAT3,NFKB2,TCF3,PIK3R3,CSF2RB,ARAF,PIK3CD,MAP2K3,PML,MAP2K5,RUNX1,MAP2K6,RELA,TCF4,PIK3CA,PIK3R5,NFKB1,EIF4EBP1,BRAF,MTOR,AKT1,CSF2RA,PIK3C3,SOS1,RPS6KB2,AKT3,KIT,STAT5B,MAP2K1,MAP2K7,NRAS,PIK3C2A,GRB2,CSF1R,FLT3LG,RRAS2,PIK3CB,TCF7L2,PIM2
128	FGF signalling	2.75423e-05	0.000125893	0.404	17/94 (18%)	20/94 (21%)	21/94 (22%)	36/94 (38%)	RAF1,MAPK1,PIK3R1,SOS2,HRAS,MAPK13,PIK3R4,FGF18,PIK3CG,MAPK3,ATF4,FRS2,ATM,PIK3C2B,PTPN6,AKT2,CRKL,CREB3,CREBBP,RAC1,ITPR1,STAT3,CREB3L4,MAPK12,ATF2,MET,PIK3R3,GAB1,PTPN11,PIK3CD,MAP2K3,FGFRL1,MAP2K6,PIK3CA,FGF2,PIK3R5,CRK,MAP3K5,MAPK11,EP300,AKT1,HGF,PIK3C3,CREB1,SOS1,AKT3,MAPKAPK2,MAP2K1,PRKCA,PIK3C2A,GRB2,MAP3K1,MAPK8,PLCG1,RPS6KA5,FGF1,MAPK14,PIK3CB
129	ErbB4 signalling	3.16228e-05	0.000144544	0.42	14/69 (20%)	19/69 (28%)	15/69 (22%)	21/69 (30%)	RAF1,PIK3CA,ADAM17,APH1B,MAPK1,PIK3R1,SOS2,PIK3R5,NCSTN,PDPK1,HRAS,PSEN2,PSENEN,PIK3R4,PRKCZ,NRG1,SHC1,AKT1,MAP2K2,MAPK3,PIK3C3,PIK3CG,SOS1,MRAS,PRKCE,PRKD3,MAP2K1,PRKD1,ATM,PRKCA,PIK3C2B,PRKCQ,NRAS,PIK3C2A,GRB2,RRAS,PLCG1,PIK3R3,PRKCI,RRAS2,APH1A,PRKCD,PLCG2,PIK3CB,PRKCH,PIK3CD,PSEN1,PRKCB
130	Type I Diabetes Mellitus signalling	3.23594e-05	0.000144544	0.372	8/121 (7%)	31/121 (26%)	37/121 (31%)	45/121 (37%)	CD247,MAP2K4,SOCS1,SOCS3,HLA-DOA,JAK1,MAPK1,CD3E,SOCS6,MAPK13,IKBKB,PRF1,IKBKG,CASP9,NFKBIB,IL1RAP,FASLG,CASP3,ICA1,IFNGR1,NFKB2,MAPK12,IRF1,TRAF6,CD3G,CD86,MAP2K3,SOCS5,TNF,MAP2K6,RELA,NFKBIE,SOCS2,PIAS1,MAP3K5,JAK2,NFKB1,MAPK11,FAS,IRAK1,BCL2,TRADD,NFKBIA,MAP3K7,NGFR,HLA-DRA,BID,CHUK,STAT1,TNFRSF1B,CASP8,NOS2,IFNG,HLA-DMA,MAP2K7,MYD88,TNFRSF1A,IFNGR2,MAPK8,APAF1,MAPK9,IKBKE,SOCS4,IL1R1,HSPD1,CD…
131	Huntington's Disease signalling	3.54813e-05	0.000158489	0.317	39/252 (15%)	84/252 (33%)	41/252 (16%)	88/252 (35%)	POLR2F,SGK1,PIK3R1,SOS2,NAPG,HRAS,GNB1,NSF,MAP3K10,GNB4,GNA15,PIK3CG,CASQ1,HDAC7,VAMP3,ATF4,DLG4,TCERG1,NAPA,PRKD3,DNM2,PRKD1,GNG12,ATM,ATP5J,CAPN5,TP53,PIK3C2B,AKT2,PRKCQ,CREB3,CREBBP,UBE2S,ITPR1,GNG10,TAF9B,ATF2,DYNC1I2,CAPN1,HTT,GNB2,PIK3CD,CAPN7,POLR2I,PIK3CA,GNA11,HSPA6,POLR2J,PRKCZ,HSPA1L,GNG7,EP300,TGM2,CASP6,MTOR,AKT1,JUN,IGF1,PIK3C3,SOS1,CREB1,IGF1R,PRKCE,NCOR1,GOSR1,CASP8,GNB1L,CAPN10,N…
132	MIF Regulation of Innate Immunity	3.71535e-05	0.000162181	0.423	5/52 (10%)	4/52 (8%)	17/52 (33%)	26/52 (50%)	TP53,MAP2K4,RELA,MIF,MAPK1,NFKBIE,MAPK8,MAPK9,NFKB2,CD74,MAPK12,NFKB1,FOS,TLR4,PLA2G6,PLA2G4A,LY96,JUN,NFKBIA,MAPK3,CD14,PLA2G4F,PTGS2,NFKBIB,NOS2,PLA2G12A
133	FcγRIIB signalling in B Lymphocytes	3.71535e-05	0.000162181	0.344	9/64 (14%)	11/64 (17%)	13/64 (20%)	31/64 (48%)	MAP2K4,BLNK,PIK3CA,PIK3R1,PIK3R5,PDPK1,HRAS,PIK3R4,SHC1,AKT1,PIK3C3,PIK3CG,SOS1,MRAS,ATM,PIK3C2B,NRAS,PIK3C2A,RRAS,GRB2,MAPK8,MAPK9,MAPK12,INPP5D,BTK,PIK3R3,RRAS2,SYK,PLCG2,LYN,PIK3CB,PIK3CD,DOK1
134	Role of Osteoblasts, Osteoclasts and Chondrocytes in Rheumatoid Arthritis	3.80189e-05	0.000165959	0.316	18/250 (7%)	47/250 (19%)	61/250 (24%)	124/250 (50%)	AXIN1,PIK3R1,TAB2,IL6,ITGA3,IL1RL2,PIK3CG,TRAF5,NFKBIB,ATM,PIK3C2B,SFRP4,AKT2,ITGA5,TCF3,IL7,TRAF6,PIK3CD,MAP2K3,TNF,MAP2K6,PIK3CA,ADAM17,TCF4,PTK2B,LRP6,BMPR2,MAP3K5,SMURF1,TRADD,IL36G,AKT1,JUN,IGF1,PIK3C3,NGFR,TNFRSF1B,CTNNB1,PPP3CA,MMP1,BMP1,ITGB1,IFNG,CTSK,IL10,TNFRSF1A,ITGA2,MAPK8,NAIP,FOS,CALM1 (includes others),TRAF2,CSF1,CSF2,TCF7L2,LRP1,FZD7,BIRC2,MAP2K4,MAPK1,BAD,NFATC3,ACP5,PIK3R4,TCF7…
135	Glioblastoma Multiforme signalling	3.89045e-05	0.000169824	0.339	22/168 (13%)	39/168 (23%)	35/168 (21%)	72/168 (43%)	RAF1,PLCB2,MAPK1,AXIN1,PIK3R1,SOS2,NF2,HRAS,PIK3R4,CCND1,PTEN,MYC,RB1,E2F6,RHOG,MAP2K2,RHOB,PIK3CG,MAPK3,TSC2,MRAS,GSK3B,PLCL1,E2F2,ATM,TP53,RND2,PIK3C2B,RPS6KB1,E2F4,AKT2,ITPR2,RRAS,CDK6,RAC1,ITPR1,PLCL2,TCF3,APC,PDGFB,PIK3R3,RHOQ,RND3,RHOA,PLCG2,PRKCD,ITPR3,E2F1,PLCB3,PIK3CD,PDGFD,FNBP1,CDK2,TSC1,PIK3CA,PDGFA,PDIA3,RHOT2,PIK3R5,CDC42,E2F3,RHOH,PDGFC,PLCD1,SHC1,MTOR,AKT1,IGF1,RHOT1,PIK3C3,SOS1,E…
136	Phospholipase C signalling	4.0738e-05	0.00017378	0.313	37/265 (14%)	72/265 (27%)	46/265 (17%)	110/265 (42%)	RAF1,PLD2,MYL6,SOS2,HRAS,ARHGEF1,GNB1,GNB4,LCK,ITGA3,HDAC7,ATF4,PLA2G4F,GNA13,PRKD3,PRKD1,GNG12,PLA2G12A,ITGA4,RND2,PLD3,PRKCQ,RRAS,RALB,CREB3,CREBBP,ITGA5,ARHGEF17,NFKB2,ITPR1,RAP1A,PLD1,GNG10,ATF2,MYL9,PLA2G6,MYL12A,SYK,PLCG2,ARHGEF6,ITPR3,GNB2,ARHGEF18,LCP2,RAP1B,FYN,NAPEPLD,RALA,ARHGEF7,RHOT2,PRKCZ,GNG7,EP300,TGM2,CREB1,SOS1,RHOU,PRKCE,ARHGEF3,GNB1L,PPP3CA,ITGB1,RHOC,GRB2,ITGA2,GNAQ,PLCG1,CAL…
137	ILK signalling	4.2658e-05	0.00018197	0.337	24/205 (12%)	65/205 (32%)	45/205 (22%)	71/205 (35%)	MYH10,MYL6,PPP2CA,PIK3R1,PPP2R3B,GSK3A,RICTOR,PPP1R14B,CCND1,VEGFA,NCK2,PIK3CG,ATF4,IRS2,ITGB4,TMSB10/TMSB4X,TMSB4Y,TESK1,ITGB5,ATM,RND2,PIK3C2B,AKT2,CFL1,FERMT2,CREB3,SNAI1,CREBBP,NFKB2,ATF2,MYL9,DOCK1,CDH1,PPP2R4,PPP2R3A,IRS1,ARHGEF6,RSU1,PIK3CD,ITGB6,TNF,MAP2K6,FLNB,PIK3CA,FN1,PPP2R2A,RHOT2,ILK,VEGFB,ITGB8,MYH11,CDC42,ITGB7,EP300,MTOR,JUN,AKT1,PIK3C3,PPAP2B,CREB1,RHOU,CTNNB1,ITGB1,LIMS2,RHOC,T…
138	Cell Cycle: G2/M DNA Damage Checkpoint Regulation	4.36516e-05	0.00018197	0.469	14/49 (29%)	17/49 (35%)	9/49 (18%)	9/49 (18%)	PTPMT1,CUL1,CCNB2,SKP1,PRKCZ,EP300,CHEK1,CDC25B,YWHAQ,TOP2B,KAT2B,GADD45A,TOP2A,BRCA1,CHEK2,ATM,TP53,PRKDC,CDC25C,YWHAG,YWHAE,CKS2,YWHAB,WEE1,CDK7,CCNB3,YWHAZ,PLK1,MDM2,CDK1,SKP2,CCNB1,MDM4,CDKN1A,CKS1B,PKMYT1,BTRC,ATR,RPS6KA1,SFN
139	JAK/Stat signalling	5.01187e-05	0.00020893	0.437	9/71 (13%)	30/71 (42%)	22/71 (31%)	10/71 (14%)	SOCS1,RAF1,SOCS3,JAK1,PIAS2,MAPK1,PIK3R1,SOS2,SOCS6,HRAS,IL6,PIK3R4,MAP2K2,MAPK3,PIK3CG,CISH,MRAS,ATM,PIK3C2B,STAT6,STAT5A,PTPN6,AKT2,RRAS,TYK2,STAT3,PIK3R3,BCL2L1,PIAS4,PTPN11,PIK3CD,STAT2,SOCS5,PIK3CA,SOCS2,PIAS1,PIK3R5,JAK2,SHC1,MTOR,AKT1,PIK3C3,PTPN1,SOS1,AKT3,STAT1,STAT5B,MAP2K1,NRAS,PIK3C2A,GRB2,GNAQ,SOCS4,STAT4,FOS,PIAS3,RRAS2,CDKN1A,PIK3CB,SOCS7,JAK3
140	Renal Cell Carcinoma signalling	5.12861e-05	0.000213796	0.405	9/79 (11%)	26/79 (33%)	23/79 (29%)	21/79 (27%)	RAPGEF1,RAF1,MAPK1,PIK3R1,SOS2,HRAS,PIK3R4,TCEB1,ARNT,VEGFA,PAK1,MAP2K2,TGFB1,MAPK3,PIK3CG,MRAS,ATM,ETS1,PIK3C2B,AKT2,SLC2A1,RRAS,CREBBP,RAC1,RAP1A,PDGFB,MET,PIK3R3,GAB1,PTPN11,RBX1,PIK3CD,FH,PIK3CA,PIK3R5,CRK,HIF1A,CDC42,EP300,JUN,AKT1,PIK3C3,HGF,SOS1,EGLN3,AKT3,MAP2K1,UBB,PAK4,NRAS,PAK2,PAK6,PIK3C2A,GRB2,FOS,RRAS2,CUL2,PIK3CB
141	STAT3 Pathway	5.12861e-05	0.000213796	0.412	11/80 (14%)	22/80 (28%)	22/80 (28%)	25/80 (31%)	MAP2K4,SOCS1,RAF1,SOCS3,MAP3K11,TGFBR1,MAPK1,SOCS6,HRAS,MAPK13,MYC,TGFBR2,MAP3K10,MAP2K2,PIM1,MAPK3,CISH,MRAS,CDC25A,PTPN6,RRAS,TYK2,RAC1,STAT3,MAPK12,DDR1,MAP3K12,FGFRL1,INSR,SOCS5,PTPN2,SOCS2,BMPR2,JAK2,MAPK11,BCL2,BMPR1A,NGFR,IGF1R,MAP2K1,EGFR,SRC,NRAS,FLT1,MAPK8,MAPK9,SOCS4,TNFRSF11A,IGF2R,NDUFA13,PIAS3,RRAS2,MAPK14,CDKN1A,SOCS7
142	HER-2 signalling in Breast Cancer	5.24807e-05	0.000213796	0.415	16/82 (20%)	27/82 (33%)	18/82 (22%)	21/82 (26%)	BAD,PIK3R1,SOS2,HRAS,GSK3A,PARD6G,PIK3R4,CCND1,CASP9,PIK3CG,TSC2,MRAS,ITGB4,GSK3B,PRKD3,ITGB5,PRKD1,ATM,TP53,PIK3C2B,AKT2,CCNE2,PRKCQ,RRAS,CDK6,PIK3R3,PRKCD,PIK3CD,PRKCH,ITGB6,TSC1,PIK3CA,PIK3R5,ITGB8,MAP3K5,CDC42,PRKCZ,ITGB7,NRG1,AKT1,PIK3C3,SOS1,AKT3,PRKCE,PRKCA,EGFR,ITGB1,NRAS,PIK3C2A,GRB2,PLCG1,MDM2,ITGB2,CCNE1,RRAS2,PRKCI,FOXO1,CDKN1A,PIK3CB,CDKN1B,PRKCB
143	Reelin signalling in Neurons	5.24807e-05	0.000213796	0.412	13/85 (15%)	26/85 (31%)	22/85 (26%)	24/85 (28%)	MAP2K4,MAP3K11,PIK3R1,ARHGEF1,PIK3R4,CDK5R1,MAP3K10,LCK,ITGA3,PIK3CG,ARHGEF11,MAP4K1,GSK3B,FGR,ITGA4,ATM,PIK3C2B,CRKL,ITGA6,ITGA5,VLDLR,MAPK8IP3,MAPK12,MAPK8IP1,PIK3R3,ARHGEF16,MAPT,ARHGEF6,PIK3CD,LRP8,ITGA1,PAFAH1B2,FYN,APOE,PIK3CA,PIK3R5,BLK,YES1,AKT1,CDK5,PIK3C3,HCK,ARHGEF2,ARHGEF3,ITGB1,SRC,MAP2K7,ARHGEF12,PIK3C2A,ITGA2,MAPK8,MAPK9,ITGAL,FRK,APP,ITGB2,NDEL1,LYN,PIK3CB,PAFAH1B1,PAFAH1B3
144	Rac signalling	5.88844e-05	0.000239883	0.336	13/128 (10%)	43/128 (34%)	30/128 (23%)	42/128 (33%)	MAP2K4,RAF1,MAP3K11,MAPK1,PIK3R1,ARPC5,PIKFYVE,HRAS,PIP4K2B,LIMK2,PIP5K1B,PIK3R4,CDK5R1,PTK2,ITGA3,PAK1,CYFIP2,MAP2K2,CFL2,PIK3CG,MAPK3,BAIAP2,MRAS,CYBB,ITGA4,IQGAP3,ATM,ACTR2,PIK3C2B,RPS6KB1,TIAM1,CFL1,RRAS,RAC1,ITGA5,NFKB2,PLD1,PIK3R3,PIP5K1A,ARPC1A,CYFIP1,PIP5K1C,RHOA,NCF2,PIK3CD,PIP4K2A,PIP4K2C,ELK4,RELA,PIK3CA,ARPC1B,PTK2B,PIK3R5,CDC42,NFKB1,IQGAP1,PRKCZ,IQGAP2,JUN,ACTR3,ARFIP2,PIK3C3,ARPC3,…
145	Salvage Pathways of Pyrimidine Ribonucleotides	6.45654e-05	0.000263027	0.354	15/113 (13%)	29/113 (26%)	25/113 (22%)	44/113 (39%)	MAP2K4,MAPK1,SGK1,AK8,LIMK2,CDA,NME6,PAK1,AK1,CDK8,MAP2K2,PIM1,PRPF4B,MAPK3,PRKAA1,HIPK1,AK7,PYCRL,GRK4,NME4,AKT2,DAPK1,PRKCQ,CMPK2,CDK7,CSNK1D,CDK6,GRK5,PKN1,NME3,ARAF,PRKCD,GRK6,UCK1,PRKCH,MAP2K3,MAPK7,CDK2,UPRT,MAP2K6,NME1,FAM20B,TTK,NME7,IRAK1,BRAF,PRKX,NEK2,CDK5,PRKCE,CMPK1,MAP2K1,PAK2,MAP3K6,UPP1,MAPK8,MAPK6,MAPK9,PLK1,CDK1,APOBEC3H,MAP3K8,AK4,POMK,UCK2,EIF2AK2,UCKL1,ACVR2A,DYRK1A
146	SAPK/JNK signalling	6.45654e-05	0.000263027	0.381	12/105 (11%)	39/105 (37%)	28/105 (27%)	26/105 (25%)	MAP2K4,RAC2,MAP3K11,DUSP8,NFATC3,PIK3R1,SOS2,HRAS,MAP3K4,PIK3R4,GNB1,MAP3K10,LCK,PIK3CG,MRAS,MAP4K1,GNA13,TAB1,MAP3K2,ATM,SH2D2A,TP53,PIK3C2B,RRAS,MAP3K13,CRKL,GNG2,RAC1,MAPK8IP3,MAPK12,RAC3,MAPK8IP1,ATF2,PIK3R3,MAP4K3,DAXX,MAP3K12,GAB1,IRS1,ZAK,PIK3CD,DUSP4,MAP4K5,PIK3CA,PIK3R5,CRK,MAP3K5,CDC42,GNG7,NFATC1,HNRNPK,TRADD,SHC1,JUN,GADD45A,MAP3K7,PIK3C3,DUSP10,SOS1,MAP4K2,MAP2K7,NRAS,PIK3C2A,GRB2,GN…
147	Role of IL-17F in Allergic Inflammatory Airway Diseases	6.91831e-05	0.000275423	0.479	7/48 (15%)	11/48 (23%)	16/48 (33%)	14/48 (29%)	RAF1,RELA,MAPK1,RPS6KA3,IL17RC,IL6,NFKB1,IL17RA,EP300,CXCL10,TRAF3IP2,MAP2K2,CCL2,IGF1,MAPK3,CREB1,ATF4,RPS6KA2,IL17F,MAP2K1,IL8,CREBBP,CREB3,RPS6KA5,NFKB2,CREB3L4,CXCL6,ATF2,TRAF6,CCL4,IL1B,RPS6KA4,RPS6KA1,CSF2
148	Amyloid Processing	8.12831e-05	0.000323594	0.41	16/61 (26%)	17/61 (28%)	9/61 (15%)	19/61 (31%)	PRKACB,CAPN11,APH1B,MAPK1,MARK1,NCSTN,PSENEN,PSEN2,MAPK13,MAPK11,CDK5R1,PRKAG1,CSNK1E,AKT1,CDK5,MAPK3,PRKAR1B,PRKCE,AKT3,GSK3B,CAPN10,CAPN5,AKT2,CSNK1D,PRKAR2A,MAPK12,APP,CSNK2A2,MAPK14,PRKAR2B,CAPNS1,APH1A,MAPT,CAPN1,PRKACA,PRKAG2,CAPN2,BACE2,CAPN7,PRKAR1A,CAPN3,PSEN1
149	Lymphotoxin β Receptor signalling	8.70964e-05	0.000338844	0.419	6/62 (10%)	21/62 (34%)	20/62 (32%)	15/62 (24%)	RELA,TRAF3,PIK3CA,MAPK1,PIK3R1,PIK3R5,LTB,PDPK1,NFKB1,PIK3R4,EP300,IKBKB,IKBKG,NFKBIA,CASP9,AKT1,MAPK3,PIK3CG,PIK3C3,TRAF4,AKT3,LTBR,CHUK,TRAF5,ATM,TRAF1,PIK3C2B,AKT2,CASP3,PIK3C2A,RELB,CREBBP,APAF1,IKBKE,NFKB2,TRAF6,PIK3R3,BCL2L1,NFKBID,TRAF2,LTA,IKBKAP,PIK3CB,PIK3CD,DIABLO,TNFSF14,BIRC2
150	Estrogen-Dependent Breast Cancer signalling	9.77237e-05	0.000380189	0.397	12/73 (16%)	20/73 (27%)	17/73 (23%)	24/73 (33%)	HSD17B10,RELA,PIK3CA,MAPK1,PIK3R1,PIK3R5,HRAS,NFKB1,PIK3R4,CCND1,EP300,HSD17B8,AKT1,JUN,SP1,IGF1,PIK3C3,MAPK3,PIK3CG,CREB1,IGF1R,MRAS,AKT3,HSD17B12,ATF4,STAT5B,HSD17B4,EGFR,ATM,SRC,PIK3C2B,STAT5A,AKT2,NRAS,PIK3C2A,RRAS,CREB3,CREBBP,HSD17B7,CREB3L4,NFKB2,ATF2,PIK3R3,FOS,RRAS2,PIK3CB,PIK3CD,ELK1,HSD17B14
151	Cell Cycle: G1/S Checkpoint Regulation	9.77237e-05	0.000380189	0.417	14/72 (19%)	26/72 (36%)	16/72 (22%)	16/72 (22%)	RPL11,SUV39H1,PAK1IP1,HDAC10,CDKN2C,RBL1,SKP1,CCND1,MYC,HDAC6,RB1,E2F6,CCND3,TGFB1,HDAC11,HDAC7,GSK3B,E2F2,CDC25A,ATM,TP53,E2F4,RBL2,CCNE2,HDAC4,HDAC8,TFDP1,HDAC2,CDK6,SKP2,HDAC5,CCND2,HDAC3,MAX,E2F1,GNL3,CDK2,CUL1,ABL1,E2F3,CDKN2B,NRG1,TGFB2,E2F5,SMAD4,HDAC9,HDAC1,MDM2,SIN3A,CCNE1,CDKN2D,FOXO1,CDKN1A,ATR,BTRC,CDKN1B
152	Gαq signalling	0.0001	0.000380189	0.327	29/171 (17%)	45/171 (26%)	27/171 (16%)	70/171 (41%)	RAF1,PLD2,PIK3R1,GNB1,GNB4,GYS1,GNA15,PIK3CG,NFKBIB,PRKD3,PRKD1,GNG12,ATM,RND2,PIK3C2B,AKT2,PRKCQ,PLD3,NFKB2,ITPR1,PLD1,GNG10,PLCG2,ITPR3,GNB2,PIK3CD,NAPEPLD,PIK3CA,PTK2B,GNA11,RHOT2,GNG7,PRKCZ,AKT1,PIK3C3,RHOU,PRKCE,GNB1L,PPP3CA,RGS2,RHOC,CSK,GNAQ,RGS16,PLCG1,CALM1 (includes others),GNG5,PRKCB,PLCB2,ADRBK1,MAPK1,NFATC3,GNB2L1,GNB5,PIK3R4,ROCK2,IKBKB,IKBKG,RHOG,MAP2K2,RHOB,MAPK3,PPP3R1,MRAS,GSK3B…
153	Growth Hormone signalling	0.0001	0.000380189	0.397	17/78 (22%)	25/78 (32%)	14/78 (18%)	22/78 (28%)	SOCS1,SOCS3,MAPK1,PIK3R1,SOCS6,SRF,PDPK1,PIK3R4,PIK3CG,MAPK3,PRKD3,PRKD1,ATM,PIK3C2B,RPS6KB1,STAT5A,PTPN6,PRKCQ,IGFALS,STAT3,PIK3R3,PLCG2,IRS1,PRKCD,IGFBP3,PIK3CD,PRKCH,RPS6KA1,SOCS5,PIK3CA,SOCS2,PIK3R5,RPS6KA3,JAK2,PRKCZ,IGF1,PIK3C3,IGF1R,RPS6KB2,PRKCE,RPS6KA2,STAT5B,STAT1,PRKCA,PIK3C2A,PLCG1,RPS6KA5,SOCS4,FOS,PRKCI,PIK3CB,RPS6KA4,SOCS7,ELK1,A2M,PRKCB
154	CD28 signalling in T Helper Cells	0.000112202	0.00042658	0.338	12/136 (9%)	44/136 (32%)	34/136 (25%)	46/136 (34%)	CD247,MAP2K4,HLA-DOA,CD3E,NFATC3,CD4,PIK3R1,ARPC5,PDPK1,PIK3R4,PTPRC,IKBKB,LCK,IKBKG,PAK1,MAP2K2,PIK3CG,PPP3R1,NFKBIB,ATM,ITK,PIK3C2B,ACTR2,PTPN6,AKT2,PRKCQ,ITPR2,RAC1,ITPR1,NFKB2,MALT1,PPP3CC,MAPK12,PIK3R3,CD3G,ARPC1A,PTPN11,CARD11,SYK,ITPR3,ZAP70,LAT,CD86,PIK3CD,VAV1,LCP2,RELA,FYN,PIK3CA,ARPC1B,NFKBIE,PIK3R5,CDC42,NFKB1,CTLA4,NFATC1,NFAT5,ACTR3,AKT1,JUN,NFKBIA,PIK3C3,HLA-DRA,AKT3,ARPC3,CHUK,MAP…
155	Fatty Acid β-oxidation I	0.00011749	0.000436516	0.378	12/45 (27%)	6/45 (13%)	5/45 (11%)	22/45 (49%)	HSD17B10,ACSL3,ECHS1,ACAA1,ACSL6,SLC27A4,ACAA2,ECI1,HSD17B8,HADHB,ECI2,AUH,ACSL5,ACSL4,SLC27A1,EHHADH,IVD,SDS,HSD17B4,ACADM,HADHA,ACSL1,HADH
156	CNTF signalling	0.000123027	0.000457088	0.439	10/57 (18%)	16/57 (28%)	15/57 (26%)	16/57 (28%)	IL6ST,RAF1,PIK3CA,JAK1,MAPK1,PIK3R1,PIK3R5,RPS6KA3,HRAS,JAK2,PIK3R4,MTOR,AKT1,MAP2K2,MAPK3,PIK3CG,PIK3C3,SOS1,MRAS,RPS6KB2,RPS6KA2,STAT1,MAP2K1,ATM,RPS6KB1,PIK3C2B,NRAS,PIK3C2A,GRB2,RRAS,TYK2,CNTFR,RPS6KA5,STAT3,PIK3R3,RRAS2,PTPN11,PIK3CB,RPS6KA4,PIK3CD,RPS6KA1
157	Death Receptor signalling	0.000131826	0.000489779	0.397	1/68 (1%)	21/68 (31%)	26/68 (38%)	20/68 (29%)	MAP2K4,RELA,NFKBIE,TNFSF10,MAP3K5,NFKB1,FAS,BCL2,TANK,CASP6,IKBKB,TRADD,IKBKG,NFKBIA,CASP9,CRADD,BID,TNFSF15,HTRA2,CHUK,NFKBIB,TNFRSF1B,CASP8,BIRC3,FASLG,TNFRSF21,MAP2K7,CASP3,TNFRSF1A,APAF1,MAPK8,IKBKE,TBK1,NFKB2,NAIP,XIAP,FADD,DAXX,TRAF2,RIPK1,CASP2,CFLAR,DIABLO,MAP4K4,TNF,CASP7,BIRC2,HSPB1
158	Gap Junction signalling	0.000131826	0.000489779	0.32	26/181 (14%)	43/181 (24%)	32/181 (18%)	80/181 (44%)	DBN1,RAF1,PIK3R1,SOS2,HRAS,PIK3CG,CAV1,PLCL1,PRKD3,PRKD1,ATM,MAP3K2,PIK3C2B,AKT2,PRKCQ,RRAS,TUBB2A,CSNK1D,PLCL2,ITPR1,PLCG2,ITPR3,PRKACA,PIK3CD,MAPK7,NPR2,PIK3CA,PDIA3,PRKCZ,TUBB2B,PLCD1,AKT1,PIK3C3,SOS1,PRKCE,TUBB4A,CTNNB1,PPP3CA,EGFR,TUBB1,TUBB4B,GRB2,ACTB,CSNK1G3,GNAQ,PLCG1,GNAI3,NOV,TUBA1A,PRKCB,PRKACB,PLCB2,CSNK1G1,MAPK1,TUBB,PIK3R4,MAP2K2,PPP3R1,MAPK3,MRAS,TUBA1C,ACTA1,TUBB3,CSNK1G2,ITPR2,P…
159	CXCR4 signalling	0.000141254	0.000524807	0.328	23/174 (13%)	52/174 (30%)	34/174 (20%)	65/174 (37%)	RAF1,MYL6,PIK3R1,HRAS,GNB1,GNB4,PAK1,GNA15,PIK3CG,GNA13,PRKD3,GNG12,PRKD1,ATM,RND2,PIK3C2B,AKT2,PRKCQ,RRAS,ITPR1,GNG10,MYL9,DOCK1,MYL12A,ITPR3,GNB2,PIK3CD,ELMO2,GNAL,PIK3CA,GNA11,RHOT2,CRK,GNG7,PRKCZ,ELMO3,AKT1,JUN,PIK3C3,RHOU,PRKCE,GNB1L,PAK2,RHOC,EGR1,GNA12,MAPK8,GNAQ,GNAI3,FOS,LYN,GNG5,PRKCB,MAP2K4,PLCB2,MAPK1,CD4,GNB2L1,GNB5,PIK3R4,ROCK2,PTK2,RHOG,RHOB,MAP2K2,GNAT1,MAPK3,MRAS,ARHGEF11,ITPR2,G…
160	TWEAK signalling	0.000144544	0.000524807	0.462	0/39 (0%)	11/39 (28%)	18/39 (46%)	10/39 (26%)	RELA,TRAF3,NFKBIE,NFKB1,TNFRSF12A,TRADD,CASP6,IKBKB,IKBKG,CASP9,NFKBIA,BID,CHUK,CASP8,NFKBIB,BIRC3,TRAF1,CASP3,APAF1,IKBKE,NFKB2,NAIP,BAG4,XIAP,FADD,TRAF2,RIPK1,CASP7,BIRC2
161	Cell Cycle Control of Chromosomal Replication	0.000162181	0.000588844	0.471	13/34 (38%)	8/34 (24%)	3/34 (9%)	10/34 (29%)	MCM5,ORC2,MCM6,CDC45,CDT1,CDK7,CDC6,ORC6,CDC7,CDK6,RPA1,RPA2,MCM3,RPA3,MCM2,CDK5,ORC3,ORC5,ORC4,DBF4,CHEK2,CDK2,MCM7,ORC1
162	G Beta Gamma signalling	0.000165959	0.000588844	0.306	20/121 (17%)	32/121 (26%)	17/121 (14%)	52/121 (43%)	PRKACB,RAF1,MAPK1,SOS2,GNB2L1,GNB5,HRAS,PDPK1,GNB1,GNB4,PAK1,GNAT1,GNA15,PIK3CG,MAPK3,CAV1,MRAS,GNA13,PRKD3,GNG12,PRKD1,DNM2,AKT2,PRKCQ,RRAS,GNG2,HBEGF,GNG10,PRKCD,PLCG2,ARHGEF6,PRKACA,GNB2,PRKCH,GNAL,GNA11,CDC42,PRKCZ,GNG7,PRKAG1,SHC1,AKT1,SOS1,PRKAR1B,AKT3,PRKCE,CAV2,GNB1L,PRKCA,EGFR,SRC,NRAS,GNAS,GRB2,GNA12,PRKAR2A,GNAI1,GNAQ,PLCG1,BTK,GNAI2,GNAI3,RRAS2,PRKAR2B,PRKCI,PRKAG2,GNG5,PRKAR1A,PRKCB
163	Differential Regulation of Cytokine Production in Intestinal Epithelial Cells by IL-17A and IL-17F	0.000165959	0.00060256	0.609	0/23 (0%)	0/23 (0%)	14/23 (61%)	9/23 (39%)	IFNG,IL1A,IL10,CCL5,CCL3,CSF3,IL17A,CCL4,CCL2,IL12B,IL1B,CSF2,IL17F,TNF
164	Xenobiotic Metabolism signalling	0.000177828	0.000630957	0.316	40/288 (14%)	69/288 (24%)	51/288 (18%)	128/288 (44%)	RAF1,MAP3K15,CAMK1,PPP2CA,PIK3R1,MAF,GCLC,HRAS,PPP2R3B,MAPK13,MAP3K4,IL6,ARNT,CHST2,MAP3K10,KEAP1,SUMO1,PIK3CG,PRKD3,PRKD1,AHR,ALDH6A1,MAP3K2,ATM,ALDH7A1,GSTK1,PIK3C2B,PRKCQ,MED1,RRAS,GSTM3,CREBBP,NFKB2,MAP3K12,PPP2R4,PPP2R3A,MAP2K3,PIK3CD,MAPK7,RXRA,ALDH16A1,TNF,NDST1,GSTP1,CAMK2G,MAP2K6,ALDH4A1,PIK3CA,PPP2R2A,NQO2,MAP3K5,PRKCZ,EP300,ANKRA2,GSTT1,HSP90AB1,UST,PIK3C3,CHST3,CAMK1G,PRKCE,CHST10,NFE…
165	IL-2 signalling	0.000177828	0.000630957	0.41	8/61 (13%)	21/61 (34%)	17/61 (28%)	15/61 (25%)	RAF1,SOCS1,PIK3CA,JAK1,MAPK1,PTK2B,PIK3R1,SOS2,PIK3R5,HRAS,PIK3R4,SHC1,LCK,AKT1,JUN,MAP2K2,MAPK3,PIK3C3,PIK3CG,SOS1,MRAS,AKT3,STAT5B,MAP2K1,ATM,IL2RB,PIK3C2B,STAT5A,AKT2,IL2RG,NRAS,PIK3C2A,GRB2,RRAS,MAPK8,PIK3R3,CSNK2A2,FOS,RRAS2,PTPN11,SYK,IL2RA,PIK3CB,PIK3CD,ELK1,JAK3
166	Androgen signalling	0.000199526	0.000707946	0.303	20/145 (14%)	45/145 (31%)	24/145 (17%)	56/145 (39%)	PRKACB,POLR2F,POLR2D,MAPK1,GNB2L1,GNB5,GTF2E2,MNAT1,CCND1,GNB1,GNB4,HSPA4,GNAT1,GNA15,MAPK3,MRAS,POLR2H,GNA13,PRKD3,GNG12,PRKD1,PRKCQ,KAT7,SHBG,CDK7,CREBBP,GNG2,TBP,GTF2F1,POLR2K,NFKB2,ERCC2,GNG10,POLR2E,ERCC3,PRKCD,PRKACA,GNB2,HSP90AA1,GTF2H1,PRKCH,POLR2I,GNAL,RELA,GNA11,POLR2J,POLR2B,NFKB1,GNG7,PRKCZ,PRKAG1,EP300,SHC1,GTF2B,POLR2A,JUN,KAT2B,POLR2C,NCOA2,PRKAR1B,NCOA4,PRKCE,GTF2H5,DNAJB1,GNB1L,T…
167	Melanoma signalling	0.00020893	0.00074131	0.42	8/50 (16%)	15/50 (30%)	13/50 (26%)	14/50 (28%)	RAF1,PIK3CA,BAD,MAPK1,PIK3R1,PIK3R5,HRAS,PIK3R4,CCND1,PTEN,BRAF,RB1,AKT1,MAP2K2,MAPK3,PIK3CG,PIK3C3,MRAS,AKT3,MAP2K1,ATM,TP53,PIK3C2B,AKT2,NRAS,PIK3C2A,MITF,RRAS,MDM2,PIK3R3,CDH1,RRAS2,CDKN1A,E2F1,PIK3CB,PIK3CD
168	Endothelin-1 signalling	0.000218776	0.000758578	0.323	30/192 (16%)	40/192 (21%)	32/192 (17%)	90/192 (47%)	RAF1,PLD2,PIK3R1,PLA2R1,HRAS,MAPK13,LCAT,GNA15,ECE2,PIK3CG,CASQ1,PLA2G4F,GNA13,PLCL1,PRKD3,PRKD1,ATM,PLA2G12A,PIK3C2B,PLD3,PRKCQ,RRAS,PLCL2,ITPR1,PLD1,PLA2G6,GAB1,ARAF,PLCG2,ITPR3,PIK3CD,MAPK7,PTGER2,GNAL,NAPEPLD,PIK3CA,PDIA3,GNA11,PRKCZ,PLCD1,CASP6,JUN,PIK3C3,SOS1,PRKCE,CASP8,PNPLA8,GRB2,GNA12,MAPK8,MAPK6,GNAQ,PLCG1,PLA2G4A,GNAI3,FOS,PTGS2,CASP7,PRKCB,PLCB2,MAPK1,PIK3R4,PLA2G7,MYC,CASP9,GNAT1,MA…
169	DNA Double-Strand Break Repair by Homologous Recombination	0.000229087	0.000776247	0.556	9/18 (50%)	4/18 (22%)	1/18 (6%)	4/18 (22%)	LIG1,POLA1,ATRX,ABL1,MRE11A,RPA1,RAD50,NBN,RAD51,GEN1,RAD52,BRCA2,BRCA1,ATM
170	MSP-RON signalling Pathway	0.000229087	0.000776247	0.431	5/51 (10%)	11/51 (22%)	17/51 (33%)	18/51 (35%)	KLK1,PIK3CA,PIK3R1,PIK3R5,JAK2,PIK3R4,PRKCZ,F11,CCL2,PIK3C3,PIK3CG,NOS2,CCR2,ACTA1,ATM,IFNG,PIK3C2B,PIK3C2A,IL3RA,ACTB,ACTG1,TLR2,PIK3R3,CSF2RB,ITGB2,TLR4,ITGAM,IL12B,CSF1,PIK3CB,PIK3CD,MST1R,TNF
171	Interferon signalling	0.000234423	0.000812831	0.5	1/36 (3%)	8/36 (22%)	17/36 (47%)	10/36 (28%)	IFNG,IFIT3,SOCS1,RELA,JAK1,PTPN2,MX1,TYK2,PIAS1,IFNGR2,IRF9,IFNGR1,IFI35,BAX,PSMB8,JAK2,IFNAR2,TAP1,IRF1,BAK1,MED14,BCL2,IFIT1,STAT2,STAT1,IFNAR1
172	CD27 signalling in Lymphocytes	0.000251189	0.000851138	0.407	5/59 (8%)	21/59 (36%)	19/59 (32%)	14/59 (24%)	MAP2K4,MAP2K6,MAP3K15,RELA,MAP3K11,NFKBIE,MAP3K5,MAP3K4,NFKB1,IKBKB,MAP3K10,IKBKG,SIVA1,NFKBIA,CASP9,JUN,MAP2K2,MAP3K7,BID,CHUK,TRAF5,NFKBIB,CASP8,MAP2K1,MAP3K2,MAP2K7,CASP3,MAP3K6,MAP3K13,MAP3K1,APAF1,MAPK8,MAPK9,IKBKE,NFKB2,MAPK12,BCL2L1,MAP3K12,FOS,TRAF2,IKBKAP,MAP3K8,MAP2K3,MAP3K3,MAP2K5
173	FLT3 signalling in Hematopoietic Progenitor Cells	0.000251189	0.000851138	0.405	15/79 (19%)	32/79 (41%)	17/79 (22%)	15/79 (19%)	GAB2,RAF1,MAPK1,BAD,PIK3R1,SOS2,HRAS,PDPK1,MAPK13,PIK3R4,MAP2K2,MAPK3,PIK3CG,MRAS,ATF4,ATM,PIK3C2B,RPS6KB1,STAT6,STAT5A,AKT2,RRAS,CREB3,CREBBP,CREB3L4,STAT3,MAPK12,ATF2,PIK3R3,CBL,PTPN11,PIK3CD,STAT2,RPS6KA1,PIK3CA,RPS6KA3,PIK3R5,MAPK11,EIF4E,EIF4EBP1,EP300,SHC1,MTOR,AKT1,PIK3C3,CREB1,SOS1,AKT3,RPS6KA2,STAT5B,STAT1,MAP2K1,NRAS,PIK3C2A,GRB2,RPS6KA5,FLT3LG,INPP5D,STAT4,RRAS2,MAPK14,PIK3CB,RPS6KA4,E…
174	Tec Kinase signalling	0.00025704	0.000851138	0.31	21/184 (11%)	61/184 (33%)	36/184 (20%)	66/184 (36%)	PIK3R1,GNB1,GNB4,PAK1,ITGA3,LCK,GNA15,PIK3CG,GNA13,PRKD3,FGR,FASLG,GNG12,PRKD1,ATM,ITGA4,TNFRSF21,RND2,STAT6,PIK3C2B,STAT5A,PRKCQ,ITGA5,NFKB2,STAT3,GNG10,PLCG2,GNB2,VAV1,PIK3CD,TNF,GNAL,FYN,PIK3CA,PTK2B,RHOT2,GNA11,TNFSF10,JAK2,GNG7,PRKCZ,YES1,PIK3C3,RHOU,PRKCE,GNB1L,ITGB1,PAK2,RHOC,ACTB,GNA12,ITGA2,GNAQ,MAPK8,PLCG1,FRK,FADD,STAT4,GNAI3,FOS,WAS,LYN,FCER1G,GNG5,JAK3,PRKCB,MAP2K4,JAK1,GNB2L1,GNB5,P…
175	Sphingosine-1-phosphate signalling	0.000269153	0.000891251	0.35	22/123 (18%)	30/123 (24%)	21/123 (17%)	50/123 (41%)	PLCB2,MAPK1,PIK3R1,PIK3R4,PTK2,NAAA,CASP9,RHOG,RHOB,SMPD4,MAPK3,PIK3CG,CASQ1,GNA13,PLCL1,ATM,RND2,PIK3C2B,AKT2,CASP3,RAC1,PLCL2,SMPD2,PDGFB,ASAH1,S1PR3,PIK3R3,ADCY9,RHOQ,RND3,RHOA,CASP2,PLCG2,PLCB3,PIK3CD,PDGFD,FNBP1,PIK3CA,PTK2B,PDGFA,PDIA3,ACER2,RHOT2,PIK3R5,SMPD1,PDGFC,RHOH,PLCD1,CASP6,AKT1,RHOT1,PIK3C3,SPHK1,CASP1,RHOU,AKT3,RHOF,CASP8,SMPD3,S1PR2,GNAS,PIK3C2A,RHOC,GNA12,GNAI1,GNAQ,PLCG1,GNAI2…
176	Cardiac Hypertrophy signalling	0.000275423	0.000933254	0.308	34/250 (14%)	71/250 (28%)	43/250 (17%)	102/250 (41%)	RAF1,MAP3K15,TGFBR1,MYL6,PIK3R1,SRF,HRAS,MAPK13,MAP3K4,IL6,GNB1,GNB4,MAP3K10,GNA15,PIK3CG,GNA13,PLCL1,GNG12,ATM,MAP3K2,RND2,PIK3C2B,RRAS,CREBBP,PLCL2,CACNA1A,GNG10,ATF2,MYL9,MAP3K12,MYL12A,IRS1,PLCG2,GNB2,PRKACA,MAP2K3,PIK3CD,RPS6KA1,GNAL,MAP2K6,PIK3CA,EIF2B4,PDIA3,RHOT2,GNA11,MAP3K5,EIF2B2,EIF4E,GNG7,EP300,PLCD1,MTOR,JUN,AKT1,IGF1,PIK3C3,CREB1,SOS1,RHOU,IGF1R,GNB1L,PPP3CA,MAPKAPK3,RHOC,GRB2,GNA1…
177	PAK signalling	0.000295121	0.000977237	0.327	9/110 (8%)	31/110 (28%)	27/110 (25%)	43/110 (39%)	MAP2K4,RAF1,MYL6,MAPK1,PAK1IP1,PIK3R1,SOS2,HRAS,LIMK2,NCK1,PIK3R4,PTK2,NCK2,ITGA3,PAK1,MAP2K2,CFL2,PIK3CG,MAPK3,MRAS,ATM,ITGA4,PIK3C2B,ARHGAP10,CFL1,CASP3,RRAS,RAC1,ITGA5,MAPK12,PDGFB,MYL9,PIK3R3,MYL12A,MYL12B,ARHGEF6,PIK3CD,PDGFD,TNF,PIK3CA,PTK2B,PDGFA,ARHGEF7,PIK3R5,MYLK,CDC42,PDGFC,SHC1,WASL,PIK3C3,SOS1,MAP2K1,ITGB1,PAK4,PXN,NRAS,PAK2,PAK6,PIK3C2A,GRB2,ITGA2,MAPK8,MAPK9,GIT1,RRAS2,EPHB3,PIK3CB
178	VEGF Family Ligand-Receptor Interactions	0.000338844	0.00109648	0.364	15/88 (17%)	20/88 (23%)	17/88 (19%)	36/88 (41%)	RAF1,MAPK1,PIK3R1,SOS2,HRAS,PIK3R4,VEGFA,MAP2K2,PIK3CG,MAPK3,MRAS,PLA2G4F,PRKD3,PRKD1,PLA2G12A,ATM,PIK3C2B,AKT2,PRKCQ,RRAS,VEGFC,PIK3R3,PLA2G6,PRKCD,PLCG2,PIK3CD,PRKCH,NRP1,PIK3CA,PIK3R5,VEGFB,PRKCZ,SHC1,AKT1,PIK3C3,SOS1,AKT3,PRKCE,MAP2K1,PRKCA,NRAS,PIK3C2A,NRP2,GRB2,FLT1,PLCG1,PLA2G4A,FOS,RRAS2,PRKCI,PIK3CB,PRKCB
179	Clathrin-mediated Endocytosis signalling	0.000354813	0.00114815	0.328	27/198 (14%)	49/198 (25%)	38/198 (19%)	84/198 (42%)	RAB5C,F2R,PIK3R1,ARPC5,SH3GLB1,VEGFA,CD2AP,SNX9,PIK3CG,STAM,ITGB4,DNM2,ITGB5,ATM,PIK3C2B,ACTR2,APOM,USP9X,ITGA5,PCYOX1,AP2S1,MET,ARPC1A,PIP5K1C,RAB11A,TFRC,PIK3CD,ITGB6,PDGFD,APOE,AP2A1,PIK3CA,APOA4,ARPC1B,FGF2,GAK,VEGFB,ITGB8,CDC42,ITGB7,ARF6,ARRB1,ACTR3,IGF1,PIK3C3,AAK1,ARPC3,DAB2,SH3GLB2,LDLRAP1,HGS,PPP3CA,ITGB1,AP2B1,RAB5A,GRB2,ACTB,MDM2,HIP1,TSG101,ITGB2,MYO1E,ARPC4,EPS15,CLTB,AP1B1,SH3GL2,P…
180	ERK5 signalling	0.000363078	0.00120226	0.412	12/68 (18%)	25/68 (37%)	16/68 (24%)	15/68 (22%)	LIF,BAD,SGK1,HRAS,MYC,YWHAQ,MRAS,ATF4,FOSL1,GNA13,MAP3K2,SH2D2A,RPS6KB1,YWHAG,YWHAE,YWHAB,RRAS,CREBBP,CREB3,YWHAZ,CREB3L4,ATF2,GAB1,PTPN11,MAPK7,RPS6KA1,MAP2K5,ELK4,IL6ST,RPS6KA3,PRKCZ,EP300,AKT1,CREB1,FOXO3,RPS6KB2,RPS6KA2,EGFR,SRC,NRAS,GNA12,GNAQ,MEF2A,RPS6KA5,FOS,RRAS2,MEF2D,MEF2C,MAP3K8,RPS6KA4,SFN,WNK1,MAP3K3
181	Phosphatidylglycerol Biosynthesis II (Non-plastidic)	0.00040738	0.00131826	0.333	4/33 (12%)	4/33 (12%)	7/33 (21%)	18/33 (55%)	ABHD5,LCLAT1,LPCAT4,PTPMT1,AGPAT1,PGS1,CDS2,AGPAT4,GPAM,AGPAT5,CDS1,AGPAT2,AGPAT9,AGPAT3,AGPAT6
182	AMPK signalling	0.00040738	0.00131826	0.276	30/181 (17%)	47/181 (26%)	20/181 (11%)	84/181 (46%)	PRKACB,CAB39,PRKAB2,PRKAB1,MAPK1,PPP2CA,AK8,PIK3R1,CPT1B,CHRNB1,PPP2R5B,SMARCD2,PPP2R3B,LIPE,PDPK1,MAPK13,PIK3R4,PPM1D,AK1,GYS1,FASN,PIK3CG,PPM1L,TSC2,PRKAA1,MRAS,PPM1A,IRS2,AK7,ATM,TAF9,PFKFB3,RPS6KB1,PIK3C2B,AKT2,CPT1A,STK11,MAPK12,PFKM,PIK3R3,PPP2CB,PPP2R1A,SMARCA2,PPP2R3A,PPP2R4,IRS1,CPT2,PRKACA,PIK3CD,MAP2K3,ACACA,INSR,MLYCD,AK2,PPAT,TSC1,PIK3CA,PPP2R2A,PIK3R5,PFKL,MAPK11,PRKAG1,SMARCA4,EIF4…
183	Protein Kinase A signalling	0.00042658	0.00138038	0.293	51/409 (12%)	121/409 (30%)	69/409 (17%)	168/409 (41%)	MYH10,RAF1,DUSP8,TGFBR1,PTPLA,GSK3A,PPP1R14B,PTPRC,GNB1,GYS1,DUSP11,ATF4,DUSP7,GNA13,CDC16,PLCL1,GNG12,PRKD1,PRKCQ,YWHAG,PTPN18,NFKB2,TCF3,RAP1A,PTP4A1,ATF2,GNG10,MYL9,ITPR3,EYA3,ANAPC5,PRKACA,HIST1H1D,DUSP4,PTPRA,PDE6D,ANAPC2,FLNB,PTPN2,AKAP8,PTPN9,MYLK3,DUSP2,GNG7,MPPE1,CDKN3,DUSP5,PTPN4,PTPRJ,NGFR,MTMR3,AKAP5,GNG5,DUSP18,SFN,TCF7L2,CDC27,AKAP1,PRKACB,BAD,PHKG2,PDE12,GNB2L1,TIMM50,PTEN,TGFBR2,M…
184	Actin Cytoskeleton signalling	0.000436516	0.00138038	0.302	24/242 (10%)	73/242 (30%)	49/242 (20%)	96/242 (40%)	RAC2,RAF1,MYH10,F2R,MYL6,PIK3R1,ARPC5,SOS2,HRAS,ARHGEF1,SLC9A1,PAK1,ITGA3,EZR,PIK3CG,BAIAP2,GNA13,TMSB10/TMSB4X,SSH2,TMSB4Y,GNG12,ATM,MATK,IQGAP3,ITGA4,PIK3C2B,ACTR2,CFL1,RRAS,CRKL,ITGA5,FGD1,MYL9,DOCK1,MYL12A,TIAM2,ARPC1A,PIP5K1C,ARHGEF6,ARHGAP35,VAV1,PIK3CD,WASF2,PDGFD,PIP4K2A,PIP4K2C,PIK3CA,FGD3,FN1,ARPC1B,FGF2,ARHGEF7,MYLK3,TRIO,CRK,MYH11,CDC42,IQGAP2,ACTR3,PIK3C3,SOS1,ARPC3,PFN2,VCL,ITGB1,PA…
185	Superpathway of Inositol Phosphate Compounds	0.000457088	0.00144544	0.282	31/234 (13%)	71/234 (30%)	35/234 (15%)	97/234 (41%)	MINPP1,DUSP8,MTMR9,PIK3R1,STYX,NUDT14,PPP1R14B,PTPRC,ATP1A1,IPMK,IP6K3,ITPKB,PTPRO,PIK3CG,RNGTT,ATM,PIK3C2B,TMEM55B,PPTC7,SYNJ2,PPAPDC2,MTMR4,PI4K2A,PIP5K1C,PPP2R4,PPP2R3A,PLCG2,ACP1,PPM1H,ITPKC,DUSP23,PIK3CD,PIP4K2A,PIP4K2C,THTPA,NUDT1,PIK3CA,PPP1R12C,PTPN2,NUDT9,INPP5A,PPM1K,OCRL,PTPN12,UBLCP1,DUSP2,PLCD1,MTMR6,PTPRJ,INPP5B,PIK3C3,PPM1F,DUSP14,PI4K2B,PI4KA,PPP3CA,PPFIA1,CCR1,PPAPDC3,PTPN7,INPP5…
186	IL-4 signalling	0.000457088	0.00144544	0.388	13/80 (16%)	25/80 (31%)	18/80 (23%)	24/80 (30%)	SOCS1,HLA-DOA,JAK1,NFATC3,PIK3R1,SOS2,HRAS,PIK3R4,PIK3CG,MRAS,ATM,PIK3C2B,RPS6KB1,STAT6,PTPN6,IL4R,AKT2,IL2RG,RRAS,TYK2,HMGA1,PIK3R3,SYNJ2,IRS1,PIK3CD,INPP5K,PIK3CA,PIK3R5,INPPL1,JAK2,NR3C1,OCRL,NFATC1,SHC1,MTOR,AKT1,NFAT5,INPP5B,PIK3C3,HLA-DRA,SOS1,RPS6KB2,AKT3,FCER2,HLA-DMA,IRF4,NRAS,IL13RA1,PIK3C2A,GRB2,INPP5D,RRAS2,SYNJ1,NFATC2,PIK3CB,JAK3
187	Hepatic Fibrosis / Hepatic Stellate Cell Activation	0.000467735	0.00147911	0.329	13/155 (8%)	32/155 (21%)	38/155 (25%)	72/155 (46%)	MYH10,CCR5,CD40LG,TGFBR1,CTGF,MYL6,IL6,TGFBR2,VEGFA,IL1R2,IL1RL2,TGFB1,SERPINE1,IL1RAP,FASLG,TIMP2,SMAD2,IL8,IL4R,CXCL9,MYH14,IL6R,VEGFC,BAMBI,IFNGR1,NFKB2,IFNAR2,PDGFB,MYL9,MET,CD40,IL10RA,IGFBP3,CD14,TNF,CCR7,IFNAR1,RELA,IGFBP4,IL1A,FN1,ICAM1,FGF2,PDGFA,VEGFB,CCL5,MYH11,NFKB1,PDGFC,FAS,BCL2,CCL2,IGF1,EDN1,TIMP1,NGFR,HGF,IGF1R,TGFB2,SMAD4,ECE1,STAT1,TNFRSF1B,MMP1,EGFR,IFNG,EDNRB,IL10,TNFRSF1A,FL…
188	PKCθ signalling in T Lymphocytes	0.000489779	0.00154882	0.306	12/144 (8%)	45/144 (31%)	32/144 (22%)	55/144 (38%)	CD247,MAP2K4,MAP3K15,RAC2,HLA-DOA,MAP3K11,MAPK1,CD3E,NFATC3,CD4,PIK3R1,SOS2,HRAS,MAP3K4,PIK3R4,IKBKB,MAP3K10,LCK,IKBKG,CAMK2D,PIK3CG,MAPK3,PPP3R1,MRAS,NFKBIB,ATM,MAP3K2,PIK3C2B,PRKCQ,RRAS,MAP3K13,RAC1,NFKB2,MALT1,PPP3CC,RAC3,PIK3R3,MAP3K12,CD3G,POU2F1,CARD11,PLCG2,ZAP70,LAT,CD86,PIK3CD,VAV1,LCP2,CAMK2G,FYN,RELA,PIK3CA,NFKBIE,PIK3R5,MAP3K5,NFKB1,NFATC1,JUN,NFAT5,NFKBIA,MAP3K7,PIK3C3,SOS1,HLA-DRA,C…
189	Isoleucine Degradation I	0.000537032	0.00165959	0.333	8/30 (27%)	4/30 (13%)	2/30 (7%)	16/30 (53%)	HSD17B10,HADHB,BCAT1,ACAT2,ECHS1,BCAT2,AUH,DLD,ACAT1,ACAD8,ACADSB,EHHADH,SDS,HADHA
190	CDP-diacylglycerol Biosynthesis I	0.000537032	0.00165959	0.37	4/27 (15%)	3/27 (11%)	6/27 (22%)	14/27 (52%)	ABHD5,LCLAT1,LPCAT4,AGPAT1,CDS2,AGPAT4,GPAM,AGPAT5,CDS1,AGPAT2,AGPAT9,AGPAT3,AGPAT6
191	Thrombin signalling	0.000537032	0.00165959	0.313	30/211 (14%)	62/211 (29%)	36/211 (17%)	83/211 (39%)	RAF1,CAMK1,F2R,MYL6,PIK3R1,HRAS,ARHGEF1,MAPK13,GNB1,GNB4,GNA15,PIK3CG,GNA13,PLCL1,PRKD3,PRKD1,GNG12,ATM,RND2,PIK3C2B,AKT2,PRKCQ,RRAS,NFKB2,PLCL2,ITPR1,GNG10,MYL9,MYL12A,PLCG2,ARHGEF6,ITPR3,GNB2,PIK3CD,GNAL,CAMK2G,PIK3CA,F2RL2,PDIA3,RHOT2,GNA11,GNG7,PRKCZ,PLCD1,AKT1,PIK3C3,SOS1,CREB1,CAMK1G,RHOU,PRKCE,ARHGEF3,GNB1L,EGFR,RHOC,GRB2,GNA12,GNAQ,PLCG1,GNAI3,GNG5,GATA3,PRKCB,PLCB2,MPRIP,MAPK1,CAMK1D,GNB…
192	Regulation of Cellular Mechanics by Calpain Protease	0.000707946	0.00213796	0.342	7/73 (10%)	16/73 (22%)	18/73 (25%)	32/73 (44%)	CAPN11,MAPK1,HRAS,TLN1,CCND1,PTK2,CCNA2,RB1,ITGA3,EZR,MAPK3,MRAS,VCL,CAST,CAPN10,ACTN1,ITGA4,EGFR,ITGB1,CAPN5,SRC,PXN,NRAS,GRB2,RRAS,ITGA2,CDK6,ITGA5,CDK1,CNGA3,CCNE1,TLN2,RRAS2,CAPNS1,CAPN1,CAPN2,CAPN7,CDKN1B,ACTN4,CDK2,CAPN3
193	Tetrahydrofolate Salvage from 5,10-methenyltetrahydrofolate	0.000776247	0.00234423	0.5	2/10 (20%)	0/10 (0%)	3/10 (30%)	5/10 (50%)	MTHFD1L,MTHFD2,MTHFD1,MTHFD2L,GART
194	Galactose Degradation I (Leloir Pathway)	0.000776247	0.00234423	0.312	4/16 (25%)	0/16 (0%)	1/16 (6%)	11/16 (69%)	GALK2,GALT,GALE,GALK1,GALM
195	IL-9 signalling	0.000831764	0.00251189	0.425	4/40 (10%)	12/40 (30%)	13/40 (33%)	11/40 (28%)	RELA,SOCS3,PIK3CA,JAK1,PIK3R1,SOCS2,PIK3R5,PIK3R4,NFKB1,PIK3CG,PIK3C3,CISH,IRS2,STAT5B,STAT1,ATM,PIK3C2B,STAT5A,IL2RG,PIK3C2A,BCL3,STAT3,NFKB2,PIK3R3,IRS1,PIK3CB,PIK3CD,JAK3,TNF
196	CCR5 signalling in Macrophages	0.000851138	0.0025704	0.299	13/97 (13%)	23/97 (24%)	16/97 (16%)	45/97 (46%)	MAP2K4,CD247,CCR5,CD3E,MAPK1,CD4,GNB2L1,GNB5,MAPK13,GNB1,GNB4,MRAS,PRKD3,PRKD1,GNG12,FASLG,PRKCQ,GNG2,MAPK12,GNG10,CD3G,CCL4,PLCG2,PRKCD,GNB2,PRKCH,PTK2B,CCL5,CCL3,MAPK11,PRKCZ,GNG7,FAS,JUN,PRKCE,GNB1L,PRKCA,GNAS,MAPK8,GNAI1,MAPK9,PLCG1,CD3D,GNAI2,GNAI3,CALM1 (includes others),FOS,MAPK14,PRKCI,FCER1G,GNG5,PRKCB
197	Melatonin signalling	0.000851138	0.0025704	0.358	18/81 (22%)	17/81 (21%)	11/81 (14%)	35/81 (43%)	MAP2K4,PRKACB,MAP2K6,RAF1,PLCB2,MAPK1,PDIA3,PRKCZ,PRKAG1,PLCD1,BRAF,CAMK2D,MAP2K2,RORA,MAPK3,PRKAR1B,PRKCE,PLCL1,MAP2K1,PRKD3,PRKD1,PRKCA,MAP2K7,PRKCQ,GNAI1,PRKAR2A,GNAQ,PLCG1,PLCL2,GNAI2,GNAI3,CALM1 (includes others),PRKCI,PRKAR2B,ARAF,PRKCD,PLCG2,PRKACA,PRKAG2,PLCB3,MAP2K3,PRKCH,MAP2K5,PRKAR1A,CAMK2G,PRKCB
198	Axonal Guidance signalling	0.000891251	0.0025704	0.271	59/487 (12%)	103/487 (21%)	73/487 (15%)	252/487 (52%)	DPYSL2,SLIT3,RAF1,RAC2,PIK3R1,SOS2,SEMA4F,ADAM8,NCK2,GNB1,GNA15,ECE2,BAIAP2,PLXNB2,SRGAP2,GNA13,PLCL1,GNG12,PRKD1,ITGA4,AKT2,PRKCQ,STK36,CRKL,RAP1A,GNG10,MYL9,ARPC1A,ARHGEF6,PRKACA,PIK3CD,PLXNA3,ARPC1B,GNA11,SEMA6A,VEGFB,PLXNA2,CDC42,GNG7,TUBB2B,ACTR3,MYSM1,NGFR,PIK3C3,SOS1,PFN2,TUBB4A,PAK2,NRP2,TUBB4B,GRB2,GNA12,ITGA2,SEMA3A,WIPF1,TUBA1A,GNG5,SEMA3C,ARPC4,PRKACB,GNB2L1,PIK3R4,MAP2K2,GNAT1,ADAM28…
199	Melanocyte Development and Pigmentation signalling	0.000891251	0.0025704	0.358	16/95 (17%)	28/95 (29%)	18/95 (19%)	33/95 (35%)	PRKACB,RAF1,MAPK1,PIK3R1,SOS2,HRAS,POMC,PIK3R4,MAP2K2,PIK3CG,MAPK3,MRAS,ATF4,ATM,PIK3C2B,RPS6KB1,PTPN6,MITF,RRAS,CREB3,CREBBP,CREB3L4,ATF2,PIK3R3,ADCY9,PTPN11,PLCG2,PRKACA,PIK3CD,RPS6KA1,PIK3CA,RPS6KA3,PIK3R5,CRK,PRKAG1,BCL2,EP300,SHC1,PIK3C3,CREB1,SOS1,RPS6KB2,PRKAR1B,KIT,RPS6KA2,MAP2K1,SRC,NRAS,GNAS,PIK3C2A,GRB2,PRKAR2A,PLCG1,RPS6KA5,RRAS2,PRKAR2B,SH2B2,PRKAG2,PIK3CB,RPS6KA4,ADCY7,PRKAR1A
200	Altered T Cell and B Cell signalling in Rheumatoid Arthritis	0.000891251	0.0025704	0.34	6/100 (6%)	12/100 (12%)	28/100 (28%)	54/100 (54%)	RELA,CD40LG,TRAF3,IL1A,HLA-DOA,SLAMF1,LTB,IL6,NFKB1,FAS,IL36G,TLR10,TGFB1,HLA-DRA,TLR7,TLR3,CHUK,IL23A,FASLG,HLA-DMA,IFNG,SPP1,IL10,RELB,IL15,IL36A,NFKB2,IL17A,TLR2,IL33,TLR4,IL18,CD80,TLR5,CD40,IL1RN,CSF1,IL12B,LTA,TNFSF13,TLR6,FCER1G,CD86,IL1B,CSF2,TNF
201	Endometrial Cancer signalling	0.001	0.00288403	0.383	9/60 (15%)	21/60 (35%)	14/60 (23%)	16/60 (27%)	RAF1,PIK3CA,BAD,MAPK1,AXIN1,PIK3R1,SOS2,CTNNA1,PIK3R5,ILK,PDPK1,HRAS,PIK3R4,CCND1,MLH1,PTEN,MYC,CASP9,AKT1,MAP2K2,MAPK3,PIK3CG,PIK3C3,SOS1,FOXO3,MRAS,AKT3,GSK3B,CTNNB1,MAP2K1,ATM,TP53,PIK3C2B,AKT2,NRAS,PIK3C2A,GRB2,RRAS,PIK3R3,CDH1,RRAS2,PIK3CB,PIK3CD,ELK1
202	Aryl Hydrocarbon Receptor signalling	0.00107152	0.0030903	0.292	25/171 (15%)	43/171 (25%)	25/171 (15%)	78/171 (46%)	MAPK1,TP73,POLA1,IL6,RARG,CCND1,ARNT,MYC,RB1,CTSD,NCOA7,ALDH1A1,CCND3,TGFB1,ALDH3A2,MAPK3,RARA,ALDH6A1,AHR,FASLG,ATM,GSTK1,ALDH7A1,TP53,MGST1,CCNE2,TFDP1,MED1,GSTM3,CDK6,NFKB2,ALDH9A1,NCOA3,CCND2,E2F1,HSP90AA1,ALDH18A1,DHFR,RXRA,ALDH16A1,TNF,MGST3,CDK2,GSTP1,HSPB1,RELA,ALDH4A1,IL1A,NQO2,NFKB1,PTGES3,FAS,SMARCA4,CHEK1,EP300,TGM2,CCNA2,GSTT1,HSP90B1,JUN,SP1,NCOA2,HSP90AB1,NEDD8,TGFB2,RXRB,NFE2L2,CH…
203	Tryptophan Degradation III (Eukaryotic)	0.00109648	0.00316228	0.25	9/48 (19%)	4/48 (8%)	3/48 (6%)	32/48 (67%)	AFMID,HSD17B10,L3HYPDH,KMO,ACAT2,HAAO,GCDH,HSD17B8,HADHB,ACAT1,IDO1,EHHADH,HSD17B4,HADHA,HADH,KYNU
204	Agrin Interactions at Neuromuscular Junction	0.0011749	0.00338844	0.4	8/70 (11%)	21/70 (30%)	20/70 (29%)	21/70 (30%)	MAP2K4,GABPB1,RAC2,PKLR,MAPK1,ARHGEF7,HRAS,CDC42,NRG1,LAMC1,PTK2,PAK1,ITGA3,JUN,MAPK3,UTRN,LAMB1,MRAS,DAG1,ACTA1,EGFR,ITGA4,ITGB1,SRC,PAK4,PXN,NRAS,PAK2,PAK6,RRAS,ACTB,ITGA2,DVL1,MAPK8,RAC1,ITGA6,MAPK9,ITGA5,MAPK12,ITGAL,ACTG1,RAC3,ITGB2,RRAS2,ARHGEF6,GABPA,ITGA1,AGRN,CTTN
205	Role of RIG1-like Receptors in Antiviral Innate Immunity	0.00138038	0.00389045	0.408	0/49 (0%)	7/49 (14%)	20/49 (41%)	22/49 (45%)	DHX58,RELA,TRAF3,NFKBIE,CREBBP,TBK1,IKBKE,NFKB2,IRF3,NFKB1,EP300,TRAF6,FADD,IFIH1,TANK,IKBKB,TRAF2,IRF7,IKBKG,RIPK1,NFKBIA,DDX58,MAVS,CHUK,NFKBIB,CASP8,TRIM25
206	Role of Hypercytokinemia/hyperchemokinemia in the Pathogenesis of Influenza	0.00138038	0.00389045	0.435	0/46 (0%)	1/46 (2%)	20/46 (43%)	25/46 (54%)	CCR1,IFNG,IL8,CCR5,IL1A,IL15,IL36A,IL6,CCL5,CCL3,IL17A,CXCL10,IL33,IL36G,IL18,CCL4,CCL2,IL12B,IL1RN,IL1B,TNF
207	Leptin signalling in Obesity	0.00138038	0.00389045	0.353	16/85 (19%)	16/85 (19%)	14/85 (16%)	39/85 (46%)	PRKACB,SOCS3,PLCB2,PIK3CA,MAPK1,PDIA3,PIK3R1,PIK3R5,POMC,JAK2,PIK3R4,PRKAG1,PLCD1,AKT1,MAP2K2,PDE3B,MAPK3,PIK3CG,PIK3C3,PRKAR1B,AKT3,PLCL1,MAP2K1,ATM,PIK3C2B,AKT2,GNAS,PIK3C2A,GRB2,PRKAR2A,PLCG1,PLCL2,STAT3,PIK3R3,ADCY9,PRKAR2B,FOXO1,PTPN11,PLCG2,PRKACA,PRKAG2,PLCB3,PIK3CB,PIK3CD,ADCY7,PRKAR1A
208	T Helper Cell Differentiation	0.00151356	0.0042658	0.389	7/72 (10%)	15/72 (21%)	21/72 (29%)	29/72 (40%)	IL6ST,CD40LG,HLA-DOA,TGFBR1,IL12RB1,IL21R,IL6,TBX21,BCL6,TGFBR2,TGFB1,NGFR,HLA-DRA,IL17F,STAT1,TNFRSF1B,ICOSLG,HLA-DMA,IFNG,STAT6,IL4R,IL2RG,TNFRSF1A,IL10,IL6R,IFNGR2,IFNGR1,IL12RB2,STAT3,IL17A,STAT4,IL18,CD80,CD40,IL23R,IL12B,IL10RB,IL10RA,FCER1G,CD86,IL2RA,GATA3,TNF
209	Epithelial Adherens Junction signalling	0.00165959	0.00467735	0.331	12/154 (8%)	51/154 (33%)	39/154 (25%)	52/154 (34%)	RAPGEF1,MYH10,TGFBR1,MYL6,ARPC5,HRAS,MLLT4,CLIP1,KEAP1,BAIAP2,ACTR2,AKT2,RRAS,SNAI1,TUBB2A,TCF3,RAP1A,MET,MYL9,CDH1,ARPC1A,ZYX,NOTCH1,RAP1B,TCF4,ARPC1B,CTNNA1,BMPR2,CRK,ACVR2B,MYH11,CDC42,TUBB2B,NOTCH2,YES1,ACTR3,AKT1,SORBS1,ARPC3,TUBB4A,PVRL1,VCL,CTNNB1,EGFR,TUBB1,TUBB4B,ACTB,MAGI1,TUBA1A,WAS,FER,MYH9,ACVR2A,ARPC4,TCF7L2,CTNND1,TUBB,TCF7,PTEN,TGFBR2,MRAS,TUBA1C,JUP,ACTA1,DLL1,TUBB3,NOTCH3,MYH14,…
210	Tight Junction signalling	0.00169824	0.00467735	0.317	18/167 (11%)	43/167 (26%)	35/167 (21%)	71/167 (43%)	PRKACB,MYH10,TGFBR1,MYL6,PPP2CA,PPP2R5B,JAM2,PPP2R3B,MLLT4,PTEN,TGFBR2,CPSF6,MPDZ,TGFB1,PPM1L,CSTF2,ACTA1,TIAM1,CSTF1,AKT2,TJP2,HSF1,RAB13,MYH14,RAC1,NFKB2,MYL9,PPP2CB,PPP2R1A,TJP3,CLDN12,PPP2R3A,MPP5,JAM3,PPP2R4,RHOA,PRKACA,SPTAN1,TNF,PVRL2,CPSF2,RELA,F2RL2,PPP2R2A,MARK2,PVRL3,VAPA,CTNNA1,CPSF1,SYMPK,MYLK,MYH11,CDC42,NFKB1,PRKCZ,CPSF4,PRKAG1,SMURF1,JUN,AKT1,LLGL1,NGFR,PRKAR1B,TGFB2,AKT3,PPP2R5C,…
211	BMP signalling pathway	0.00177828	0.00489779	0.349	11/86 (13%)	18/86 (21%)	19/86 (22%)	38/86 (44%)	MAP2K4,PRKACB,RAF1,RELA,MAGED1,MAPK1,BMPR2,HRAS,MAPK13,SMAD5,NFKB1,MAPK11,PRKAG1,SMURF1,JUN,MAP2K2,RUNX2,MAP3K7,BMPR1A,MAPK3,SOS1,CREB1,PRKAR1B,MRAS,SMAD4,SMAD1,MAP2K1,TAB1,BMP1,NRAS,GRB2,RRAS,CREBBP,MAPK8,SMAD7,PRKAR2A,SMAD6,MAPK9,NFKB2,MAPK12,XIAP,ATF2,MAPK14,PRKAR2B,RRAS2,PRKACA,PRKAG2,PRKAR1A
212	3-phosphoinositide Degradation	0.00194984	0.00537032	0.302	24/162 (15%)	52/162 (32%)	25/162 (15%)	61/162 (38%)	DUSP8,MTMR9,STYX,NUDT14,PPP1R14B,PTPRC,ATP1A1,PTPRO,RNGTT,TMEM55B,PPTC7,SYNJ2,PPAPDC2,MTMR4,INPP4B,PPP2R4,PPP2R3A,PPM1H,ACP1,DUSP23,THTPA,NUDT1,PPP1R12C,PTPN2,NUDT9,MTMR1,PPM1K,PTPN12,OCRL,DUSP2,UBLCP1,MTMR6,PTPRJ,INPP5B,MTM1,PPM1F,DUSP14,PPP3CA,MTMR3,PPFIA1,PTPN7,PPAPDC3,INPP5E,PPP1R8,PPP2R5D,DOT1L,PPP4R1,INPP5D,NUDT5,TNS3,PPP1R16B,PDXP,DUSP18,PPP2R5E,PTPN22,SOCS3,PTPN23,EPHX2,PPP2R5B,PPFIBP2,AC…
213	Ephrin Receptor signalling	0.00199526	0.00549541	0.281	20/210 (10%)	63/210 (30%)	39/210 (19%)	88/210 (42%)	RAC2,RAF1,RAPGEF1,ITSN1,AXIN1,SOS2,ARPC5,HRAS,NCK1,GNB1,VEGFA,NCK2,GNB4,PAK1,ITGA3,GNA15,PIK3CG,ATF4,GNA13,GNG12,ITGA4,ACTR2,AKT2,KALRN,CFL1,RRAS,CRKL,CREB3,CREBBP,ITGA5,STAT3,RAP1A,GNG10,ATF2,ARPC1A,ACP1,GNB2,DOK1,PDGFD,EPHA2,GNAL,RAP1B,FYN,RGS3,ARPC1B,GNA11,VEGFB,CRK,JAK2,CDC42,GNG7,GRINA,EP300,EFNB2,AKT1,ACTR3,SORBS1,CREB1,SOS1,ARPC3,GNB1L,ITGB1,GRIN3B,PAK2,GRB2,GNA12,ITGA2,GNAQ,GNAI3,WIPF1,AB…
214	Natural Killer Cell signalling	0.00218776	0.0060256	0.339	20/118 (17%)	36/118 (31%)	20/118 (17%)	42/118 (36%)	CD247,RAF1,RAC2,MAPK1,PIK3R1,SOS2,NCR3,HRAS,NCK1,PIK3R4,PAK1,LCK,MAP2K2,PIK3CG,MAPK3,MRAS,PRKD3,PRKD1,ATM,PIK3C2B,AKT2,PTPN6,PRKCQ,RRAS,RAC1,SH3BP2,RAC3,PIK3R3,SYNJ2,PTPN11,PLCG2,PRKCD,SYK,ZAP70,LAT,PIK3CD,PRKCH,VAV1,INPP5K,LCP2,FYN,PIK3CA,PIK3R5,INPPL1,OCRL,PRKCZ,SHC1,AKT1,PIK3C3,INPP5B,SOS1,AKT3,PRKCE,HCST,MAP2K1,FCGR3A,PRKCA,VAV2,PAK4,NRAS,PAK2,PAK6,PIK3C2A,GRB2,TYROBP,PLCG1,INPP5D,PRKCI,RRAS2…
215	Superpathway of Methionine Degradation	0.00251189	0.00691831	0.231	11/65 (17%)	9/65 (14%)	4/65 (6%)	41/65 (63%)	AHCYL1,SUV39H1,SUV39H2,PRMT3,MGMT,FTSJ1,PCCB,MUT,MTR,AHCYL2,MAT2B,FTSJ2,PRMT1,CBS,PCCA,PRMT5,MCEE,DLD,GOT1,MAT2A,EHMT1,GOT2,SUOX,AHCY
216	Semaphorin signalling in Neurons	0.00251189	0.00691831	0.407	7/54 (13%)	19/54 (35%)	15/54 (28%)	13/54 (24%)	DPYSL2,FYN,RND1,MAPK1,RHOT2,LIMK2,RHOH,ROCK2,PTK2,PAK1,RHOG,RHOB,CDK5,CFL2,RHOT1,MAPK3,RHOU,PLXNB1,RHOF,ITGB1,RND2,PLXNA1,PAK4,PAK2,ARHGEF12,PAK6,FES,CFL1,RHOC,RAC1,MET,ROCK1,SEMA3A,SEMA4D,RHOQ,RND3,RHOA,ARHGAP1,FNBP1,SEMA7A,NRP1
217	Folate Transformations I	0.00263027	0.00707946	0.212	3/33 (9%)	2/33 (6%)	4/33 (12%)	24/33 (73%)	MTHFD1L,MTHFS,MTHFR,MTHFD2,SHMT1,MTR,MTHFD1,MTHFD2L,SHMT2
218	Oncostatin M signalling	0.00263027	0.00707946	0.457	2/35 (6%)	14/35 (40%)	14/35 (40%)	5/35 (14%)	IL6ST,RAF1,JAK1,MAPK1,HRAS,JAK2,SHC1,MAP2K2,MAPK3,SOS1,MRAS,OSM,OSMR,STAT1,STAT5B,MAP2K1,MMP1,STAT5A,TIMP3,EPAS1,NRAS,RRAS,GRB2,TYK2,STAT3,RRAS2,PLAU,CHI3L1,ELK1,JAK3
219	Inhibition of Angiogenesis by TSP1	0.00263027	0.00707946	0.381	5/42 (12%)	9/42 (21%)	11/42 (26%)	17/42 (40%)	TP53,HSPG2,MAP2K4,FYN,AKT2,SDC1,TGFBR1,CASP3,MAPK1,CD36,MAPK8,MAPK9,MAPK13,MAPK12,MAPK11,VEGFA,TGFBR2,CD47,MAPK14,JUN,AKT1,THBS1,TGFB1,AKT3,MMP9
220	Triacylglycerol Biosynthesis	0.00263027	0.00707946	0.34	8/47 (17%)	7/47 (15%)	8/47 (17%)	24/47 (51%)	ABHD5,LCLAT1,LPCAT4,AGPAT1,ELOVL1,ELOVL6,MOGAT1,AGPAT4,GPAM,PPAPDC1B,AGPAT5,LPIN1,PPAP2A,AGPAT2,PPAP2B,DBT,LPIN3,LPIN2,AGPAT9,DGAT1,PPAP2C,AGPAT3,AGPAT6
221	Nitric Oxide signalling in the Cardiovascular System	0.00269153	0.00724436	0.296	16/125 (13%)	23/125 (18%)	21/125 (17%)	65/125 (52%)	PRKACB,MAPK1,PIK3R1,ARG2,PIK3R4,ATP2A2,VEGFA,MAP2K2,PIK3CG,MAPK3,CAV1,PRKAA1,PRKD3,PRKD1,ATM,PIK3C2B,AKT2,PDE2A,PRKCQ,ITPR2,ATP2A3,VEGFC,ITPR1,CACNA1A,PIK3R3,PRKCD,PDE1B,ITPR3,PRKACA,HSP90AA1,PIK3CD,PRKCH,PIK3CA,PIK3R5,VEGFB,SLC7A1,PDGFC,PRKCZ,PRKAG1,HSP90B1,AKT1,HSP90AB1,PDE3B,PIK3C3,PRKAR1B,AKT3,PRKCE,MAP2K1,PRKCA,PIK3C2A,FLT1,PRKAR2A,CALM1 (includes others),PRKAR2B,PRKCI,PRKAG2,PDE5A,PIK3CB,PR…
222	Role of PI3K/AKT signalling in the Pathogenesis of Influenza	0.00281838	0.0074131	0.342	8/76 (11%)	15/76 (20%)	18/76 (24%)	35/76 (46%)	RELA,PIK3CA,CCR5,MAPK1,PIK3R1,NFKBIE,PIK3R5,CRK,CCL5,IRF3,NFKB1,PIK3R4,MLH1,NFKBIA,CASP9,AKT1,MAP2K2,MAPK3,PIK3CG,PIK3C3,AKT3,GSK3B,NFKBIB,MAP2K1,PLAC8,ATM,KPNA3,PIK3C2B,IFNG,AKT2,PIK3C2A,CRKL,GNAI1,NFKB2,PIK3R3,GNAI2,GNAI3,ZNF346,PIK3CB,PIK3CD,IFNAR1
223	α-Adrenergic signalling	0.00295121	0.00758578	0.303	18/109 (17%)	26/109 (24%)	15/109 (14%)	50/109 (46%)	PRKACB,RAF1,MAPK1,PHKG2,GNB2L1,GNB5,HRAS,GNB1,GNB4,PHKB,GYS1,MAP2K2,MAPK3,MRAS,PRKD3,GNG12,PRKD1,PRKCQ,ITPR2,RRAS,GNG2,ITPR1,GNG10,ADCY9,PRKCD,PLCG2,ITPR3,PRKACA,GNB2,PRKCH,SLC8A1,PHKA2,PRKCZ,GNG7,PRKAG1,PRKAR1B,PRKCE,GNB1L,MAP2K1,PRKCA,GNAS,NRAS,GNAQ,GNAI1,PRKAR2A,PLCG1,PYGL,PYGB,GNAI2,CALM1 (includes others),GNAI3,RRAS2,PRKAR2B,PRKCI,PRKAG2,GNG5,ADCY7,PRKCB,PRKAR1A
224	CDK5 signalling	0.00295121	0.00758578	0.34	16/97 (16%)	28/97 (29%)	17/97 (18%)	36/97 (37%)	PRKACB,RAF1,MAPK1,PPP2CA,PPP2R5B,PPP2R3B,HRAS,PPP1R14B,CDK5R1,LAMC1,ITGA3,MAP2K2,PPP1R7,MAPK3,PPM1L,LAMB1,MRAS,PPP1CA,RRAS,CABLES1,ITGA6,PPP1R11,CACNA1A,FOSB,PPP2CB,ADCY9,PPP2R1A,PPP2R3A,PPP2R4,CAPN1,MAPT,PRKACA,PPP1R12A,GNAL,PPP2R2A,PPP1R3C,ABL1,PPP1CB,PRKAG1,PPP1R10,CDK5,NGFR,PRKAR1B,PPP2R2C,PPP2R5C,MAP2K1,ITGB1,LAMA5,NRAS,GNAS,EGR1,PPP2R5D,ITGA2,PRKAR2A,RRAS2,PRKAR2B,PRKAG2,PPP2R5E,ADCY7,PPP2R…
225	CCR3 signalling in Eosinophils	0.00295121	0.00776247	0.306	18/134 (13%)	37/134 (28%)	23/134 (17%)	56/134 (42%)	RAF1,PLCB2,MPRIP,MAPK1,PIK3R1,GNB2L1,GNB5,HRAS,LIMK2,MAPK13,PIK3R4,ROCK2,GNB1,GNB4,PAK1,MAP2K2,CFL2,PIK3CG,MAPK3,MRAS,PLA2G4F,PRKD3,GNG12,PRKD1,PLA2G12A,ATM,PIK3C2B,PRKCQ,CFL1,ITPR2,RRAS,GNG2,RAC1,ITPR1,MAPK12,GNG10,PIK3R3,PLA2G6,RHOA,PRKCD,ITPR3,GNB2,PPP1R12B,PPP1R12A,PLCB3,PIK3CD,PRKCH,PIK3CA,PIK3R5,CCL24,PPP1CB,MYLK,MAPK11,GNG7,PRKCZ,PIK3C3,PRKCE,GNB1L,MAP2K1,PRKCA,PAK4,NRAS,PAK2,GNAS,PAK6,PIK…
226	Heme Degradation	0.00323594	0.00831764	0.364	3/11 (27%)	0/11 (0%)	1/11 (9%)	7/11 (64%)	HMOX1,BLVRA,BLVRB,HMOX2
227	Thioredoxin Pathway	0.00371535	0.00954993	0.625	3/8 (38%)	0/8 (0%)	2/8 (25%)	3/8 (38%)	TXN,NXN,TXNRD2,TXNRD1,TXNRD3
228	UDP-N-acetyl-D-glucosamine Biosynthesis II	0.00371535	0.00954993	0.294	1/17 (6%)	0/17 (0%)	4/17 (24%)	12/17 (71%)	GNPNAT1,GFPT1,PGM3,UAP1,GFPT2
229	Cysteine Biosynthesis III (mammalia)	0.00380189	0.00954993	0.323	6/31 (19%)	5/31 (16%)	4/31 (13%)	16/31 (52%)	AHCYL1,SUV39H1,SUV39H2,PRMT3,MGMT,FTSJ1,AHCYL2,MAT2B,FTSJ2,PRMT1,CBS,PRMT5,MAT2A,EHMT1,AHCY
230	Endoplasmic Reticulum Stress Pathway	0.00380189	0.00954993	0.526	2/19 (11%)	6/19 (32%)	8/19 (42%)	3/19 (16%)	CASP3,ERN1,MAPK8,XBP1,DNAJC3,ATF6,MAP3K5,EIF2S1,TAOK3,MBTPS2,TRAF2,CASP9,MBTPS1,ATF4,EIF2AK3,CASP7
231	Cell Cycle Regulation by BTG Family Proteins	0.00380189	0.00954993	0.41	4/39 (10%)	15/39 (38%)	12/39 (31%)	8/39 (21%)	PPP2R2A,PPP2CA,PPP2R5B,PPP2R3B,E2F3,CCND1,E2F6,RB1,PPM1L,E2F5,PPP2R2C,PPP2R5C,E2F2,CCNE2,E2F4,PPP2R5D,BTG1,CCRN4L,PRMT1,PPP2CB,PPP2R1A,CCNE1,CNOT7,PPP2R4,PPP2R3A,BTG2,E2F1,HOXB9,PPP2R5E,PPP2R1B,CDK2
232	Estrogen Receptor signalling	0.00398107	0.01	0.324	14/136 (10%)	61/136 (45%)	30/136 (22%)	31/136 (23%)	MED13,RAF1,POLR2F,TAF11,SOS2,HRAS,MNAT1,THRAP3,MED21,MED16,RRAS,MED1,CDK7,CREBBP,GTF2F1,MED12,TAF9B,TAF4B,TAF5,ERCC3,SPEN,MED31,GTF2H1,MED13L,POLR2I,POLR2J,G6PC3,SMARCA4,EP300,KAT2B,NCOA2,SOS1,CTBP2,GTF2H5,NCOR1,TAF3,GTF2H3,MED12L,PRKDC,SRA1,MED20,GRB2,MED30,HNRNPD,MED27,GTF2H4,TRRAP,GTF2E1,NCOR2,NRIP1,MED4,TAF15,POLR2D,MAPK1,TAF10,TAF13,CTBP1,DDX5,CDK8,MAP2K2,MED17,MAPK3,MRAS,POLR2H,TAF9,PELP1,P…
233	Choline Biosynthesis III	0.00416869	0.0104713	0.364	8/22 (36%)	2/22 (9%)	0/22 (0%)	12/22 (55%)	PLD4,HMOX1,NAPEPLD,PLD2,CEPT1,PLD3,CHPT1,PHKA1,PLD1,PCYT1A
234	ErbB2-ErbB3 signalling	0.0042658	0.0104713	0.365	7/63 (11%)	22/63 (35%)	16/63 (25%)	18/63 (29%)	RAF1,PIK3CA,BAD,MAPK1,PIK3R1,SOS2,PIK3R5,PDPK1,HRAS,GSK3A,PIK3R4,CCND1,PTEN,MYC,NRG1,SHC1,AKT1,JUN,SP1,MAP2K2,MAPK3,PIK3CG,PIK3C3,SOS1,MRAS,GSK3B,STAT5B,MAP2K1,ATM,PIK3C2B,STAT5A,NRAS,PIK3C2A,GRB2,RRAS,TYK2,STAT3,PIK3R3,RRAS2,FOXO1,PIK3CB,PIK3CD,CDKN1B,ELK1,JAK3
235	Regulation of the Epithelial-Mesenchymal Transition Pathway	0.00467735	0.011749	0.301	22/196 (11%)	42/196 (21%)	37/196 (19%)	95/196 (48%)	RAF1,TGFBR1,APH1B,AXIN1,PIK3R1,SOS2,HRAS,NCSTN,PARD6G,BCL9,MAML1,PYGO1,PIK3CG,FRS2,ATM,ETS1,SMAD2,PIK3C2B,AKT2,RRAS,SNAI1,ZEB1,STAT3,NFKB2,TCF3,PYGO2,MET,CDH1,GAB1,ARAF,APH1A,MAP2K3,PIK3CD,DVL2,PDGFD,NOTCH1,MAP2K6,TCF4,PIK3CA,ADAM17,FGF2,TWIST1,PSEN2,PSENEN,JAK2,SMURF1,AKT1,PIK3C3,SOS1,EGFR,GRB2,EGR1,ZEB2,RBPJ,DVL3,JAK3,TCF7L2,PSEN1,FZD7,MAP2K4,JAK1,MAPK1,PIK3R4,TCF7,TGFBR2,MAP2K2,FGF18,TGFB1,MAP…
236	IL-22 signalling	0.0047863	0.0120226	0.48	4/25 (16%)	8/25 (32%)	8/25 (32%)	5/25 (20%)	MAP2K4,STAT5A,SOCS3,AKT2,JAK1,MAPK1,TYK2,MAPK8,MAPK9,STAT3,MAPK13,MAPK12,MAPK11,AKT1,MAPK14,MAPK3,IL10RB,AKT3,STAT5B,STAT1
237	Superpathway of D-myo-inositol (1,4,5)-trisphosphate Metabolism	0.0047863	0.0120226	0.364	6/33 (18%)	8/33 (24%)	6/33 (18%)	13/33 (39%)	MINPP1,IMPA1,IMPAD1,INPP5E,SEC16A,INPPL1,INPP5A,OCRL,INPP5D,PTEN,SYNJ2,IPMK,SYNJ1,ITPKB,INPP5B,ITPKC,BPNT1,IMPA2,INPP5K,PMPCA
238	MIF-mediated Glucocorticoid Regulation	0.00537032	0.0131826	0.357	3/42 (7%)	4/42 (10%)	12/42 (29%)	23/42 (55%)	RELA,MIF,MAPK1,NFKBIE,CD74,NFKB2,NFKB1,NR3C1,TLR4,PLA2G6,PLA2G4A,LY96,NFKBIA,MAPK3,CD14,PLA2G4F,PTGS2,NFKBIB,PLA2G12A
239	Mismatch Repair in Eukaryotes	0.00537032	0.0131826	0.375	9/24 (38%)	6/24 (25%)	0/24 (0%)	9/24 (38%)	PMS2,MSH3,RPA1,RFC1,RFC5,POLD1,MLH1,PCNA,MSH2,RFC4,MSH6,RFC2,FEN1,EXO1,RFC3
240	Methionine Degradation I (to Homocysteine)	0.00537032	0.0131826	0.375	5/24 (21%)	5/24 (21%)	4/24 (17%)	10/24 (42%)	AHCYL1,SUV39H1,SUV39H2,PRMT3,MGMT,FTSJ1,AHCYL2,MAT2B,FTSJ2,PRMT1,PRMT5,EHMT1,MAT2A,AHCY
241	Myc Mediated Apoptosis signalling	0.00549541	0.0131826	0.365	6/63 (10%)	27/63 (43%)	17/63 (27%)	13/63 (21%)	MAP2K4,BAD,PIK3R1,SOS2,HRAS,PIK3R4,YWHAQ,MYC,CASP9,PIK3CG,MRAS,FASLG,ATM,TP53,PIK3C2B,AKT2,YWHAG,YWHAE,CASP3,YWHAB,RRAS,YWHAZ,MAPK12,PIK3R3,PIK3CD,PIK3CA,PIK3R5,PRKCZ,FAS,BCL2,SHC1,AKT1,IGF1,PIK3C3,SOS1,IGF1R,AKT3,BID,CASP8,NRAS,PIK3C2A,GRB2,APAF1,MAPK8,MAPK9,BAX,FADD,RRAS2,PIK3CB,SFN
242	D-myo-inositol-5-phosphate Metabolism	0.00588844	0.0141254	0.29	22/162 (14%)	49/162 (30%)	25/162 (15%)	66/162 (41%)	SOCS3,PLCB2,DUSP8,MTMR9,PTPN23,EPHX2,PPP2R5B,PPFIBP2,STYX,ACP5,NUDT14,STYXL1,PPP1R14B,PTEN,MTMR8,SACM1L,PTPRC,ATP1A1,PPP1R7,PTPRO,PPP1R13B,PGAM5,MTMR2,RASA1,RNGTT,CDC25A,PTPN6,TMEM55B,PPTC7,FIG4,PTPRM,PPAPDC2,ITPK1,MTMR4,PTPN11,PPP2R3A,DUSP1,PPP2R4,PLCG2,ACP1,PPM1H,DUSP23,SSH3,PLCB3,PPP1R12A,PIP4K2A,THTPA,SIRPA,PIP4K2C,NUDT1,PPP1R12C,PTPN2,NUDT3,NUDT9,NUDT12,PPIP5K1,NUDT2,PPM1K,PTPLB,PTPN12,UBLCP…
243	Mouse Embryonic Stem Cell Pluripotency	0.0060256	0.0144544	0.343	12/99 (12%)	32/99 (32%)	22/99 (22%)	33/99 (33%)	RAF1,LIF,JAK1,MAPK1,AXIN1,PIK3R1,SOS2,HRAS,MAPK13,PIK3R4,TCF7,MYC,MAP2K2,MAPK3,PIK3CG,MRAS,GSK3B,SMAD1,TAB1,ATM,TP53,PIK3C2B,AKT2,RRAS,CREBBP,TYK2,STAT3,MAPK12,TCF3,APC,PIK3R3,PTPN11,PIK3CD,DVL2,IL6ST,ID2,PIK3CA,TCF4,PIK3R5,BMPR2,JAK2,SMAD5,MAPK11,AKT1,BMPR1A,MAP3K7,PIK3C3,SOS1,SMAD4,AKT3,CTNNB1,MAP2K1,NRAS,PIK3C2A,GRB2,DVL1,ID3,XIAP,RRAS2,MAPK14,FZD4,DVL3,PIK3CB,JAK3,TCF7L2,FZD7
244	1D-myo-inositol Hexakisphosphate Biosynthesis II (Mammalian)	0.00630957	0.0151356	0.357	5/28 (18%)	6/28 (21%)	5/28 (18%)	12/28 (43%)	INPP5E,SEC16A,IPPK,INPPL1,INPP5A,OCRL,INPP5D,SYNJ2,ITPK1,IPMK,ITPKB,SYNJ1,INPP5B,ITPKC,INPP5K,PMPCA
245	D-myo-inositol (1,3,4)-trisphosphate Biosynthesis	0.00630957	0.0151356	0.4	5/25 (20%)	6/25 (24%)	5/25 (20%)	9/25 (36%)	MINPP1,INPP5E,SEC16A,INPPL1,INPP5A,OCRL,INPP5D,PTEN,SYNJ2,IPMK,ITPKB,SYNJ1,INPP5B,ITPKC,INPP5K,PMPCA
246	Relaxin signalling	0.00630957	0.0151356	0.28	19/164 (12%)	39/164 (24%)	27/164 (16%)	79/164 (48%)	PRKACB,MAPK1,PDE12,PIK3R1,GNB2L1,GNB5,PIK3R4,GNB1,VEGFA,GNB4,PDE7B,GNA15,GNAT1,PIK3CG,MAPK3,MRAS,TDP2,GNA13,NFKBIB,APEX1,GNG12,ATM,PIK3C2B,PDE2A,AKT2,GNG2,NFKB2,PDE4B,RAP1A,GNG10,PIK3R3,PDE8A,ADCY9,PDE1B,PRKACA,GNB2,PIK3CD,NPR2,GNAL,PDE6D,RAP1B,RELA,PIK3CA,PDE7A,NFKBIE,GNA11,PDE4A,PIK3R5,NFKB1,GNG7,PRKCZ,PRKAG1,MPPE1,BRAF,AKT1,JUN,NFKBIA,PDE3B,PIK3C3,CREB1,PRKAR1B,AKT3,GNB1L,NOS2,MAP2K1,GNAS,PIK3…
247	Bladder Cancer signalling	0.00691831	0.0165959	0.33	11/97 (11%)	9/97 (9%)	21/97 (22%)	56/97 (58%)	RAF1,MAPK1,FGF2,MMP14,SUV39H1,ABL1,VEGFB,HRAS,CCND1,PDGFC,VEGFA,MYC,RB1,MMP25,FGF18,MAP2K2,THBS1,MAPK3,MRAS,MAP2K1,MMP1,RASSF1,EGFR,MMP19,TP53,IL8,DAPK1,NRAS,TFDP1,RRAS,VEGFC,MDM2,RPS6KA5,SIN3A,FGF1,MMP27,CDH1,RRAS2,CDKN1A,E2F1,MMP9
248	LPS/IL-1 Mediated Inhibition of RXR Function	0.0074131	0.0177828	0.282	33/245 (13%)	36/245 (15%)	36/245 (15%)	140/245 (57%)	CHST2,IL1RL2,RARA,ALDH6A1,GSTK1,ALDH7A1,GSTM3,NR1H3,TRAF6,SLC27A1,PLTP,ACOX3,ALDH16A1,RXRA,NDST1,TNF,GSTP1,ECSIT,ALDH4A1,APOE,GSTT1,IL36G,JUN,UST,NGFR,CHST3,ACSL4,FABP4,CHST10,FABP5,FABP3,TNFRSF1B,ALDH5A1,TNFRSF1A,MYD88,MGMT,ACOX1,GSTA4,MAPK8,SLC35A2,TRAF2,LY96,SREBF1,SULT1A1,NDST2,ABCC3,MAOA,MAP2K4,PPARA,CPT1B,ABCG1,CES2,SLC27A4,CHST15,ABCA1,IL1R2,HS6ST1,MAOB,ALDH1A1,SCARB1,ALDH3A2,ACSL5,CHST11,…
249	G-Protein Coupled Receptor signalling	0.00758578	0.0177828	0.286	30/276 (11%)	51/276 (18%)	49/276 (18%)	146/276 (53%)	RAF1,PIK3R1,SOS2,HRAS,LTB4R,GNA15,HTR1E,PIK3CG,RGS10,HTR7,ATF4,TDP2,ADORA2B,NFKBIB,APEX1,ATM,GRK4,PIK3C2B,PDE2A,AKT2,RRAS,CREBBP,CREB3,NFKB2,STAT3,RAP1A,ATF2,PDE8A,S1PR3,PDE1B,PRKACA,DUSP4,PIK3CD,PTGER2,RPS6KA1,GNAL,CAMK2G,PDE6D,FYN,PIK3CA,PDE7A,PTK2B,DUSP6,GNA11,EP300,MPPE1,SYNGAP1,AKT1,PDE3B,PIK3C3,CREB1,SOS1,PRKCE,RGS2,PTGIR,GRB2,GNAQ,RGS16,GNAI3,RASGRP1,S1PR1,P2RY12,MAP3K8,ADORA2A,PRKCB,PRKAC…
250	Colanic Acid Building Blocks Biosynthesis	0.00776247	0.0177828	0.222	4/36 (11%)	6/36 (17%)	4/36 (11%)	22/36 (61%)	GMPPB,TSTA3,PMM1,GMPPA,GMDS,GPI,UGDH,GALK2,UGP2,GALT,GALE,GALK1,MPI,PMM2
251	Pathogenesis of Multiple Sclerosis	0.00794328	0.018197	0.6	0/10 (0%)	2/10 (20%)	6/10 (60%)	2/10 (20%)	CXCL10,CCR1,CXCL11,CCR5,CXCL9,CCL4,CCL5,CCL3
252	iCOS-iCOSL signalling in T Helper Cells	0.00812831	0.0186209	0.294	11/126 (9%)	42/126 (33%)	26/126 (21%)	47/126 (37%)	CD247,GAB2,HLA-DOA,CD40LG,BAD,CD3E,NFATC3,CD4,PIK3R1,TRAT1,PDPK1,PLEKHA4,PLEKHA3,PIK3R4,PTEN,PTPRC,IKBKB,IKBKG,LCK,CAMK2D,PIK3CG,PPP3R1,NFKBIB,ICOSLG,ITK,IL2RB,ATM,PIK3C2B,IL2RG,AKT2,PRKCQ,ITPR2,RAC1,ITPR1,NFKB2,PPP3CC,PIK3R3,CD3G,CD40,ITPR3,ZAP70,LAT,PIK3CD,VAV1,LCP2,CAMK2G,RELA,PIK3CA,NFKBIE,PIK3R5,NFKB1,NFATC1,SHC1,NFAT5,AKT1,NFKBIA,PIK3C3,HLA-DRA,AKT3,CHUK,PPP3CA,HLA-DMA,PIK3C2A,GRB2,CSK,CHP1…
253	RhoA signalling	0.00870964	0.0204174	0.325	18/123 (15%)	47/123 (38%)	22/123 (18%)	36/123 (29%)	MPRIP,MYL6,SEPT9,ARPC5,PIKFYVE,PIP4K2B,LIMK2,ARHGEF1,CDC42EP2,PIP5K1B,ROCK2,PTK2,CFL2,LPAR2,EZR,BAIAP2,ARHGAP12,CDC42EP1,ARHGEF11,GNA13,DLC1,ACTA1,SEPT8,ACTR2,CFL1,ANLN,SEPT7,RDX,SEPT4,TTN,PKN1,PLD1,MYL9,ARHGAP5,MYL12A,PIP5K1A,ARPC1A,RAPGEF2,RND3,MYL12B,PIP5K1C,RHOA,PPP1R12B,ARHGAP35,PPP1R12A,PIP4K2A,ARHGAP1,PIP4K2C,ARPC1B,PTK2B,MYLK3,RAPGEF6,PPP1CB,MYLK,ACTR3,IGF1,CIT,IGF1R,PFN2,ARPC3,SEMA3F,PI4…
254	Putrescine Degradation III	0.00912011	0.020893	0.3	7/30 (23%)	3/30 (10%)	2/30 (7%)	18/30 (60%)	IL4I1,ALDH4A1,ALDH2,MAOB,ALDH1A1,ALDH3A2,SAT1,SAT2,SMOX,ALDH9A1,ALDH7A1,MAOA
255	Atherosclerosis signalling	0.00954993	0.0218776	0.295	13/139 (9%)	16/139 (12%)	28/139 (20%)	82/139 (59%)	CD40LG,PLA2R1,IL6,PLA2G7,LCAT,TGFB1,LPL,PLA2G4F,CCR2,ITGA4,PLA2G12A,IL8,SELE,APOM,IL36A,NFKB2,PCYOX1,PDGFB,IL33,PLA2G6,IL18,CD40,IL1RN,ALOX5,PDGFD,TNF,RBP4,APOE,RELA,IL1A,ICAM1,APOA4,MSR1,PDGFA,NFKB1,PDGFC,PRDX6,TNFRSF12A,IL36G,CCL2,S100A8,MMP1,PNPLA8,IFNG,CXCR4,CD36,F3,SELPLG,GLG1,PLA2G4A,ITGB2,COL5A3,CSF1,IL1B,CLU,TNFSF14,MMP9
256	Stearate Biosynthesis I (Animals)	0.0102329	0.0234423	0.306	9/49 (18%)	7/49 (14%)	6/49 (12%)	27/49 (55%)	BDH2,ACSL3,GNPAT,ACSL6,ELOVL1,ACOT7,SLC27A4,ELOVL6,ACOT2,SRD5A3,FAM213B,DHCR24,PPT1,FASN,ACSL5,DBT,ACSL4,SLC27A1,ACOT9,ACSL1,ACOT8,THEM4
257	Adenine and Adenosine Salvage III	0.0104713	0.0239883	0.294	4/17 (24%)	0/17 (0%)	1/17 (6%)	12/17 (71%)	CECR1,ADAL,PNP,ADA,HPRT1
258	D-myo-inositol (1,4,5,6)-Tetrakisphosphate Biosynthesis	0.0109648	0.0245471	0.285	17/144 (12%)	46/144 (32%)	24/144 (17%)	57/144 (40%)	SOCS3,DUSP8,MTMR9,PTPN23,EPHX2,PPP2R5B,PPFIBP2,STYX,ACP5,NUDT14,STYXL1,PPP1R14B,PTEN,MTMR8,SACM1L,PTPRC,ATP1A1,IPMK,PPP1R7,PTPRO,PPP1R13B,PGAM5,MTMR2,RASA1,RNGTT,CDC25A,PTPN6,PPTC7,FIG4,PTPRM,PPAPDC2,ITPK1,MTMR4,PTPN11,PPP2R3A,DUSP1,PPP2R4,PPM1H,ACP1,DUSP23,SSH3,PPP1R12A,SIRPA,THTPA,NUDT1,PPP1R12C,PTPN2,NUDT3,NUDT9,NUDT12,PPIP5K1,NUDT2,PPM1K,PTPLB,PTPN12,UBLCP1,DUSP2,CDC25B,MTMR6,PTPRJ,DUSP10,PTP…
259	D-myo-inositol (3,4,5,6)-tetrakisphosphate Biosynthesis	0.0109648	0.0245471	0.285	17/144 (12%)	46/144 (32%)	24/144 (17%)	57/144 (40%)	SOCS3,DUSP8,MTMR9,PTPN23,EPHX2,PPP2R5B,PPFIBP2,STYX,ACP5,NUDT14,STYXL1,PPP1R14B,PTEN,MTMR8,SACM1L,PTPRC,ATP1A1,IPMK,PPP1R7,PTPRO,PPP1R13B,PGAM5,MTMR2,RASA1,RNGTT,CDC25A,PTPN6,PPTC7,FIG4,PTPRM,PPAPDC2,ITPK1,MTMR4,PTPN11,PPP2R3A,DUSP1,PPP2R4,PPM1H,ACP1,DUSP23,SSH3,PPP1R12A,SIRPA,THTPA,NUDT1,PPP1R12C,PTPN2,NUDT3,NUDT9,NUDT12,PPIP5K1,NUDT2,PPM1K,PTPLB,PTPN12,UBLCP1,DUSP2,CDC25B,MTMR6,PTPRJ,DUSP10,PTP…
260	NAD Phosphorylation and Dephosphorylation	0.0109648	0.0245471	0.368	5/19 (26%)	3/19 (16%)	2/19 (11%)	9/19 (47%)	ACPT,NNT,NADK2,ACP2,ACP6,ACP1,ACP5,NADK,ACPL2,ACPP
261	3-phosphoinositide Biosynthesis	0.011749	0.0263027	0.271	21/181 (12%)	61/181 (34%)	28/181 (15%)	71/181 (39%)	DUSP8,MTMR9,PIK3R1,STYX,NUDT14,PPP1R14B,PTPRC,ATP1A1,PTPRO,PIK3CG,RNGTT,ATM,PIK3C2B,PPTC7,PPAPDC2,MTMR4,PI4K2A,PPP2R3A,PPP2R4,PIP5K1C,PPM1H,ACP1,DUSP23,PIK3CD,PIP4K2A,PIP4K2C,THTPA,NUDT1,PIK3CA,PPP1R12C,PTPN2,NUDT9,PPM1K,PTPN12,DUSP2,UBLCP1,MTMR6,PTPRJ,PIK3C3,PPM1F,DUSP14,PI4K2B,PPP3CA,PI4KA,PPFIA1,PTPN7,PPAPDC3,PPP1R8,PPP2R5D,DOT1L,PPP4R1,NUDT5,TNS3,PPP1R16B,PDXP,DUSP18,PPP2R5E,PTPN22,SOCS3,PTPN…
262	Corticotropin Releasing Hormone signalling	0.0120226	0.0269153	0.262	21/145 (14%)	26/145 (18%)	17/145 (12%)	81/145 (56%)	PRKACB,RAF1,MAPK1,ARPC5,POMC,MAPK13,VEGFA,MAP2K2,MAPK3,ATF4,PRKD3,PRKD1,FASLG,PRKCQ,ITPR2,CREB3,CREBBP,ITPR1,CREB3L4,MAPK12,RAP1A,ATF2,ADCY9,PRKCD,PLCG2,ITPR3,PRKACA,PRKCH,NPR2,RAP1B,MAPK11,PRKCZ,PRKAG1,EP300,BRAF,JUN,CREB1,PRKAR1B,PRKCE,NOS2,MAP2K1,PRKCA,GNAS,GNAQ,GNAI1,PRKAR2A,MEF2A,PLCG1,GNAI2,CALM1 (includes others),GNAI3,FOS,PRKAR2B,MAPK14,PRKCI,MEF2D,NR4A1,PRKAG2,MEF2C,PTGS2,ELK1,ADCY7,PRKC…
263	Hypusine Biosynthesis	0.0134896	0.0301995	0.6	0/5 (0%)	0/5 (0%)	3/5 (60%)	2/5 (40%)	DHPS,EIF5A,DOHH
264	D-myo-inositol (1,4,5)-trisphosphate Degradation	0.0144544	0.0316228	0.391	6/23 (26%)	6/23 (26%)	3/23 (13%)	8/23 (35%)	IMPA1,IMPAD1,INPP5E,SEC16A,INPPL1,INPP5A,OCRL,INPP5D,SYNJ2,SYNJ1,INPP5B,BPNT1,IMPA2,INPP5K,PMPCA
265	Ethanol Degradation IV	0.0144544	0.0316228	0.31	8/29 (28%)	3/29 (10%)	1/29 (3%)	17/29 (59%)	ALDH4A1,ALDH2,ACSL3,ACSS3,ALDH1A1,ALDH3A2,CAT,ACSS2,ACSS1,ALDH9A1,ACSL1,ALDH7A1
266	Role of p14/p19ARF in Tumor Suppression	0.0147911	0.0323594	0.371	6/35 (17%)	11/35 (31%)	7/35 (20%)	11/35 (31%)	TP53,PIK3C2B,PIK3CA,PIK3C2A,NPM3,PIK3R1,RAC1,PIK3R5,SF3A1,MDM2,PIK3R4,PIK3R3,RB1,PIK3C3,PIK3CG,SF3A2,TTF1,E2F1,SENP3,PIK3CB,PIK3CD,UBTF,POLR3D,ATM
267	Ketolysis	0.0158489	0.0338844	0.316	5/19 (26%)	0/19 (0%)	1/19 (5%)	13/19 (68%)	BDH2,HADHB,ACAT2,ACAT1,HADHA,OXCT2
268	UDP-N-acetyl-D-galactosamine Biosynthesis II	0.0158489	0.0338844	0.24	1/25 (4%)	1/25 (4%)	5/25 (20%)	18/25 (72%)	GNPNAT1,GNPDA1,GPI,PGM3,GALE,GNPDA2,UAP1
269	Thyroid Cancer signalling	0.0169824	0.0371535	0.364	4/44 (9%)	9/44 (20%)	12/44 (27%)	19/44 (43%)	TP53,PPARG,TCF4,NRAS,GDNF,MAPK1,RRAS,HRAS,TCF3,CCND1,TCF7,CXCL10,BRAF,MYC,SHC1,CDH1,RRAS2,MAP2K2,MAPK3,MRAS,RXRA,CTNNB1,RXRB,MAP2K1,TCF7L2
270	Assembly of RNA Polymerase II Complex	0.018197	0.0389045	0.339	7/56 (13%)	24/56 (43%)	12/56 (21%)	13/56 (23%)	TAF11,POLR2F,POLR2D,POLR2J,GTF2E2,TAF7,TAF10,POLR2B,MNAT1,TAF13,GTF2A2,GTF2B,POLR2C,POLR2A,DR1,GTF2H5,POLR2H,TAF3,TAF2,GTF2H3,TAF12,TAF9,CCNH,TAF6,CDK7,TBP,POLR2K,GTF2F1,ERCC2,TAF9B,POLR2L,POLR2G,TAF4B,TAF6L,TAF5,TAF4,GTF2H4,POLR2E,GTF2E1,ERCC3,GTF2H1,POLR2I,TAF15
271	Role of IL-17A in Psoriasis	0.0190546	0.040738	0.5	0/14 (0%)	1/14 (7%)	7/14 (50%)	6/14 (43%)	IL8,S100A9,IL17RC,CCL20,S100A8,IL17RA,CXCL6,IL17A
272	Ubiquinol-10 Biosynthesis (Eukaryotic)	0.0190546	0.040738	0.233	5/30 (17%)	1/30 (3%)	2/30 (7%)	22/30 (73%)	MICAL1,MICAL2,BCKDHA,COQ3,COQ2,ECHDC1,MICAL3,BCKDHB
273	Caveolar-mediated Endocytosis signalling	0.0190546	0.040738	0.306	11/85 (13%)	29/85 (34%)	15/85 (18%)	30/85 (35%)	ARCN1,RAB5C,ITSN1,COPB2,DYRK3,ITGAE,ITGA3,ITGA9,ITGAV,CAV1,ITGB4,ACTA1,ITGB5,DNM2,MAP3K2,ITGA4,ITGAD,ITGA6,ITGA5,FLOT1,COPG2,COPB1,FLOT2,ITGAM,ZBTB12,ITGA1,INSR,ITGB6,B2M,FYN,COPZ1,FLNB,ITGA2B,COPA,ABL1,COPE,RAB5B,ITGB8,ITGB7,CD55,FLNA,PTPN1,EGFR,PRKCA,ITGB1,SRC,RAB5A,ACTB,ITGA2,CD48,ITGAL,ACTG1,COPG1,ITGB2,PTRF
274	CTLA4 signalling in Cytotoxic T Lymphocytes	0.0194984	0.0416869	0.312	13/96 (14%)	39/96 (41%)	17/96 (18%)	27/96 (28%)	CD247,CD3E,PPP2CA,PIK3R1,PPP2R5B,CLTB,TRAT1,PPP2R3B,AP1B1,PIK3R4,AP2A2,LCK,PIK3CG,PPM1L,ATM,PIK3C2B,AKT2,PTPN6,CLTC,AP2S1,AP1S1,PIK3R3,CD3G,PPP2CB,PPP2R1A,PTPN11,PPP2R3A,ZBTB12,PPP2R4,CLTA,SYK,ZAP70,LAT,CD86,PIK3CD,LCP2,B2M,FYN,PIK3CA,AP2A1,PPP2R2A,PIK3R5,JAK2,CTLA4,AP1G2,AKT1,PIK3C3,AKT3,PPP2R5C,PPP2R2C,AP1S3,AP2B1,AP2M1,AP1M2,PIK3C2A,GRB2,AP1M1,PPP2R5D,AP1S2,PLCG1,CD3D,CD80,GRAP2,FCER1G,PIK3CB,…
275	Antiproliferative Role of Somatostatin Receptor 2	0.0204174	0.042658	0.319	7/72 (10%)	18/72 (25%)	16/72 (22%)	31/72 (43%)	RAP1B,PIK3CA,MAPK1,PIK3R1,GNB2L1,PIK3R5,GNB5,HRAS,PIK3R4,GNG7,GNB1,BRAF,GNB4,MAP2K2,MAPK3,PIK3CG,PIK3C3,MRAS,GNB1L,MAP2K1,GNG12,ATM,SRC,PIK3C2B,PTPN6,NRAS,PIK3C2A,RRAS,GNG2,GNG10,PIK3R3,RRAS2,PTPN11,CDKN1A,GNB2,GNG5,PIK3CB,PIK3CD,CDKN1B,ELK1,NPR2
276	Oxidative Ethanol Degradation III	0.020893	0.0436516	0.2	7/40 (18%)	3/40 (8%)	1/40 (3%)	29/40 (73%)	ALDH4A1,ALDH2,ACSL3,ACSS3,ALDH1A1,ALDH3A2,ACSS2,ACSS1,ALDH9A1,ACSL1,ALDH7A1
277	Parkinson's signalling	0.020893	0.0436516	0.421	3/19 (16%)	4/19 (21%)	5/19 (26%)	7/19 (37%)	UCHL1,SEPT5,MAPK14,CASP9,CASP3,MAPK1,PARK7,MAPK8,MAPK13,PARK2,MAPK12,MAPK11
278	VDR/RXR Activation	0.020893	0.0446684	0.307	9/88 (10%)	21/88 (24%)	18/88 (20%)	40/88 (45%)	SERPINB1,CCNC,PDGFA,HES1,CCL5,PRKCZ,PSMC5,EP300,CXCL10,GTF2B,YY1,GADD45A,NCOA2,SP1,RUNX2,MXD1,TGFB2,PRKCE,NCOR1,CYP27B1,VDR,RXRB,PRKD3,PRKD1,PRKCA,IFNG,IGFBP6,SPP1,PRKCQ,MED1,PPARD,THBD,KLF4,NCOA3,SULT2A1,PRKCI,FOXO1,PRKCD,CDKN1A,IGFBP3,CD14,PRKCH,NCOR2,CDKN1B,CSF2,RXRA,S100G,PRKCB
279	Polyamine Regulation in Colon Cancer	0.0218776	0.0457088	0.333	2/30 (7%)	8/30 (27%)	8/30 (27%)	12/30 (40%)	PPARG,TCF4,AZIN1,PSMF1,PSME2,SAT1,SAT2,OAZ2,PSME3,ODC1,APC,MYC,PSME1,MAX,MXD1,OAZ1,PSME4,CTNNB1
280	Histidine Degradation III	0.0223872	0.0467735	0.278	2/18 (11%)	0/18 (0%)	3/18 (17%)	13/18 (72%)	MTHFD1L,UROC1,MTHFD2,MTHFD1,MTHFD2L
281	Remodeling of Epithelial Adherens Junctions	0.0223872	0.0467735	0.343	4/70 (6%)	30/70 (43%)	20/70 (29%)	16/70 (23%)	RAB5C,ARPC5,TUBB,CLIP1,CBLL1,EXOC2,TUBA1C,DNM2,ACTA1,ACTR2,TUBB3,TUBB2A,TUBA1B,APC,MET,CDH1,ARPC1A,ZYX,MAPRE2,ACTN4,NME1,RALA,ARPC1B,CTNNA1,RAB5B,IQGAP1,TUBB2B,ARF6,ACTR3,HGF,ARPC3,TUBB4A,VCL,CTNNB1,HGS,ACTN1,SRC,TUBB1,RAB5A,TUBB4B,ARPC5L,MAPRE1,ACTB,TUBG1,TUBA4A,RAB7A,ACTG1,DNM1,TUBA1A,TUBB6,DNM1L,ARPC4,MAPRE3,CTNND1
282	tRNA Charging	0.0234423	0.0489779	0.185	7/81 (9%)	20/81 (25%)	8/81 (10%)	46/81 (57%)	CARS,GARS,HARS,DARS2,QARS,NARS2,FARSB,LARS,PARS2,TARS2,FARS2,KARS,DARS,EARS2,SARS,VARS,IARS,IARS2,RARS2,MARS2,CARS2,LARS2,HARS2,TARS,MARS,FARSA,EPRS,WARS2,WARS,YARS2,RARS,YARS,VARS2,AARS2,AARS
283	Neuropathic Pain signalling In Dorsal Horn Neurons	0.0239883	0.0501187	0.303	19/109 (17%)	23/109 (21%)	14/109 (13%)	53/109 (49%)	PRKACB,PLCB2,CAMK1,CAMK1D,MAPK1,PIK3R1,PIK3R4,CAMK2D,GRIN2C,PIK3CG,MAPK3,PLCL1,PRKD3,PRKD1,ATM,PIK3C2B,PRKCQ,ITPR2,ITPR1,PLCL2,PIK3R3,PLCG2,PRKCD,ITPR3,PRKACA,PLCB3,PIK3CD,PRKCH,CAMK2G,PIK3CA,KCNN4,PDIA3,PIK3R5,PRKCZ,PRKAG1,GRINA,PLCD1,PIK3C3,CREB1,CAMK1G,PRKAR1B,PRKCE,PRKCA,SRC,GRIN3B,PIK3C2A,PRKAR2A,PLCG1,FOS,PRKAR2B,PRKCI,PRKAG2,PIK3CB,ELK1,PRKCB,PRKAR1A
284	EIF2 signalling	0.0245471	0.0501187	0.279	30/201 (15%)	76/201 (38%)	26/201 (13%)	69/201 (34%)	RAF1,PIK3R1,SOS2,HRAS,EIF4A2,EIF2A,RPS11,EIF4G2,EIF3B,PIK3CG,RPL12,RPL8,ATM,PABPC1,PIK3C2B,AKT2,RRAS,RPL37,RPL7L1,RPLP0,RPL10A,RPS29,RPS4X,RPS15,RPS25,PIK3CD,RPLP1,EIF3K,RPL24,EIF2AK4,PIK3CA,EIF2B4,RPS18,RPL14,RPL26,EIF4G1,EIF2B2,RPL7,EIF4E,AKT1,PIK3C3,SOS1,RPS9,EIF3A,RPLP2,RPS5,RPL18,RPL13,RPS24,EIF3H,RPL34,GRB2,RPS28,RPS2,RPS19,AGO2,PPP1R15A,EIF3G,EIF2S2,RPS16,UBA52,EIF4A1,AGO3,RPL36AL,RPL32,EI…
285	Nucleotide Excision Repair Pathway	0.0251189	0.0512861	0.389	6/36 (17%)	18/36 (50%)	8/36 (22%)	4/36 (11%)	ERCC4,POLR2F,POLR2D,ERCC6,POLR2J,POLR2B,MNAT1,POLR2A,POLR2C,XPC,POLR2H,GTF2H5,RAD23B,GTF2H3,CCNH,CDK7,POLR2K,RPA1,ERCC2,XPA,RPA2,POLR2L,POLR2G,RPA3,ERCC1,POLR2E,GTF2H4,ERCC3,ERCC8,GTF2H1,ERCC5,POLR2I
286	Role of Cytokines in Mediating Communication between Immune Cells	0.025704	0.0524807	0.364	0/55 (0%)	1/55 (2%)	20/55 (36%)	34/55 (62%)	IFNG,IL8,IL1A,IL10,IL15,IL36A,IL27,IL6,CSF3,IL17A,IL33,IL36G,IL18,IL12B,IL1RN,TGFB1,IL1B,CSF2,IL23A,IL17F,TNF
287	Role of CHK Proteins in Cell Cycle Checkpoint Control	0.025704	0.0524807	0.339	14/59 (24%)	31/59 (53%)	6/59 (10%)	8/59 (14%)	PPP2CA,PPP2R5B,PPP2R3B,E2F6,PPM1L,BRCA1,E2F2,ATM,CDC25A,TP53,E2F4,MDC1,RPA1,RFC1,RAD1,PPP2CB,PPP2R1A,PCNA,RFC4,PPP2R3A,PPP2R4,E2F1,ATMIN,TLK1,CLSPN,TLK2,CDK2,RFC3,PPP2R2A,MRE11A,E2F3,RAD50,CHEK1,RAD17,HUS1,E2F5,RFC2,PPP2R5C,PPP2R2C,CHEK2,CDC25C,PPP2R5D,PLK1,RFC5,CDK1,NBN,RAD9A,CDKN1A,ATR,PPP2R5E,PPP2R1B
288	Docosahexaenoic Acid (DHA) signalling	0.0301995	0.060256	0.3	6/50 (12%)	16/50 (32%)	9/50 (18%)	19/50 (38%)	PIK3CA,BAD,PIK3R1,PIK3R5,PDPK1,GSK3A,PIK3R4,BCL2,CASP9,AKT1,PIK3C3,PIK3CG,AKT3,BID,GSK3B,ATM,PIK3C2B,AKT2,PIK3C2A,CASP3,APAF1,BAX,PNPLA2,APP,PIK3R3,BCL2L1,FOXO1,IL1B,PIK3CB,PIK3CD,BCL2A1
289	Phenylalanine Degradation IV (Mammalian, via Side Chain)	0.0301995	0.060256	0.179	5/39 (13%)	3/39 (8%)	2/39 (5%)	29/39 (74%)	IL4I1,AASDH,ALDH2,MAOB,ALDH3A2,GOT1,SMOX,GOT2,ACSF3,MAOA
290	Vitamin-C Transport	0.0301995	0.060256	0.318	3/22 (14%)	2/22 (9%)	4/22 (18%)	13/22 (59%)	SLC23A2,SLC2A1,TXN,NXN,GLRX,TXNRD2,SLC2A3,TXNRD1,TXNRD3
291	Purine Nucleotides Degradation II (Aerobic)	0.030903	0.0616595	0.243	5/37 (14%)	4/37 (11%)	4/37 (11%)	24/37 (65%)	GDA,IMPDH2,XDH,NT5C,NT5C3B,CECR1,NT5C3A,ADAL,IMPDH1,NT5M,PNP,ADA,NT5C2
292	Ephrin B signalling	0.0346737	0.0691831	0.305	12/82 (15%)	32/82 (39%)	13/82 (16%)	25/82 (30%)	RAC2,ITSN1,MAPK1,AXIN1,GNB2L1,GNB5,HRAS,ROCK2,PTK2,NCK2,GNB1,GNB4,PAK1,GNAT1,CFL2,GNA15,MAPK3,MRAS,GNA13,GNG12,CFL1,KALRN,GNG2,RAC1,RAC3,GNG10,CBL,RHOA,ACP1,GNB2,VAV1,GNAL,RGS3,GNA11,CDC42,GNG7,HNRNPK,EFNB2,EFNB1,ITSN2,CTNNB1,GNB1L,VAV2,PXN,GNAS,CXCR4,GNA12,GNAI1,GNAQ,GNAI2,ROCK1,GNAI3,ABI1,VAV3,GNG5,CAP1,EPHB3
293	TR/RXR Activation	0.0363078	0.0724436	0.257	16/109 (15%)	21/109 (19%)	12/109 (11%)	60/109 (55%)	PIK3CA,NCOA6,PIK3R1,PIK3R5,HIF1A,PIK3R4,EP300,KLF9,SLC16A3,MTOR,AKT1,NCOA2,SCARB1,PDE3B,PIK3C3,FASN,PIK3CG,NCOA4,AKT3,NCOR1,TBL1XR1,RXRB,ATM,PIK3C2B,AKT2,UCP2,PIK3C2A,SLC2A1,GPS2,MED1,BCL3,MDM2,THRA,PFKP,THRSP,NCOA3,PIK3R3,HP,HDAC3,COL6A3,SREBF2,SREBF1,PIK3CB,STRBP,ACACA,PIK3CD,NCOR2,THRB,RXRA
294	Superpathway of Cholesterol Biosynthesis	0.0363078	0.0724436	0.138	7/87 (8%)	12/87 (14%)	5/87 (6%)	63/87 (72%)	MVD,SQLE,NSDHL,PMVK,ACAT2,IDI1,MVK,HSD17B7,MSMO1,SC5D,GGPS1,LBR,FDPS,HADHB,FDFT1,EBP,DHCR7,DHCR24,ACAT1,LSS,HMGCR,HMGCS1,HADHA,CYP51A1
295	Mechanisms of Viral Exit from Host Cells	0.0380189	0.074131	0.333	8/45 (18%)	18/45 (40%)	7/45 (16%)	12/45 (27%)	SNF8,VPS28,SH3GLB1,SH3GL2,LMNB1,VPS37C,PRKCZ,VPS4A,VPS25,CHMP2B,CHMP2A,XPO1,PRKCE,SH3GLB2,PDCD6IP,PRKD3,PRKD1,ACTA1,PRKCA,PRKCQ,ACTB,CHMP4B,ACTG1,TSG101,NEDD4,CHMP4A,CHMP6,PRKCI,PRKCD,VPS36,LMNB2,PRKCH,PRKCB
296	Mitochondrial Dysfunction	0.0380189	0.0758578	0.233	26/215 (12%)	89/215 (41%)	24/215 (11%)	76/215 (35%)	FURIN,NDUFA9,APH1B,XDH,NDUFB5,COX8A,NCSTN,MT-CO2,NDUFA1,NDUFS1,SOD2,GPD2,ATP5F1,ATP5G3,ATP5J,NDUFS7,SURF1,COX7A1,GPX7,NDUFB11,APH1A,UQCRC2,NDUFB7,BACE2,MT-ND3,NDUFB2,COX6C,HSD17B10,NDUFA4,COX6A1,UQCRH,RHOT2,PSENEN,PSEN2,COX7A2L,ATP5S,NDUFB9,MT-CYB,NDUFAB1,ATP5J2,MT-CO3,ATPAF1,PARK2,CASP8,COX4I1,AIFM1,NDUFS4,SDHA,NDUFAF1,COX7A2,ATP5O,UCP2,GLRX2,MAPK8,MT-ND4,APP,VPS9D1,FIS1,MT-ND1,NDUFA11,UQCR10,UQ…
297	Granulocyte Adhesion and Diapedesis	0.0398107	0.0794328	0.286	12/182 (7%)	25/182 (14%)	40/182 (22%)	105/182 (58%)	SELL,CCL17,CCL20,SDC4,CXCL10,IL1R2,ITGA3,IL1RL2,EZR,PPBP,CCL16,IL1RAP,ITGA4,IL8,SELE,HRH2,CXCL9,PF4,ITGA6,RDX,IL36A,ITGA5,CSF3,MMP27,IL33,IL18,CCL4,ITGAM,CLDN12,IL1RN,JAM3,ITGA1,CX3CL1,TNF,HSPB1,CD99,IL1A,ICAM1,MMP14,CCL24,CCL22,CCL14,CCL5,SDC3,CCL3,IL36G,ICAM2,CCL2,CCL8,MMP25,NGFR,TNFRSF1B,MMP1,MMP19,ITGB1,CXCL11,C5AR1,SDC1,CXCR4,CCL23,TNFRSF1A,ITGA2,GNAI1,IL1R1,ITGAL,CXCL6,SELPLG,GLG1,IL18RAP,G…
298	Role of JAK1, JAK2 and TYK2 in Interferon signalling	0.040738	0.0812831	0.357	2/28 (7%)	9/28 (32%)	8/28 (29%)	9/28 (32%)	IFNG,RELA,SOCS1,RAF1,PTPN6,JAK1,PTPN2,TYK2,IFNGR2,IFNGR1,NFKB2,JAK2,CGA,STAT3,IFNAR2,NFKB1,STAT2,STAT1,IFNAR1
299	Dopamine Degradation	0.040738	0.0812831	0.263	7/38 (18%)	3/38 (8%)	3/38 (8%)	25/38 (66%)	IL4I1,ALDH4A1,ALDH9A1,ALDH2,MAOB,ALDH1A1,ALDH3A2,COMT,SULT1A1,SMOX,SULT1B1,MAOA,ALDH7A1
300	signalling by Rho Family GTPases	0.0416869	0.0812831	0.255	25/263 (10%)	92/263 (35%)	42/263 (16%)	104/263 (40%)	RAF1,MYL6,PIK3R1,ARPC5,ARHGEF1,SLC9A1,CLIP1,GNB1,MAP3K10,GNB4,ITGA3,PAK1,GNA15,EZR,PIK3CG,BAIAP2,GNA13,GNG12,ITGA4,ATM,RND2,ACTR2,PIK3C2B,CFL1,SEPT7,ITGA5,ARHGEF17,NFKB2,PLD1,GNG10,MYL9,MAP3K12,CDH1,MYL12A,ARPC1A,PIP5K1C,ARHGEF6,NCF2,GNB2,ARHGEF18,PIK3CD,PIP4K2A,PIP4K2C,GNAL,PIK3CA,PPP1R12C,ARPC1B,PTK2B,ARHGEF7,GNA11,RHOT2,CDC42,PRKCZ,GNG7,ACTR3,JUN,CDH3,PIK3C3,RHOU,ARPC3,ARHGEF3,GNB1L,PI4KA,ITGB…
301	Tryptophan Degradation X (Mammalian, via Tryptamine)	0.0446684	0.0851138	0.276	6/29 (21%)	3/29 (10%)	2/29 (7%)	18/29 (62%)	IL4I1,ALDH4A1,ALDH2,AKR1A1,MAOB,ALDH1A1,ALDH3A2,SMOX,ALDH9A1,ALDH7A1,MAOA
302	Branched-chain α-keto acid Dehydrogenase Complex	0.0446684	0.0851138	0.333	3/9 (33%)	1/9 (11%)	0/9 (0%)	5/9 (56%)	BCKDHA,DLD,DBT,BCKDHB
303	Heme Biosynthesis from Uroporphyrinogen-III I	0.0446684	0.0851138	0.273	2/11 (18%)	1/11 (9%)	1/11 (9%)	7/11 (64%)	UROD,PPOX,FECH,CPOX
304	Spermine and Spermidine Degradation I	0.0446684	0.0851138	0.214	2/14 (14%)	1/14 (7%)	1/14 (7%)	10/14 (71%)	SAT1,SAT2,PAOX,SMOX
305	Melatonin Degradation II	0.0446684	0.0851138	0.25	1/12 (8%)	1/12 (8%)	2/12 (17%)	8/12 (67%)	IL4I1,MAOB,SMOX,MAOA
306	Mevalonate Pathway I	0.0446684	0.0870964	0.241	4/29 (14%)	3/29 (10%)	3/29 (10%)	19/29 (66%)	MVD,HADHB,PMVK,ACAT2,IDI1,MVK,ACAT1,HMGCR,HMGCS1,HADHA
307	Ephrin A signalling	0.047863	0.0912011	0.315	5/54 (9%)	13/54 (24%)	12/54 (22%)	24/54 (44%)	FYN,PIK3CA,PIK3R1,PIK3R5,PIK3R4,CDC42,BCAR1,ROCK2,PTK2,PAK1,CFL2,PIK3CG,NGFR,PIK3C3,ATM,VAV2,PIK3C2B,PIK3C2A,CFL1,RAC1,ROCK1,PIK3R3,PTPN11,VAV3,RHOA,ADAM10,PIK3CB,VAV1,PIK3CD,EPHA2
308	Communication between Innate and Adaptive Immune Cells	0.0512861	0.0977237	0.259	5/112 (4%)	9/112 (8%)	24/112 (21%)	74/112 (66%)	B2M,IL1A,CD40LG,CD4,CD83,CCL5,IL6,CCL3,CXCL10,IL36G,TLR10,HLA-DRA,TLR7,TLR3,IGHG2,IFNG,IL8,IL10,IL15,IL36A,TLR2,IL33,TLR4,IL18,CCL4,CD80,TLR5,CD40,IL1RN,IL12B,TNFSF13,TLR6,FCER1G,CD86,IL1B,CSF2,TNF,CCR7
309	Amyotrophic Lateral Sclerosis signalling	0.0562341	0.105439	0.246	15/126 (12%)	26/126 (21%)	16/126 (13%)	69/126 (55%)	RAB5C,PIK3R1,PIK3R4,VEGFA,PAK1,CASP9,GRIN2C,PIK3CG,BIRC3,ATM,TP53,CAPN5,PIK3C2B,CASP3,RAC1,VEGFC,CACNA1A,PIK3R3,CCS,BCL2L1,CAPN1,GLUL,CAPN2,PIK3CD,CAPN7,CAPN3,SSR4,PIK3CA,CAPN11,GDNF,PIK3R5,VEGFB,RAB5B,PDGFC,BCL2,GRINA,IGF1,PIK3C3,CASP1,AKT3,BID,RNF19A,CAPN10,PPP3CA,GRIN3B,PIK3C2A,RAB5A,APAF1,BAX,ALS2,NAIP,XIAP,CAPNS1,CAT,PIK3CB,CASP7,BIRC2
310	β-alanine Degradation I	0.057544	0.105682	0.2	2/10 (20%)	0/10 (0%)	0/10 (0%)	8/10 (80%)	ABAT,ALDH6A1
311	Guanine and Guanosine Salvage I	0.057544	0.105682	0.222	1/9 (11%)	0/9 (0%)	1/9 (11%)	7/9 (78%)	PNP,HPRT1
312	Sulfate Activation for Sulfonation	0.057544	0.105682	0.25	1/8 (13%)	0/8 (0%)	1/8 (13%)	6/8 (75%)	PAPSS1,PAPSS2
313	Thiosulfate Disproportionation III (Rhodanese)	0.057544	0.105682	0.333	1/6 (17%)	0/6 (0%)	1/6 (17%)	4/6 (67%)	MOCS3,TST
314	Glycine Degradation (Creatine Biosynthesis)	0.057544	0.105682	0.222	2/9 (22%)	0/9 (0%)	0/9 (0%)	7/9 (78%)	GAMT,GATM
315	Adenine and Adenosine Salvage I	0.057544	0.105682	0.222	0/9 (0%)	0/9 (0%)	2/9 (22%)	7/9 (78%)	PNP,APRT
316	Formaldehyde Oxidation II (Glutathione-dependent)	0.057544	0.105682	0.2	2/10 (20%)	0/10 (0%)	0/10 (0%)	8/10 (80%)	ADH5,ESD
317	Actin Nucleation by ARP-WASP Complex	0.057544	0.106414	0.284	3/67 (4%)	30/67 (45%)	16/67 (24%)	18/67 (27%)	ARPC5,SOS2,HRAS,NCK1,NCK2,ROCK2,ITGA3,RHOG,RHOB,BAIAP2,MRAS,ITGA4,RND2,ACTR2,RRAS,RAC1,ITGA5,RHOQ,ARPC1A,RND3,RHOA,PPP1R12B,PPP1R12A,FNBP1,PPP1R12C,ARPC1B,RHOT2,CDC42,RHOH,ACTR3,WASL,RHOT1,SOS1,RHOU,ARPC3,RHOF,VASP,ITGB1,NRAS,ARPC5L,GRB2,RHOC,GNA12,ITGA2,ROCK1,WIPF1,RRAS2,WAS,ARPC4
318	Phosphatidylcholine Biosynthesis I	0.060256	0.110917	0.235	3/17 (18%)	1/17 (6%)	1/17 (6%)	12/17 (71%)	CEPT1,CHKA,CHPT1,PHKA1,PCYT1A
319	Inositol Pyrophosphates Biosynthesis	0.060256	0.110917	0.25	2/16 (13%)	3/16 (19%)	2/16 (13%)	9/16 (56%)	IPMK,IP6K3,IPPK,IP6K1,PPIP5K1,IP6K2,PPIP5K2
320	Folate Polyglutamylation	0.060256	0.110917	0.2	3/20 (15%)	1/20 (5%)	1/20 (5%)	15/20 (75%)	MTHFD1L,SHMT1,FPGS,MTHFD1,SHMT2
321	Superpathway of Geranylgeranyldiphosphate Biosynthesis I (via Mevalonate)	0.0616595	0.111173	0.216	4/37 (11%)	6/37 (16%)	4/37 (11%)	23/37 (62%)	FDPS,MVD,HADHB,ACAT2,PMVK,IDI1,COX10,MVK,ACAT1,HMGCR,FNTB,HMGCS1,HADHA,GGPS1
322	DNA damage-induced 14-3-3σ signalling	0.0616595	0.111173	0.364	7/22 (32%)	11/22 (50%)	1/22 (5%)	3/22 (14%)	TP53,CCNE2,AKT2,CCNB3,CCNB2,CDK1,RAD1,CCNB1,CCNE1,AKT1,RAD9A,RAD17,HUS1,AKT3,ATR,SFN,BRCA1,CDK2,ATM
323	Calcium Transport I	0.0660693	0.119124	0.357	3/14 (21%)	1/14 (7%)	2/14 (14%)	8/14 (57%)	ATP2C1,ATP2B1,ATP2A3,ATP2A2,ATP2B4,ATP2B2
324	eNOS signalling	0.0707946	0.129122	0.252	17/155 (11%)	29/155 (19%)	22/155 (14%)	87/155 (56%)	PRKACB,HSPA14,PRKAB2,PRKAB1,HSPA1A/HSPA1B,PIK3R1,CHRNB1,PDPK1,PIK3R4,VEGFA,HSPA4,NOSIP,CASP9,LPAR2,PIK3CG,CAV1,PRKAA1,DNM2,ATM,PIK3C2B,AKT2,CASP3,ITPR2,HSPA9,VEGFC,ITPR1,CNGA3,PIK3R3,ADCY9,AQP9,PLCG2,ITPR3,PRKACA,HSP90AA1,PIK3CD,PIK3CA,HSPA6,PIK3R5,SLC7A1,VEGFB,PDGFC,HSPA1L,PRKAG1,CCNA2,HSP90B1,AKT1,HSP90AB1,STUB1,PIK3C3,PRKAR1B,AKT3,CASP8,GNAS,PIK3C2A,FLT1,PRKAR2A,GNAQ,PLCG1,LPAR3,CALM1 (include…
325	Synaptic Long Term Potentiation	0.074131	0.13213	0.277	17/130 (13%)	35/130 (27%)	19/130 (15%)	59/130 (45%)	PRKACB,RAF1,PLCB2,MAPK1,HRAS,PPP1R14B,CAMK2D,GNA15,MAP2K2,GRIN2C,PPP1R7,MAPK3,PPP3R1,MRAS,ATF4,PPP1CA,PLCL1,PRKD3,PRKD1,PRKCQ,ITPR2,RRAS,CREB3,CREBBP,RAPGEF3,PPP1R11,ITPR1,PPP3CC,PLCL2,CREB3L4,RAP1A,ATF2,PLCG2,PRKCD,ITPR3,PRKACA,PPP1R12A,PLCB3,PRKCH,RPS6KA1,CAMK2G,RAP1B,PDIA3,PPP1R3C,GNA11,PPP1CB,PRKCZ,PRKAG1,EP300,GRINA,PLCD1,PPP1R10,CREB1,PRKAR1B,PRKCE,MAP2K1,PPP3CA,PRKCA,GRIN3B,NRAS,CHP1,PRKAR…
326	Phospholipases	0.0794328	0.141906	0.279	13/68 (19%)	5/68 (7%)	6/68 (9%)	44/68 (65%)	CCR1,PNPLA8,PLD2,NAPEPLD,PLCB2,PLD3,PDIA3,PLA2R1,PLCG1,PLCL2,PLA2G7,PLD1,PRDX6,PLCD1,PLD4,HMOX1,PLA2G6,PLA2G4A,LCAT,PLCG2,PLCB3,PLA2G4F,PLCL1,PLA2G12A
327	LXR/RXR Activation	0.0812831	0.145546	0.259	11/139 (8%)	27/139 (19%)	25/139 (18%)	76/139 (55%)	ABCG1,ARG2,IL6,ABCA1,IL1R2,FDFT1,IL1RL2,LCAT,FASN,LPL,IL1RAP,MLXIPL,C3,APOM,IL36A,NR1H3,NFKB2,PCYOX1,IL33,IL18,IL1RN,CD14,ACACA,PLTP,RXRA,TNF,RBP4,RELA,APOE,SCD,IL1A,APOA4,MSR1,IRF3,NFKB1,IL36G,CCL2,NGFR,NCOR1,S100A8,TLR3,NOS2,RXRB,TNFRSF1B,CYP51A1,PON3,ECHS1,TNFRSF1A,CD36,IL1R1,IL18RAP,TLR4,LY96,NR1H2,SREBF1,MYLIP,IL1B,PTGS2,NCOR2,HMGCR,CLU,HADH,MMP9
328	CREB signalling in Neurons	0.0870964	0.15417	0.242	26/207 (13%)	59/207 (29%)	24/207 (12%)	98/207 (47%)	RAF1,POLR2F,PIK3R1,SOS2,HRAS,GNB1,GNB4,GNA15,PIK3CG,ATF4,GNA13,PLCL1,PRKD3,GNG12,PRKD1,ATM,PIK3C2B,AKT2,PRKCQ,RRAS,CREBBP,CREB3,PLCL2,ITPR1,GNG10,ATF2,PLCG2,ITPR3,PRKACA,GNB2,PIK3CD,RPS6KA1,POLR2I,GNAL,CAMK2G,PIK3CA,PDIA3,GNA11,POLR2J,GNG7,PRKCZ,EP300,PLCD1,AKT1,PIK3C3,SOS1,CREB1,PRKCE,GNB1L,GRB2,GNA12,GNAQ,PLCG1,GNAI3,CALM1 (includes others),GNG5,PRKCB,PRKACB,PLCB2,POLR2D,MAPK1,GNB2L1,GNB5,PIK3R…
329	RAN signalling	0.0870964	0.15417	0.292	2/24 (8%)	9/24 (38%)	5/24 (21%)	8/24 (33%)	KPNA3,KPNA4,KPNA6,KPNA2,TNPO1,RAN,RANBP2,RANBP1,KPNA1,KPNB1,KPNA5,CSE1L,RCC1,RANGAP1,XPO1,IPO5
330	Mitochondrial L-carnitine Shuttle Pathway	0.0870964	0.15417	0.318	3/22 (14%)	4/22 (18%)	4/22 (18%)	11/22 (50%)	ACSL3,CPT1A,CPT1B,ACSL6,ACSL5,CPT2,ACSL4,SLC27A1,CPT1C,SLC27A4,ACSL1
331	Adenosine Nucleotides Degradation II	0.0870964	0.15417	0.25	4/28 (14%)	3/28 (11%)	3/28 (11%)	18/28 (64%)	NT5C3B,CECR1,NT5C3A,ADAL,XDH,NT5M,PNP,ADA,NT5C2,NT5C
332	IL-15 Production	0.0870964	0.155239	0.323	0/31 (0%)	10/31 (32%)	10/31 (32%)	11/31 (35%)	RELA,MAP3K11,TWF1,JAK1,PTK2B,TYK2,IL15,IL6,JAK2,NFKB2,IRF3,NFKB1,FRK,IRF1,PRKCZ,PTK2,PRKCI,MST1R,STAT1,JAK3
333	Synaptic Long Term Depression	0.0891251	0.158125	0.253	22/162 (14%)	30/162 (19%)	19/162 (12%)	91/162 (56%)	RAF1,PLCB2,MAPK1,PPP2CA,PPP2R5B,PLA2R1,PPP2R3B,HRAS,PLA2G7,LCAT,GNA15,GNAT1,MAP2K2,MAPK3,PPM1L,MRAS,PLA2G4F,GNA13,PLCL1,PRKD3,PRKD1,PLA2G12A,PRKCQ,RRAS,ITPR2,ITPR1,PLCL2,PPP2CB,PLA2G6,PPP2R1A,PPP2R3A,PPP2R4,PLCG2,PRKCD,ITPR3,PLCB3,PRKCH,NPR2,GNAL,PPP2R2A,PDIA3,GNA11,PRDX6,PRKCZ,PLCD1,IGF1,IGF1R,PRKCE,PPP2R5C,PPP2R2C,RYR1,NOS2,MAP2K1,PRKCA,PNPLA8,NRAS,GNAS,GNA12,PPP2R5D,GNAI1,GNAQ,PLCG1,GNAI2,PLA2…
334	G Protein signalling Mediated by Tubby	0.0912011	0.158489	0.273	6/44 (14%)	10/44 (23%)	6/44 (14%)	22/44 (50%)	PLCB2,GNAS,GNG2,GNB2L1,GNAQ,ABL1,GNB5,PLCG1,JAK2,GNG7,GNG10,GNB1,GNB4,LCK,PLCG2,GNB2,MRAS,PLCB3,GNG5,INSR,GNB1L,GNG12
335	CMP-N-acetylneuraminate Biosynthesis I (Eukaryotes)	0.0912011	0.159956	0.167	1/18 (6%)	2/18 (11%)	2/18 (11%)	13/18 (72%)	GNE,NAGK,CMAS,NANP,NANS
336	Lysine Degradation II	0.0912011	0.159956	0.158	3/19 (16%)	1/19 (5%)	0/19 (0%)	15/19 (79%)	AASDH,AADAT,AASS,ALDH7A1
337	Acetate Conversion to Acetyl-CoA	0.0912011	0.159956	0.273	2/11 (18%)	2/11 (18%)	1/11 (9%)	6/11 (55%)	ACSL3,ACSS3,ACSS2,ACSS1,ACSL1
338	DNA Double-Strand Break Repair by Non-Homologous End Joining	0.0933254	0.160694	0.3	5/20 (25%)	8/20 (40%)	1/20 (5%)	6/20 (30%)	PRKDC,LIG4,MRE11A,XRCC4,RAD50,PARP1,XRCC1,NBN,WRN,DCLRE1C,XRCC6,XRCC5,ATM,LIG3
339	Estrogen-mediated S-phase Entry	0.0954993	0.164816	0.321	4/28 (14%)	11/28 (39%)	5/28 (18%)	8/28 (29%)	CCNE2,E2F4,TFDP1,RBL1,E2F3,CCND1,CDK1,SKP2,MYC,E2F6,RB1,CCNA2,CCNE1,CDKN1A,E2F1,E2F5,CDKN1B,E2F2,CDK2,CDC25A
340	Pyrimidine Deoxyribonucleotides De Novo Biosynthesis I	0.0954993	0.164816	0.205	7/44 (16%)	8/44 (18%)	2/44 (5%)	27/44 (61%)	TYMS,NME1,DUT,NME4,CMPK2,AK8,RRM2B,RRM2,DTYMK,NME7,NME6,RRM1,NME3,AK1,CMPK1,AK4,AK7
341	Glycolysis I	0.0954993	0.164816	0.22	1/41 (2%)	4/41 (10%)	8/41 (20%)	28/41 (68%)	PGK1,PKLR,ENO3,PKM,PFKP,PFKL,PFKM,FBP2,GPI,TPI1,FBP1,ALDOA,ALDOC
342	Sperm Motility	0.0977237	0.165577	0.243	20/144 (14%)	20/144 (14%)	15/144 (10%)	89/144 (62%)	PRKACB,PLCB2,MAP3K11,TWF1,PLA2R1,PLA2G7,PTK2,LCAT,MRAS,PLA2G4F,PLCL1,PRKD3,PRKD1,PLA2G12A,PDE2A,PRKCQ,ITPR2,ITPR1,PDE4B,PLCL2,CNGA3,PLA2G6,PLCG2,PRKCD,PDE1B,ITPR3,PRKACA,PLCB3,PRKCH,PTK2B,PDIA3,PDE4A,PRDX6,PRKCZ,PRKAG1,PLCD1,PRKAR1B,PRKCE,CATSPER2,PRKCA,PNPLA8,GNAS,SLC12A2,PRKAR2A,PLCG1,PDE4D,FRK,PLA2G4A,CALM1 (includes others),PRKAR2B,PRKCI,PRKAG2,MST1R,PRKCB,PRKAR1A
343	Ketogenesis	0.0977237	0.166341	0.238	4/21 (19%)	2/21 (10%)	1/21 (5%)	14/21 (67%)	BDH2,HADHB,ACAT2,ACAT1,HMGCL,HMGCS1,HADHA
344	Airway Pathology in Chronic Obstructive Pulmonary Disease	0.1	0.167109	0.364	0/11 (0%)	0/11 (0%)	4/11 (36%)	7/11 (64%)	IL8,TNF,MMP9,MMP1
345	Sucrose Degradation V (Mammalian)	0.1	0.167109	0.211	2/19 (11%)	1/19 (5%)	2/19 (11%)	14/19 (74%)	KHK,TPI1,ALDOA,GALM,ALDOC
346	Purine Ribonucleosides Degradation to Ribose-1-phosphate	0.1	0.167109	0.2	3/20 (15%)	1/20 (5%)	1/20 (5%)	15/20 (75%)	CECR1,ADAL,PNP,ADA,PGM2
347	Gαs signalling	0.102329	0.172584	0.264	17/125 (14%)	22/125 (18%)	16/125 (13%)	70/125 (56%)	PRKACB,MAPK1,GNB2L1,GNB5,GNB1,GNB4,MAP2K2,MAPK3,HTR7,MRAS,ATF4,ADORA2B,GNG12,HRH2,CREB3,GNG2,CREBBP,RAPGEF3,CREB3L4,RAP1A,CNGA3,GNG10,ATF2,ADCY9,RAPGEF2,GNB2,PRKACA,PTGER2,MSR1,GNG7,PRKAG1,EP300,BRAF,CREB1,HCK,PRKAR1B,RYR1,GNB1L,MAP2K1,PTGER4,ADRB2,RGS2,PTGIR,GNAS,PRKAR2A,ADD3,PRKAR2B,GLP1R,PRKAG2,ADD1,GNG5,ELK1,ADCY7,ADORA2A,PRKAR1A
348	Coagulation System	0.108893	0.183231	0.316	5/38 (13%)	2/38 (5%)	7/38 (18%)	24/38 (63%)	F2R,F13A1,VWF,PLAUR,THBD,F3,FGG,F11,F8,PROS1,F5,PLAU,SERPINE1,A2M
349	Netrin signalling	0.11749	0.196336	0.224	8/58 (14%)	12/58 (21%)	5/58 (9%)	33/58 (57%)	PRKACB,RAC2,UNC5A,NFATC3,CHP1,PRKAR2A,RAC1,PPP3CC,NCK1,RAC3,ABLIM1,PRKAG1,NFATC1,NCK2,ENAH,PRKAR2B,NFAT5,PPP3R1,PRKAG2,PRKACA,PRKAR1B,NFATC2,RYR1,PPP3CA,PRKAR1A
350	Inhibition of Matrix Metalloproteases	0.11749	0.196336	0.325	3/40 (8%)	4/40 (10%)	10/40 (25%)	23/40 (57%)	HSPG2,TIMP3,ADAM17,SDC1,MMP14,TFPI2,MMP27,TIMP4,MMP25,TIMP1,ADAM10,A2M,LRP1,MMP9,MMP1,MMP19,TIMP2
351	Telomere Extension by Telomerase	0.124738	0.207491	0.333	3/18 (17%)	9/18 (50%)	3/18 (17%)	3/18 (17%)	TERF2IP,HNRNPA2B1,TNKS2,PINX1,MRE11A,RAD50,NBN,TERF2,HNRNPA1,TNKS,XRCC6,TINF2,POT1,TERF1,XRCC5
352	Dermatan Sulfate Degradation (Metazoa)	0.124738	0.207491	0.261	4/23 (17%)	3/23 (13%)	2/23 (9%)	14/23 (61%)	HYAL2,MGEA5,IDUA,IDS,GM2A,HYAL1,CD44,HEXA,FGFRL1
353	Glycogen Degradation III	0.135519	0.224388	0.278	4/18 (22%)	3/18 (17%)	1/18 (6%)	10/18 (56%)	PGM3,GAA,PGM5,PGM1,PYGB,PYGL,AGL,PGM2
354	Cardiac β-adrenergic signalling	0.14388	0.234963	0.241	21/158 (13%)	42/158 (27%)	17/158 (11%)	78/158 (49%)	PRKACB,ADRBK1,PPP2CA,PDE12,PPP2R5B,GNB2L1,GNB5,PPP2R3B,ATP2A2,PPP1R14B,GNB1,GNB4,PDE7B,PPP1R7,PPM1L,MRAS,TDP2,PKIA,PPP1CA,APEX1,GNG12,PDE2A,ADRBK2,GNG2,ATP2A3,PPP1R11,PDE4B,CACNA1A,GNG10,PDE8A,AKAP13,ADCY9,PPP2CB,PPP2R1A,PPP2R3A,PPP2R4,PKIB,PDE1B,PRKACA,GNB2,PPP1R12A,SLC8A1,PKIG,PDE6D,PDE7A,AKAP8,PPP2R2A,PPP1R3C,PDE4A,PPP1CB,AKAP7,GNG7,PRKAG1,MPPE1,AKAP11,PPP1R10,PDE3B,PRKAR1B,PPP2R5C,PPP2R2C,GNB…
355	Diphthamide Biosynthesis	0.14388	0.234963	0.154	1/13 (8%)	1/13 (8%)	1/13 (8%)	10/13 (77%)	EEF2,DPH5,DPH6
356	Glycerol-3-phosphate Shuttle	0.14388	0.234963	0.222	1/9 (11%)	0/9 (0%)	1/9 (11%)	7/9 (78%)	GPD1,GPD2
357	1D-myo-inositol Hexakisphosphate Biosynthesis V (from Ins(1,3,4)P3)	0.14388	0.234963	0.2	0/10 (0%)	1/10 (10%)	2/10 (20%)	7/10 (70%)	ITPK1,IPMK,IPPK
358	4-aminobutyrate Degradation I	0.14388	0.234963	0.2	2/10 (20%)	1/10 (10%)	0/10 (0%)	7/10 (70%)	SUCLG2,ABAT,ALDH5A1
359	Leucine Degradation I	0.145546	0.236592	0.154	4/26 (15%)	4/26 (15%)	0/26 (0%)	18/26 (69%)	BCAT1,BCAT2,AUH,MCCC1,HMGCL,IVD,ACADM,MCCC2
360	Histidine Degradation VI	0.145546	0.236592	0.2	2/20 (10%)	0/20 (0%)	2/20 (10%)	16/20 (80%)	MICAL1,UROC1,MICAL2,MICAL3
361	Lipid Antigen Presentation by CD1	0.146218	0.237137	0.3	5/30 (17%)	7/30 (23%)	4/30 (13%)	14/30 (47%)	B2M,AP2B1,CALR,AP2M1,AP2A1,CD3E,PDIA3,CANX,AP1B1,AP2A2,AP2S1,ARF6,AP1G2,CD1A,FCER1G,PSAP
362	Antigen Presentation Pathway	0.152055	0.24322	0.286	3/42 (7%)	7/42 (17%)	9/42 (21%)	23/42 (55%)	B2M,HLA-DMA,IFNG,PSMB9,CALR,HLA-DOA,PSMB5,PDIA3,CIITA,CANX,PSMB8,CD74,TAP1,PSMB6,MR1,NLRC5,HLA-DQB2,HLA-DRA,TAPBP
363	Superpathway of Serine and Glycine Biosynthesis I	0.152055	0.24322	0.167	3/18 (17%)	3/18 (17%)	0/18 (0%)	12/18 (67%)	PSAT1,PSPH,PHGDH,UBAC2,SHMT1,SHMT2
364	Ceramide Biosynthesis	0.152055	0.24322	0.188	1/16 (6%)	2/16 (13%)	2/16 (13%)	11/16 (69%)	SPTLC1,SPTLC2,SPTLC3,SPTSSA,KDSR
365	Superoxide Radicals Degradation	0.152055	0.24322	0.375	2/8 (25%)	0/8 (0%)	1/8 (13%)	5/8 (63%)	SOD2,CAT,NQO1
366	Pregnenolone Biosynthesis	0.152055	0.24322	0.231	1/13 (8%)	0/13 (0%)	2/13 (15%)	10/13 (77%)	MICAL1,MICAL2,MICAL3
367	Sonic Hedgehog signalling	0.158125	0.251768	0.286	8/35 (23%)	7/35 (20%)	2/35 (6%)	18/35 (51%)	PRKACB,DYRK1B,STK36,ADRBK1,PRKAR2A,CDK1,PRKAG1,CCNB1,ARRB2,PRKAR2B,SUFU,PRKAR1B,PRKACA,PRKAG2,GSK3B,PRKAR1A,DYRK1A
368	Crosstalk between Dendritic Cells and Natural Killer Cells	0.160325	0.254683	0.245	3/106 (3%)	23/106 (22%)	23/106 (22%)	57/106 (54%)	RELA,IL15RA,CD40LG,TNFSF10,NCR3,LTB,CD83,TLN1,IL6,NFKB1,TREM2,FAS,PRF1,CAMK2D,HLA-DRA,TLR7,CD226,TLR3,LTBR,TNFRSF1B,ACTA1,FASLG,IL2RB,IFNG,IL2RG,IL3RA,TYROBP,ACTB,CD69,IL15,NFKB2,ITGAL,ACTG1,TLR4,CSF2RB,IL18,TLN2,CD80,CD40,IL12B,ICAM3,LTA,FSCN1,CD86,CSF2,TNF,CCR7,CAMK2G,PVRL2
369	Fatty Acid α-oxidation	0.161065	0.25527	0.261	5/23 (22%)	3/23 (13%)	1/23 (4%)	14/23 (61%)	TMLHE,ALDH4A1,ALDH2,ALDH1A1,ALDH3A2,BCO2,PTGS2,ALDH9A1,ALDH7A1
370	Systemic Lupus Erythematosus signalling	0.161808	0.255859	0.234	18/256 (7%)	65/256 (25%)	42/256 (16%)	131/256 (51%)	SNRPE,PIK3R1,TXNL4A,SOS2,HRAS,IL6,PTPRC,SNRNP48,SNRPA,LCK,PIK3CG,PRPF4B,PRPF40A,LSM3,PRPF40B,LSM4,ATM,PIK3C2B,AKT2,RRAS,SNRNP35,CD72,PLCG2,SNRNP25,CREM,CD86,ZCRB1,PIK3CD,TNF,PIK3CA,CD2BP2,PRPF3,PRPF8,HNRNPA2B1,PRPF4,IL36G,MTOR,JUN,AKT1,LSM7,PIK3C3,EFTUD2,SOS1,TLR7,SNRPD3,PRPF31,FCGR3A,SNRNP40,LSM14B,IL10,GRB2,PLCG1,PRPF38B,INPP5D,FOS,PRPF18,LSM12,CD80,LYN,FCER1G,C8G,CD247,PPIH,CD40LG,PRPF19,SNRPC…
371	Calcium signalling	0.166341	0.261818	0.226	24/217 (11%)	42/217 (19%)	25/217 (12%)	126/217 (58%)	RAP2B,PRKACB,MYH10,CAMK1,MYL6,MAPK1,CAMK1D,NFATC3,ATP2B1,CHRNB1,HDAC10,TPM1,ATP2A2,SLC8B1,CABIN1,HDAC6,CAMK2D,GRIN2C,HDAC11,MAPK3,PPP3R1,HDAC7,CASQ1,ATF4,TPM4,ACTA1,HDAC4,HDAC8,HDAC2,ITPR2,MYH14,CREBBP,CREB3,ATP2A3,TPM3,ITPR1,TRPC6,PPP3CC,CREB3L4,RAP1A,ATF2,HDAC5,MYL9,MICU1,HDAC3,ITPR3,PRKACA,RCAN3,SLC8A1,CAMK2G,RAP1B,RAP2A,TNNI2,MYH11,PRKAG1,NFATC1,GRINA,EP300,NFAT5,CREB1,CAMK1G,PRKAR1B,RYR1,ASP…
372	Role of JAK2 in Hormone-like Cytokine signalling	0.16788	0.264241	0.297	4/37 (11%)	14/37 (38%)	7/37 (19%)	12/37 (32%)	SOCS3,SOCS1,STAT5A,PTPN6,JAK1,TYK2,SOCS6,SOCS2,SOCS4,STAT3,JAK2,SHC1,PTPN11,SH2B3,IRS1,SH2B2,PTPN1,IRS2,SOCS7,STAT5B,STAT1,HLTF,SOCS5,SIRPA,SH2B1
373	Notch signalling	0.176198	0.276694	0.279	8/43 (19%)	14/43 (33%)	4/43 (9%)	17/43 (40%)	MAML2,ADAM17,FURIN,APH1B,MFNG,NUMB,NCSTN,PSENEN,PSEN2,HES1,MAML1,NOTCH2,MAML3,RFNG,DLL1,NOTCH3,DTX4,DTX2,NUMBL,NOTCH4,APH1A,RBPJ,LFNG,JAG1,NOTCH1,PSEN1
374	Fatty Acid Activation	0.178649	0.277971	0.263	1/19 (5%)	2/19 (11%)	4/19 (21%)	12/19 (63%)	ACSL3,ACSL6,ACSL5,ACSL4,SLC27A1,SLC27A4,ACSL1
375	Histamine Degradation	0.178649	0.277971	0.172	5/29 (17%)	2/29 (7%)	0/29 (0%)	22/29 (76%)	ALDH4A1,ALDH2,HNMT,ALDH1A1,ALDH3A2,ALDH9A1,ALDH7A1
376	Guanosine Nucleotides Degradation III	0.178649	0.277971	0.217	2/23 (9%)	3/23 (13%)	3/23 (13%)	15/23 (65%)	NT5C3B,NT5C3A,GDA,XDH,NT5M,PNP,NT5C2,NT5C
377	Glycogen Degradation II	0.198609	0.30761	0.25	3/16 (19%)	3/16 (19%)	1/16 (6%)	9/16 (56%)	PGM3,PGM5,PGM1,PYGB,PYGL,AGL,PGM2
378	Heme Biosynthesis II	0.198609	0.30761	0.167	2/24 (8%)	4/24 (17%)	2/24 (8%)	16/24 (67%)	UROD,PPOX,UROS,FECH,ALAD,ALAS1,CPOX,HMBS
379	γ-linolenate Biosynthesis II (Animals)	0.201372	0.311172	0.25	2/24 (8%)	4/24 (17%)	4/24 (17%)	14/24 (58%)	ACSL3,ACSL6,ACSL5,CYB5R3,ACSL4,SLC27A1,CYB5A,SLC27A4,ACSL1,FADS1
380	Pyrimidine Ribonucleotides Interconversion	0.206538	0.31842	0.225	5/40 (13%)	9/40 (23%)	4/40 (10%)	22/40 (55%)	NME1,NME4,ENTPD1,CMPK2,AK8,CTPS2,NME7,CTPS1,NME6,NUDT5,NME3,AK1,ENTPD6,CMPK1,AK4,AK7,CANT1,ENTPD7
381	Calcium-induced T Lymphocyte Apoptosis	0.208449	0.31989	0.254	9/71 (13%)	23/71 (32%)	9/71 (13%)	30/71 (42%)	CD247,HLA-DOA,CD3E,CD4,ATP2A2,PRKCZ,EP300,CABIN1,LCK,PPP3R1,HLA-DRA,PRKCE,PRKD3,PRKD1,PPP3CA,PRKCA,ORAI1,HLA-DMA,PRKCQ,HDAC2,ITPR2,CHP1,HDAC1,PLCG1,ATP2A3,PPP3CC,ITPR1,CD3D,CD3G,CALM1 (includes others),PRKCI,PRKCD,MEF2D,ZAP70,ITPR3,NR4A1,FCER1G,NFATC2,CAPN2,PRKCH,PRKCB
382	nNOS signalling in Neurons	0.214289	0.328095	0.269	9/52 (17%)	14/52 (27%)	5/52 (10%)	24/52 (46%)	CAPN11,PRKCZ,GRINA,GRIN2C,PPP3R1,DLG4,PRKCE,PRKD3,PRKD1,PPP3CA,CAPN10,PRKCA,CAPN5,GRIN3B,PRKCQ,CHP1,PPP3CC,PFKM,CALM1 (includes others),PRKCI,CAPNS1,PRKCD,CAPN1,CAPN2,PRKCH,CAPN7,PRKCB,CAPN3
383	NAD Biosynthesis from 2-amino-3-carboxymuconate Semialdehyde	0.2208	0.337287	0.167	2/18 (11%)	2/18 (11%)	1/18 (6%)	13/18 (72%)	NADSYN1,NMNAT1,ABL1,NMNAT2,QPRT
384	FXR/RXR Activation	0.223872	0.340408	0.218	10/110 (9%)	13/110 (12%)	14/110 (13%)	73/110 (66%)	MAP2K4,PPARA,APOE,IL1A,SLC4A2,PKLR,G6PC3,IL36G,AKT1,PCK2,SCARB1,RARA,FASN,AKT3,PPARG,MLXIPL,AKT2,SDC1,CYP27A1,CREBBP,IL36A,MAPK8,NR1H3,MAPK9,MAPK12,VLDLR,SULT2A1,IL33,IL18,FOXO1,IL1RN,SREBF1,FBP1,IL1B,PLTP,RXRA,TNF
385	Noradrenaline and Adrenaline Degradation	0.223872	0.340408	0.208	9/53 (17%)	8/53 (15%)	2/53 (4%)	34/53 (64%)	IL4I1,HSD17B10,ALDH4A1,RDH14,ALDH9A1,ADH5,ALDH2,MAOB,AKR1A1,ALDH1A1,DHRS9,COMT,ALDH3A2,PECR,SMOX,ADHFE1,DHRS4,ALDH7A1,MAOA
386	Androgen Biosynthesis	0.226464	0.341193	0.192	4/26 (15%)	0/26 (0%)	1/26 (4%)	21/26 (81%)	EBP,SRD5A3,SRD5A1,HSD3B7,HSD17B14
387	Superpathway of Citrulline Metabolism	0.226464	0.341193	0.132	3/38 (8%)	3/38 (8%)	2/38 (5%)	30/38 (79%)	PRODH,GLS,ASS1,OAT,ARG2,ALDH18A1,NOS2,ASL
388	Urate Biosynthesis/Inosine 5'-phosphate Degradation	0.226464	0.341193	0.217	1/23 (4%)	4/23 (17%)	4/23 (17%)	14/23 (61%)	NT5C3B,NT5C3A,IMPDH2,IMPDH1,XDH,NT5M,PNP,NT5C2,NT5C
389	NAD Salvage Pathway II	0.230675	0.346737	0.235	4/34 (12%)	8/34 (24%)	4/34 (12%)	18/34 (53%)	ACP2,NUDT12,NMNAT1,NT5C,ACP5,ACPL2,NT5C3B,ACPT,NT5C3A,NMRK1,ACP6,ACP1,NT5M,NMNAT2,NT5C2,ACPP
390	Retinoic acid Mediated Apoptosis signalling	0.232809	0.34914	0.26	6/73 (8%)	15/73 (21%)	13/73 (18%)	39/73 (53%)	PARP6,PARP10,PARP2,TNFSF10,PARP12,RARG,PARP9,TNKS,CASP9,TIPARP,RARA,DAP3,BID,PARP11,CASP8,RXRB,PARP14,IFNG,PARP16,CASP3,PARP4,ZC3HAV1,APAF1,PARP8,TNKS2,PARP3,CRABP1,IRF1,PARP1,FADD,CRABP2,CFLAR,RXRA,IFNAR1
391	RhoGDI signalling	0.238232	0.349945	0.228	16/202 (8%)	68/202 (34%)	30/202 (15%)	88/202 (44%)	MYL6,ARPC5,ARHGEF1,GNB1,GNB4,ITGA3,PAK1,GNA15,EZR,ARHGAP12,GNA13,GNG12,ITGA4,RND2,ACTR2,CFL1,CREBBP,ITGA5,ARHGEF17,ARHGDIB,GNG10,ARHGAP5,MYL9,CDH1,MYL12A,ARPC1A,PIP5K1C,ARHGEF6,GNB2,ARHGAP35,ARHGEF18,WASF2,PIP4K2A,ARHGAP1,GNAL,PIP4K2C,PPP1R12C,ARPC1B,ARHGEF7,RHOT2,GNA11,CDC42,GNG7,EP300,ACTR3,CDH3,RHOU,ARPC3,ARHGEF3,GNB1L,PI4KA,ITGB1,ARHGAP6,PAK2,RHOC,ACTB,GNA12,ITGA2,GNAQ,ARHGAP4,GDI2,GNAI3,DGKZ…
392	Thio-molybdenum Cofactor Biosynthesis	0.238781	0.349945	0.2	0/5 (0%)	0/5 (0%)	1/5 (20%)	4/5 (80%)	MOCOS
393	Thiamin Salvage III	0.238781	0.349945	0.2	0/5 (0%)	0/5 (0%)	1/5 (20%)	4/5 (80%)	TPK1
394	Glutamate Removal from Folates	0.238781	0.349945	0.333	1/3 (33%)	0/3 (0%)	0/3 (0%)	2/3 (67%)	GGH
395	Xanthine and Xanthosine Salvage	0.238781	0.349945	0.111	0/9 (0%)	0/9 (0%)	1/9 (11%)	8/9 (89%)	PNP
396	Sulfite Oxidation IV	0.238781	0.349945	0.25	1/4 (25%)	0/4 (0%)	0/4 (0%)	3/4 (75%)	SUOX
397	UDP-N-acetyl-D-galactosamine Biosynthesis I	0.238781	0.349945	0.333	0/3 (0%)	0/3 (0%)	1/3 (33%)	2/3 (67%)	GALE
398	D-myo-inositol (1,4,5)-Trisphosphate Biosynthesis	0.240436	0.349945	0.225	6/40 (15%)	10/40 (25%)	3/40 (8%)	21/40 (53%)	CCR1,PLCB2,PIKFYVE,PIP4K2B,PLCG1,PIP5K1B,PLD4,PLCD1,PIP5K1A,PI4K2A,PIP5K1C,PLCG2,CDIPT,PLCB3,PI4K2B,PIP4K2A,PIP4K2C,PI4KB,PI4KA
399	Uracil Degradation II (Reductive)	0.24322	0.349945	0.182	1/11 (9%)	1/11 (9%)	1/11 (9%)	8/11 (73%)	DPYSL2,DPYD,UPB1
400	Serine Biosynthesis	0.24322	0.349945	0.154	2/13 (15%)	2/13 (15%)	0/13 (0%)	9/13 (69%)	PSAT1,PSPH,PHGDH,UBAC2
401	Phenylethylamine Degradation I	0.24322	0.349945	0.182	2/11 (18%)	1/11 (9%)	0/11 (0%)	8/11 (73%)	ALDH2,AOC2,ALDH3A2
402	Methylmalonyl Pathway	0.24322	0.349945	0.167	2/12 (17%)	2/12 (17%)	0/12 (0%)	8/12 (67%)	PCCA,MCEE,PCCB,MUT
403	D-glucuronate Degradation I	0.24322	0.349945	0.143	2/14 (14%)	1/14 (7%)	0/14 (0%)	11/14 (79%)	AKR1A1,DCXR,CRYL1
404	Myo-inositol Biosynthesis	0.24322	0.349945	0.25	1/8 (13%)	2/8 (25%)	1/8 (13%)	4/8 (50%)	ISYNA1,IMPA1,IMPAD1,IMPA2
405	Thymine Degradation	0.24322	0.349945	0.182	1/11 (9%)	1/11 (9%)	1/11 (9%)	8/11 (73%)	DPYSL2,DPYD,UPB1
406	Biotin-carboxyl Carrier Protein Assembly	0.24322	0.349945	0.133	2/15 (13%)	1/15 (7%)	0/15 (0%)	12/15 (80%)	HLCS,ACACA,BTD
407	Ethanol Degradation II	0.247742	0.355631	0.233	9/43 (21%)	9/43 (21%)	1/43 (2%)	24/43 (56%)	HSD17B10,ALDH4A1,ACSL3,RDH14,ACSS1,ALDH9A1,ADH5,ALDH2,AKR1A1,ACSS3,ALDH1A1,DHRS9,ALDH3A2,ACSS2,PECR,ADHFE1,ACSL1,DHRS4,ALDH7A1
408	Complement System	0.247742	0.355631	0.286	8/35 (23%)	6/35 (17%)	2/35 (6%)	19/35 (54%)	CFD,CD59,C5AR1,C3,MASP2,C1S,C1QC,C1QA,C1QB,C1R,CD55,CFI,C3AR1,C8G,C2,CR2
409	Antiproliferative Role of TOB in T Cell signalling	0.267917	0.382825	0.308	4/26 (15%)	14/26 (54%)	4/26 (15%)	4/26 (15%)	PABPC1,SMAD2,CCNE2,TGFBR1,MAPK1,CUL1,TOB1,SKP1,TWSG1,SKP2,TGFBR2,RB1,CCNA2,CCNE1,TGFB1,PABPC4,TGFB2,SMAD4,CDC34,CDKN1B,RPS6KA1,CDK2
410	Pyrimidine Ribonucleotides De Novo Biosynthesis	0.275423	0.392645	0.167	5/54 (9%)	11/54 (20%)	4/54 (7%)	34/54 (63%)	NME1,NME4,ENTPD1,CMPK2,AK8,CTPS2,UMPS,NME7,CTPS1,NME6,NUDT5,NME3,AK1,ENTPD6,CMPK1,AK4,CAD,AK7,CANT1,ENTPD7
411	nNOS signalling in Skeletal Muscle Cells	0.277332	0.39355	0.161	3/31 (10%)	3/31 (10%)	2/31 (6%)	23/31 (74%)	SNTB2,CALM1 (includes others),SNTA1,SNTB1,DMD,RYR1,DAG1,CAPN3
412	NAD biosynthesis II (from tryptophan)	0.277332	0.39355	0.143	2/35 (6%)	5/35 (14%)	3/35 (9%)	25/35 (71%)	AFMID,KMO,NADSYN1,HAAO,NMNAT1,ABL1,NMNAT2,QPRT,IDO1,KYNU
413	Graft-versus-Host Disease signalling	0.293089	0.414954	0.255	1/51 (2%)	6/51 (12%)	12/51 (24%)	32/51 (63%)	HLA-DMA,IFNG,IL1A,HLA-DOA,IL36A,IL6,FAS,IL33,PRF1,IL36G,IL18,CD80,IL1RN,HLA-DRA,FCER1G,CD86,IL1B,TNF,FASLG
414	Citrulline Biosynthesis	0.293765	0.414954	0.115	2/26 (8%)	2/26 (8%)	1/26 (4%)	21/26 (81%)	PRODH,GLS,OAT,ARG2,ALDH18A1
415	cAMP-mediated signalling	0.3155	0.444631	0.248	24/226 (11%)	44/226 (19%)	32/226 (14%)	126/226 (56%)	RAF1,CAMK1,LTB4R,HTR1E,RGS10,HTR7,ATF4,TDP2,ADORA2B,PKIA,APEX1,GRK4,PDE2A,CREB3,CREBBP,STAT3,RAP1A,CNGA3,ATF2,PDE8A,S1PR3,AKAP13,PKIB,PDE1B,CREM,PRKACA,DUSP4,RPS6KA1,PTGER2,GNAL,CAMK2G,PKIG,PDE6D,AKAP8,PDE7A,DUSP6,AKAP7,EP300,AKAP11,MPPE1,PDE3B,CREB1,CAMK1G,PPP3CA,AKAP5,RGS2,PTGIR,GNAI3,CALM1 (includes others),S1PR1,P2RY12,ADORA2A,AKAP1,PRKACB,CAMK1D,ADRBK1,MAPK1,PDE12,CAMK2D,PDE7B,MAP2K2,PPP3R1,…
416	Hematopoiesis from Multipotent Stem Cells	0.316957	0.444631	0.333	0/12 (0%)	1/12 (8%)	4/12 (33%)	7/12 (58%)	CSF1,IL15,CSF3,CSF2,IL7
417	Purine Nucleotides De Novo Biosynthesis II	0.316957	0.444631	0.0952	2/42 (5%)	7/42 (17%)	2/42 (5%)	31/42 (74%)	ADSS,ADSL,ADSSL1,GMPS,IMPDH2,IMPDH1,PAICS,PFAS,PPAT,ATIC,GART
418	Granzyme B signalling	0.32961	0.460257	0.278	4/18 (22%)	9/18 (50%)	1/18 (6%)	4/18 (22%)	ENDOG,PRKDC,CASP3,NUMA1,APAF1,LMNB1,DFFA,PARP1,PRF1,CASP9,LMNB2,DFFB,BID,CASP8
419	Extrinsic Prothrombin Activation Pathway	0.32961	0.460257	0.227	3/22 (14%)	1/22 (5%)	2/22 (9%)	16/22 (73%)	PROS1,F5,F13A1,THBD,F3,FGG
420	GADD45 signalling	0.338065	0.467735	0.25	5/24 (21%)	12/24 (50%)	1/24 (4%)	6/24 (25%)	TP53,CCNE2,GADD45B,GADD45G,MAP3K4,CCND1,CDK1,CCNB1,CCNE1,PCNA,CCND2,CCND3,GADD45A,CDKN1A,ATR,BRCA1,CDK2,ATM
421	Agranulocyte Adhesion and Diapedesis	0.339625	0.467735	0.245	12/192 (6%)	28/192 (15%)	35/192 (18%)	117/192 (61%)	MYH10,SELL,MYL6,CCL17,CCL20,SDC4,CXCL10,ITGA3,EZR,PPBP,CCL16,ACTA1,ITGA4,IL8,SELE,CXCL9,MYH14,PF4,RDX,ITGA6,IL36A,ITGA5,MMP27,MYL9,IL33,IL18,CCL4,CLDN12,IL1RN,JAM3,ITGA1,CX3CL1,TNF,CD99,IL1A,FN1,ICAM1,MMP14,CCL24,CCL22,CCL14,CCL5,MYH11,CCL3,ITGB7,IL36G,ICAM2,CCL2,CCL8,MMP25,MMP1,MMP19,ITGB1,CXCL11,C5AR1,CXCR4,CCL23,TNFRSF1A,ACTB,ITGA2,GNAI1,IL1R1,ACTG1,CXCL6,SELPLG,GLG1,GNAI2,GNAI3,ITGB2,CXCL16,C…
422	Tumoricidal Function of Hepatic Natural Killer Cells	0.343558	0.467735	0.259	3/27 (11%)	13/27 (48%)	4/27 (15%)	7/27 (26%)	M6PR,ENDOG,ICAM1,CASP3,APAF1,BAX,ITGAL,DFFA,FAS,FADD,CASP6,PRF1,CASP9,SRGN,DFFB,BID,CASP8,CASP7,FASLG,AIFM1
423	Pyruvate Fermentation to Lactate	0.343558	0.467735	0.222	1/9 (11%)	0/9 (0%)	1/9 (11%)	7/9 (78%)	LDHA,LDHB
424	Glycerol Degradation I	0.343558	0.467735	0.167	1/12 (8%)	1/12 (8%)	1/12 (8%)	9/12 (75%)	GK5,GPD1,GPD2
425	Lysine Degradation V	0.343558	0.467735	0.0714	2/28 (7%)	1/28 (4%)	0/28 (0%)	25/28 (89%)	AASDH,AADAT,ALDH7A1
426	2-oxobutanoate Degradation I	0.343558	0.467735	0.118	2/17 (12%)	3/17 (18%)	0/17 (0%)	12/17 (71%)	PCCA,MCEE,DLD,PCCB,MUT
427	Citrulline-Nitric Oxide Cycle	0.343558	0.467735	0.125	1/16 (6%)	1/16 (6%)	1/16 (6%)	13/16 (81%)	ASS1,NOS2,ASL
428	dTMP De Novo Biosynthesis	0.343558	0.467735	0.143	2/14 (14%)	2/14 (14%)	0/14 (0%)	10/14 (71%)	TYMS,SHMT1,DHFR,SHMT2
429	N-acetylglucosamine Degradation II	0.343558	0.467735	0.154	2/13 (15%)	2/13 (15%)	0/13 (0%)	9/13 (69%)	GNPDA1,NAGK,AMDHD2,GNPDA2
430	Glutamate Degradation III (via 4-aminobutyrate)	0.343558	0.467735	0.167	2/12 (17%)	1/12 (8%)	0/12 (0%)	9/12 (75%)	SUCLG2,ABAT,ALDH5A1
431	Dopamine Receptor signalling	0.350752	0.476431	0.208	11/96 (11%)	25/96 (26%)	9/96 (9%)	51/96 (53%)	PRKACB,PPP2CA,PPP2R2A,PPP1R3C,PPP2R5B,PPP2R3B,PPP1CB,PPP1R14B,PRKAG1,MAOB,PPP1R10,PPP1R7,PTS,COMT,PPM1L,PRKAR1B,NCS1,SMOX,PPP2R2C,SLC18A1,PPP2R5C,PPP1CA,QDPR,IL4I1,GCH1,GNAS,PPP2R5D,PRKAR2A,PPP1R11,PPP2CB,ADCY9,PPP2R1A,PRKAR2B,PPP2R4,PPP2R3A,PRKACA,PRKAG2,PPP1R12A,SPR,PPP2R5E,PCBD1,PPP2R1B,ADCY7,MAOA,PRKAR1A
432	Assembly of RNA Polymerase I Complex	0.368129	0.496592	0.231	2/13 (15%)	6/13 (46%)	1/13 (8%)	4/13 (31%)	POLR1D,POLR1C,TAF1A,POLR1A,POLR1B,TAF1C,TBP,UBTF,TAF1B
433	Prostanoid Biosynthesis	0.368129	0.496592	0.2	1/15 (7%)	1/15 (7%)	2/15 (13%)	11/15 (73%)	PTGES2,PTGS2,TBXAS1,PTGES3
434	Phosphatidylethanolamine Biosynthesis II	0.368129	0.496592	0.158	1/19 (5%)	3/19 (16%)	2/19 (11%)	13/19 (68%)	CEPT1,PIGF,PCYT2,EPT1,CHKA,ETNK1
435	Cholesterol Biosynthesis I	0.378443	0.506991	0.1	3/40 (8%)	8/40 (20%)	1/40 (3%)	28/40 (70%)	SQLE,FDFT1,EBP,NSDHL,DHCR7,DHCR24,HSD17B7,MSMO1,LSS,SC5D,CYP51A1,LBR
436	Cholesterol Biosynthesis II (via 24,25-dihydrolanosterol)	0.378443	0.506991	0.1	3/40 (8%)	8/40 (20%)	1/40 (3%)	28/40 (70%)	SQLE,FDFT1,EBP,NSDHL,DHCR7,DHCR24,HSD17B7,MSMO1,LSS,SC5D,CYP51A1,LBR
437	Cholesterol Biosynthesis III (via Desmosterol)	0.378443	0.506991	0.1	3/40 (8%)	8/40 (20%)	1/40 (3%)	28/40 (70%)	SQLE,FDFT1,EBP,NSDHL,DHCR7,DHCR24,HSD17B7,MSMO1,LSS,SC5D,CYP51A1,LBR
438	Gαi signalling	0.379315	0.506991	0.23	13/135 (10%)	26/135 (19%)	18/135 (13%)	78/135 (58%)	PRKACB,RAF1,MAPK1,GNB2L1,SOS2,GNB5,HRAS,GNB1,GNB4,LTB4R,HTR1E,MAPK3,RGS10,MRAS,CAV1,RGS14,RALGDS,GNG12,RRAS,GNG2,RALB,STAT3,RAP1A,GNG10,S1PR3,ADCY9,PRKACA,GNB2,RALA,TBXA2R,RGS12,GNG7,PRKAG1,SHC1,SOS1,PRKAR1B,GNB1L,SRC,GNAS,NRAS,GRB2,GNAI1,PRKAR2A,GABBR1,GNAI2,GNAI3,P2RY13,RRAS2,PRKAR2B,P2RY14,CCR4,S1PR1,PRKAG2,GNG5,P2RY12,ADCY7,PRKAR1A
439	Glutathione Redox Reactions I	0.383707	0.510505	0.208	3/24 (13%)	7/24 (29%)	2/24 (8%)	12/24 (50%)	GSTZ1,GSR,GSTT1,GPX3,MGST1,CLIC2,MGST2,GPX4,GPX7,PRDX6,MGST3,GSTK1
440	Role of Oct4 in Mammalian Embryonic Stem Cell Pluripotency	0.385478	0.512861	0.231	11/52 (21%)	14/52 (27%)	1/52 (2%)	26/52 (50%)	KDM5B,NR2F2,PHC3,SH3GLB1,FAM208A,RB1,AQR,CASP6,PHB,RARA,JARID2,NR2F6,RXRB,BRCA1,TP53,SPP1,PCGF6,PPP1R8,PHC1,TDRD7,MEF2A,WWP2,PARP1,CCNF,FBXO15,ASH2L
441	Asparagine Degradation I	0.420727	0.529663	0.2	1/5 (20%)	0/5 (0%)	0/5 (0%)	4/5 (80%)	ASRGL1
442	UDP-D-xylose and UDP-D-glucuronate Biosynthesis	0.420727	0.529663	0.143	0/7 (0%)	1/7 (14%)	1/7 (14%)	5/7 (71%)	UXS1,UGDH
443	Spermine Biosynthesis	0.420727	0.529663	0.143	1/7 (14%)	1/7 (14%)	0/7 (0%)	5/7 (71%)	SMS,AMD1
444	All-trans-decaprenyl Diphosphate Biosynthesis	0.420727	0.529663	0.167	0/6 (0%)	1/6 (17%)	1/6 (17%)	4/6 (67%)	PDSS1,PDSS2
445	Proline Degradation	0.420727	0.529663	0.143	1/7 (14%)	1/7 (14%)	0/7 (0%)	5/7 (71%)	ALDH4A1,PRODH
446	Choline Degradation I	0.420727	0.529663	0.143	1/7 (14%)	0/7 (0%)	0/7 (0%)	6/7 (86%)	ALDH7A1
447	L-DOPA Degradation	0.420727	0.529663	0.0769	1/13 (8%)	0/13 (0%)	0/13 (0%)	12/13 (92%)	COMT
448	Alanine Degradation III	0.420727	0.529663	0.167	1/6 (17%)	0/6 (0%)	0/6 (0%)	5/6 (83%)	GPT2
449	S-methyl-5-thio-α-D-ribose 1-phosphate Degradation	0.420727	0.529663	0.0667	0/15 (0%)	1/15 (7%)	1/15 (7%)	13/15 (87%)	APIP,MRI1
450	Glutamine Biosynthesis I	0.420727	0.529663	0.125	1/8 (13%)	0/8 (0%)	0/8 (0%)	7/8 (88%)	GLUL
451	Taurine Biosynthesis	0.420727	0.529663	0.111	1/9 (11%)	0/9 (0%)	0/9 (0%)	8/9 (89%)	CSAD
452	Flavin Biosynthesis IV (Mammalian)	0.420727	0.529663	0.125	0/8 (0%)	1/8 (13%)	1/8 (13%)	6/8 (75%)	FLAD1,RFK
453	Alanine Biosynthesis II	0.420727	0.529663	0.167	1/6 (17%)	0/6 (0%)	0/6 (0%)	5/6 (83%)	GPT2
454	Palmitate Biosynthesis I (Animals)	0.420727	0.529663	0.027	1/37 (3%)	1/37 (3%)	0/37 (0%)	35/37 (95%)	OXSM,FASN
455	L-cysteine Degradation III	0.420727	0.529663	0.111	1/9 (11%)	1/9 (11%)	0/9 (0%)	7/9 (78%)	MPST,GOT1
456	GDP-L-fucose Biosynthesis II (from L-fucose)	0.420727	0.529663	0.111	1/9 (11%)	1/9 (11%)	0/9 (0%)	7/9 (78%)	FPGT,FUK
457	4-hydroxyproline Degradation I	0.420727	0.529663	0.0714	1/14 (7%)	1/14 (7%)	0/14 (0%)	12/14 (86%)	ALDH4A1,HOGA1
458	Anandamide Degradation	0.420727	0.529663	0.2	1/5 (20%)	0/5 (0%)	0/5 (0%)	4/5 (80%)	FAAH
459	L-glutamine Biosynthesis II (tRNA-dependent)	0.420727	0.529663	0.0909	1/11 (9%)	1/11 (9%)	0/11 (0%)	9/11 (82%)	PET112,QRSL1
460	Fatty Acid Biosynthesis Initiation II	0.420727	0.529663	0.143	1/7 (14%)	1/7 (14%)	0/7 (0%)	5/7 (71%)	OXSM,FASN
461	Cysteine Biosynthesis/Homocysteine Degradation	0.420727	0.529663	0.125	1/8 (13%)	0/8 (0%)	0/8 (0%)	7/8 (88%)	CBS
462	GDP-L-fucose Biosynthesis I (from GDP-D-mannose)	0.420727	0.529663	0.143	1/7 (14%)	1/7 (14%)	0/7 (0%)	5/7 (71%)	TSTA3,GMDS
463	Cardiolipin Biosynthesis II	0.420727	0.529663	0.111	0/9 (0%)	1/9 (11%)	1/9 (11%)	7/9 (78%)	PTPMT1,PGS1
464	Putrescine Biosynthesis III	0.420727	0.529663	0.25	0/4 (0%)	0/4 (0%)	1/4 (25%)	3/4 (75%)	ODC1
465	Glycine Biosynthesis I	0.420727	0.529663	0.167	1/6 (17%)	1/6 (17%)	0/6 (0%)	4/6 (67%)	SHMT1,SHMT2
466	Triacylglycerol Degradation	0.431519	0.539511	0.212	6/33 (18%)	5/33 (15%)	1/33 (3%)	21/33 (64%)	ABHD12,FAAH,ABHD6,ABHD5,LPL,LIPE,MGLL,NDST2,PNPLA2,NDST1,PNPLA4,PRDX6
467	PXR/RXR Activation	0.433511	0.539511	0.185	11/92 (12%)	13/92 (14%)	6/92 (7%)	62/92 (67%)	PRKACB,PPARA,RELA,SCD,ALAS1,CES2,IL6,NR3C1,PRKAG1,ALDH1A1,AKT1,PCK2,ALDH3A2,FOXO3,PRKAR1B,AKT3,AKT2,CPT1A,PRKAR2A,SULT2A1,PAPSS2,PRKAR2B,FOXO1,PRKACA,PRKAG2,INSR,ABCC3,RXRA,TNF,PRKAR1A
468	TCA Cycle II (Eukaryotic)	0.43451	0.539511	0.15	5/40 (13%)	13/40 (33%)	1/40 (3%)	21/40 (53%)	SDHA,SDHB,IDH3G,ACO2,SDHC,MDH1,SUCLA2,CS,DHTKD1,SUCLG1,DLST,DLD,MDH1B,IDH3A,OGDH,MDH2,FH,ACO1,IDH3B
469	Chondroitin Sulfate Degradation (Metazoa)	0.439542	0.539511	0.174	2/23 (9%)	4/23 (17%)	2/23 (9%)	15/23 (65%)	HYAL2,MGEA5,GM2A,HYAL1,CD44,HEXA,GALNS,ARSB
470	Urea Cycle	0.439542	0.539511	0.1	1/20 (5%)	1/20 (5%)	1/20 (5%)	17/20 (85%)	ASS1,ARG2,ASL
471	Chondroitin and Dermatan Biosynthesis	0.439542	0.539511	0.154	0/13 (0%)	4/13 (31%)	2/13 (15%)	7/13 (54%)	CSGALNACT2,CHSY3,CHSY1,CHPF,CSGALNACT1,CHPF2
472	Acetyl-CoA Biosynthesis I (Pyruvate Dehydrogenase Complex)	0.439542	0.539511	0.182	2/11 (18%)	3/11 (27%)	0/11 (0%)	6/11 (55%)	PDHA1,DLAT,DLD,DBT,PDHB
473	Ceramide Degradation	0.439542	0.539511	0.143	2/14 (14%)	1/14 (7%)	0/14 (0%)	11/14 (79%)	NAAA,ACER2,ASAH1
474	Zymosterol Biosynthesis	0.439542	0.539511	0.0909	1/22 (5%)	3/22 (14%)	1/22 (5%)	17/22 (77%)	NSDHL,HSD17B7,MSMO1,CYP51A1,LBR
475	Aspartate Degradation II	0.439542	0.539511	0.154	2/13 (15%)	3/13 (23%)	0/13 (0%)	8/13 (62%)	MDH1B,GOT1,MDH1,MDH2,GOT2
476	GDP-mannose Biosynthesis	0.439542	0.539511	0.154	0/13 (0%)	4/13 (31%)	2/13 (15%)	7/13 (54%)	GMPPB,GPI,GMPPA,PMM1,PMM2,MPI
477	Dopamine-DARPP32 Feedback in cAMP signalling	0.451856	0.554626	0.214	21/187 (11%)	47/187 (25%)	19/187 (10%)	100/187 (53%)	PRKACB,PLCB2,KCNJ2,CSNK1G1,PPP2CA,PPP2R5B,PPP2R3B,PPP1R14B,ATP2A2,GRIN2C,PPP1R7,PPP3R1,PPM1L,ATF4,PPP1CA,PLCL1,PRKD3,PRKD1,PRKCQ,CSNK1G2,ITPR2,CREB3,CREBBP,CSNK1D,ATP2A3,PPP1R11,ITPR1,PPP3CC,PLCL2,CREB3L4,CACNA1A,ATF2,ADCY9,PPP2CB,PPP2R1A,PPP2R3A,PPP2R4,PRKCD,PLCG2,ITPR3,CREM,PRKACA,PPP1R12A,PLCB3,PRKCH,PDIA3,PPP2R2A,PPP1R3C,PPP1CB,PRKCZ,PRKAG1,GRINA,EP300,PLCD1,CSNK1E,PPP1R10,CDK5,CREB1,PRKAR1B,…
478	tRNA Splicing	0.463447	0.567545	0.196	4/46 (9%)	12/46 (26%)	5/46 (11%)	25/46 (54%)	PDE2A,PDE7A,PDE9A,PDE12,PDE4A,TRPT1,PDE4B,PDE4D,MPPE1,PDE8A,TSEN15,PDE7B,PDE3B,TSEN34,TSEN54,PDE1B,TDP2,PDE5A,TSEN2,APEX1,PDE6D
479	Human Embryonic Stem Cell Pluripotency	0.472063	0.576766	0.204	13/162 (8%)	24/162 (15%)	20/162 (12%)	105/162 (65%)	TGFBR1,AXIN1,PIK3R1,PDPK1,GSK3A,PIK3R4,TCF7,TGFBR2,TGFB1,PIK3CG,MRAS,GSK3B,SMAD1,ATM,PIK3C2B,SMAD2,AKT2,TCF3,APC,PDGFB,INHBA,S1PR3,PIK3R3,PIK3CD,FGFRL1,PDGFD,PIK3CA,TCF4,PDGFA,FGF2,PIK3R5,BMPR2,SMAD5,PDGFC,AKT1,BMPR1A,PIK3C3,TGFB2,SPHK1,SMAD4,AKT3,CTNNB1,BMP1,GNAS,S1PR2,PIK3C2A,DVL1,SMAD7,ACVR1,SMAD6,FZD4,FOXO1,S1PR1,PIK3CB,TCF7L2,WNT5A,FZD7
480	Gluconeogenesis I	0.480839	0.586138	0.128	1/47 (2%)	5/47 (11%)	5/47 (11%)	36/47 (77%)	PGK1,GPI,ENO3,ME2,FBP1,ALDOA,MDH1B,MDH1,MDH2,ALDOC,FBP2
481	Neuroprotective Role of THOP1 in Alzheimer's Disease	0.494311	0.601174	0.182	5/55 (9%)	9/55 (16%)	5/55 (9%)	36/55 (65%)	PRKACB,IFNG,YWHAE,PRKAR2A,THOP1,IDE,PRKAG1,APP,PRKAR2B,NFYA,ECE2,MAPT,CREB1,PRKAR1B,PRKACA,PRKAG2,ECE1,MMP9,PRKAR1A
482	Intrinsic Prothrombin Activation Pathway	0.517607	0.628058	0.189	5/37 (14%)	2/37 (5%)	2/37 (5%)	28/37 (76%)	F11,KLK1,COL5A3,F8,PROS1,F5,F13A1,THBD,FGG
483	GDP-glucose Biosynthesis	0.52723	0.638263	0.111	1/18 (6%)	2/18 (11%)	1/18 (6%)	14/18 (78%)	PGM3,PGM5,PGM1,PGM2
484	DNA Methylation and Transcriptional Repression signalling	0.539511	0.651628	0.217	2/23 (9%)	14/23 (61%)	3/23 (13%)	4/23 (17%)	CHD3,SAP18,MECP2,HDAC2,CHD4,DNMT3A,HDAC1,RBBP7,MTA2,SAP130,SAP30,MBD2,SIN3A,ARID4B,MTA1,MBD3,SUDS3,DNMT1,RBBP4
485	Heparan Sulfate Biosynthesis (Late Stages)	0.547016	0.653131	0.194	6/62 (10%)	9/62 (15%)	6/62 (10%)	41/62 (66%)	CHST7,EXT1,LIPE,CHST12,GLCE,PRDX6,CHST15,SULT2A1,CHST2,HS6ST1,EXT2,UST,SULT1A1,CHST3,CHST11,EXTL3,CHST10,NDST2,EXTL2,NDST1,SULT1B1
486	L-carnitine Biosynthesis	0.55847	0.653131	0.0769	1/13 (8%)	1/13 (8%)	0/13 (0%)	11/13 (85%)	TMLHE,ALDH9A1
487	NADH Repair	0.55847	0.653131	0.111	0/9 (0%)	1/9 (11%)	1/9 (11%)	7/9 (78%)	APOA1BP,CARKD
488	5-aminoimidazole Ribonucleotide Biosynthesis I	0.55847	0.653131	0.0556	1/18 (6%)	2/18 (11%)	0/18 (0%)	15/18 (83%)	PFAS,PPAT,GART
489	Coenzyme A Biosynthesis	0.55847	0.653131	0.0714	1/14 (7%)	2/14 (14%)	0/14 (0%)	11/14 (79%)	PPCS,COASY,PPCDC
490	Glutathione Biosynthesis	0.55847	0.653131	0.0909	0/11 (0%)	2/11 (18%)	1/11 (9%)	8/11 (73%)	GCLC,GCLM,GSS
491	Tetrahydrobiopterin Biosynthesis I	0.55847	0.653131	0.0909	0/11 (0%)	2/11 (18%)	1/11 (9%)	8/11 (73%)	GCH1,PTS,SPR
492	Methionine Salvage II (Mammalian)	0.55847	0.653131	0.111	1/9 (11%)	0/9 (0%)	0/9 (0%)	8/9 (89%)	MTR
493	Inosine-5'-phosphate Biosynthesis II	0.55847	0.653131	0.0625	0/16 (0%)	2/16 (13%)	1/16 (6%)	13/16 (81%)	ADSL,PAICS,ATIC
494	Spermidine Biosynthesis I	0.55847	0.653131	0.125	1/8 (13%)	2/8 (25%)	0/8 (0%)	5/8 (63%)	SRM,SMS,AMD1
495	Thyroid Hormone Biosynthesis	0.55847	0.653131	0.143	1/7 (14%)	0/7 (0%)	0/7 (0%)	6/7 (86%)	CTSD
496	Tetrahydrobiopterin Biosynthesis II	0.55847	0.653131	0.0769	0/13 (0%)	2/13 (15%)	1/13 (8%)	10/13 (77%)	GCH1,PTS,SPR
497	Glutamate Degradation II	0.55847	0.653131	0.1	1/10 (10%)	1/10 (10%)	0/10 (0%)	8/10 (80%)	GOT1,GOT2
498	S-adenosyl-L-methionine Biosynthesis	0.55847	0.653131	0.125	1/8 (13%)	1/8 (13%)	0/8 (0%)	6/8 (75%)	MAT2B,MAT2A
499	L-serine Degradation	0.55847	0.653131	0.167	0/6 (0%)	2/6 (33%)	1/6 (17%)	3/6 (50%)	SRR,SDS,SDSL
500	Fatty Acid β-oxidation III (Unsaturated, Odd Number)	0.55847	0.653131	0.2	1/5 (20%)	2/5 (40%)	0/5 (0%)	2/5 (40%)	ECI2,EHHADH,ECI1
501	Aspartate Biosynthesis	0.55847	0.653131	0.143	1/7 (14%)	1/7 (14%)	0/7 (0%)	5/7 (71%)	GOT1,GOT2
502	Cleavage and Polyadenylation of Pre-mRNA	0.574116	0.668344	0.231	2/13 (15%)	8/13 (62%)	1/13 (8%)	2/13 (15%)	CPSF2,PAPOLA,CPSF6,CSTF1,NUDT21,PABPN1,CPSF1,CSTF2,CPSF3,CSTF3,CPSF4
503	Acyl-CoA Hydrolysis	0.574116	0.668344	0.2	2/15 (13%)	4/15 (27%)	1/15 (7%)	8/15 (53%)	ACOT2,PPT1,GNPAT,ACOT7,ACOT9,ACOT8,THEM4
504	Sphingosine and Sphingosine-1-phosphate Metabolism	0.603949	0.698232	0.0952	2/21 (10%)	2/21 (10%)	0/21 (0%)	17/21 (81%)	NAAA,ACER2,SGPP1,ASAH1
505	Glucose and Glucose-1-phosphate Degradation	0.603949	0.698232	0.087	1/23 (4%)	2/23 (9%)	1/23 (4%)	19/23 (83%)	PGM3,PGM5,PGM1,PGM2
506	Tryptophan Degradation to 2-amino-3-carboxymuconate Semialdehyde	0.603949	0.698232	0.111	0/18 (0%)	3/18 (17%)	2/18 (11%)	13/18 (72%)	AFMID,KMO,HAAO,IDO1,KYNU
507	Sphingomyelin Metabolism	0.603949	0.698232	0.125	2/16 (13%)	4/16 (25%)	0/16 (0%)	10/16 (63%)	SMPD4,SGMS2,SMPD1,SMPD3,SMPD2,SGMS1
508	Airway Inflammation in Asthma	0.663743	0.751623	0.167	0/6 (0%)	0/6 (0%)	1/6 (17%)	5/6 (83%)	TNF
509	Arsenate Detoxification I (Glutaredoxin)	0.663743	0.751623	0.05	0/20 (0%)	2/20 (10%)	1/20 (5%)	17/20 (85%)	GLRX2,AS3MT,PNP
510	Eumelanin Biosynthesis	0.663743	0.751623	0.0909	0/11 (0%)	1/11 (9%)	1/11 (9%)	9/11 (82%)	MIF,DDT
511	1,25-dihydroxyvitamin D3 Biosynthesis	0.663743	0.751623	0.0909	0/11 (0%)	2/11 (18%)	1/11 (9%)	8/11 (73%)	POR,CYP27B1,CYP2R1
512	Geranylgeranyldiphosphate Biosynthesis	0.663743	0.751623	0.125	0/8 (0%)	3/8 (38%)	1/8 (13%)	4/8 (50%)	FDPS,COX10,FNTB,GGPS1
513	Proline Biosynthesis I	0.663743	0.751623	0.0714	1/14 (7%)	3/14 (21%)	0/14 (0%)	10/14 (71%)	PYCRL,ALDH18A1,PYCR2,PYCR1
514	Arginine Degradation I (Arginase Pathway)	0.663743	0.751623	0.0769	0/13 (0%)	2/13 (15%)	1/13 (8%)	10/13 (77%)	ALDH4A1,OAT,ARG2
515	L-cysteine Degradation I	0.663743	0.751623	0.0909	1/11 (9%)	1/11 (9%)	0/11 (0%)	9/11 (82%)	GOT1,GOT2
516	Molybdenum Cofactor Biosynthesis	0.663743	0.751623	0.0625	0/16 (0%)	3/16 (19%)	1/16 (6%)	12/16 (75%)	MOCS2,GPHN,NFS1,MOCS3
517	N-acetylglucosamine Degradation I	0.663743	0.751623	0.111	1/9 (11%)	2/9 (22%)	0/9 (0%)	6/9 (67%)	GNPDA1,AMDHD2,GNPDA2

## Sheet: Worksheet 4
© 2000-2014 Ingenuity Systems, Inc. All rights reserved.		Canonical pathways at 24H
Rank	Ingenuity Canonical Pathways	Fisher's exact test p-Value	B-H corrected p-Value	Ratio	Downregulated genes	Non-significant genes	Upregulated genes	No overlap with dataset	Molecules
1	Protein Ubiquitination Pathway	1e-17	6.30957e-15	0.537	31/270 (11%)	65/270 (24%)	114/270 (42%)	60/270 (22%)	USP45,USP20,DNAJC3,PAN2,DNAJC16,DNAJC9,UBE2Q1,DNAJC27,USP19,THOP1,SKP2,USP31,PSMB7,ZBTB12,PSMA5,PSMD12,PSMA4,PSMB1,ANAPC5,PSMD1,UBE2C,ANAPC2,USP18,PSMD7,HSPA6,DNAJC13,TAP1,USP39,HSPA1L,UBE4A,HSP90AB1,PSMC6,UCHL3,IFNG,MED20,PSMD13,USP46,USP37,PSMA3,HSPA14,USP5,UBE3B,DNAJC15,TCEB1,HSPA4,USP8,SACS,UBE2B,SUGT1,NEDD4L,BIRC3,USP28,PSMB5,UBE4B,PSME2,PSMD6,DNAJC2,PSMD3,DNAJB14,DNAJC5,USP32,RBX1,BAP1,HSP9…
2	Molecular Mechanisms of Cancer	1.25893e-14	3.98107e-12	0.448	67/388 (17%)	84/388 (22%)	107/388 (28%)	130/388 (34%)	RAPGEF1,RAF1,RAC2,TGFBR1,APH1B,AXIN1,PIK3R1,SOS2,TAB2,GSK3A,CCND1,RB1,CCND3,GNA15,GNA13,HIPK2,PRKD1,TP53,SMAD2,AKT2,CCNE2,PRKCQ,STK36,NFKB2,TCF3,RAP1A,DAXX,CDH1,APH1A,ARHGEF6,PRKACA,PIK3CD,ARHGEF18,CFLAR,RAP2A,GNA11,RHOT2,PSEN2,JAK2,CDC42,CASP6,PIK3C3,SOS1,CASP8,PRKDC,PMAIP1,PAK2,GRB2,RHOC,GNA12,BAK1,FOS,CDKN2D,CCNE1,CDKN1A,CASP7,PSEN1,PRKACB,JAK1,BAD,PIK3R4,TGFBR2,MYC,E2F6,CASP9,RHOG,MAP2K2,GNAT…
3	Glucocorticoid Receptor signalling	1.58489e-13	2.51189e-11	0.462	43/299 (14%)	62/299 (21%)	95/299 (32%)	99/299 (33%)	RAF1,TGFBR1,PRKAB2,PRKAB1,PIK3R1,SOS2,SMARCD2,IL6,MNAT1,FGG,SUMO1,SERPINE1,SMAD2,AKT2,SELE,MED1,CDK7,STAT3,ERCC3,PRKACA,GTF2H1,PIK3CD,POLR2I,TNF,ICAM1,HSPA6,JAK2,CCL5,HSPA1L,SMARCA4,HSP90AB1,CCL2,PIK3C3,SOS1,GTF2H5,NCOR1,MMP1,GTF2H3,IFNG,SRA1,GRB2,FOS,GTF2H4,GTF2E1,CDKN1A,NRIP1,PRKACB,POLR2D,JAK1,HSPA14,PIK3R4,CD163,TSC22D3,TGFBR2,HSPA4,MAP2K2,TGFB1,MAPK3,PPP3R1,TAB1,IL8,POLR2K,ERCC2,MAPK12,NCOA3…
4	Chronic Myeloid Leukemia signalling	1.58489e-13	2.51189e-11	0.604	24/106 (23%)	17/106 (16%)	40/106 (38%)	25/106 (24%)	GAB2,RAF1,TGFBR1,MAPK1,BAD,SUV39H1,PIK3R1,SOS2,HRAS,HDAC10,PIK3R4,RBL1,CCND1,HDAC6,CTBP1,TGFBR2,MYC,IKBKB,RB1,E2F6,IKBKG,MAP2K2,TGFB1,MAPK3,HDAC11,PIK3CG,HDAC7,MRAS,E2F2,ATM,TP53,STAT5A,PIK3C2B,AKT2,RBL2,E2F4,HDAC4,HDAC8,TFDP1,HDAC2,RRAS,CRKL,CDK6,NFKB2,HDAC5,PIK3R3,BCL2L1,HDAC3,PTPN11,E2F1,PIK3CD,RELA,PIK3CA,PIK3R5,ABL1,CRK,E2F3,NFKB1,AKT1,PIK3C3,SOS1,CTBP2,E2F5,TGFB2,SMAD4,AKT3,CHUK,STAT5B,MAP2…
5	NRF2-mediated Oxidative Stress Response	3.16228e-13	3.98107e-11	0.528	41/195 (21%)	33/195 (17%)	62/195 (32%)	59/195 (30%)	RAF1,DNAJB4,PIK3R1,MAF,GCLC,DNAJC3,HRAS,SOD2,PIK3CG,ABCC1,KEAP1,ATF4,DNAJA3,FOSL1,TXN,PRKD3,DNAJC16,PRKD1,GSTK1,ATM,PIK3C2B,DNAJB12,PRKCQ,DNAJC9,RRAS,GSTM3,CREBBP,JUNB,MAFF,STIP1,DNAJC14,MAP2K3,PIK3CD,SQSTM1,MAPK7,PTPLAD1,ENC1,GSTP1,EPHX1,MAP2K6,PIK3CA,PRDX1,NQO2,DNAJA4,DNAJC13,MAP3K5,DNAJA1,PRKCZ,MAFG,EP300,GSTT1,AKT1,JUN,PIK3C3,UBE2K,PRKCE,FKBP5,NFE2L2,ACTB,GSTA4,MAPK8,SLC35A2,MAFK,DNAJC11,FOS,…
6	Regulation of eIF4 and p70S6K signalling	7.94328e-13	7.94328e-11	0.503	50/175 (29%)	34/175 (19%)	38/175 (22%)	53/175 (30%)	EIF1AY,RAF1,PPP2CA,PIK3R1,SOS2,HRAS,PPP2R3B,EIF4A2,MAPK13,PAIP2,EIF2A,RPS11,ITGA3,EIF3B,EIF4G2,PIK3CG,ITGA4,ATM,PABPC1,PIK3C2B,AKT2,RRAS,ITGA5,RPS29,RPS4X,PPP2R4,PPP2R3A,IRS1,RPS15,RPS25,PIK3CD,EIF3K,PIK3CA,EIF2B4,EIF4EBP2,PPP2R2A,RPS18,EIF4G1,EIF2B2,PRKCZ,EIF4E,EIF4EBP1,MTOR,AKT1,PIK3C3,SOS1,RPS9,EIF3A,RPS5,RPS24,ITGB1,EIF3H,GRB2,RPS28,PPP2R5D,RPS2,ITGA2,RPS19,AGO2,EIF3G,EIF2S2,RPS16,EIF4A1,AGO3…
7	LPS-stimulated MAPK signalling	1.99526e-12	1.65959e-10	0.627	17/83 (20%)	13/83 (16%)	35/83 (42%)	18/83 (22%)	MAP2K4,RAF1,MAPK1,PIK3R1,SRF,HRAS,MAPK13,PIK3R4,IKBKB,PAK1,IKBKG,MAP2K2,MAPK3,PIK3CG,MRAS,NFKBIB,PRKD3,PRKD1,ATM,PIK3C2B,PRKCQ,RRAS,RAC1,NFKB2,MAPK12,ATF2,PIK3R3,PRKCD,CD14,PIK3CD,PRKCH,MAP2K3,MAP2K6,RELA,PIK3CA,NFKBIE,PIK3R5,MAP3K5,NFKB1,CDC42,MAPK11,PRKCZ,NFKBIA,JUN,MAP3K7,PIK3C3,CREB1,PRKCE,CHUK,MAP2K1,PRKCA,NRAS,ATF1,PIK3C2A,MAPK8,MAPK9,IKBKE,TLR4,FOS,RRAS2,MAPK14,PRKCI,PIK3CB,ELK1,PRKCB
8	Pancreatic Adenocarcinoma signalling	3.98107e-12	3.16228e-10	0.531	28/128 (22%)	19/128 (15%)	40/128 (31%)	41/128 (32%)	MAP2K4,RAF1,PLD2,TGFBR1,JAK1,MAPK1,BAD,SUV39H1,PIK3R1,PIK3R4,CCND1,VEGFA,TGFBR2,RB1,E2F6,CASP9,MAP2K2,TGFB1,PIK3CG,MAPK3,RALGDS,E2F2,ATM,TP53,PIK3C2B,SMAD2,E2F4,AKT2,PLD3,TFDP1,TYK2,RAC1,HBEGF,VEGFC,NFKB2,STAT3,MAPK12,RALBP1,PLD1,PIK3R3,BCL2L1,E2F1,PIK3CD,NOTCH1,CDK2,RELA,NAPEPLD,PIK3CA,RALA,PIK3R5,ABL1,VEGFB,JAK2,E2F3,CDC42,NFKB1,CDKN2B,PDGFC,BCL2,RAD51,HMOX1,AKT1,PIK3C3,E2F5,TGFB2,SMAD4,AKT3,ST…
9	PI3K/AKT signalling	6.30957e-12	4.57088e-10	0.493	24/152 (16%)	32/152 (21%)	51/152 (34%)	45/152 (30%)	RAF1,PPP2CA,PIK3R1,SOS2,PPP2R3B,HRAS,GSK3A,CCND1,ITGA3,GYS1,PIK3CG,TSC2,NFKBIB,ITGA4,MCL1,THEM4,TP53,RHEB,AKT2,YWHAG,RRAS,YWHAZ,ITGA5,NFKB2,MAPK8IP1,SYNJ2,GAB1,PPP2R4,PPP2R3A,PIK3CD,TSC1,PIK3CA,PPP2R2A,ILK,JAK2,MAP3K5,OCRL,EIF4E,PRKCZ,EIF4EBP1,MTOR,AKT1,HSP90AB1,INPP5B,SOS1,CTNNB1,ITGB1,GRB2,PPP2R5D,ITGA2,MDM2,INPP5D,CDKN1A,MAP3K8,PPP2R5E,PTGS2,JAK3,SFN,GAB2,JAK1,BAD,MAPK1,PPP2R5B,PDPK1,PTEN,YWHA…
10	CD40 signalling	7.94328e-12	5.37032e-10	0.648	13/71 (18%)	11/71 (15%)	33/71 (46%)	14/71 (20%)	MAP2K4,CD40LG,TRAF3,MAPK1,PIK3R1,MAPK13,PIK3R4,IKBKB,IKBKG,MAP2K2,PIK3CG,MAPK3,TRAF5,NFKBIB,ATM,PIK3C2B,NFKB2,STAT3,MAPK12,PIK3R3,TRAF6,CD40,MAP2K3,PIK3CD,MAP2K5,MAP2K6,RELA,PIK3CA,ICAM1,NFKBIE,PIK3R5,TNFAIP3,NFKB1,MAPK11,TANK,NFKBIA,JUN,MAP3K7,PIK3C3,CHUK,MAPKAPK2,MAP2K1,TRAF1,FCER2,MAP2K7,PIK3C2A,ATF1,MAPK8,MAPK9,IKBKE,FOS,TRAF2,MAPK14,LTA,PIK3CB,IKBKAP,JAK3
11	mTOR signalling	1.58489e-11	8.12831e-10	0.488	66/213 (31%)	46/213 (22%)	38/213 (18%)	63/213 (30%)	PLD2,PRKAB1,PRKAB2,PPP2CA,PIK3R1,HRAS,PPP2R3B,EIF4A2,RICTOR,RPS11,VEGFA,EIF3B,EIF4G2,PIK3CG,TSC2,PRKD3,PRKD1,ATM,RND2,PIK3C2B,RHEB,AKT2,PLD3,PRKCQ,DDIT4,RRAS,PLD1,RPS29,RPS4X,PPP2R4,PPP2R3A,IRS1,RPS15,RPS25,PIK3CD,RPS6KA1,EIF3K,TSC1,PIK3CA,NAPEPLD,ULK1,PPP2R2A,RHOT2,RPS18,VEGFB,FKBP1A,EIF4G1,EIF4E,PRKCZ,EIF4EBP1,MTOR,AKT1,PIK3C3,RPS9,RHOU,EIF3A,PRKCE,RPS6KA2,RPS5,GNB1L,RPS24,MAPKAP1,EIF3H,RHOC,RP…
12	IL-6 signalling	1.99526e-11	9.33254e-10	0.573	17/124 (14%)	20/124 (16%)	54/124 (44%)	33/124 (27%)	MAP2K4,SOCS1,RAF1,SOCS3,MAPK1,PIK3R1,SOS2,SRF,HRAS,IL6,MAPK13,PIK3R4,IL1R2,VEGFA,IKBKB,IKBKG,MAP2K2,IL1RL2,PIK3CG,MAPK3,MRAS,NFKBIB,IL1RAP,TAB1,MCL1,ATM,PIK3C2B,IL8,AKT2,TNFAIP6,RRAS,IL6R,IL36A,NFKB2,STAT3,MAPK12,PIK3R3,TRAF6,IL33,IL18,PTPN11,IL1RN,CD14,PIK3CD,MAP2K3,TNF,HSPB1,MAP2K6,IL6ST,RELA,PIK3CA,IL1A,NFKBIE,PIK3R5,JAK2,NFKB1,MAPK11,SHC1,IL36G,JUN,AKT1,NFKBIA,MAP3K7,PIK3C3,NGFR,SOS1,AKT3,CHU…
13	IL-8 signalling	1.99526e-11	9.33254e-10	0.453	40/225 (18%)	37/225 (16%)	62/225 (28%)	86/225 (38%)	RAC2,RAF1,PLD2,PIK3R1,HRAS,CCND1,VEGFA,GNB1,GNB4,CCND3,PIK3CG,GNA13,NFKBIB,PRKD3,PRKD1,ITGB5,GNG12,ATM,CR2,RND2,PIK3C2B,AKT2,PLD3,PRKCQ,RRAS,HBEGF,PLD1,GNG10,TRAF6,MYL9,CDH1,CCND2,ARAF,NCF2,GNB2,PIK3CD,NAPEPLD,PIK3CA,ICAM1,PTK2B,RHOT2,VEGFB,GNG7,PRKCZ,EIF4EBP1,MTOR,AKT1,JUN,PIK3C3,RHOU,PRKCE,GNB1L,EGFR,PAK2,RHOC,GNA12,MAPK8,IRAK3,FOS,ITGB2,GNAI3,GNG5,PTGS2,IRAK4,IRAK2,PRKCB,MAP2K4,PLCB2,MAPK1,GNB…
14	HMGB1 signalling	3.16228e-11	1.31826e-09	0.55	22/109 (20%)	21/109 (19%)	38/109 (35%)	28/109 (26%)	MAP2K4,MAPK1,AGER,PIK3R1,HRAS,MAPK13,PIK3R4,RHOG,RHOB,HMGB1,MAP2K2,PIK3CG,MAPK3,MRAS,SERPINE1,KAT2A,ATM,KAT6B,RND2,IL8,PIK3C2B,AKT2,SELE,KAT7,RRAS,RAC1,IFNGR1,NFKB2,MAPK12,PIK3R3,RHOQ,RND3,RHOA,KAT6A,PIK3CD,MAP2K3,TNF,FNBP1,MAP2K5,MAP2K6,RELA,IL1A,PIK3CA,ICAM1,RHOT2,RBBP7,PIK3R5,CDC42,NFKB1,RHOH,MAPK11,JUN,AKT1,KAT2B,SP1,CCL2,RHOT1,PIK3C3,NGFR,RHOU,AKT3,TNFRSF1B,RHOF,MAP2K1,IFNG,MAP2K7,NRAS,PIK3C…
15	IL-15 signalling	5.01187e-11	1.99526e-09	0.611	16/72 (22%)	12/72 (17%)	28/72 (39%)	16/72 (22%)	RAF1,IL15RA,JAK1,MAPK1,PIK3R1,HRAS,MAPK13,PIK3R4,PTK2,LCK,MAP2K2,MAPK3,PIK3CG,MRAS,IL2RB,ATM,PIK3C2B,STAT6,STAT5A,AKT2,IL2RG,RRAS,TYK2,STAT3,NFKB2,MAPK12,RAC3,PIK3R3,BCL2L1,SYK,PIK3CD,RELA,PIK3CA,PIK3R5,JAK2,NFKB1,MAPK11,BCL2,SHC1,AKT1,PIK3C3,AKT3,STAT5B,MAP2K1,NRAS,PIK3C2A,IL15,PLCG1,AXL,IL17A,TRAF2,RRAS2,MAPK14,PIK3CB,CSF2,JAK3
16	B Cell Receptor signalling	6.30957e-11	2.29087e-09	0.509	34/175 (19%)	41/175 (23%)	55/175 (31%)	45/175 (26%)	RAC2,RAF1,MAP3K15,PIK3R1,SOS2,HRAS,GSK3A,MAPK13,MAP3K4,PTPRC,MAP3K10,PIK3CG,ATF4,NFKBIB,MAP3K2,ATM,ETS1,PIK3C2B,AKT2,PRKCQ,RRAS,CREBBP,CREB3,NFKB2,TCF3,ATF2,SYNJ2,MAP3K12,GAB1,SYK,PLCG2,MAP2K3,VAV1,PIK3CD,BCL2A1,CAMK2G,MAP2K6,PIK3CA,POU2F2,MAP3K5,CDC42,OCRL,EP300,MTOR,AKT1,JUN,PIK3C3,INPP5B,CREB1,SOS1,PPP3CA,GRB2,CSK,EGR1,MAPK8,INPP5D,CALM1 (includes others),DAPP1,BCL10,LYN,MAP3K8,MAP3K3,PRKCB,MA…
17	Glioma signalling	1.12202e-10	3.89045e-09	0.531	28/113 (25%)	18/113 (16%)	32/113 (28%)	35/113 (31%)	RAF1,CAMK1,MAPK1,CAMK1D,SUV39H1,PIK3R1,SOS2,HRAS,CDKN2C,PIK3R4,RBL1,CCND1,PTEN,RB1,E2F6,CAMK2D,MAP2K2,PIK3CG,MAPK3,MRAS,PRKD3,PRKD1,E2F2,ATM,TP53,PIK3C2B,E2F4,AKT2,RBL2,PRKCQ,TFDP1,RRAS,CDK6,PDGFB,PIK3R3,PLCG2,PRKCD,E2F1,PIK3CD,PRKCH,PDGFD,CAMK2G,PIK3CA,PDGFA,ABL1,PIK3R5,E2F3,CDKN2B,PDGFC,PRKCZ,SHC1,MTOR,AKT1,IGF1,PIK3C3,SOS1,E2F5,IGF1R,CAMK1G,AKT3,PRKCE,MAP2K1,EGFR,PRKCA,NRAS,PIK3C2A,GRB2,PLCG1,…
18	PDGF signalling	2.23872e-10	7.4131e-09	0.593	23/86 (27%)	16/86 (19%)	28/86 (33%)	19/86 (22%)	MAP2K4,RAF1,JAK1,MAPK1,PIK3R1,SOS2,SRF,HRAS,PIK3R4,MYC,SPHK2,MAP2K2,PIK3CG,MAPK3,CAV1,MRAS,RASA1,ATM,PIK3C2B,RRAS,CRKL,TYK2,STAT3,PDGFB,PIK3R3,SYNJ2,PLCG2,ACP1,PIK3CD,INPP5K,PDGFD,PIK3CA,PDGFA,ABL1,PIK3R5,CRK,INPPL1,JAK2,PDGFC,OCRL,SHC1,JUN,INPP5B,PIK3C3,SOS1,SPHK1,STAT1,MAP2K1,PRKCA,SRC,NRAS,PIK3C2A,GRB2,MAP3K1,MAPK8,PLCG1,INPP5D,CSNK2A2,FOS,RRAS2,ABL2,SYNJ1,PIK3CB,EIF2AK2,ELK1,JAK3,PRKCB
19	JAK/Stat signalling	2.69153e-10	8.51138e-09	0.648	15/71 (21%)	15/71 (21%)	31/71 (44%)	10/71 (14%)	SOCS1,RAF1,SOCS3,JAK1,PIAS2,MAPK1,PIK3R1,SOS2,SOCS6,HRAS,IL6,PIK3R4,MAP2K2,MAPK3,PIK3CG,CISH,MRAS,ATM,PIK3C2B,STAT6,STAT5A,PTPN6,AKT2,RRAS,TYK2,STAT3,PIK3R3,BCL2L1,PIAS4,PTPN11,PIK3CD,STAT2,SOCS5,PIK3CA,SOCS2,PIAS1,PIK3R5,JAK2,SHC1,MTOR,AKT1,PIK3C3,PTPN1,SOS1,AKT3,STAT1,STAT5B,MAP2K1,NRAS,PIK3C2A,GRB2,GNAQ,SOCS4,STAT4,FOS,PIAS3,RRAS2,CDKN1A,PIK3CB,SOCS7,JAK3
20	IL-10 signalling	5.88844e-10	1.65959e-08	0.59	8/78 (10%)	10/78 (13%)	38/78 (49%)	22/78 (28%)	MAP2K4,SOCS3,CCR5,JAK1,MAPK1,ARG2,MAPK13,IL6,IL1R2,IKBKB,IKBKG,IL1RL2,NFKBIB,IL1RAP,TAB1,IL4R,BLVRA,TYK2,IL36A,BLVRB,NFKB2,STAT3,MAPK12,IL33,TRAF6,IL18,IL1RN,IL10RA,CD14,MAP2K3,TNF,MAP2K6,RELA,IL1A,NFKBIE,NFKB1,MAPK11,HMOX1,IL36G,NFKBIA,JUN,SP1,MAP3K7,CHUK,CCR1,IL10,MAPK8,IKBKE,IL1R1,IL18RAP,FOS,MAPK14,IL10RB,IL1B,ELK1,MAP4K4
21	Role of IL-17A in Arthritis	5.88844e-10	1.65959e-08	0.609	9/64 (14%)	6/64 (9%)	30/64 (47%)	19/64 (30%)	MAP2K6,MAP2K4,RELA,PIK3CA,MAPK1,PIK3R1,NFKBIE,PIK3R5,IL17RC,CCL20,CCL5,MAPK13,PIK3R4,NFKB1,IL17RA,MAPK11,NFKBIA,CCL2,MAP2K2,MAPK3,PIK3CG,PIK3C3,MAPKAPK2,NOS2,NFKBIB,MAP2K1,MMP1,ATM,IL8,PIK3C2B,PIK3C2A,MAPK8,MAPK9,NFKB2,MAPK12,CXCL6,IL17A,ATF2,PIK3R3,MAPK14,PIK3CB,MAP2K3,PIK3CD,PTGS2,RPS6KA1
22	Toll-like Receptor signalling	6.16595e-10	1.65959e-08	0.625	12/64 (19%)	9/64 (14%)	28/64 (44%)	15/64 (23%)	MAP2K4,PPARA,MAP2K6,ECSIT,RELA,TOLLIP,MAPK1,TICAM2,TAB2,TNFAIP3,MAPK13,NFKB1,MAPK11,IRAK1,IKBKB,IKBKG,TLR10,NFKBIA,JUN,MAP3K7,TICAM1,TRAF4,TLR7,TLR3,CHUK,TAB1,TRAF1,MYD88,MAP3K1,MAPK8,IRAK3,NFKB2,MAPK12,TLR2,TRAF6,FOS,TLR4,LY96,MAPK14,TLR5,TLR6,CD14,MAP2K3,EIF2AK2,ELK1,TIRAP,MAP4K4,IRAK4,IRAK2
23	Prostate Cancer signalling	7.4131e-10	1.94984e-08	0.515	18/103 (17%)	17/103 (17%)	35/103 (34%)	33/103 (32%)	RAF1,MAPK1,BAD,SUV39H1,PIK3R1,SOS2,HRAS,PDPK1,PIK3R4,CCND1,PTEN,RB1,CASP9,MAP2K2,MAPK3,PIK3CG,MRAS,ATF4,GSK3B,NFKBIB,ATM,TP53,PIK3C2B,CCNE2,AKT2,TFDP1,RRAS,CREBBP,CREB3,CREB3L4,NFKB2,ATF2,PIK3R3,E2F1,HSP90AA1,PIK3CD,CDK2,GSTP1,RELA,PIK3CA,SRD5A1,NFKBIE,ABL1,PIK3R5,NFKB1,BCL2,EP300,MTOR,HSP90B1,AKT1,NFKBIA,HSP90AB1,PIK3C3,SOS1,CREB1,AKT3,CHUK,CTNNB1,MAP2K1,NRAS,PIK3C2A,GRB2,MDM2,SIN3A,CCNE1,RRAS2,…
24	Cholecystokinin/Gastrin-mediated signalling	1.07152e-09	2.69153e-08	0.575	18/106 (17%)	19/106 (18%)	43/106 (41%)	26/106 (25%)	MAP2K4,RAF1,PLCB2,MAPK1,SOS2,SRF,HRAS,PTK2,ROCK2,RHOG,RHOB,MAP2K2,MAPK3,MRAS,GNA13,PRKD3,PRKD1,RND2,PRKCQ,ITPR2,RRAS,IL36A,ITPR1,MAPK12,ATF2,IL33,IL18,RHOQ,RND3,IL1RN,RHOA,PRKCD,ITPR3,CREM,PLCB3,PRKCH,MAP2K3,MAPK7,TNF,FNBP1,MAP2K5,MAP2K6,IL1A,PTK2B,RHOT2,RHOH,BCAR1,PRKCZ,SHC1,IL36G,JUN,RHOT1,SOS1,RHOU,PRKCE,RHOF,MAP2K1,EGFR,PRKCA,SRC,PXN,NRAS,GRB2,RHOC,GNA12,MAPK8,MEF2A,GNAQ,MAPK9,ROCK1,FOS,MAPK1…
25	14-3-3-mediated signalling	1.25893e-09	2.95121e-08	0.562	29/121 (24%)	26/121 (21%)	39/121 (32%)	27/121 (22%)	MAP2K4,RAF1,PLCB2,MAPK1,BAD,TP73,PIK3R1,HRAS,GSK3A,PIK3R4,TUBB,YWHAQ,SRPK2,MAP2K2,PIK3CG,MAPK3,TSC2,MRAS,TUBA1C,GSK3B,PLCL1,PRKD3,AKT1S1,PRKD1,ATM,PIK3C2B,TUBB3,AKT2,YWHAG,PRKCQ,YWHAE,YWHAB,RRAS,STK11,TUBB2A,EDC3,YWHAZ,PLCL2,MAPK12,TUBA1B,PIK3R3,CBL,MAPT,PLCG2,PRKCD,PLCB3,PIK3CD,PRKCH,RPS6KA1,TNF,TSC1,PIK3CA,PDIA3,PIK3R5,MAP3K5,PRKCZ,TUBB2B,PLCD1,JUN,AKT1,PIK3C3,AKT3,PRKCE,TUBB4A,PDCD6IP,MAP2K1,P…
26	Erythropoietin signalling	1.28825e-09	2.95121e-08	0.57	16/79 (20%)	15/79 (19%)	29/79 (37%)	19/79 (24%)	RAF1,SOCS1,SOCS3,MAPK1,PIK3R1,SOS2,HRAS,PDPK1,PIK3R4,MAP2K2,PIK3CG,MAPK3,MRAS,NFKBIB,PRKD3,PRKD1,ATM,PIK3C2B,RPS6KB1,STAT5A,PTPN6,AKT2,PRKCQ,RRAS,NFKB2,PIK3R3,CBL,PRKCD,PLCG2,PIK3CD,PRKCH,RELA,PIK3CA,NFKBIE,PIK3R5,JAK2,NFKB1,PRKCZ,SHC1,NFKBIA,JUN,AKT1,PIK3C3,SOS1,AKT3,PRKCE,STAT5B,MAP2K1,PRKCA,SRC,NRAS,PIK3C2A,GRB2,PLCG1,FOS,RRAS2,PRKCI,PIK3CB,ELK1,PRKCB
27	GM-CSF signalling	1.38038e-09	3.0903e-08	0.632	13/68 (19%)	11/68 (16%)	30/68 (44%)	14/68 (21%)	RAF1,MAPK1,PIK3R1,GNB2L1,SOS2,HRAS,PIK3R4,CCND1,CAMK2D,MAP2K2,PIM1,MAPK3,PIK3CG,PPP3R1,CISH,MRAS,ATM,ETS1,PIK3C2B,AKT2,RRAS,STAT3,PPP3CC,PIK3R3,BCL2L1,CSF2RB,PTPN11,PIK3CD,BCL2A1,CAMK2G,RUNX1,PIK3CA,PIK3R5,JAK2,SHC1,AKT1,CSF2RA,PIK3C3,SOS1,HCK,AKT3,STAT5B,STAT1,MAP2K1,PPP3CA,NRAS,PIK3C2A,GRB2,RRAS2,LYN,PIK3CB,CSF2,ELK1,PRKCB
28	4-1BB signalling in T Lymphocytes	1.77828e-09	3.71535e-08	0.722	5/36 (14%)	3/36 (8%)	21/36 (58%)	7/36 (19%)	MAP2K4,RELA,MAPK1,NFKBIE,MAP3K5,MAPK13,NFKB1,MAPK11,IKBKB,IKBKG,JUN,NFKBIA,MAP2K2,MAPK3,TNFSF9,CHUK,NFKBIB,MAP2K1,TRAF1,TNFRSF9,MAPK8,MAPK9,IKBKE,NFKB2,MAPK12,ATF2,TRAF2,MAPK14,IKBKAP
29	Role of Tissue Factor in Cancer	1.86209e-09	3.71535e-08	0.5	25/130 (19%)	23/130 (18%)	40/130 (31%)	42/130 (32%)	CTGF,MAPK1,PIK3R1,HRAS,LIMK2,MAPK13,PIK3R4,FGG,PTEN,VEGFA,LCK,PAK1,ITGA3,CFL2,GNA15,PIK3CG,MAPK3,ITGAV,MRAS,GNA13,FGR,ITGB5,ATM,TP53,STAT5A,PIK3C2B,IL8,RPS6KB1,P4HB,AKT2,CFL1,CASP3,RRAS,RAC1,ITGA6,HBEGF,VEGFC,MAPK12,PIK3R3,BCL2L1,ARRB2,PTPN11,PIK3CD,RPS6KA1,CYR61,FYN,PIK3CA,PTK2B,GNA11,PIK3R5,RPS6KA3,JAK2,CDC42,MAPK11,EIF4E,BLK,YES1,MTOR,AKT1,ARRB1,PIK3C3,HCK,AKT3,RPS6KA2,STAT5B,MMP1,EGFR,PRKCA,I…
30	EIF2 signalling	1.86209e-09	3.71535e-08	0.478	63/201 (31%)	36/201 (18%)	33/201 (16%)	69/201 (34%)	RAF1,PIK3R1,SOS2,HRAS,EIF4A2,EIF2A,RPS11,EIF4G2,EIF3B,PIK3CG,RPL12,RPL8,ATM,PABPC1,PIK3C2B,AKT2,RRAS,RPL37,RPL7L1,RPLP0,RPL10A,RPS29,RPS4X,RPS15,RPS25,PIK3CD,RPLP1,EIF3K,RPL24,EIF2AK4,PIK3CA,EIF2B4,RPS18,RPL14,RPL26,EIF4G1,EIF2B2,RPL7,EIF4E,AKT1,PIK3C3,SOS1,RPS9,EIF3A,RPLP2,RPS5,RPL18,RPL13,RPS24,EIF3H,RPL34,GRB2,RPS28,RPS2,RPS19,AGO2,PPP1R15A,EIF3G,EIF2S2,RPS16,UBA52,EIF4A1,AGO3,RPL36AL,RPL32,EI…
31	IL-17 signalling	2.34423e-09	4.57088e-08	0.627	12/75 (16%)	10/75 (13%)	35/75 (47%)	18/75 (24%)	MAP2K4,JAK1,MAPK1,PIK3R1,HRAS,IL17RC,IL6,MAPK13,PIK3R4,CXCL10,TRAF3IP2,MAP2K2,MAPK3,PIK3CG,MRAS,GSK3B,IL17F,ATM,PIK3C2B,IL8,AKT2,RRAS,MAPK12,ATF2,TRAF6,PIK3R3,PIK3CD,MAP2K3,MAP2K6,RELA,PIK3CA,PIK3R5,JAK2,IL17RA,NFKB1,MAPK11,JUN,AKT1,CCL2,MAP3K7,TIMP1,PIK3C3,AKT3,MAPKAPK2,NOS2,MAP2K1,CXCL11,NRAS,PIK3C2A,MAPK8,MAPK9,IL17A,RRAS2,MAPK14,PIK3CB,PTGS2,ELK1
32	Role of BRCA1 in DNA Damage Response	3.16228e-09	5.7544e-08	0.577	29/71 (41%)	17/71 (24%)	12/71 (17%)	13/71 (18%)	ATRIP,FANCF,SMARCD2,UIMC1,RBL1,BRCC3,RB1,E2F6,BRCA1,BRIP1,E2F2,ATM,TP53,E2F4,RBL2,FANCG,MDC1,RFC1,RPA1,FANCC,POU2F1,RFC4,SMARCA2,E2F1,C19orf40,FANCA,RFC3,FANCM,FAM175A,BARD1,RBBP8,MRE11A,E2F3,SMARCA4,MLH1,RAD50,CHEK1,RAD51,FANCE,FANCD2,GADD45A,E2F5,RFC2,STAT1,BLM,CHEK2,C17orf70,ATF1,PLK1,RFC5,FANCL,NBN,MSH2,CDKN1A,MSH6,BRCA2,ATR,HLTF
33	TNFR2 signalling	3.16228e-09	5.7544e-08	0.706	2/34 (6%)	3/34 (9%)	22/34 (65%)	7/34 (21%)	MAP2K4,RELA,NFKBIE,TNFAIP3,NFKB1,TANK,IKBKB,IKBKG,JUN,NFKBIA,CHUK,TNFRSF1B,NFKBIB,BIRC3,TRAF1,MAP3K1,MAPK8,IKBKE,TBK1,NFKB2,NAIP,XIAP,FOS,TRAF2,LTA,TNF,BIRC2
34	Prolactin signalling	4.57088e-09	8.12831e-08	0.56	18/84 (21%)	17/84 (20%)	29/84 (35%)	20/84 (24%)	SOCS1,RAF1,SOCS3,MAPK1,PIK3R1,SOS2,SOCS6,HRAS,PDPK1,PIK3R4,TCF7,MYC,MAP2K2,MAPK3,PIK3CG,MRAS,PRKD3,PRKD1,ATM,PIK3C2B,STAT5A,PRKCQ,RRAS,CREBBP,STAT3,IRF1,PIK3R3,PTPN11,PRKCD,IRS1,PLCG2,PIK3CD,PRKCH,SOCS5,FYN,PIK3CA,SOCS2,PIK3R5,JAK2,NR3C1,PRKCZ,EP300,SHC1,JUN,SP1,PIK3C3,SOS1,PRKCE,STAT5B,STAT1,MAP2K1,PRKCA,NRAS,PIK3C2A,GRB2,PLCG1,SOCS4,FOS,RRAS2,PRKCI,PIK3CB,NMI,SOCS7,PRKCB
35	IL-3 signalling	5.01187e-09	8.31764e-08	0.613	20/75 (27%)	17/75 (23%)	26/75 (35%)	12/75 (16%)	RAPGEF1,GAB2,RAF1,JAK1,MAPK1,BAD,PIK3R1,HRAS,PIK3R4,PAK1,MAP2K2,MAPK3,PIK3CG,PPP3R1,MRAS,PRKD3,PRKD1,ATM,PIK3C2B,STAT6,STAT5A,PTPN6,AKT2,PRKCQ,RRAS,CRKL,RAC1,PPP3CC,STAT3,PIK3R3,CSF2RB,PRKCD,PIK3CD,PRKCH,PIK3CA,PIK3R5,JAK2,PRKCZ,SHC1,JUN,AKT1,PIK3C3,SOS1,AKT3,PRKCE,STAT1,STAT5B,MAP2K1,PPP3CA,PRKCA,NRAS,IL3RA,PIK3C2A,GRB2,CHP1,INPP5D,FOS,RRAS2,PRKCI,FOXO1,PIK3CB,ELK1,PRKCB
36	PEDF signalling	5.01187e-09	8.31764e-08	0.582	14/79 (18%)	16/79 (20%)	32/79 (41%)	17/79 (22%)	RAF1,MAPK1,PIK3R1,SRF,HRAS,MAPK13,PIK3R4,TCF7,ROCK2,IKBKB,IKBKG,SOD2,MAPK3,PIK3CG,MRAS,NFKBIB,FASLG,ATM,TP53,PIK3C2B,AKT2,RRAS,RAC1,ZEB1,NFKB2,MAPK12,PIK3R3,BCL2L1,RHOA,PIK3CD,CFLAR,WASF2,RELA,PIK3CA,TCF4,GDNF,NFKBIE,PIK3R5,NFKB1,MAPK11,FAS,BCL2,TCF12,NFKBIA,AKT1,PIK3C3,AKT3,CHUK,CASP8,PPARG,ARHGAP22,NRAS,PIK3C2A,IKBKE,PNPLA2,ROCK1,RRAS2,MAPK14,DOCK3,PIK3CB,ELK1,CASP7
37	IL-17A signalling in Gastric Cells	5.37032e-09	8.70964e-08	0.786	5/28 (18%)	1/28 (4%)	17/28 (61%)	5/28 (18%)	MAP2K4,RELA,IL8,CXCL11,MAPK1,MAPK8,IL17RC,CCL20,MAPK9,CCL5,MAPK13,MAPK12,IL17RA,NFKB1,MAPK11,IL17A,CXCL10,FOS,JUN,MAPK14,MAPK3,TNF,EGFR
38	Integrin signalling	5.88844e-09	9.33254e-08	0.481	37/208 (18%)	60/208 (29%)	63/208 (30%)	48/208 (23%)	RAP2B,RAC2,RAF1,RAPGEF1,PIK3R1,ARPC5,SOS2,HRAS,NCK1,NCK2,ITGAE,TSPAN3,PAK1,ITGA3,ITGA9,ARF4,PIK3CG,CAV1,ITGB4,ITGB5,ITGA4,ATM,CAPN5,ITGAD,RND2,PIK3C2B,ACTR2,AKT2,RRAS,CRKL,RALB,ITGA6,TSPAN2,ITGA5,TNK2,RAP1A,ARHGAP5,MYL9,DOCK1,MYL12A,ARPC1A,PLCG2,CAPN1,ZYX,ITGA1,PIK3CD,CAPN7,ITGB6,TSPAN6,RAP1B,RAP2A,FYN,PIK3CA,ITGA2B,RALA,ARPC1B,ARHGEF7,RHOT2,ILK,MYLK3,CRK,ITGB8,CDC42,ITGB7,ARF6,ACTR3,AKT1,PIK3C3,…
39	Germ Cell-Sertoli Cell Junction signalling	7.07946e-09	1.07152e-07	0.491	27/169 (16%)	42/169 (25%)	56/169 (33%)	44/169 (26%)	RAC2,MAP3K15,TGFBR1,AXIN1,PIK3R1,MLLT4,HRAS,MAP3K4,MAP3K10,ITGA3,PAK1,PIK3CG,KEAP1,MAP3K2,ATM,RND2,PIK3C2B,RRAS,TUBB2A,ITGA6,MAP3K12,CDH1,ZYX,MAP2K3,PIK3CD,TNF,MAP2K6,PIK3CA,RHOT2,CTNNA1,ILK,MAP3K5,CDC42,TUBB2B,AKT1,SORBS1,PPAP2B,PIK3C3,RHOU,TUBB4A,CTNNB1,ITGB1,TUBB1,PAK2,TUBB4B,TJP1,TNFRSF1A,RHOC,ACTB,ITGA2,MAPK8,TUBA1A,FER,MAP3K8,MAP3K3,CTNND1,MAP2K4,MAP3K11,MAPK1,PDPK1,LIMK2,PIK3R4,TUBB,TGFBR2…
40	Hereditary Breast Cancer signalling	7.24436e-09	1.07152e-07	0.493	39/134 (29%)	35/134 (26%)	27/134 (20%)	33/134 (25%)	POLR2F,PIK3R1,FANCF,HRAS,SMARCD2,DDB2,CCND1,RB1,PIK3CG,HDAC7,ATM,TP53,PIK3C2B,AKT2,RRAS,FANCG,CREBBP,RFC1,RPA1,FANCC,RFC4,H2AFX,E2F1,PIK3CD,POLR2I,FANCA,FANCM,PIK3CA,GADD45B,POLR2J,SMARCA4,EP300,CHEK1,FANCE,AKT1,GADD45A,PIK3C3,RFC2,PMS2,CDK1,MSH2,CDKN1A,SFN,POLR2D,HDAC10,PIK3R4,PTEN,HDAC6,HDAC11,XPC,MRAS,POLR2H,BRCA1,HDAC4,HDAC8,HDAC2,WEE1,CDK6,POLR2K,CCNB1,HDAC5,PIK3R3,PALB2,HDAC3,SMARCA2,POLR2E…
41	PI3K signalling in B Lymphocytes	8.51138e-09	1.25893e-07	0.497	24/143 (17%)	29/143 (20%)	47/143 (33%)	43/143 (30%)	RAF1,PIK3R1,HRAS,PLEKHA4,PLEKHA3,PTPRC,PIK3CG,ATF4,IRS2,PLCL1,NFKBIB,CR2,AKT2,IL4R,RRAS,PLCL2,NFKB2,ITPR1,ATF2,SYK,IRS1,PLCG2,ITPR3,VAV1,PIK3CD,CAMK2G,FYN,PIK3CA,ATF7,PDIA3,PRKCZ,PLCD1,AKT1,JUN,CREB1,PPP3CA,PLCG1,INPP5D,FOS,CALM1 (includes others),DAPP1,BCL10,SH2B2,LYN,PLEKHA1,PRKCB,CD81,PLCB2,MAPK1,NFATC3,PDPK1,PTEN,IKBKB,IKBKG,CAMK2D,MAP2K2,PPP3R1,MAPK3,MRAS,ATF3,C3,ITPR2,RAC1,PPP3CC,MALT1,CBL,…
42	ErbB signalling	9.54993e-09	1.38038e-07	0.578	23/90 (26%)	15/90 (17%)	29/90 (32%)	23/90 (26%)	MAP2K4,RAF1,MAPK1,PIK3R1,SOS2,HRAS,PDPK1,MAPK13,NCK1,PIK3R4,NCK2,PAK1,MAP2K2,PIK3CG,MAPK3,MRAS,GSK3B,PRKD3,PRKD1,ATM,PIK3C2B,RPS6KB1,PRKCQ,RRAS,HBEGF,MAPK12,PIK3R3,PRKCD,PLCG2,PIK3CD,PRKCH,MAP2K3,EREG,MAP2K6,PIK3CA,PIK3R5,CDC42,MAPK11,PRKCZ,NRG1,SHC1,MTOR,JUN,AKT1,PIK3C3,SOS1,PRKCE,MAP2K1,EGFR,PRKCA,PAK4,NRAS,PAK2,PAK6,PIK3C2A,GRB2,MAPK8,MAPK9,PLCG1,FOS,MAPK14,PRKCI,RRAS2,FOXO1,PIK3CB,ELK1,PRKCB
43	Telomerase signalling	1.1749e-08	1.62181e-07	0.557	25/106 (24%)	25/106 (24%)	34/106 (32%)	22/106 (21%)	RAF1,MAPK1,PPP2CA,PIK3R1,PPP2R5B,SOS2,PPP2R3B,HRAS,PDPK1,HDAC10,PIK3R4,HDAC6,MYC,RB1,MAP2K2,ETS2,PIK3CG,HDAC11,MAPK3,PPM1L,HDAC7,MRAS,ATM,IL2RB,TP53,ETS1,PIK3C2B,IL2RG,AKT2,HDAC4,HDAC8,HDAC2,RRAS,DKC1,ELF1,HDAC5,TERF2,PIK3R3,PPP2CB,PPP2R1A,HDAC3,PPP2R3A,PPP2R4,E2F1,HSP90AA1,PIK3CD,TINF2,ELK3,PIK3CA,PPP2R2A,TERF2IP,PIK3R5,ABL1,PTGES3,SHC1,ELF4,HSP90B1,AKT1,SP1,HSP90AB1,PIK3C3,SOS1,AKT3,PPP2R5C,PPP…
44	Aldosterone signalling in Epithelial Cells	1.41254e-08	1.94984e-07	0.479	32/169 (19%)	28/169 (17%)	49/169 (29%)	60/169 (36%)	RAF1,SGK1,DNAJB4,PIK3R1,SOS2,DNAJC3,SLC9A1,DNAJC28,PIK3CG,DNAJC30,PLCL1,DNAJC16,PRKD3,PRKD1,AHCY,ATM,PIK3C2B,DNAJB12,PRKCQ,DNAJC9,DNAJC27,PLCL2,ITPR1,PIP5K1C,PLCG2,ITPR3,HSPB11,DNAJC14,PIK3CD,PIP4K2A,PIP4K2C,PIK3CA,PDIA3,HSPA6,DNAJC13,DNAJA1,HSPA1L,PRKCZ,PLCD1,HSP90AB1,PIK3C3,SOS1,PRKCE,PI4KA,PLCG1,DNAJC11,DNAJC24,PRKCB,ICMT,PLCB2,MAPK1,HSPA14,HSPA1A/HSPA1B,DNAJC6,PIKFYVE,PIP4K2B,PDPK1,DNAJC15,DN…
45	Apoptosis signalling	1.51356e-08	1.99526e-07	0.53	18/100 (18%)	25/100 (25%)	35/100 (35%)	22/100 (22%)	MAP2K4,RAF1,MAPK1,BAD,HRAS,DFFA,ACIN1,IKBKB,IKBKG,CASP9,MAP2K2,MAPK3,MRAS,HTRA2,NFKBIB,BIRC3,FASLG,MCL1,CAPN5,TP53,PRKCQ,CASP3,RRAS,BIRC6,LMNA,NFKB2,BCL2L1,CAPN1,CASP2,PLCG2,CAPN2,RPS6KA1,CAPN7,SPTAN1,BCL2A1,DIABLO,TNF,CAPN3,RELA,CAPN11,NFKBIE,MAP3K5,NFKB1,FAS,BCL2,CASP6,NFKBIA,PRKCE,BID,CHUK,CASP8,TNFRSF1B,MAP2K1,CAPN10,PRKCA,AIFM1,ENDOG,MAP2K7,NRAS,TNFRSF1A,APAF1,MAPK8,PLCG1,IKBKE,BAX,NAIP,XIAP…
46	IGF-1 signalling	1.54882e-08	1.99526e-07	0.533	22/107 (21%)	27/107 (25%)	35/107 (33%)	23/107 (21%)	PRKACB,SOCS1,RAF1,SOCS3,CTGF,JAK1,MAPK1,BAD,PIK3R1,SOS2,SOCS6,SRF,PDPK1,HRAS,PIK3R4,YWHAQ,PTK2,CASP9,MAP2K2,PIK3CG,MAPK3,MRAS,IRS2,RASA1,ATM,IGFBP6,PIK3C2B,RPS6KB1,AKT2,YWHAG,YWHAE,YWHAB,RRAS,YWHAZ,STAT3,PIK3R3,PTPN11,IRS1,PRKACA,IGFBP3,PIK3CD,CYR61,SOCS5,IGFBP4,PIK3CA,SOCS2,PIK3R5,JAK2,PRKCZ,PRKAG1,SHC1,JUN,AKT1,IGF1,PIK3C3,SOS1,FOXO3,PRKAR1B,RPS6KB2,IGF1R,AKT3,MAP2K1,PXN,NRAS,PIK3C2A,GRB2,MAPK8…
47	Fcγ Receptor-mediated Phagocytosis in Macrophages and Monocytes	1.99526e-08	2.5704e-07	0.519	26/106 (25%)	25/106 (24%)	29/106 (27%)	26/106 (25%)	RAC2,GAB2,PLD2,MAPK1,PIK3R1,ARPC5,TLN1,NCK1,PTEN,NCK2,PAK1,RAB11B,PIK3CG,EZR,MAPK3,VAMP3,PRKD3,FGR,ACTA1,PRKD1,RPS6KB1,ACTR2,AKT2,PLD3,PRKCQ,RAC1,FYB,RAC3,PLD1,PIK3R3,DOCK1,PLA2G6,NCF1,PIP5K1A,CBL,ARPC1A,TLN2,PRKCD,SYK,RAB11A,PRKCH,VAV1,LCP2,FYN,NAPEPLD,PTK2B,ARPC1B,CRK,CDC42,PRKCZ,HMOX1,YES1,ARF6,AKT1,ACTR3,RPS6KB2,HCK,AKT3,PRKCE,ARPC3,FCGR3A,VASP,PRKCA,VAV2,SRC,PXN,ARPC5L,ACTB,PLCG1,ACTG1,INPP5…
48	HGF signalling	2.23872e-08	2.81838e-07	0.523	23/111 (21%)	30/111 (27%)	35/111 (32%)	23/111 (21%)	MAP2K4,RAPGEF1,MAP3K15,RAF1,MAP3K11,MAPK1,PIK3R1,SOS2,HRAS,IL6,MAP3K4,PIK3R4,CCND1,PTK2,MAP3K10,PAK1,MAP2K2,ETS2,PIK3CG,MAPK3,MRAS,PRKD3,PRKD1,ATM,MAP3K2,ETS1,PIK3C2B,AKT2,PRKCQ,RRAS,MAP3K13,CRKL,RAC1,STAT3,MAPK12,RAP1A,ATF2,ELF1,PIK3R3,MET,MAP3K12,DOCK1,GAB1,PTPN11,PLCG2,PRKCD,PIK3CD,PRKCH,ELK3,CDK2,RAP1B,PIK3CA,PIK3R5,MAP3K5,CDC42,PRKCZ,ELF4,JUN,AKT1,MAP3K7,PIK3C3,HGF,SOS1,AKT3,PRKCE,MAP2K1,PRK…
49	UVA-Induced MAPK signalling	2.29087e-08	2.81838e-07	0.551	26/98 (27%)	17/98 (17%)	28/98 (29%)	27/98 (28%)	MAP2K4,PARP6,PLCB2,MAPK1,PIK3R1,PARP2,HRAS,PARP12,MAPK13,PIK3R4,CASP9,SMPD4,PIK3CG,MAPK3,MRAS,PLCL1,ATM,TP53,PIK3C2B,RPS6KB1,CASP3,RRAS,ZC3HAV1,PLCL2,PARP3,MAPK12,SMPD2,PIK3R3,BCL2L1,PLCG2,PLCB3,PIK3CD,RPS6KA1,PIK3CA,PARP10,PDIA3,RPS6KA3,PIK3R5,SMPD1,PARP9,MAPK11,PLCD1,TNKS,MTOR,JUN,TIPARP,PIK3C3,RPS6KB2,PARP11,RPS6KA2,STAT1,SMPD3,EGFR,PRKCA,PARP14,PARP16,NRAS,PIK3C2A,PARP4,MAPK8,MAPK9,PARP8,PLCG…
50	IL-17A signalling in Fibroblasts	2.63027e-08	3.16228e-07	0.675	5/40 (13%)	3/40 (8%)	22/40 (55%)	10/40 (25%)	RELA,MAPK1,NFKBIE,IL17RC,MAPK13,IL6,NFKB1,IL17RA,MAPK11,IKBKB,IKBKG,NFKBIA,JUN,TRAF3IP2,CCL2,MAP3K7,MAPK3,GSK3B,CHUK,NFKBIB,MMP1,IKBKE,NFKB2,NFKBIZ,MAPK12,IL17A,TRAF6,FOS,NFKBID,MAPK14
51	Role of Pattern Recognition Receptors in Recognition of Bacteria and Viruses	2.95121e-08	3.38844e-07	0.514	18/109 (17%)	17/109 (16%)	38/109 (35%)	36/109 (33%)	MAP2K4,MAPK1,PIK3R1,C1QC,C1QA,IL6,C1QB,PIK3R4,IFIH1,MAPK3,PIK3CG,NOD1,PRKD3,RIPK2,PRKD1,ATM,PTX3,PIK3C2B,C3,PRKCQ,NFKB2,MAPK12,TLR2,PIK3R3,TRAF6,IRF7,NOD2,PLCG2,PRKCD,SYK,DDX58,PIK3CD,PRKCH,C3AR1,TNF,RELA,PIK3CA,PIK3R5,IRF3,CCL5,NFKB1,EIF2S1,RNASEL,PRKCZ,TICAM1,PIK3C3,CREB1,CASP1,TLR7,PRKCE,CLEC6A,TLR3,NLRC4,PRKCA,NLRP3,C5AR1,OAS2,PIK3C2A,MYD88,IL10,MAPK8,MAPK9,TLR4,CLEC7A,PRKCI,TLR5,IL12B,TLR6,M…
[truncated: 455 more rows]
