# Supplementary material for: RNA sequencing provides exquisite insight into the manipulation of the alveolar macrophage by tubercle bacilli
Source: Sci Rep. 2015 Sep 8;5:13629. doi: 10.1038/srep13629 (PMC4642568; doi:10.1038/srep13629)
Supplement: Supplementary Data S5 [file srep13629-s6.xls]

## Sheet: Title
RNA sequencing provides exquisite insight into the manipulation of the alveolar macrophage by tubercle bacilli
Nicolas C. Nalpas, David A. Magee, Kevin M. Conlon, John A. Browne, Claire Healy, Kirsten E. McLoughlin, Kévin Rue-Albrecht, Paul A. McGettigan, Kate E. Killick, Eamonn Gormley, Stephen V. Gordon and David E. MacHugh*
* Corresponding author: David E. MacHugh
Corresponding author email address:
David E. MacHugh		david.machugh@ucd.ie
Supplementary Data S5. List of canonical pathways identified with Pathway-Guide.
Canonical pathways, identified using Pathway-Guide, are listed with associated P-values, corrected P-values, ratios and molecules based on the sense and novel differentially expressed genes at 2 (worksheet 1), 6 (worksheet 2), 24 (worksheet 3) and 48 h (worksheet 4) post-infection.

## Sheet: Worksheet 1
Pathway-guide KEGG		Canonical pathways at 2H
Rank	Canonical Pathways	ID	pSize	onArray	NDE	tA	pNDE	pPERT	pG	pG FDR	Status
1	NF-kappa B signalling pathway	4064	92	91	6	-1.48746	3e-06	0.094453	4e-06	0.000148	Not Applicable
2	TNF signalling pathway	4668	110	110	7	0.890202	1e-06	0.308846	5e-06	0.000148	Not Applicable
3	Cytokine-cytokine receptor interaction	4060	267	265	2	11.2263	0.323613	0.0005	0.001574	0.031471	Activated
4	NOD-like receptor signalling pathway	4621	57	57	3	0.821406	0.002003	0.165417	0.002985	0.044782	Not Applicable
5	Melanogenesis	4916	101	101	1	8.20235	0.358821	0.001999	0.00591	0.070925	Activated
6	Small cell lung cancer	5222	86	86	3	-1.27623	0.006394	0.181409	0.009001	0.09001	Not Applicable
7	Basal cell carcinoma	5217	55	55	1	5.6224	0.214745	0.006497	0.010568	0.090582	Activated
8	Transcriptional misregulation in cancer	5202	180	180	3	-0.159572	0.044619	0.036482	0.012079	0.090592	Inhibited
9	Hippo signalling pathway	4390	156	156	1	6.72892	0.497127	0.004498	0.015882	0.105881	Activated
10	Apoptosis	4210	88	88	2	1.54666	0.056977	0.068466	0.025538	0.131432	Not Applicable
11	Amphetamine addiction	5031	70	70	1	3.33949	0.264933	0.014993	0.025931	0.131432	Activated
12	Viral carcinogenesis	5203	207	207	3	-0.212852	0.06261	0.064468	0.026286	0.131432	Not Applicable
13	Cocaine addiction	5030	50	50	1	2.52338	0.197274	0.026987	0.033197	0.144634	Activated
14	Rheumatoid arthritis	5323	94	93	2	-0.273607	0.062797	0.086457	0.033748	0.144634	Not Applicable
15	Pertussis	5133	75	75	1	2.43104	0.280947	0.023988	0.040435	0.160996	Activated
16	Epstein-Barr virus infection	5169	204	202	4	-0.676924	0.011997	0.603698	0.042932	0.160996	Not Applicable
17	Chagas disease (American trypanosomiasis)	5142	105	104	2	0.94106	0.076265	0.132434	0.056512	0.199454	Not Applicable
18	Measles	5162	134	134	3	0.483537	0.021095	0.530735	0.061489	0.201411	Not Applicable
19	Pathways in cancer	5200	327	327	4	1.05587	0.055517	0.210895	0.06378	0.201411	Not Applicable
20	RNA transport	3013	165	160	1	-0.16143	0.505948	0.032984	0.084993	0.254979	Inhibited
21	Influenza A	5164	179	179	3	-0.686701	0.04401	0.57921	0.119029	0.340083	Not Applicable
22	Leishmaniasis	5140	76	76	2	-0.443204	0.04386	0.668666	0.132832	0.36227	Not Applicable
23	Axon guidance	4360	131	131	1	1.23003	0.43836	0.095952	0.175338	0.417824	Not Applicable
24	Chronic myeloid leukemia	5220	73	73	1	-0.677849	0.274583	0.163918	0.184577	0.417824	Not Applicable
25	Prostate cancer	5215	89	89	1	-0.843116	0.323973	0.13993	0.185583	0.417824	Not Applicable
26	B cell receptor signalling pathway	4662	76	76	1	-0.407756	0.284108	0.161919	0.187647	0.417824	Not Applicable
27	Staphylococcus aureus infection	5150	59	59	1	-0.462858	0.22845	0.201899	0.188021	0.417824	Not Applicable
28	Legionellosis	5134	55	55	1	-0.443349	0.214745	0.234383	0.200782	0.430246	Not Applicable
29	Leukocyte transendothelial migration	4670	118	118	2	-0.554354	0.094575	0.571214	0.21168	0.437959	Not Applicable
30	HTLV-I infection	5166	268	268	3	-0.746398	0.113299	0.583708	0.245758	0.460984	Not Applicable
31	T cell receptor signalling pathway	4660	108	108	1	-0.362791	0.378322	0.175412	0.246378	0.460984	Not Applicable
32	Adipocytokine signalling pathway	4920	71	70	1	-0.561249	0.264933	0.251374	0.247015	0.460984	Not Applicable
33	Hepatitis B	5161	148	148	1	-0.685542	0.479016	0.148926	0.259693	0.460984	Not Applicable
34	Osteoclast differentiation	4380	135	134	2	-0.6651	0.116851	0.628186	0.26512	0.460984	Not Applicable
35	Neurotrophin signalling pathway	4722	120	120	1	-0.60959	0.410397	0.182409	0.268907	0.460984	Not Applicable
36	Toxoplasmosis	5145	122	122	1	-0.375264	0.415582	0.208396	0.298476	0.466067	Not Applicable
37	Cytosolic DNA-sensing pathway	4623	66	63	1	-0.298045	0.241919	0.362319	0.30103	0.466067	Not Applicable
38	RIG-I-like receptor signalling pathway	4622	71	71	1	-0.445688	0.268163	0.335332	0.306532	0.466067	Not Applicable
39	Epithelial cell signalling in Helicobacter pylori infection	5120	68	68	1	-0.515819	0.258429	0.367816	0.318746	0.466067	Not Applicable
40	African trypanosomiasis	5143	34	34	1	-0.331335	0.138745	0.709645	0.3267	0.466067	Not Applicable
41	Antigen processing and presentation	4612	82	82	1	-0.390586	0.302788	0.337831	0.335508	0.466067	Not Applicable
42	MAPK signalling pathway	4010	260	260	3	0.0275059	0.105942	0.978511	0.338631	0.466067	Not Applicable
43	Shigellosis	5131	61	61	1	-0.330467	0.235214	0.441779	0.339192	0.466067	Not Applicable
44	Chemokine signalling pathway	4062	192	189	2	-0.864612	0.200787	0.523238	0.341782	0.466067	Not Applicable
45	Hepatitis C	5160	133	133	1	-0.514064	0.443301	0.296852	0.398472	0.527435	Not Applicable
46	VEGF signalling pathway	4370	67	67	1	-0.696457	0.255156	0.534233	0.407957	0.527435	Not Applicable
47	Malaria	5144	49	49	1	-0.240273	0.193734	0.717141	0.413158	0.527435	Not Applicable
48	Ovarian steroidogenesis	4913	51	51	1	-0.44847	0.200799	0.738631	0.431364	0.539205	Not Applicable
49	Herpes simplex infection	5168	188	188	2	-0.46624	0.199194	0.83958	0.466319	0.571003	Not Applicable
50	RNA degradation	3018	72	72	1	-0.303393	0.27138	0.769615	0.535951	0.643141	Not Applicable
51	Serotonergic synapse	4726	114	114	1	-0.618109	0.394569	0.631684	0.595523	0.700616	Not Applicable
52	Viral myocarditis	5416	74	74	1	0.306695	0.277772	0.994503	0.631625	0.726407	Not Applicable
53	Retrograde endocannabinoid signalling	4723	103	103	1	-0.533455	0.364453	0.77961	0.641659	0.726407	Not Applicable
54	Toll-like receptor signalling pathway	4620	108	106	1	-0.380941	0.372811	0.812094	0.664499	0.738332	Not Applicable
55	Wnt signalling pathway	4310	143	143	1	-0.496356	0.46737	0.793103	0.738542	0.795547	Not Applicable
56	Natural killer cell mediated cytotoxicity	4650	140	140	1	-0.313591	0.460259	0.814093	0.742511	0.795547	Not Applicable
57	Proteoglycans in cancer	5205	226	223	1	-0.661049	0.626304	0.621189	0.756335	0.796142	Not Applicable
58	PI3K-Akt signalling pathway	4151	347	346	1	-0.52027	0.783892	0.58021	0.813153	0.841193	Not Applicable
59	Alcoholism	5034	180	180	1	-0.501337	0.54781	0.875062	0.831841	0.842964	Not Applicable
60	Tuberculosis	5152	183	183	1	-0.371772	0.553779	0.893553	0.842964	0.842964	Not Applicable
61	Arachidonic acid metabolism	590	67	67	1	NA	0.255156	NA	NA	NA	NA
62	mRNA surveillance pathway	3015	92	91	2	NA	0.060445	NA	NA	NA	NA
63	Chemical carcinogenesis	5204	83	82	1	NA	0.302788	NA	NA	NA	NA
Pathway-guide Reactome		Canonical pathways at 2H
Rank	Canonical Pathways	ID	pSize	onArray	NDE	tA	pNDE	pPERT	pG	pG FDR	Status
1	Double-Strand Break Repair	73890	22	22	1	5.31489	0.092098	0.006997	0.005379	0.182875	Activated
2	Mitotic Prometaphase	68877	108	108	1	-0.0933628	0.378322	0.011494	0.027995	0.262583	Inhibited
3	Arachidonic acid metabolism	2142753	49	49	1	-0.125853	0.193734	0.022489	0.028041	0.262583	Inhibited
4	TAK1 activates NFkB by phosphorylation and activation of IKKs complex	445989	21	21	1	-0.203321	0.0881	0.055472	0.030892	0.262583	Not Applicable
5	Sphingolipid metabolism	428157	71	71	1	-0.185976	0.268163	0.043478	0.063562	0.325559	Inhibited
6	B Cell Activation	983705	173	160	3	-0.607885	0.033257	0.366317	0.065881	0.325559	Not Applicable
7	Translocation of GLUT4 to the Plasma Membrane	1445148	51	51	1	1.29807	0.200799	0.061969	0.067027	0.325559	Not Applicable
8	Ion channel transport	983712	126	126	1	-0.1712	0.425816	0.03948	0.085497	0.35608	Inhibited
9	S Phase	69242	121	121	1	1.79115	0.412995	0.045977	0.094257	0.35608	Activated
10	Immunoregulatory interactions between a Lymphoid and a non-Lymphoid cell	198933	109	72	1	-0.281099	0.27138	0.105947	0.130794	0.381782	Not Applicable
11	Semaphorin interactions	373755	66	66	1	1.12943	0.251868	0.117441	0.13372	0.381782	Not Applicable
12	Mitotic Prophase	68875	61	61	1	-0.311508	0.235214	0.191404	0.184614	0.381782	Not Applicable
13	PI3K/AKT signalling in Cancer	2219528	66	66	1	-0.307523	0.251868	0.181909	0.187076	0.381782	Not Applicable
14	Integrin cell surface interactions	216083	84	84	1	-0.362434	0.308907	0.149425	0.188127	0.381782	Not Applicable
15	PIP3 activates AKT signalling	1257604	66	66	1	-0.297102	0.251868	0.184408	0.189012	0.381782	Not Applicable
16	Fc epsilon receptor (FCERI) signalling	2454202	176	142	2	-0.576184	0.128443	0.362819	0.189487	0.381782	Not Applicable
17	Extrinsic Pathway for Apoptosis	109607	14	14	1	0.212226	0.059621	0.849575	0.201738	0.381782	Not Applicable
18	Cytosolic sensors of pathogen-associated DNA	1834949	61	61	1	-0.396297	0.235214	0.215892	0.20212	0.381782	Not Applicable
19	RNA Polymerase II Transcription	73857	98	98	1	-0.376652	0.350279	0.165417	0.22298	0.382126	Not Applicable
20	TCR signalling	202403	62	59	1	-0.480771	0.22845	0.267866	0.232152	0.382126	Not Applicable
21	MyD88 dependent cascade initiated on endosome	975155	83	83	1	-0.594982	0.305854	0.215892	0.24548	0.382126	Not Applicable
22	MyD88 Mal cascade initiated on plasma membrane	166058	89	89	1	-0.58282	0.323973	0.221389	0.260712	0.382126	Not Applicable
23	PTM gamma carboxylation, hypusine formation and arylsulfatase activation	163841	28	28	1	-0.389139	0.115726	0.633183	0.264784	0.382126	Not Applicable
24	MyD88-independent cascade	166166	93	93	1	-0.582278	0.335792	0.223888	0.269736	0.382126	Not Applicable
25	MyD88 cascade initiated on plasma membrane	975871	80	80	1	-0.523971	0.296615	0.277361	0.287759	0.391352	Not Applicable
26	Processing of Capped Intron-Containing Pre-mRNA	72203	137	137	1	-0.577708	0.453055	0.267866	0.377303	0.493397	Not Applicable
27	Response to elevated platelet cytosolic Ca2+	76005	84	83	1	-0.166022	0.305854	0.611694	0.500683	0.602492	Not Applicable
28	Regulation of Cholesterol Biosynthesis by SREBP (SREBF)	1655829	53	53	1	-0.286532	0.207802	0.925537	0.509392	0.602492	Not Applicable
29	Nonsense-Mediated Decay	927802	106	106	1	-0.159104	0.372811	0.523238	0.51389	0.602492	Not Applicable
30	Mitotic G1-G1/S phases	453279	125	125	1	-0.397166	0.423274	0.513743	0.549238	0.62247	Not Applicable
31	signalling by EGFR in Cancer	1643713	147	147	1	-0.428913	0.476707	0.511744	0.588115	0.64503	Not Applicable
32	NGF signalling via TRKA from the plasma membrane	187037	172	172	1	-0.498894	0.531504	0.610695	0.689812	0.732926	Not Applicable
33	Membrane Trafficking	199991	165	165	1	-0.538761	0.51676	0.916042	0.827396	0.852468	Not Applicable
34	GPCR downstream signalling	388396	926	879	1	-0.193289	0.980656	0.950525	0.997643	0.997643	Not Applicable

## Sheet: Worksheet 2
Pathway-guide KEGG		Canonical pathways at 6H
Rank	Canonical Pathways	ID	pSize	onArray	NDE	tA	pNDE	pPERT	pG	pG FDR	Status
1	MAPK signalling pathway	4010	260	260	45	10.1	0	0.0005	0	2e-06	Activated
2	NF-kappa B signalling pathway	4064	92	91	26	8.02463	0	0.001499	0	2e-06	Activated
3	Osteoclast differentiation	4380	135	134	28	7.34965	0	0.001499	0	2e-06	Activated
4	Adipocytokine signalling pathway	4920	71	70	17	6.2337	1e-06	0.002999	0	2e-06	Activated
5	Chagas disease (American trypanosomiasis)	5142	105	104	25	4.51775	0	0.002999	0	2e-06	Activated
6	TNF signalling pathway	4668	110	110	37	4.383	0	0.005997	0	3e-06	Activated
7	HTLV-I infection	5166	268	268	38	3.62873	1e-06	0.007996	0	3e-06	Activated
8	NOD-like receptor signalling pathway	4621	57	57	24	3.7993	0	0.011494	0	4e-06	Activated
9	Toxoplasmosis	5145	122	122	25	3.46022	0	0.011494	0	4e-06	Activated
10	Hepatitis C	5160	133	133	23	5.51285	4e-06	0.003498	0	4e-06	Activated
11	Toll-like receptor signalling pathway	4620	108	106	29	3.06215	0	0.014993	0	4e-06	Activated
12	Rheumatoid arthritis	5323	94	93	20	3.01846	0	0.015992	0	4e-06	Activated
13	Pertussis	5133	75	75	20	2.57514	0	0.026487	0	5e-06	Activated
14	Neurotrophin signalling pathway	4722	120	120	24	-1.65944	0	0.068466	1e-06	1.2e-05	Not Applicable
15	Chemokine signalling pathway	4062	192	189	30	-1.44531	1e-06	0.12044	2e-06	2e-05	Not Applicable
16	Cytokine-cytokine receptor interaction	4060	267	265	31	23.9061	0.00027	0.0005	2e-06	2e-05	Activated
17	B cell receptor signalling pathway	4662	76	76	20	-1.25569	0	0.138931	2e-06	2e-05	Not Applicable
18	Hepatitis B	5161	148	148	29	1.27231	0	0.172414	3e-06	2.3e-05	Not Applicable
19	Measles	5162	134	134	22	4.00353	1.4e-05	0.012994	3e-06	2.3e-05	Activated
20	Apoptosis	4210	88	88	15	7.02748	0.000208	0.001	3e-06	2.3e-05	Activated
21	Influenza A	5164	179	179	32	1.17389	0	0.213893	3e-06	2.3e-05	Not Applicable
22	T cell receptor signalling pathway	4660	108	108	22	-1.0818	0	0.216392	4e-06	2.3e-05	Not Applicable
23	RIG-I-like receptor signalling pathway	4622	71	71	18	0.914068	0	0.315842	5e-06	3.1e-05	Not Applicable
24	HIF-1 signalling pathway	4066	106	106	18	3.57719	5.3e-05	0.005997	5e-06	3.1e-05	Activated
25	Herpes simplex infection	5168	188	188	35	0.874935	0	0.328336	5e-06	3.1e-05	Not Applicable
26	Proteoglycans in cancer	5205	226	223	27	5.87013	0.000379	0.001	6e-06	3.4e-05	Activated
27	Tuberculosis	5152	183	183	23	9.1312	0.000591	0.001	9e-06	4.9e-05	Activated
28	Epstein-Barr virus infection	5169	204	202	37	-0.403709	0	0.656172	1e-05	5.2e-05	Not Applicable
29	Viral carcinogenesis	5203	207	207	34	-0.302642	0	0.77961	1.2e-05	5.9e-05	Not Applicable
30	PI3K-Akt signalling pathway	4151	347	346	36	5.85935	0.000864	0.001	1.3e-05	6.1e-05	Activated
31	Pathways in cancer	5200	327	327	37	3.75721	0.000144	0.005997	1.3e-05	6.1e-05	Activated
32	Leishmaniasis	5140	76	76	19	0.0732428	0	0.941029	1.4e-05	6.4e-05	Not Applicable
33	Insulin signalling pathway	4910	140	139	19	5.80864	0.000615	0.001999	1.8e-05	7.9e-05	Activated
34	Fc epsilon RI signalling pathway	4664	70	70	15	-1.1921	1.3e-05	0.171914	3.1e-05	0.000134	Not Applicable
35	Cytosolic DNA-sensing pathway	4623	66	63	15	0.0968888	3e-06	0.923038	4.1e-05	0.000172	Not Applicable
36	Prolactin signalling pathway	4917	72	72	14	1.93267	7.8e-05	0.045477	4.8e-05	0.000195	Activated
37	Epithelial cell signalling in Helicobacter pylori infection	5120	68	68	13	2.11177	0.000167	0.034983	7.6e-05	0.0003	Activated
38	Renal cell carcinoma	5211	66	66	13	1.87123	0.000121	0.049975	7.9e-05	0.000303	Activated
39	African trypanosomiasis	5143	34	34	7	6.30198	0.003452	0.002999	0.000129	0.000476	Activated
40	Type II diabetes mellitus	4930	48	48	9	4.66162	0.001901	0.005497	0.00013	0.000476	Activated
41	Circadian rhythm	4710	31	30	7	4.09746	0.001609	0.008496	0.000167	0.000594	Activated
42	Salmonella infection	5132	88	86	16	-0.794627	4.3e-05	0.393303	0.000205	0.000703	Not Applicable
43	Axon guidance	4360	131	131	15	9.70065	0.011541	0.001499	0.000207	0.000703	Activated
44	Fc gamma R-mediated phagocytosis	4666	91	91	15	-1.63067	0.000304	0.076962	0.000273	0.000905	Not Applicable
45	Amoebiasis	5146	109	109	15	3.1679	0.002066	0.012994	0.000309	0.001004	Activated
46	Jak-STAT signalling pathway	4630	158	157	23	-0.621933	5.9e-05	0.507246	0.000344	0.001092	Not Applicable
47	Acute myeloid leukemia	5221	57	57	11	-1.74221	0.000479	0.070965	0.000384	0.001192	Not Applicable
48	Shigellosis	5131	61	61	13	0.0996848	5.1e-05	0.928536	0.000523	0.001591	Not Applicable
49	GnRH signalling pathway	4912	92	92	15	-1.24061	0.000343	0.144928	0.000543	0.001617	Not Applicable
50	Legionellosis	5134	55	55	12	-0.391245	7.8e-05	0.701649	0.000592	0.001728	Not Applicable
51	Estrogen signalling pathway	4915	100	100	15	-1.61062	0.00085	0.065967	0.000605	0.001732	Not Applicable
52	Prostate cancer	5215	89	89	15	-1.05283	0.000236	0.265367	0.00067	0.00188	Not Applicable
53	Malaria	5144	49	49	11	0.199893	0.000117	0.849075	0.001017	0.002801	Not Applicable
54	Prion diseases	5020	36	36	6	4.20566	0.018701	0.006497	0.001217	0.00329	Activated
55	VEGF signalling pathway	4370	67	67	13	0.082988	0.000142	0.941529	0.00133	0.003532	Not Applicable
56	Amyotrophic lateral sclerosis (ALS)	5014	54	54	6	9.09983	0.101589	0.001499	0.001491	0.003887	Activated
57	Transcriptional misregulation in cancer	5202	180	180	24	-0.446491	0.000186	0.865067	0.001569	0.00402	Not Applicable
58	Small cell lung cancer	5222	86	86	13	-1.28433	0.001711	0.154923	0.002448	0.006163	Not Applicable
59	TGF-beta signalling pathway	4350	81	81	7	6.65846	0.208907	0.001499	0.00284	0.007029	Activated
60	Chronic myeloid leukemia	5220	73	73	12	-0.973744	0.001213	0.285857	0.00311	0.007492	Not Applicable
61	Colorectal cancer	5210	62	62	9	2.3907	0.010924	0.031984	0.00313	0.007492	Activated
62	Antigen processing and presentation	4612	82	82	2	18.1318	0.960458	0.0005	0.004148	0.009768	Activated
63	Hedgehog signalling pathway	4340	51	51	4	10.0769	0.363248	0.001499	0.004638	0.010747	Activated
64	ErbB signalling pathway	4012	88	88	12	-1.33371	0.005976	0.123938	0.00608	0.013869	Not Applicable
65	Viral myocarditis	5416	74	74	8	3.61397	0.073459	0.010495	0.006297	0.014144	Activated
66	Complement and coagulation cascades	4610	69	69	3	6.76146	0.788479	0.001	0.00642	0.014201	Activated
67	Melanoma	5218	71	71	6	3.71065	0.249216	0.005497	0.010402	0.022668	Activated
68	Wnt signalling pathway	4310	143	143	16	-1.24687	0.011468	0.13993	0.01193	0.025615	Not Applicable
69	Glioma	5214	65	65	9	-1.28331	0.014693	0.132434	0.014092	0.029818	Not Applicable
70	Phosphatidylinositol signalling system	4070	81	81	10	1.21763	0.022131	0.102949	0.01614	0.033664	Not Applicable
71	Graft-versus-host disease	5332	45	45	5	2.56424	0.128898	0.028486	0.02426	0.049886	Activated
72	Type I diabetes mellitus	4940	47	47	5	2.87316	0.147292	0.025987	0.025131	0.050597	Activated
73	p53 signalling pathway	4115	68	68	7	2.33059	0.110279	0.034983	0.025298	0.050597	Activated
74	Notch signalling pathway	4330	48	48	2	5.71853	0.789657	0.005497	0.027954	0.055153	Activated
75	Leukocyte transendothelial migration	4670	118	118	12	1.41956	0.049405	0.092454	0.029182	0.056807	Not Applicable
76	Protein processing in endoplasmic reticulum	4141	167	167	14	1.72643	0.125874	0.057971	0.043201	0.082991	Not Applicable
77	Pancreatic cancer	5212	66	66	9	-0.640355	0.01614	0.512244	0.047914	0.09085	Not Applicable
78	Allograft rejection	5330	41	41	4	2.37747	0.227612	0.036982	0.048631	0.091028	Activated
79	Autoimmune thyroid disease	5320	56	56	3	3.80187	0.657922	0.013493	0.050817	0.093915	Activated
80	Vascular smooth muscle contraction	4270	120	120	6	3.11954	0.728924	0.012494	0.051898	0.094714	Activated
81	Dorso-ventral axis formation	4320	24	24	5	-0.47822	0.01236	0.828086	0.057133	0.102882	Not Applicable
82	Dopaminergic synapse	4728	131	131	12	-1.47176	0.092291	0.112444	0.057783	0.102882	Not Applicable
83	Cholinergic synapse	4725	113	113	12	-1.00404	0.037363	0.296852	0.06102	0.107336	Not Applicable
84	Natural killer cell mediated cytotoxicity	4650	140	140	12	1.36579	0.132232	0.085457	0.061958	0.107689	Not Applicable
85	Endometrial cancer	5213	52	52	7	-0.816499	0.034014	0.365817	0.067024	0.115124	Not Applicable
86	Non-small cell lung cancer	5223	54	54	7	-0.862573	0.040678	0.318341	0.069237	0.117542	Not Applicable
87	Amphetamine addiction	5031	70	70	8	-1.02895	0.056436	0.252874	0.074916	0.125721	Not Applicable
88	mTOR signalling pathway	4150	60	60	8	-0.0288039	0.025597	0.982009	0.117724	0.195315	Not Applicable
89	Intestinal immune network for IgA production	4672	51	51	4	-0.230866	0.363248	0.077461	0.128607	0.208954	Not Applicable
90	Cell cycle	4110	124	124	10	-1.23003	0.20665	0.136432	0.128807	0.208954	Not Applicable
91	Mineral absorption	4978	51	51	2	-0.16529	0.816964	0.03948	0.143018	0.229457	Inhibited
92	Melanogenesis	4916	101	101	10	0.685232	0.079213	0.463768	0.158113	0.250845	Not Applicable
93	Morphine addiction	5032	93	93	8	-1.04249	0.191088	0.194903	0.159785	0.250845	Not Applicable
94	Cocaine addiction	5030	50	50	6	-0.624525	0.076031	0.497251	0.161633	0.251048	Not Applicable
95	Pathogenic Escherichia coli infection	5130	55	55	3	1.52864	0.645809	0.065967	0.177048	0.272095	Not Applicable
96	Calcium signalling pathway	4020	183	183	17	0.0972988	0.047114	0.926037	0.180278	0.274173	Not Applicable
97	Systemic lupus erythematosus	5322	138	138	4	2.1145	0.968253	0.046977	0.186051	0.280036	Activated
98	Long-term potentiation	4720	71	71	7	-0.843447	0.130394	0.366817	0.19324	0.287888	Not Applicable
99	Bladder cancer	5219	38	38	5	-0.403605	0.073879	0.656672	0.195313	0.288037	Not Applicable
100	Thyroid cancer	5216	29	29	4	-0.387066	0.091777	0.683158	0.236336	0.34505	Not Applicable
101	RNA degradation	3018	72	72	7	-0.765923	0.137479	0.54023	0.267377	0.386505	Not Applicable
102	SNARE interactions in vesicular transport	4130	36	36	4	-0.874805	0.165531	0.474763	0.278479	0.398608	Not Applicable
103	Gap junction	4540	89	89	7	-0.886151	0.281565	0.288356	0.285057	0.404062	Not Applicable
104	Long-term depression	4730	60	60	5	-0.870089	0.28765	0.326837	0.316294	0.444028	Not Applicable
105	Insulin secretion	4911	87	87	7	-0.799387	0.262788	0.368316	0.322813	0.448864	Not Applicable
106	Oocyte meiosis	4114	112	112	7	-1.05194	0.506498	0.207396	0.341752	0.470715	Not Applicable
107	Arrhythmogenic right ventricular cardiomyopathy (ARVC)	5412	75	74	3	-0.238904	0.826319	0.131934	0.350632	0.474264	Not Applicable
108	Fanconi anemia pathway	3460	54	53	5	-0.758238	0.208323	0.523738	0.350825	0.474264	Not Applicable
109	Retrograde endocannabinoid signalling	4723	103	103	7	-0.923708	0.418697	0.281859	0.370203	0.495869	Not Applicable
110	Serotonergic synapse	4726	114	114	7	0.935385	0.525452	0.249375	0.397336	0.527373	Not Applicable
111	ECM-receptor interaction	4512	87	86	3	-1.36256	0.89419	0.15992	0.42112	0.553906	Not Applicable
112	Circadian entrainment	4713	97	97	8	-0.387357	0.222568	0.689155	0.44095	0.57481	Not Applicable
113	Gastric acid secretion	4971	75	75	5	-0.786241	0.466842	0.373313	0.47876	0.618575	Not Applicable
114	PPAR signalling pathway	3320	71	71	6	-0.331149	0.249216	0.835082	0.534787	0.684903	Not Applicable
115	Bacterial invasion of epithelial cells	5100	76	76	6	-0.270708	0.300981	0.794603	0.581308	0.732266	Not Applicable
116	Progesterone-mediated oocyte maturation	4914	86	86	7	0.0518143	0.253536	0.946027	0.582296	0.732266	Not Applicable
117	Aldosterone-regulated sodium reabsorption	4960	39	39	3	0.459598	0.414364	0.610195	0.600499	0.732266	Not Applicable
118	Glutamatergic synapse	4724	118	118	5	-0.914852	0.84034	0.304848	0.605059	0.732266	Not Applicable
119	Sulfur relay system	4122	10	10	1	-0.716369	0.459851	0.563718	0.609196	0.732266	Not Applicable
120	Tight junction	4530	134	134	9	-0.461443	0.407724	0.636682	0.609687	0.732266	Not Applicable
121	Ovarian steroidogenesis	4913	51	51	3	-0.753881	0.594366	0.437281	0.610112	0.732266	Not Applicable
122	Taste transduction	4742	53	53	2	-0.860876	0.833362	0.317841	0.616763	0.732266	Not Applicable
123	RNA transport	3013	165	160	10	-0.510179	0.487799	0.543228	0.616909	0.732266	Not Applicable
124	Focal adhesion	4510	206	205	14	0.254388	0.341254	0.788106	0.622136	0.732515	Not Applicable
125	Asthma	5310	34	34	3	-0.271714	0.331733	0.977011	0.689273	0.80507	Not Applicable
126	Huntington's disease	5016	183	183	12	0.117902	0.411836	0.924038	0.748215	0.864673	Not Applicable
127	GABAergic synapse	4727	90	90	3	-0.797956	0.910856	0.422289	0.752147	0.864673	Not Applicable
128	Staphylococcus aureus infection	5150	59	59	3	-0.759005	0.692451	0.575712	0.765279	0.872896	Not Applicable
129	Regulation of actin cytoskeleton	4810	215	214	12	0.385684	0.630903	0.688656	0.796661	0.899767	Not Applicable
130	Phototransduction	4744	29	29	1	-0.636597	0.83254	0.537731	0.807472	0.899767	Not Applicable
131	Basal cell carcinoma	5217	55	55	2	0.552483	0.84842	0.53973	0.815582	0.899767	Not Applicable
132	Endocrine and other factor-regulated calcium reabsorption	4961	48	48	2	-0.480985	0.789657	0.591204	0.822471	0.899767	Not Applicable
133	Vasopressin-regulated water reabsorption	4962	45	45	3	-0.0955397	0.508658	0.922039	0.824107	0.899767	Not Applicable
134	Olfactory transduction	4740	408	405	3	-0.738557	1	0.471264	0.825814	0.899767	Not Applicable
135	Carbohydrate digestion and absorption	4973	45	45	3	0.0140588	0.508658	0.994003	0.850429	0.919724	Not Applicable
136	Alcoholism	5034	180	180	10	0.182944	0.638716	0.832584	0.867616	0.931411	Not Applicable
137	Salivary secretion	4970	90	90	3	-0.468828	0.910856	0.624688	0.889845	0.944997	Not Applicable
138	Bile secretion	4976	72	72	3	-0.345587	0.811935	0.72014	0.898487	0.944997	Not Applicable
139	Dilated cardiomyopathy	5414	91	90	4	-0.336793	0.793042	0.74013	0.899689	0.944997	Not Applicable
140	Lysosome	4142	122	122	6	-0.184584	0.743346	0.992004	0.962031	0.976365	Not Applicable
141	Pancreatic secretion	4972	96	96	4	0.123864	0.832468	0.902049	0.966028	0.976365	Not Applicable
142	Alzheimer's disease	5010	170	170	6	-0.25341	0.944589	0.796102	0.966331	0.976365	Not Applicable
143	Neuroactive ligand-receptor interaction	4080	275	275	8	-0.610688	0.993792	0.758621	0.966877	0.976365	Not Applicable
144	Hippo signalling pathway	4390	156	156	7	0.0988631	0.829848	0.917041	0.968847	0.976365	Not Applicable
145	Parkinson's disease	5012	131	131	5	-0.282759	0.897774	0.855572	0.970755	0.976365	Not Applicable
146	Vibrio cholerae infection	5110	54	54	2	0.390096	0.841053	0.94003	0.976365	0.976365	Not Applicable
147	Glycolysis / Gluconeogenesis	10	66	66	1	NA	0.982937	NA	NA	NA	NA
148	Pentose and glucuronate interconversions	40	34	34	2	NA	0.610856	NA	NA	NA	NA
149	Fructose and mannose metabolism	51	36	36	2	NA	0.642158	NA	NA	NA	NA
150	Fatty acid biosynthesis	61	6	6	1	NA	0.308926	NA	NA	NA	NA
151	Fatty acid elongation	62	23	23	1	NA	0.757576	NA	NA	NA	NA
152	Fatty acid metabolism	71	44	44	5	NA	0.120118	NA	NA	NA	NA
153	Synthesis and degradation of ketone bodies	72	9	9	1	NA	0.425529	NA	NA	NA	NA
154	Steroid biosynthesis	100	18	18	1	NA	0.670068	NA	NA	NA	NA
155	Primary bile acid biosynthesis	120	17	17	2	NA	0.269897	NA	NA	NA	NA
156	Ubiquinone and other terpenoid-quinone biosynthesis	130	10	10	1	NA	0.459851	NA	NA	NA	NA
157	Steroid hormone biosynthesis	140	56	56	1	NA	0.968355	NA	NA	NA	NA
158	Oxidative phosphorylation	190	133	133	2	NA	0.997435	NA	NA	NA	NA
159	Purine metabolism	230	173	171	17	NA	0.027141	NA	NA	NA	NA
160	Pyrimidine metabolism	240	107	105	15	NA	0.001414	NA	NA	NA	NA
161	Alanine, aspartate and glutamate metabolism	250	32	32	1	NA	0.860826	NA	NA	NA	NA
162	Glycine, serine and threonine metabolism	260	37	37	1	NA	0.897762	NA	NA	NA	NA
163	Cysteine and methionine metabolism	270	35	35	1	NA	0.884337	NA	NA	NA	NA
164	Valine, leucine and isoleucine degradation	280	44	44	2	NA	0.7477	NA	NA	NA	NA
165	Lysine degradation	310	49	49	2	NA	0.799136	NA	NA	NA	NA
166	Arginine and proline metabolism	330	57	57	4	NA	0.445324	NA	NA	NA	NA
167	Histidine metabolism	340	28	28	2	NA	0.504693	NA	NA	NA	NA
168	Tyrosine metabolism	350	39	39	1	NA	0.90963	NA	NA	NA	NA
169	Tryptophan metabolism	380	40	40	2	NA	0.698744	NA	NA	NA	NA
170	beta-Alanine metabolism	410	29	29	3	NA	0.248823	NA	NA	NA	NA
171	Taurine and hypotaurine metabolism	430	10	10	1	NA	0.459851	NA	NA	NA	NA
172	Selenocompound metabolism	450	17	17	1	NA	0.649094	NA	NA	NA	NA
173	Glutathione metabolism	480	50	50	2	NA	0.808235	NA	NA	NA	NA
174	Starch and sucrose metabolism	500	56	56	1	NA	0.968355	NA	NA	NA	NA
175	N-Glycan biosynthesis	510	49	49	4	NA	0.335623	NA	NA	NA	NA
176	Mucin type O-Glycan biosynthesis	512	31	31	3	NA	0.281763	NA	NA	NA	NA
177	Amino sugar and nucleotide sugar metabolism	520	49	49	3	NA	0.566891	NA	NA	NA	NA
178	Glycosaminoglycan degradation	531	19	19	3	NA	0.100893	NA	NA	NA	NA
179	Glycosaminoglycan biosynthesis - chondroitin sulfate / dermatan sulfate	532	20	20	4	NA	0.02846	NA	NA	NA	NA
180	Glycerolipid metabolism	561	55	55	5	NA	0.230276	NA	NA	NA	NA
181	Inositol phosphate metabolism	562	61	61	8	NA	0.027974	NA	NA	NA	NA
182	Glycosylphosphatidylinositol(GPI)-anchor biosynthesis	563	25	25	2	NA	0.444996	NA	NA	NA	NA
183	Glycerophospholipid metabolism	564	91	91	9	NA	0.093152	NA	NA	NA	NA
184	Ether lipid metabolism	565	42	42	2	NA	0.724139	NA	NA	NA	NA
185	Arachidonic acid metabolism	590	67	67	3	NA	0.771528	NA	NA	NA	NA
186	Linoleic acid metabolism	591	33	33	1	NA	0.86915	NA	NA	NA	NA
187	alpha-Linolenic acid metabolism	592	25	25	1	NA	0.785698	NA	NA	NA	NA
188	Sphingolipid metabolism	600	47	47	6	NA	0.059562	NA	NA	NA	NA
189	Glycosphingolipid biosynthesis - lacto and neolacto series	601	26	26	3	NA	0.200737	NA	NA	NA	NA
190	Pyruvate metabolism	620	41	41	2	NA	0.711676	NA	NA	NA	NA
191	Glyoxylate and dicarboxylate metabolism	630	24	24	1	NA	0.77207	NA	NA	NA	NA
192	Propanoate metabolism	640	32	32	4	NA	0.121127	NA	NA	NA	NA
193	Butanoate metabolism	650	29	29	3	NA	0.248823	NA	NA	NA	NA
194	One carbon pool by folate	670	20	20	1	NA	0.708332	NA	NA	NA	NA
195	Thiamine metabolism	730	4	4	1	NA	0.218333	NA	NA	NA	NA
196	Riboflavin metabolism	740	13	12	3	NA	0.031144	NA	NA	NA	NA
197	Vitamin B6 metabolism	750	6	6	1	NA	0.308926	NA	NA	NA	NA
198	Nicotinate and nicotinamide metabolism	760	28	28	3	NA	0.232577	NA	NA	NA	NA
199	Pantothenate and CoA biosynthesis	770	17	17	1	NA	0.649094	NA	NA	NA	NA
200	Biotin metabolism	780	3	3	1	NA	0.16868	NA	NA	NA	NA
201	Folate biosynthesis	790	14	14	2	NA	0.202203	NA	NA	NA	NA
202	Porphyrin and chlorophyll metabolism	860	43	43	2	NA	0.736144	NA	NA	NA	NA
203	Terpenoid backbone biosynthesis	900	21	21	2	NA	0.35962	NA	NA	NA	NA
204	Sulfur metabolism	920	15	14	2	NA	0.202203	NA	NA	NA	NA
205	Aminoacyl-tRNA biosynthesis	970	63	41	3	NA	0.446573	NA	NA	NA	NA
206	Drug metabolism - other enzymes	983	51	51	1	NA	0.95691	NA	NA	NA	NA
207	Ribosome biogenesis in eukaryotes	3008	84	78	3	NA	0.852274	NA	NA	NA	NA
208	mRNA surveillance pathway	3015	92	91	4	NA	0.800092	NA	NA	NA	NA
209	Endocytosis	4144	203	203	18	NA	0.060851	NA	NA	NA	NA
210	Phagosome	4145	157	157	6	NA	0.912909	NA	NA	NA	NA
211	Synaptic vesicle cycle	4721	63	63	2	NA	0.897018	NA	NA	NA	NA
212	Fat digestion and absorption	4975	41	41	1	NA	0.920121	NA	NA	NA	NA
213	Chemical carcinogenesis	5204	83	82	1	NA	0.993653	NA	NA	NA	NA
214	Hypertrophic cardiomyopathy (HCM)	5410	85	83	5	NA	0.557444	NA	NA	NA	NA
Pathway-guide Reactome		Canonical pathways at 6H
Rank	Canonical Pathways	ID	pSize	onArray	NDE	tA	pNDE	pPERT	pG	pG FDR	Status
1	Interleukin-1 signalling	446652	40	40	12	3.75861	2e-06	0.013493	1e-06	7.1e-05	Activated
2	Fc epsilon receptor (FCERI) signalling	2454202	176	142	30	-1.6247	0	0.067966	1e-06	7.1e-05	Not Applicable
3	B Cell Activation	983705	173	160	27	-1.55533	1e-06	0.093453	2e-06	7.1e-05	Not Applicable
4	Interleukin-6 signalling	1059683	11	11	5	6.06586	0.000257	0.0005	2e-06	7.1e-05	Activated
5	Cytosolic sensors of pathogen-associated DNA	1834949	61	61	17	-1.10949	0	0.193403	3e-06	8.4e-05	Not Applicable
6	TAK1 activates NFkB by phosphorylation and activation of IKKs complex	445989	21	21	10	-0.704947	0	0.414293	7e-06	0.000143	Not Applicable
7	MyD88-independent cascade	166166	93	93	32	-0.435361	0	0.629185	1e-05	0.000161	Not Applicable
8	MyD88 Mal cascade initiated on plasma membrane	166058	89	89	28	-0.427537	0	0.637681	1e-05	0.000161	Not Applicable
9	MyD88 dependent cascade initiated on endosome	975155	83	83	28	-0.212159	0	0.826087	1.2e-05	0.000166	Not Applicable
10	MAP kinase activation in TLR cascade	450294	56	56	18	0.148998	0	0.870065	1.3e-05	0.000166	Not Applicable
11	MyD88 cascade initiated on plasma membrane	975871	80	80	26	-0.0866471	0	0.929035	1.4e-05	0.000166	Not Applicable
12	Interleukin-3, 5 and GM-CSF signalling	512988	45	45	12	-0.948458	9e-06	0.283358	3.5e-05	0.000385	Not Applicable
13	Interferon gamma signalling	877300	19	19	8	0.208237	7e-06	0.84008	7.3e-05	0.000738	Not Applicable
14	MAPK targets/ Nuclear events mediated by MAP kinases	450282	30	30	9	0.895053	4.3e-05	0.212894	0.000115	0.001082	Not Applicable
15	NGF signalling via TRKA from the plasma membrane	187037	172	172	25	0.555335	3.3e-05	0.56072	0.000221	0.001943	Not Applicable
16	Growth hormone receptor signalling	982772	22	22	7	-0.344436	0.000205	0.724138	0.001458	0.012026	Not Applicable
17	Semaphorin interactions	373755	66	66	6	11.3459	0.200362	0.001	0.001906	0.014797	Activated
18	Interleukin-1 processing	448706	7	7	4	-0.813144	0.000383	0.604198	0.002168	0.015342	Not Applicable
19	signalling by EGFR in Cancer	1643713	147	147	19	-1.13902	0.001221	0.193403	0.002208	0.015342	Not Applicable
20	PIP3 activates AKT signalling	1257604	66	66	11	-0.973709	0.001707	0.23988	0.003603	0.023664	Not Applicable
21	Formation of Fibrin Clot (Clotting Cascade)	140877	32	32	1	9.60953	0.860826	0.0005	0.003765	0.023664	Activated
22	PI3K/AKT signalling in Cancer	2219528	66	66	11	-0.9981	0.001707	0.281359	0.004149	0.024896	Not Applicable
23	mRNA Capping	72086	28	28	6	-0.618472	0.005423	0.194403	0.008281	0.047524	Not Applicable
24	TCR signalling	202403	62	59	8	1.83417	0.023364	0.052474	0.009445	0.051947	Not Applicable
25	Syndecan interactions	3000170	20	20	1	7.72255	0.708332	0.001999	0.010705	0.05336	Activated
26	Integrin alphaIIb beta3 signalling	354192	27	27	5	1.40523	0.020257	0.072964	0.01111	0.05336	Not Applicable
27	Double-Strand Break Repair	73890	22	22	3	3.84288	0.140913	0.010495	0.011116	0.05336	Activated
28	ISG15 antiviral mechanism	1169408	71	71	9	1.65008	0.024972	0.06047	0.011319	0.05336	Not Applicable
29	Transport of vitamins, nucleosides, and related molecules	425397	32	32	6	-0.686485	0.010647	0.171914	0.013367	0.060843	Not Applicable
30	Processing of Capped Intron-Containing Pre-mRNA	72203	137	137	12	2.72061	0.117991	0.017491	0.014825	0.062001	Activated
31	Netrin-1 signalling	373752	42	42	3	5.66854	0.46241	0.004498	0.014924	0.062001	Activated
32	Regulation of Hypoxia-inducible Factor (HIF) by Oxygen	1234174	22	22	2	5.67743	0.381491	0.005497	0.015031	0.062001	Activated
33	Extrinsic Pathway for Apoptosis	109607	14	14	3	1.77853	0.047161	0.055972	0.018312	0.072603	Not Applicable
34	signalling by NOTCH4	1980150	11	11	1	5.26473	0.492125	0.005497	0.018701	0.072603	Activated
35	Platelet Aggregation (Plug Formation)	76009	37	37	5	1.98222	0.067312	0.046477	0.021171	0.079078	Activated
36	signalling by NOTCH3	1980148	11	11	1	5.06618	0.492125	0.006497	0.021567	0.079078	Activated
37	Fatty acid, triacylglycerol, and ketone body metabolism	535734	145	145	16	-0.94207	0.012988	0.284358	0.02438	0.086979	Not Applicable
38	Nucleotide metabolism	15869	78	78	8	1.83666	0.093275	0.047976	0.028681	0.096667	Activated
39	Regulation of mRNA Stability by Proteins that Bind AU-rich Elements	450531	86	86	8	2.39607	0.141086	0.032484	0.029264	0.096667	Activated
40	Interleukin-7 signalling	1266695	11	11	1	4.19829	0.492125	0.009495	0.029747	0.096667	Activated
41	signalling by Rho GTPases	194315	103	103	13	0.602281	0.008293	0.569715	0.030025	0.096667	Not Applicable
42	DSCAM interactions	376172	11	11	3	-0.50412	0.024421	0.211894	0.032414	0.099647	Not Applicable
43	RNA Polymerase II Transcription	73857	98	98	11	-1.06847	0.031817	0.162919	0.032461	0.099647	Not Applicable
44	Gastrin-CREB signalling pathway via PKC and MAPK	881907	211	210	20	-0.947219	0.026621	0.283358	0.044407	0.133222	Not Applicable
45	Cell junction organization	446728	84	84	4	3.74427	0.746491	0.012494	0.052927	0.153664	Activated
46	Platelet homeostasis	418346	77	76	7	1.90265	0.16761	0.056472	0.053574	0.153664	Not Applicable
47	cell division	68884	14	14	3	-0.414365	0.047161	0.205897	0.054714	0.153664	Not Applicable
48	Integrin cell surface interactions	216083	84	84	7	2.12552	0.235337	0.045977	0.059796	0.164438	Activated
49	Mitotic G2-G2/M phases	453274	92	92	6	2.52218	0.472857	0.025987	0.066345	0.178726	Activated
50	signalling by TGF-beta Receptor Complex	170834	67	67	9	0.250161	0.017688	0.8001	0.074412	0.196447	Not Applicable
51	Arachidonic acid metabolism	2142753	49	49	4	1.64158	0.335623	0.054473	0.091445	0.236681	Not Applicable
52	Translocation of GLUT4 to the Plasma Membrane	1445148	51	51	5	1.20606	0.187105	0.103948	0.096078	0.24389	Not Applicable
53	S Phase	69242	121	121	9	1.4848	0.297182	0.073963	0.105893	0.263734	Not Applicable
54	Deadenylation-dependent mRNA decay	429914	48	48	1	-0.135237	0.948143	0.024988	0.112361	0.270936	Inhibited
55	Cell surface interactions at the vascular wall	202733	93	93	10	0.658604	0.050576	0.477761	0.114122	0.270936	Not Applicable
56	Mitotic Prometaphase	68877	108	108	8	-0.239021	0.317098	0.077961	0.116192	0.270936	Not Applicable
57	Regulation of Lipid Metabolism by Peroxisome proliferator-activated receptor alpha (PPARalpha)	400206	78	78	8	-0.961287	0.093275	0.267366	0.116995	0.270936	Not Applicable
58	Sphingolipid metabolism	428157	71	71	7	-0.486622	0.130394	0.211894	0.126789	0.288554	Not Applicable
59	signalling by NOTCH1 HD Domain Mutants in Cancer	2691230	67	67	6	-1.23149	0.209844	0.137931	0.131475	0.290062	Not Applicable
60	FBXW7 Mutants and NOTCH1 in Cancer	2644605	67	67	6	-1.21861	0.209844	0.138431	0.131846	0.290062	Not Applicable
61	signalling by NOTCH1	1980143	67	67	6	-1.22384	0.209844	0.152424	0.142094	0.307481	Not Applicable
62	signalling by NOTCH1 HD+PEST Domain Mutants in Cancer	2894858	67	67	6	-1.21345	0.209844	0.165917	0.151719	0.318545	Not Applicable
63	ABC-family proteins mediated transport	382556	36	36	2	-0.198826	0.642158	0.054973	0.153342	0.318545	Not Applicable
64	Rap1 signalling	392517	16	16	3	-0.600764	0.066448	0.536232	0.154446	0.318545	Not Applicable
65	O-linked glycosylation of mucins	913709	62	62	4	1.49185	0.511119	0.07946	0.170726	0.346704	Not Applicable
66	GPVI-mediated activation cascade	114604	31	31	3	-0.713255	0.281763	0.167916	0.191662	0.383325	Not Applicable
67	MPS IV - Morquio syndrome A	2206290	118	118	11	-0.480196	0.094651	0.626187	0.226744	0.416693	Not Applicable
68	MPS IIID - Sanfilippo syndrome D	2206305	118	118	11	-0.476489	0.094651	0.635682	0.229277	0.416693	Not Applicable
69	MPS IX - Natowicz syndrome	2206280	118	118	11	-0.473582	0.094651	0.644178	0.231532	0.416693	Not Applicable
70	MPS IIIA - Sanfilippo syndrome A	2206307	118	118	11	-0.445166	0.094651	0.648176	0.232589	0.416693	Not Applicable
71	MPS IV - Morquio syndrome B	2206308	118	118	11	-0.468867	0.094651	0.653673	0.234039	0.416693	Not Applicable
72	MPS II - Hunter syndrome	2206296	118	118	11	-0.450269	0.094651	0.656672	0.234828	0.416693	Not Applicable
73	MPS IIIB - Sanfilippo syndrome B	2206282	118	118	11	-0.483551	0.094651	0.658171	0.235223	0.416693	Not Applicable
74	MPS VII - Sly syndrome	2206292	118	118	11	-0.444566	0.094651	0.666667	0.23745	0.416693	Not Applicable
75	GPCR downstream signalling	388396	926	879	28	1.78238	0.99996	0.063968	0.239833	0.416693	Not Applicable
76	MPS IIIC - Sanfilippo syndrome C	2206291	118	118	11	-0.455295	0.094651	0.676662	0.240056	0.416693	Not Applicable
77	Signal regulatory protein (SIRP) family interactions	391160	13	13	2	-0.882174	0.180054	0.361819	0.243071	0.416693	Not Applicable
78	MPS I - Hurler syndrome	2206302	118	118	11	-0.0261329	0.094651	0.978011	0.312867	0.516071	Not Applicable
79	Glycosaminoglycan metabolism	1630316	118	118	11	0.0240016	0.094651	0.981009	0.313542	0.516071	Not Applicable
80	Membrane Trafficking	199991	165	165	13	-0.688751	0.187772	0.498751	0.315434	0.516071	Not Applicable
81	MPS VI - Maroteaux-Lamy syndrome	2206285	118	118	11	0.00496561	0.094651	0.995002	0.31668	0.516071	Not Applicable
82	Activation of Gene Expression by SREBP (SREBF)	2426168	40	40	2	-0.347131	0.698744	0.145927	0.334765	0.53351	Not Applicable
83	DAG and IP3 signalling	1489509	31	31	3	-0.890818	0.281763	0.371814	0.341115	0.53351	Not Applicable
84	Platelet Adhesion to exposed collagen	75892	11	11	1	-0.484368	0.492125	0.213393	0.341685	0.53351	Not Applicable
85	signalling by NOTCH1 PEST Domain Mutants in Cancer	2644602	67	67	6	0.627394	0.209844	0.508746	0.345594	0.53351	Not Applicable
86	signalling by Robo receptor	376176	32	32	2	-1.08845	0.577504	0.186407	0.34759	0.53351	Not Applicable
87	Fcgamma receptor (FCGR) dependent phagocytosis	2029480	118	81	6	-0.702173	0.354481	0.332334	0.36976	0.561015	Not Applicable
88	Transcriptional activity of SMAD2/SMAD3 SMAD4 heterotrimer	2173793	41	41	4	0.50469	0.227612	0.55922	0.389662	0.584492	Not Applicable
89	M/G1 Transition	68874	82	82	4	-0.713811	0.729301	0.183908	0.403579	0.593873	Not Applicable
90	Insulin Processing	264876	22	22	2	-0.82151	0.381491	0.353323	0.404913	0.593873	Not Applicable
91	signalling by NOTCH1 t(7 9)(NOTCH1 M1580_K2555) Translocation Mutant	2660825	67	67	6	0.436835	0.209844	0.676662	0.419161	0.608014	Not Applicable
92	Degradation of beta-catenin by the destruction complex	195253	68	68	4	-0.68833	0.584975	0.248876	0.426129	0.611402	Not Applicable
93	Post-translational modification synthesis of GPI-anchored proteins	163125	25	25	3	-0.303697	0.185231	0.898051	0.46472	0.659603	Not Applicable
94	Asparagine N-linked glycosylation	446203	85	85	7	-0.29259	0.244383	0.796602	0.513247	0.697733	Not Applicable
95	Dissolution of Fibrin Clot	75205	10	10	1	-0.701265	0.459851	0.424288	0.513956	0.697733	Not Applicable
96	Non-coding RNA Metabolism	194441	49	49	3	-0.627718	0.566891	0.345327	0.515023	0.697733	Not Applicable
97	Host Interactions with Influenza Factors	168253	8	7	1	-0.48362	0.350209	0.58071	0.527283	0.697733	Not Applicable
98	Metabolism of Angiotensinogen to Angiotensins	2022377	16	16	1	-0.767761	0.626788	0.327336	0.530143	0.697733	Not Applicable
99	Signal amplification	392518	32	32	3	-0.426681	0.298381	0.694653	0.533459	0.697733	Not Applicable
100	Integration of energy metabolism	163685	99	99	5	-0.874442	0.71178	0.295852	0.538643	0.697733	Not Applicable
101	Prolactin receptor signalling	1170546	15	15	2	0.0641366	0.224633	0.937531	0.538672	0.697733	Not Applicable
102	Pre-NOTCH Expression and Processing	1912422	45	45	3	0.854198	0.508658	0.414793	0.539275	0.697733	Not Applicable
103	Myogenesis	525793	29	29	2	0.77533	0.523646	0.409295	0.544443	0.697733	Not Applicable
104	Energy dependent regulation of mTOR by LKB1-AMPK	380972	17	17	1	-0.785768	0.649094	0.363818	0.576986	0.729894	Not Applicable
105	signalling by Hippo	2028269	20	20	1	-0.626871	0.708332	0.34033	0.584027	0.729894	Not Applicable
106	Meiotic Synapsis	1221632	57	56	2	-0.271429	0.855476	0.287856	0.591352	0.729894	Not Applicable
107	signalling by NOTCH2	1980145	32	32	2	-0.643756	0.577504	0.426787	0.591657	0.729894	Not Applicable
108	Regulation of Cholesterol Biosynthesis by SREBP (SREBF)	1655829	53	53	4	-0.596648	0.390825	0.705147	0.630781	0.770954	Not Applicable
109	Mitotic G1-G1/S phases	453279	125	125	6	-0.859725	0.76393	0.367816	0.637683	0.77224	Not Applicable
110	Amino acid and derivative metabolism	71291	187	187	9	-0.424124	0.79204	0.365317	0.648173	0.773905	Not Applicable
111	Regulation of DNA replication	69304	75	75	3	-0.430621	0.833151	0.349825	0.650783	0.773905	Not Applicable
112	Metabolism of nitric oxide	202131	17	17	1	-0.594039	0.649094	0.507746	0.695387	0.81289	Not Applicable
113	Unfolded Protein Response	381119	25	25	2	-0.434875	0.444996	0.741629	0.695883	0.81289	Not Applicable
114	Incretin Synthesis, Secretion, and Inactivation	400508	23	23	1	-0.509268	0.757576	0.489755	0.738893	0.85556	Not Applicable
115	Synthesis of DNA	69239	96	96	6	-0.424648	0.514603	0.818091	0.78521	0.901284	Not Applicable
116	PTM gamma carboxylation, hypusine formation and arylsulfatase activation	163841	28	28	2	-0.379276	0.504693	0.897551	0.811704	0.923664	Not Applicable
117	signalling by Activin	1502540	13	13	1	-0.231356	0.551006	0.917041	0.850216	0.959218	Not Applicable
118	Regulation of beta-cell development	186712	18	18	1	-0.352276	0.670068	0.864068	0.895387	0.99655	Not Applicable
119	Telomere Maintenance	157579	59	58	3	-0.258514	0.681243	0.858071	0.898405	0.99655	Not Applicable
120	GABA synthesis, release, reuptake and degradation	888590	19	19	1	0.0619821	0.689789	0.989005	0.943097	0.99671	Not Applicable
121	Elastic fibre formation	1566948	41	41	1	-0.507113	0.920121	0.777111	0.954875	0.99671	Not Applicable
122	Response to elevated platelet cytosolic Ca2+	76005	84	83	4	-0.31101	0.738003	0.994003	0.960856	0.99671	Not Applicable
123	Ion channel transport	983712	126	126	4	-0.318141	0.947499	0.77911	0.962275	0.99671	Not Applicable
124	Mitotic Prophase	68875	61	61	2	-0.428341	0.886447	0.877561	0.973278	0.99671	Not Applicable
125	Kinesins	983189	27	27	1	-0.100432	0.81056	0.969515	0.975232	0.99671	Not Applicable
126	Nonsense-Mediated Decay	927802	106	106	2	-0.242985	0.98883	0.805597	0.977749	0.99671	Not Applicable
127	Thrombin signalling through proteinase activated receptors (PARs)	456926	32	32	1	-0.304153	0.860826	0.965017	0.984786	0.99671	Not Applicable
128	Immunoregulatory interactions between a Lymphoid and a non-Lymphoid cell	198933	109	72	2	-0.383302	0.934167	0.908546	0.987934	0.99671	Not Applicable
129	Complement cascade	166658	74	37	1	-0.126689	0.897762	0.961019	0.990121	0.99671	Not Applicable
130	Lipid and lipoprotein metabolism	73923	48	48	1	0.294835	0.948143	0.914543	0.990752	0.99671	Not Applicable
131	Neurotransmitter Release Cycle	112310	37	37	1	0.0599654	0.897762	0.996002	0.994192	0.99671	Not Applicable
132	Collagen biosynthesis and modifying enzymes	1650814	62	62	1	-0.210889	0.978154	0.94053	0.99671	0.99671	Not Applicable

## Sheet: Worksheet 3
Pathway-guide KEGG		Canonical pathways at 24H
Rank	Canonical Pathways	ID	pSize	onArray	NDE	tA	pNDE	pPERT	pG	pG FDR	Status
1	MAPK signalling pathway	4010	260	260	108	16.3082	0	0.0005	0	0	Activated
2	NF-kappa B signalling pathway	4064	92	91	47	11.5236	0	0.0005	0	0	Activated
3	HIF-1 signalling pathway	4066	106	106	53	6.83845	0	0.0005	0	0	Activated
4	Osteoclast differentiation	4380	135	134	66	8.00724	0	0.0005	0	0	Activated
5	Epithelial cell signalling in Helicobacter pylori infection	5120	68	68	39	6.99398	0	0.0005	0	0	Activated
6	Proteoglycans in cancer	5205	226	223	85	10.1129	4e-06	0.0005	0	1e-06	Activated
7	Pathways in cancer	5200	327	327	117	7.34107	3e-06	0.001	0	1e-06	Activated
8	Chagas disease (American trypanosomiasis)	5142	105	104	54	3.84214	0	0.004498	0	2e-06	Activated
9	NOD-like receptor signalling pathway	4621	57	57	38	4.24642	0	0.004998	0	2e-06	Activated
10	Fc epsilon RI signalling pathway	4664	70	70	40	3.85448	0	0.007496	0	2e-06	Activated
11	Hepatitis B	5161	148	148	61	4.37964	6e-06	0.001499	0	2e-06	Activated
12	TNF signalling pathway	4668	110	110	69	3.98794	0	0.008996	0	2e-06	Activated
13	Influenza A	5164	179	179	76	3.14274	0	0.010995	0	2e-06	Activated
14	VEGF signalling pathway	4370	67	67	35	3.67038	1e-06	0.011494	0	2e-06	Activated
15	Toll-like receptor signalling pathway	4620	108	106	59	2.85287	0	0.013993	0	3e-06	Activated
16	Apoptosis	4210	88	88	39	10.0914	3.9e-05	0.0005	0	3e-06	Activated
17	Rheumatoid arthritis	5323	94	93	46	3.30923	0	0.02099	0	3e-06	Activated
18	Cytokine-cytokine receptor interaction	4060	267	265	93	34.388	7.2e-05	0.0005	1e-06	5e-06	Activated
19	Pertussis	5133	75	75	38	2.21277	1e-06	0.038481	1e-06	5e-06	Activated
20	RIG-I-like receptor signalling pathway	4622	71	71	40	2.21323	0	0.03998	1e-06	5e-06	Activated
21	Salmonella infection	5132	88	86	41	2.5454	3e-06	0.025487	1e-06	8e-06	Activated
22	Focal adhesion	4510	206	205	76	5.17308	4.2e-05	0.001999	1e-06	1e-05	Activated
23	Neurotrophin signalling pathway	4722	120	120	57	1.4067	0	0.091454	2e-06	1e-05	Not Applicable
24	HTLV-I infection	5166	268	268	92	6.38989	0.000194	0.0005	2e-06	1e-05	Activated
25	Chemokine signalling pathway	4062	192	189	74	3.13533	6e-06	0.016992	2e-06	1e-05	Activated
26	B cell receptor signalling pathway	4662	76	76	41	1.09359	0	0.169415	3e-06	1.6e-05	Not Applicable
27	Toxoplasmosis	5145	122	122	53	1.8778	4e-06	0.055472	3e-06	1.8e-05	Not Applicable
28	Fc gamma R-mediated phagocytosis	4666	91	91	44	1.07413	1e-06	0.214893	4e-06	1.8e-05	Not Applicable
29	Cell cycle	4110	124	124	57	0.963145	0	0.247876	4e-06	2e-05	Not Applicable
30	Protein processing in endoplasmic reticulum	4141	167	167	74	0.800498	0	0.351324	6e-06	2.7e-05	Not Applicable
31	Vibrio cholerae infection	5110	54	54	29	1.18913	4e-06	0.116942	7e-06	3.4e-05	Not Applicable
32	Insulin signalling pathway	4910	140	139	52	6.46938	0.000493	0.001	8e-06	3.5e-05	Activated
33	Epstein-Barr virus infection	5169	204	202	94	0.595054	0	0.529735	8e-06	3.6e-05	Not Applicable
34	Pancreatic cancer	5212	66	66	35	0.336625	1e-06	0.732134	1.1e-05	4.6e-05	Not Applicable
35	Shigellosis	5131	61	61	37	-0.338512	0	0.734633	1.1e-05	4.6e-05	Not Applicable
36	Lysosome	4142	122	122	61	0.30959	0	0.754123	1.1e-05	4.6e-05	Not Applicable
37	Herpes simplex infection	5168	188	188	74	1.27774	5e-06	0.165417	1.2e-05	4.6e-05	Not Applicable
38	Amoebiasis	5146	109	109	41	9.19976	0.001631	0.0005	1.2e-05	4.7e-05	Activated
39	PI3K-Akt signalling pathway	4151	347	346	108	10.9999	0.002758	0.0005	2e-05	7.5e-05	Activated
40	Adipocytokine signalling pathway	4920	71	70	28	6.06269	0.00306	0.0005	2.2e-05	8.1e-05	Activated
41	Tuberculosis	5152	183	183	65	5.50552	0.000569	0.002999	2.4e-05	8.7e-05	Activated
42	Prolactin signalling pathway	4917	72	72	32	3.47323	0.000175	0.010495	2.6e-05	9.1e-05	Activated
43	Phosphatidylinositol signalling system	4070	81	81	39	-0.239429	3e-06	0.802599	3.8e-05	0.000131	Not Applicable
44	Small cell lung cancer	5222	86	86	37	2.72514	0.00013	0.028486	5e-05	0.000167	Activated
45	Prostate cancer	5215	89	89	41	0.52503	8e-06	0.569215	6e-05	0.000195	Not Applicable
46	GnRH signalling pathway	4912	92	92	37	4.60347	0.000645	0.007996	6.8e-05	0.000214	Activated
47	Type II diabetes mellitus	4930	48	48	22	5.29126	0.001054	0.004998	6.9e-05	0.000214	Activated
48	Leukocyte transendothelial migration	4670	118	118	50	0.821434	1.6e-05	0.34033	7e-05	0.000214	Not Applicable
49	Non-small cell lung cancer	5223	54	54	28	0.697505	1.4e-05	0.394303	7.3e-05	0.000219	Not Applicable
50	Estrogen signalling pathway	4915	100	100	38	5.08798	0.001913	0.002999	7.5e-05	0.00022	Activated
51	Hepatitis C	5160	133	133	49	4.26337	0.001042	0.006997	9.4e-05	0.00027	Activated
52	Melanoma	5218	71	71	29	4.86496	0.001791	0.004498	0.000103	0.00029	Activated
53	Measles	5162	134	134	49	4.29101	0.001257	0.006997	0.000111	0.000308	Activated
54	Renal cell carcinoma	5211	66	66	29	2.61367	0.000438	0.023988	0.000131	0.000356	Activated
55	Leishmaniasis	5140	76	76	36	0.182026	1.3e-05	0.84058	0.000135	0.00036	Not Applicable
56	Colorectal cancer	5210	62	62	30	0.820481	4e-05	0.323338	0.000159	0.000416	Not Applicable
57	Chronic myeloid leukemia	5220	73	73	33	1.16393	9.3e-05	0.151924	0.000172	0.000444	Not Applicable
58	p53 signalling pathway	4115	68	68	30	2.03049	0.000323	0.044978	0.000176	0.000446	Activated
59	Progesterone-mediated oocyte maturation	4914	86	86	38	0.718712	5.3e-05	0.393803	0.000245	0.00061	Not Applicable
60	Tight junction	4530	134	134	47	4.1168	0.004044	0.006997	0.000325	0.000795	Activated
61	ErbB signalling pathway	4012	88	88	32	5.20051	0.008859	0.003498	0.000353	0.00085	Activated
62	mTOR signalling pathway	4150	60	60	29	0.408469	5.5e-05	0.649175	0.000401	0.000951	Not Applicable
63	Complement and coagulation cascades	4610	69	69	22	9.6806	0.103058	0.0005	0.00056	0.001307	Activated
64	African trypanosomiasis	5143	34	34	15	5.16618	0.009793	0.006497	0.000678	0.001558	Activated
65	Bladder cancer	5219	38	38	19	1.03314	0.000609	0.106947	0.000693	0.001567	Not Applicable
66	Glioma	5214	65	65	30	0.434192	0.00012	0.664168	0.000834	0.001846	Not Applicable
67	Cytosolic DNA-sensing pathway	4623	66	63	27	1.53168	0.001084	0.074463	0.000841	0.001846	Not Applicable
68	Viral carcinogenesis	5203	207	207	75	-0.244762	0.000111	0.815592	0.00093	0.002011	Not Applicable
69	Axon guidance	4360	131	131	42	5.42913	0.031289	0.002999	0.000964	0.002054	Activated
70	T cell receptor signalling pathway	4660	108	108	44	-0.354015	0.000148	0.676162	0.001024	0.002149	Not Applicable
71	Jak-STAT signalling pathway	4630	158	157	58	0.811345	0.000354	0.301349	0.001082	0.002241	Not Applicable
72	RNA degradation	3018	72	72	24	5.53647	0.058593	0.003498	0.001946	0.003973	Activated
73	Malaria	5144	49	49	19	3.47743	0.01914	0.016992	0.002937	0.005914	Activated
74	Melanogenesis	4916	101	101	23	9.57277	0.698202	0.0005	0.003127	0.006211	Activated
75	Natural killer cell mediated cytotoxicity	4650	140	140	40	5.88578	0.156488	0.002499	0.003459	0.00678	Activated
76	Antigen processing and presentation	4612	82	82	17	12.3323	0.824473	0.0005	0.003624	0.007009	Activated
77	Hippo signalling pathway	4390	156	156	30	9.13649	0.953121	0.0005	0.00412	0.007828	Activated
78	Regulation of actin cytoskeleton	4810	215	214	74	0.247209	0.000611	0.787106	0.004153	0.007828	Not Applicable
79	Basal cell carcinoma	5217	55	55	6	12.9647	0.996758	0.0005	0.004286	0.007976	Activated
80	Notch signalling pathway	4330	48	48	17	4.4865	0.060743	0.009495	0.004878	0.008964	Activated
81	Transcriptional misregulation in cancer	5202	180	180	63	-0.720848	0.001053	0.562719	0.004994	0.009064	Not Applicable
82	Bacterial invasion of epithelial cells	5100	76	76	31	0.632651	0.001302	0.463268	0.005073	0.009072	Not Applicable
83	Vascular smooth muscle contraction	4270	120	120	31	6.07848	0.406615	0.001499	0.005122	0.009072	Activated
84	Amyotrophic lateral sclerosis (ALS)	5014	54	54	18	4.77605	0.092584	0.007496	0.005742	0.010048	Activated
85	Legionellosis	5134	55	55	24	-0.620494	0.001489	0.514743	0.006266	0.010836	Not Applicable
86	Endocrine and other factor-regulated calcium reabsorption	4961	48	48	19	1.39522	0.015124	0.081959	0.009536	0.0163	Not Applicable
87	Gap junction	4540	89	89	34	-0.695453	0.002909	0.437781	0.009764	0.016497	Not Applicable
88	Pancreatic secretion	4972	96	96	25	4.98001	0.405645	0.003498	0.010725	0.017915	Activated
89	Prion diseases	5020	36	36	17	0.480922	0.002577	0.606197	0.011655	0.01925	Not Applicable
90	Salivary secretion	4970	90	90	23	5.60995	0.452927	0.003998	0.013244	0.021519	Activated
91	Alcoholism	5034	180	180	37	7.4344	0.911973	0.001999	0.013321	0.021519	Activated
92	Viral myocarditis	5416	74	74	22	3.86477	0.182714	0.011494	0.015049	0.024046	Activated
93	Thyroid cancer	5216	29	29	13	0.818115	0.013521	0.168916	0.016174	0.025566	Not Applicable
94	PPAR signalling pathway	3320	71	71	23	2.7806	0.083707	0.028486	0.016784	0.026247	Activated
95	Calcium signalling pathway	4020	183	183	48	4.21286	0.325218	0.007996	0.018078	0.027974	Activated
96	Endometrial cancer	5213	52	52	22	-0.0525134	0.003678	0.955522	0.023374	0.035791	Not Applicable
97	Pathogenic Escherichia coli infection	5130	55	55	23	0.00435076	0.0036	0.995502	0.023767	0.036018	Not Applicable
98	ECM-receptor interaction	4512	87	86	22	3.96166	0.453607	0.008496	0.025276	0.037913	Activated
99	Long-term depression	4730	60	60	20	1.86253	0.079265	0.052974	0.027179	0.040357	Not Applicable
100	Cholinergic synapse	4725	113	113	30	3.79035	0.34491	0.013493	0.029646	0.043579	Activated
101	Oocyte meiosis	4114	112	112	34	1.75129	0.095383	0.049975	0.03025	0.044028	Activated
102	Dopaminergic synapse	4728	131	131	36	2.77578	0.245959	0.022989	0.034917	0.050321	Activated
103	Aldosterone-regulated sodium reabsorption	4960	39	39	16	0.759283	0.017159	0.344328	0.036227	0.051702	Not Applicable
104	Acute myeloid leukemia	5221	57	57	23	-0.0153901	0.006092	0.987506	0.036777	0.051982	Not Applicable
105	Vasopressin-regulated water reabsorption	4962	45	45	16	0.864624	0.065397	0.103448	0.040564	0.05679	Not Applicable
106	Hedgehog signalling pathway	4340	51	51	7	5.2279	0.980798	0.007496	0.043472	0.060287	Activated
107	Alzheimer's disease	5010	170	170	47	1.97862	0.196357	0.04098	0.046851	0.064366	Activated
108	SNARE interactions in vesicular transport	4130	36	36	14	-1.1117	0.040052	0.206397	0.04791	0.064885	Not Applicable
109	Glutamatergic synapse	4724	118	118	25	3.90443	0.831304	0.009995	0.048112	0.064885	Activated
110	Circadian entrainment	4713	97	97	20	3.85315	0.846878	0.009995	0.048856	0.06529	Activated
111	Serotonergic synapse	4726	114	114	30	2.43068	0.365231	0.026987	0.055389	0.073353	Activated
112	Retrograde endocannabinoid signalling	4723	103	103	27	2.80293	0.384213	0.026487	0.056863	0.074633	Activated
113	Systemic lupus erythematosus	5322	138	138	17	4.21082	0.999893	0.010495	0.058313	0.0752	Activated
114	Olfactory transduction	4740	408	405	5	3.26859	1	0.010495	0.058318	0.0752	Activated
115	Graft-versus-host disease	5332	45	45	7	3.61631	0.949065	0.013493	0.068612	0.087705	Activated
116	GABAergic synapse	4727	90	90	14	4.02405	0.986192	0.014993	0.077093	0.097696	Activated
117	TGF-beta signalling pathway	4350	81	81	19	2.73866	0.633185	0.024988	0.081424	0.102302	Activated
118	Circadian rhythm	4710	31	30	8	2.22227	0.463093	0.037481	0.087719	0.108966	Activated
119	Autoimmune thyroid disease	5320	56	56	5	3.54814	0.999272	0.017491	0.08821	0.108966	Activated
120	Dilated cardiomyopathy	5414	91	90	26	0.99513	0.2003	0.094453	0.093981	0.115127	Not Applicable
121	Type I diabetes mellitus	4940	47	47	8	2.88928	0.919835	0.021989	0.099124	0.120424	Activated
122	Dorso-ventral axis formation	4320	24	24	10	0.65848	0.048882	0.429285	0.102068	0.122983	Not Applicable
123	Allograft rejection	5330	41	41	7	2.40207	0.907162	0.023988	0.105054	0.124659	Activated
124	Morphine addiction	5032	93	93	25	1.71288	0.337957	0.064468	0.105155	0.124659	Not Applicable
125	Phototransduction	4744	29	29	3	2.99331	0.984954	0.022989	0.108411	0.127491	Activated
126	Arrhythmogenic right ventricular cardiomyopathy (ARVC)	5412	75	74	20	1.44687	0.352423	0.069465	0.115303	0.13452	Not Applicable
127	Ovarian steroidogenesis	4913	51	51	13	1.66162	0.492034	0.050975	0.117521	0.136029	Not Applicable
128	Wnt signalling pathway	4310	143	143	35	1.99226	0.541417	0.052474	0.129579	0.148813	Not Applicable
129	Gastric acid secretion	4971	75	75	19	1.66517	0.482117	0.063468	0.137292	0.156449	Not Applicable
130	Fanconi anemia pathway	3460	54	53	17	0.84471	0.133708	0.276362	0.158824	0.179593	Not Applicable
131	Mineral absorption	4978	51	51	14	0.930041	0.366084	0.104448	0.16304	0.182953	Not Applicable
132	Insulin secretion	4911	87	87	21	1.29441	0.577459	0.070465	0.170972	0.190397	Not Applicable
133	Amphetamine addiction	5031	70	70	16	1.50972	0.674023	0.06097	0.172264	0.190397	Not Applicable
134	Bile secretion	4976	72	72	18	1.01355	0.510515	0.087956	0.184248	0.202123	Not Applicable
135	RNA transport	3013	165	160	38	0.766586	0.624135	0.121439	0.271324	0.295442	Not Applicable
136	Huntington's disease	5016	183	183	41	0.992528	0.776341	0.109445	0.294452	0.318268	Not Applicable
137	Cocaine addiction	5030	50	50	16	0.3983	0.145038	0.627686	0.309209	0.331779	Not Applicable
138	Intestinal immune network for IgA production	4672	51	51	11	-0.387943	0.739825	0.166417	0.381005	0.405853	Not Applicable
139	Carbohydrate digestion and absorption	4973	45	45	14	0.196772	0.195525	0.836082	0.459543	0.485992	Not Applicable
140	Parkinson's disease	5012	131	131	34	-0.708414	0.387233	0.502749	0.513255	0.538918	Not Applicable
141	Sulfur relay system	4122	10	10	3	-0.62412	0.461084	0.474763	0.551448	0.574914	Not Applicable
142	Taste transduction	4742	53	53	5	-1.03344	0.998625	0.233883	0.573232	0.593416	Not Applicable
143	Long-term potentiation	4720	71	71	19	-0.29166	0.376377	0.746127	0.63748	0.655311	Not Applicable
144	Regulation of autophagy	4140	34	34	10	-0.0347067	0.313904	0.971014	0.666939	0.680834	Not Applicable
145	Staphylococcus aureus infection	5150	59	59	16	0.124021	0.371011	0.894053	0.697743	0.707367	Not Applicable
146	Neuroactive ligand-receptor interaction	4080	275	275	38	0.776873	0.999997	0.401799	0.768159	0.773421	Not Applicable
147	Asthma	5310	34	34	5	-0.311185	0.945026	0.981509	0.99731	0.99731	Not Applicable
148	Glycolysis / Gluconeogenesis	10	66	66	27	NA	0.002467	NA	NA	NA	NA
149	Citrate cycle (TCA cycle)	20	30	30	8	NA	0.463093	NA	NA	NA	NA
150	Pentose phosphate pathway	30	29	28	8	NA	0.378972	NA	NA	NA	NA
151	Pentose and glucuronate interconversions	40	34	34	8	NA	0.620634	NA	NA	NA	NA
152	Fructose and mannose metabolism	51	36	36	14	NA	0.040052	NA	NA	NA	NA
153	Galactose metabolism	52	30	30	14	NA	0.006882	NA	NA	NA	NA
154	Fatty acid biosynthesis	61	6	6	1	NA	0.815667	NA	NA	NA	NA
155	Fatty acid elongation	62	23	23	13	NA	0.001031	NA	NA	NA	NA
156	Fatty acid metabolism	71	44	44	26	NA	1e-06	NA	NA	NA	NA
157	Synthesis and degradation of ketone bodies	72	9	9	4	NA	0.157501	NA	NA	NA	NA
158	Steroid biosynthesis	100	18	18	7	NA	0.128923	NA	NA	NA	NA
159	Primary bile acid biosynthesis	120	17	17	5	NA	0.409157	NA	NA	NA	NA
160	Ubiquinone and other terpenoid-quinone biosynthesis	130	10	10	4	NA	0.213827	NA	NA	NA	NA
161	Steroid hormone biosynthesis	140	56	56	6	NA	0.997334	NA	NA	NA	NA
162	Oxidative phosphorylation	190	133	133	34	NA	0.426244	NA	NA	NA	NA
163	Purine metabolism	230	173	171	58	NA	0.003629	NA	NA	NA	NA
164	Caffeine metabolism	232	7	7	2	NA	0.543984	NA	NA	NA	NA
165	Pyrimidine metabolism	240	107	105	35	NA	0.026518	NA	NA	NA	NA
166	Alanine, aspartate and glutamate metabolism	250	32	32	12	NA	0.071544	NA	NA	NA	NA
167	Glycine, serine and threonine metabolism	260	37	37	12	NA	0.17657	NA	NA	NA	NA
168	Cysteine and methionine metabolism	270	35	35	14	NA	0.031378	NA	NA	NA	NA
169	Valine, leucine and isoleucine degradation	280	44	44	30	NA	0	NA	NA	NA	NA
170	Lysine biosynthesis	300	4	4	1	NA	0.676085	NA	NA	NA	NA
171	Lysine degradation	310	49	49	22	NA	0.001474	NA	NA	NA	NA
172	Arginine and proline metabolism	330	57	57	20	NA	0.048793	NA	NA	NA	NA
173	Histidine metabolism	340	28	28	8	NA	0.378972	NA	NA	NA	NA
174	Tyrosine metabolism	350	39	39	7	NA	0.876826	NA	NA	NA	NA
175	Phenylalanine metabolism	360	18	18	4	NA	0.6791	NA	NA	NA	NA
176	Tryptophan metabolism	380	40	40	17	NA	0.009564	NA	NA	NA	NA
177	Phenylalanine, tyrosine and tryptophan biosynthesis	400	5	5	2	NA	0.357845	NA	NA	NA	NA
178	beta-Alanine metabolism	410	29	29	15	NA	0.001458	NA	NA	NA	NA
179	Taurine and hypotaurine metabolism	430	10	10	2	NA	0.745921	NA	NA	NA	NA
180	Selenocompound metabolism	450	17	17	9	NA	0.010942	NA	NA	NA	NA
181	Glutathione metabolism	480	50	50	13	NA	0.459929	NA	NA	NA	NA
182	Starch and sucrose metabolism	500	56	56	11	NA	0.844368	NA	NA	NA	NA
183	N-Glycan biosynthesis	510	49	49	18	NA	0.038671	NA	NA	NA	NA
184	Mucin type O-Glycan biosynthesis	512	31	31	8	NA	0.50437	NA	NA	NA	NA
185	Amino sugar and nucleotide sugar metabolism	520	49	49	28	NA	1e-06	NA	NA	NA	NA
186	Glycosaminoglycan degradation	531	19	19	8	NA	0.070663	NA	NA	NA	NA
187	Glycosaminoglycan biosynthesis - chondroitin sulfate / dermatan sulfate	532	20	20	6	NA	0.364931	NA	NA	NA	NA
188	Glycerolipid metabolism	561	55	55	26	NA	0.000208	NA	NA	NA	NA
189	Inositol phosphate metabolism	562	61	61	28	NA	0.000225	NA	NA	NA	NA
190	Glycosylphosphatidylinositol(GPI)-anchor biosynthesis	563	25	25	8	NA	0.25602	NA	NA	NA	NA
191	Glycerophospholipid metabolism	564	91	91	39	NA	9.6e-05	NA	NA	NA	NA
192	Ether lipid metabolism	565	42	42	16	NA	0.035614	NA	NA	NA	NA
193	Arachidonic acid metabolism	590	67	67	13	NA	0.871194	NA	NA	NA	NA
194	Linoleic acid metabolism	591	33	33	3	NA	0.993838	NA	NA	NA	NA
195	alpha-Linolenic acid metabolism	592	25	25	5	NA	0.771503	NA	NA	NA	NA
196	Sphingolipid metabolism	600	47	47	16	NA	0.092604	NA	NA	NA	NA
197	Glycosphingolipid biosynthesis - lacto and neolacto series	601	26	26	11	NA	0.035402	NA	NA	NA	NA
198	Glycosphingolipid biosynthesis - globo series	603	14	14	5	NA	0.245523	NA	NA	NA	NA
199	Glycosphingolipid biosynthesis - ganglio series	604	15	15	6	NA	0.138707	NA	NA	NA	NA
200	Pyruvate metabolism	620	41	41	14	NA	0.108684	NA	NA	NA	NA
201	Glyoxylate and dicarboxylate metabolism	630	24	24	9	NA	0.110841	NA	NA	NA	NA
202	Propanoate metabolism	640	32	32	19	NA	2.9e-05	NA	NA	NA	NA
203	Butanoate metabolism	650	29	29	12	NA	0.034215	NA	NA	NA	NA
204	One carbon pool by folate	670	20	20	9	NA	0.036699	NA	NA	NA	NA
205	Thiamine metabolism	730	4	4	3	NA	0.04831	NA	NA	NA	NA
206	Riboflavin metabolism	740	13	12	7	NA	0.01286	NA	NA	NA	NA
207	Vitamin B6 metabolism	750	6	6	4	NA	0.035288	NA	NA	NA	NA
208	Nicotinate and nicotinamide metabolism	760	28	28	10	NA	0.12613	NA	NA	NA	NA
209	Pantothenate and CoA biosynthesis	770	17	17	9	NA	0.010942	NA	NA	NA	NA
210	Biotin metabolism	780	3	3	3	NA	0.014802	NA	NA	NA	NA
211	Folate biosynthesis	790	14	14	4	NA	0.463031	NA	NA	NA	NA
212	Retinol metabolism	830	68	68	4	NA	0.999991	NA	NA	NA	NA
213	Porphyrin and chlorophyll metabolism	860	43	43	11	NA	0.496291	NA	NA	NA	NA
214	Terpenoid backbone biosynthesis	900	21	21	7	NA	0.240785	NA	NA	NA	NA
215	Sulfur metabolism	920	15	14	4	NA	0.463031	NA	NA	NA	NA
216	Aminoacyl-tRNA biosynthesis	970	63	41	15	NA	0.058	NA	NA	NA	NA
217	Metabolism of xenobiotics by cytochrome P450	980	80	80	9	NA	0.999149	NA	NA	NA	NA
218	Drug metabolism - cytochrome P450	982	74	73	7	NA	0.999689	NA	NA	NA	NA
219	Drug metabolism - other enzymes	983	51	51	11	NA	0.739825	NA	NA	NA	NA
220	Ribosome biogenesis in eukaryotes	3008	84	78	26	NA	0.050547	NA	NA	NA	NA
221	mRNA surveillance pathway	3015	92	91	18	NA	0.883589	NA	NA	NA	NA
222	Endocytosis	4144	203	203	77	NA	1.5e-05	NA	NA	NA	NA
223	Phagosome	4145	157	157	55	NA	0.002057	NA	NA	NA	NA
224	Cardiac muscle contraction	4260	77	77	12	NA	0.979712	NA	NA	NA	NA
225	Synaptic vesicle cycle	4721	63	63	21	NA	0.073427	NA	NA	NA	NA
226	Proximal tubule bicarbonate reclamation	4964	23	23	6	NA	0.511775	NA	NA	NA	NA
227	Fat digestion and absorption	4975	41	41	8	NA	0.823621	NA	NA	NA	NA
228	Chemical carcinogenesis	5204	83	82	9	NA	0.999412	NA	NA	NA	NA
229	Hypertrophic cardiomyopathy (HCM)	5410	85	83	26	NA	0.097642	NA	NA	NA	NA
Pathway-guide Reactome		Canonical pathways at 24H
Rank	Canonical Pathways	ID	pSize	onArray	NDE	tA	pNDE	pPERT	pG	pG FDR	Status
1	Cell surface interactions at the vascular wall	202733	93	93	45	5.19704	1e-06	0.001	0	3e-06	Activated
2	Interleukin-1 signalling	446652	40	40	27	4.59329	0	0.003498	0	5e-06	Activated
3	Fc epsilon receptor (FCERI) signalling	2454202	176	142	70	3.00136	0	0.01999	0	1.2e-05	Activated
4	S Phase	69242	121	121	70	2.84571	0	0.02099	0	1.2e-05	Activated
5	NGF signalling via TRKA from the plasma membrane	187037	172	172	78	2.65569	0	0.021989	0	1.2e-05	Activated
6	B Cell Activation	983705	173	160	92	2.59349	0	0.030485	1e-06	1.3e-05	Activated
7	Mitotic G1-G1/S phases	453279	125	125	74	2.17527	0	0.044978	1e-06	1.7e-05	Activated
8	Fcgamma receptor (FCGR) dependent phagocytosis	2029480	118	81	39	2.72715	3e-06	0.02099	1e-06	2.3e-05	Activated
9	ISG15 antiviral mechanism	1169408	71	71	31	9.40994	0.000323	0.0005	3e-06	4.3e-05	Activated
10	signalling by Rho GTPases	194315	103	103	46	2.48144	6e-06	0.028986	3e-06	4.4e-05	Activated
11	M/G1 Transition	68874	82	82	54	-0.781078	0	0.332834	5e-06	6.9e-05	Not Applicable
12	Regulation of mRNA Stability by Proteins that Bind AU-rich Elements	450531	86	86	49	-0.794933	0	0.387806	6e-06	7.3e-05	Not Applicable
13	Synthesis of DNA	69239	96	96	57	-0.717915	0	0.449775	7e-06	7.5e-05	Not Applicable
14	Response to elevated platelet cytosolic Ca2+	76005	84	83	39	1.63627	7e-06	0.064468	7e-06	7.5e-05	Not Applicable
15	MAP kinase activation in TLR cascade	450294	56	56	34	-0.528455	0	0.556722	9e-06	7.8e-05	Not Applicable
16	Membrane Trafficking	199991	165	165	74	-0.431497	0	0.656672	1e-05	7.8e-05	Not Applicable
17	Degradation of beta-catenin by the destruction complex	195253	68	68	42	0.366054	0	0.694653	1.1e-05	7.8e-05	Not Applicable
18	Amino acid and derivative metabolism	71291	187	187	82	0.330514	0	0.717641	1.1e-05	7.8e-05	Not Applicable
19	MyD88 cascade initiated on plasma membrane	975871	80	80	49	-0.352128	0	0.718641	1.1e-05	7.8e-05	Not Applicable
20	Mitotic Prometaphase	68877	108	108	48	0.633801	5e-06	0.149925	1.1e-05	7.8e-05	Not Applicable
21	signalling by EGFR in Cancer	1643713	147	147	65	-0.257514	0	0.787606	1.2e-05	8.1e-05	Not Applicable
22	MyD88-independent cascade	166166	93	93	56	0.102148	0	0.92054	1.4e-05	8.2e-05	Not Applicable
23	MyD88 dependent cascade initiated on endosome	975155	83	83	49	-0.0864674	0	0.929035	1.4e-05	8.2e-05	Not Applicable
24	Regulation of DNA replication	69304	75	75	51	-0.0773089	0	0.944028	1.4e-05	8.2e-05	Not Applicable
25	MyD88 Mal cascade initiated on plasma membrane	166058	89	89	53	0.039174	0	0.966017	1.4e-05	8.2e-05	Not Applicable
26	Fatty acid, triacylglycerol, and ketone body metabolism	535734	145	145	61	0.688268	3e-06	0.388806	1.5e-05	8.2e-05	Not Applicable
27	Pre-NOTCH Expression and Processing	1912422	45	45	24	2.22818	3.1e-05	0.044478	2e-05	0.000108	Activated
28	Interleukin-3, 5 and GM-CSF signalling	512988	45	45	25	0.922074	8e-06	0.24038	2.8e-05	0.000145	Not Applicable
29	Integrin alphaIIb beta3 signalling	354192	27	27	17	1.38878	2.6e-05	0.097951	3.5e-05	0.000175	Not Applicable
30	Semaphorin interactions	373755	66	66	27	4.94431	0.002467	0.003998	0.000124	0.000593	Activated
31	Interleukin-6 signalling	1059683	11	11	6	7.8656	0.031527	0.0005	0.00019	0.000883	Activated
32	MAPK targets/ Nuclear events mediated by MAP kinases	450282	30	30	18	-0.409346	3.8e-05	0.675662	0.000298	0.001343	Not Applicable
33	Cytosolic sensors of pathogen-associated DNA	1834949	61	61	27	1.53745	0.000592	0.068466	0.00045	0.001966	Not Applicable
34	Integrin cell surface interactions	216083	84	84	34	1.72808	0.000917	0.062969	0.000621	0.002631	Not Applicable
35	PI3K/AKT signalling in Cancer	2219528	66	66	29	0.995148	0.000438	0.146427	0.000683	0.002785	Not Applicable
36	Nucleotide metabolism	15869	78	78	32	1.33206	0.000976	0.067966	0.000705	0.002785	Not Applicable
37	MPS VI - Maroteaux-Lamy syndrome	2206285	118	118	43	2.51146	0.002597	0.025987	0.000716	0.002785	Activated
38	MPS I - Hurler syndrome	2206302	118	118	43	2.46948	0.002597	0.030985	0.000839	0.003179	Activated
39	PIP3 activates AKT signalling	1257604	66	66	29	0.880573	0.000438	0.209895	0.000946	0.003363	Not Applicable
40	Glycosaminoglycan metabolism	1630316	118	118	43	2.45871	0.002597	0.035482	0.000948	0.003363	Activated
41	Translocation of GLUT4 to the Plasma Membrane	1445148	51	51	23	1.36394	0.001077	0.086457	0.000958	0.003363	Not Applicable
42	Formation of Fibrin Clot (Clotting Cascade)	140877	32	32	10	10.3399	0.244048	0.0005	0.001221	0.004187	Activated
43	TAK1 activates NFkB by phosphorylation and activation of IKKs complex	445989	21	21	13	-0.711292	0.000305	0.486257	0.001455	0.004874	Not Applicable
44	Netrin-1 signalling	373752	42	42	17	3.97336	0.016512	0.009995	0.001602	0.005229	Activated
45	MPS II - Hunter syndrome	2206296	118	118	43	1.41666	0.002597	0.064968	0.001634	0.005229	Not Applicable
46	Mitotic G2-G2/M phases	453274	92	92	38	0.412791	0.000293	0.611194	0.001723	0.005378	Not Applicable
47	MPS IV - Morquio syndrome A	2206290	118	118	43	1.29068	0.002597	0.074963	0.001858	0.005378	Not Applicable
48	Platelet Aggregation (Plug Formation)	76009	37	37	17	1.82501	0.003689	0.053473	0.00188	0.005378	Not Applicable
49	MPS IV - Morquio syndrome B	2206308	118	118	43	1.29707	0.002597	0.077961	0.001924	0.005378	Not Applicable
50	MPS IIIC - Sanfilippo syndrome C	2206291	118	118	43	1.32404	0.002597	0.078961	0.001946	0.005378	Not Applicable
51	MPS IIID - Sanfilippo syndrome D	2206305	118	118	43	1.33558	0.002597	0.07946	0.001957	0.005378	Not Applicable
52	MPS VII - Sly syndrome	2206292	118	118	43	1.35894	0.002597	0.07996	0.001968	0.005378	Not Applicable
53	MPS IIIA - Sanfilippo syndrome A	2206307	118	118	43	1.25199	0.002597	0.08046	0.001979	0.005378	Not Applicable
54	MPS IIIB - Sanfilippo syndrome B	2206282	118	118	43	1.30343	0.002597	0.083958	0.002056	0.005483	Not Applicable
55	MPS IX - Natowicz syndrome	2206280	118	118	43	1.28868	0.002597	0.085957	0.0021	0.005497	Not Applicable
56	Dissolution of Fibrin Clot	75205	10	10	5	4.76509	0.073011	0.003498	0.002368	0.00609	Activated
57	signalling by NOTCH1	1980143	67	67	28	0.866647	0.001412	0.310845	0.003833	0.009682	Not Applicable
58	signalling by NOTCH1 t(7 9)(NOTCH1 M1580_K2555) Translocation Mutant	2660825	67	67	28	-0.795234	0.001412	0.333833	0.004082	0.010064	Not Applicable
59	signalling by NOTCH1 PEST Domain Mutants in Cancer	2644602	67	67	28	-0.766711	0.001412	0.33983	0.004147	0.010064	Not Applicable
60	Syndecan interactions	3000170	20	20	10	2.3328	0.012154	0.03998	0.004193	0.010064	Activated
61	Gastrin-CREB signalling pathway via PKC and MAPK	881907	211	210	59	5.07625	0.13262	0.003998	0.004529	0.010561	Activated
62	Kinesins	983189	27	27	15	0.0288553	0.000545	0.977011	0.004547	0.010561	Not Applicable
63	signalling by NOTCH1 HD+PEST Domain Mutants in Cancer	2894858	67	67	28	0.762015	0.001412	0.384308	0.004623	0.010567	Not Applicable
64	FBXW7 Mutants and NOTCH1 in Cancer	2644605	67	67	28	0.69335	0.001412	0.462269	0.00544	0.012083	Not Applicable
65	Asparagine N-linked glycosylation	446203	85	85	33	-0.889218	0.002458	0.266367	0.005454	0.012083	Not Applicable
66	signalling by NOTCH1 HD Domain Mutants in Cancer	2691230	67	67	28	0.599059	0.001412	0.524738	0.006082	0.013269	Not Applicable
67	Interferon gamma signalling	877300	19	19	10	1.18392	0.007765	0.103948	0.006556	0.01409	Not Applicable
68	Elastic fibre formation	1566948	41	41	8	9.00702	0.823621	0.001	0.00667	0.014124	Activated
69	DSCAM interactions	376172	11	11	7	-0.730931	0.006789	0.144928	0.007796	0.01627	Not Applicable
70	TCR signalling	202403	62	59	17	5.61246	0.266001	0.004498	0.009246	0.019021	Activated
71	Synthesis, Secretion, and Deacylation of Ghrelin	422085	17	17	6	4.80174	0.221214	0.005997	0.010116	0.020516	Activated
72	Interleukin-7 signalling	1266695	11	11	5	3.75367	0.107581	0.013493	0.010938	0.021876	Activated
73	Signal amplification	392518	32	32	10	4.83343	0.244048	0.007496	0.013362	0.026358	Activated
74	Growth hormone receptor signalling	982772	22	22	12	0.238613	0.002427	0.8006	0.014073	0.027385	Not Applicable
75	Platelet homeostasis	418346	77	76	23	3.74013	0.152879	0.014993	0.016224	0.03115	Activated
76	Signal regulatory protein (SIRP) family interactions	391160	13	13	7	1.23643	0.022022	0.110445	0.017072	0.032038	Not Applicable
77	Mitotic Prophase	68875	61	61	21	1.96433	0.0537	0.045477	0.017131	0.032038	Activated
78	Gap junction trafficking and regulation	157858	14	14	6	2.74491	0.103953	0.024488	0.017751	0.032772	Activated
79	Transcriptional activity of SMAD2/SMAD3 SMAD4 heterotrimer	2173793	41	41	18	-0.490659	0.005181	0.5992	0.021032	0.038337	Not Applicable
80	Platelet Adhesion to exposed collagen	75892	11	11	5	2.7255	0.107581	0.030485	0.022039	0.039612	Activated
81	Advanced glycosylation endproduct receptor signalling	879415	13	13	8	-0.398336	0.005006	0.663668	0.022282	0.039612	Not Applicable
82	GPVI-mediated activation cascade	114604	31	31	14	-0.762353	0.009756	0.378311	0.024366	0.042313	Not Applicable
83	Transport of vitamins, nucleosides, and related molecules	425397	32	32	14	-0.860687	0.013491	0.273863	0.024389	0.042313	Not Applicable
84	Lipid and lipoprotein metabolism	73923	48	48	14	4.09976	0.276423	0.014493	0.02612	0.044777	Activated
85	signalling by TGF-beta Receptor Complex	170834	67	67	26	-0.45639	0.006765	0.638181	0.027826	0.04714	Not Applicable
86	DAG and IP3 signalling	1489509	31	31	12	1.49944	0.057032	0.076962	0.028217	0.047247	Not Applicable
87	Sphingolipid metabolism	428157	71	71	25	-0.814058	0.028801	0.15992	0.029387	0.048641	Not Applicable
88	Metabolism of Angiotensinogen to Angiotensins	2022377	16	16	3	5.79176	0.791721	0.005997	0.03015	0.049336	Activated
89	Interleukin-1 processing	448706	7	7	5	-0.798787	0.011873	0.415792	0.031155	0.050409	Not Applicable
90	Regulation of Cholesterol Biosynthesis by SREBP (SREBF)	1655829	53	53	20	-0.869523	0.022557	0.226887	0.032115	0.051384	Not Applicable
91	signalling by NOTCH3	1980148	11	11	4	3.44194	0.27454	0.01999	0.034054	0.053888	Activated
92	Rap1 signalling	392517	16	16	8	-0.979845	0.024401	0.233883	0.03519	0.055079	Not Applicable
93	signalling by NOTCH4	1980150	11	11	4	3.41447	0.27454	0.022489	0.037584	0.058195	Activated
94	RNA Polymerase II Transcription	73857	98	98	33	0.830133	0.026425	0.257871	0.040809	0.062516	Not Applicable
95	Complement cascade	166658	74	37	9	3.98145	0.576174	0.011994	0.041289	0.062585	Activated
96	Extrinsic Pathway for Apoptosis	109607	14	14	8	0.0129848	0.009181	0.987506	0.051708	0.077562	Not Applicable
97	Immunoregulatory interactions between a Lymphoid and a non-Lymphoid cell	198933	109	72	12	4.55444	0.959948	0.009995	0.054177	0.080427	Activated
98	Nephrin interactions	373753	22	22	5	3.70267	0.659257	0.015492	0.057032	0.083802	Activated
99	signalling by Robo receptor	376176	32	32	10	1.89285	0.244048	0.043478	0.058846	0.085594	Activated
100	Regulation of Lipid Metabolism by Peroxisome proliferator-activated receptor alpha (PPARalpha)	400206	78	78	25	0.953143	0.082146	0.132434	0.060061	0.086488	Not Applicable
101	Myogenesis	525793	29	29	13	-0.130435	0.013521	0.901549	0.065913	0.093975	Not Applicable
102	GP1b-IX-V activation signalling	430116	10	10	4	1.34296	0.213827	0.069965	0.077829	0.109569	Not Applicable
103	YAP1- and WWTR1 (TAZ)-stimulated gene expression	2032785	23	23	6	2.37393	0.511775	0.029485	0.078373	0.109569	Activated
104	Activation of Matrix Metalloproteinases	1592389	32	32	7	3.43671	0.702746	0.021989	0.07989	0.110617	Activated
105	GABA synthesis, release, reuptake and degradation	888590	19	19	5	2.16069	0.516596	0.041479	0.103777	0.142323	Activated
106	Metabolism of nitric oxide	202131	17	17	6	0.980679	0.221214	0.10095	0.10723	0.145671	Not Applicable
107	cell division	68884	14	14	7	0.491243	0.034864	0.668166	0.110872	0.148712	Not Applicable
108	Neurotransmitter Release Cycle	112310	37	37	7	2.37835	0.838667	0.027986	0.111534	0.148712	Activated
109	Regulation of Hypoxia-inducible Factor (HIF) by Oxygen	1234174	22	22	6	1.56732	0.463764	0.053973	0.117335	0.155012	Not Applicable
110	Double-Strand Break Repair	73890	22	22	10	0.0146084	0.026131	0.990505	0.120462	0.156144	Not Applicable
111	signalling by Hippo	2028269	20	20	5	1.84365	0.567151	0.045977	0.121168	0.156144	Activated
112	Integration of energy metabolism	163685	99	99	30	-0.864844	0.113761	0.229885	0.121446	0.156144	Not Applicable
113	signalling by NOTCH2	1980145	32	32	11	0.798957	0.139538	0.26087	0.157004	0.200075	Not Applicable
114	Insulin Processing	264876	22	22	8	0.827511	0.149341	0.25937	0.164662	0.207994	Not Applicable
115	Post-translational modification synthesis of GPI-anchored proteins	163125	25	25	10	-0.524037	0.064088	0.756122	0.195144	0.244355	Not Applicable
116	Cell junction organization	446728	84	84	24	0.964321	0.229821	0.215892	0.198636	0.246005	Not Applicable
117	Muscle contraction	397014	49	49	12	1.05498	0.559283	0.089455	0.199879	0.246005	Not Applicable
118	Meiotic Synapsis	1221632	57	56	13	1.32942	0.642812	0.08096	0.205862	0.251221	Not Applicable
119	mRNA Capping	72086	28	28	11	-0.132819	0.060551	0.871064	0.207932	0.251615	Not Applicable
120	O-linked glycosylation of mucins	913709	62	62	18	0.794727	0.246491	0.233383	0.221795	0.266154	Not Applicable
121	Peptide hormone biosynthesis	209952	12	12	1	-0.200842	0.966041	0.064968	0.236511	0.281467	Not Applicable
122	Telomere Maintenance	157579	59	58	13	1.04536	0.696052	0.094953	0.245644	0.289941	Not Applicable
123	GPCR downstream signalling	388396	926	879	107	1.01545	1	0.095452	0.319682	0.374262	Not Applicable
124	PTM gamma carboxylation, hypusine formation and arylsulfatase activation	163841	28	28	9	0.610941	0.232234	0.444778	0.337786	0.392267	Not Applicable
125	Degradation of collagen	1442490	38	38	9	1.06771	0.611622	0.188906	0.364889	0.420352	Not Applicable
126	Nonsense-Mediated Decay	927802	106	106	25	-0.737073	0.628972	0.229385	0.4236	0.484114	Not Applicable
127	Processing of Capped Intron-Containing Pre-mRNA	72203	137	137	38	-0.378789	0.219185	0.69915	0.440687	0.499676	Not Applicable
128	Ion channel transport	983712	126	126	35	0.286246	0.227664	0.766117	0.479003	0.538878	Not Applicable
129	signalling by Activin	1502540	13	13	4	-0.644751	0.400886	0.465267	0.499726	0.557834	Not Applicable
130	Unfolded Protein Response	381119	25	25	8	-0.304365	0.25602	0.750125	0.508927	0.563735	Not Applicable
131	Deadenylation-dependent mRNA decay	429914	48	48	14	-0.424312	0.276423	0.725637	0.522825	0.574708	Not Applicable
132	Fertilization	1187000	26	26	3	-0.270507	0.971199	0.236382	0.567399	0.61898	Not Applicable
133	Thrombin signalling through proteinase activated receptors (PARs)	456926	32	32	10	-0.016719	0.244048	0.989005	0.584452	0.63279	Not Applicable
134	Activation of Gene Expression by SREBP (SREBF)	2426168	40	40	11	-0.390512	0.390555	0.658671	0.606516	0.651778	Not Applicable
135	ABC-family proteins mediated transport	382556	36	36	10	-0.435479	0.387476	0.67916	0.614474	0.655439	Not Applicable
136	Arachidonic acid metabolism	2142753	49	49	14	0.297241	0.305589	0.922039	0.638672	0.676241	Not Applicable
137	Host Interactions with Influenza Factors	168253	8	7	2	-0.641123	0.543984	0.6007	0.692263	0.727634	Not Applicable
138	Energy dependent regulation of mTOR by LKB1-AMPK	380972	17	17	5	-0.205862	0.409157	0.81909	0.701513	0.732014	Not Applicable
139	Prolactin receptor signalling	1170546	15	15	4	-0.213858	0.522704	0.837081	0.79921	0.822094	Not Applicable
140	Incretin Synthesis, Secretion, and Inactivation	400508	23	23	6	-0.178199	0.511775	0.855072	0.799258	0.822094	Not Applicable
141	Non-coding RNA Metabolism	194441	49	49	11	-0.156051	0.687018	0.876062	0.907448	0.926755	Not Applicable
142	Collagen biosynthesis and modifying enzymes	1650814	62	62	9	-0.630991	0.981502	0.631684	0.916382	0.929289	Not Applicable
143	Regulation of beta-cell development	186712	18	18	3	0.349963	0.855513	0.749125	0.926019	0.932495	Not Applicable
144	Regulation of Water Balance by Renal Aquaporins	432040	43	43	9	0.0882031	0.762855	0.933533	0.953901	0.953901	Not Applicable

## Sheet: Worksheet 4
Pathway-guide KEGG		Canonical pathways at 48H
Rank	Canonical Pathways	ID	pSize	onArray	NDE	tA	pNDE	pPERT	pG	pG FDR	Status
1	MAPK signalling pathway	4010	260	260	129	13.6136	0	0.0005	0	0	Activated
2	NF-kappa B signalling pathway	4064	92	91	54	11.8496	0	0.0005	0	0	Activated
3	Osteoclast differentiation	4380	135	134	74	7.63451	0	0.0005	0	0	Activated
4	Hepatitis B	5161	148	148	87	6.06227	0	0.0005	0	0	Activated
5	Influenza A	5164	179	179	92	6.56692	0	0.0005	0	0	Activated
6	RIG-I-like receptor signalling pathway	4622	71	71	43	4.84592	1e-06	0.0005	0	0	Activated
7	HIF-1 signalling pathway	4066	106	106	60	4.1106	0	0.001999	0	1e-06	Activated
8	TNF signalling pathway	4668	110	110	77	4.62352	0	0.001999	0	1e-06	Activated
9	Fc epsilon RI signalling pathway	4664	70	70	44	5.94214	0	0.002499	0	1e-06	Activated
10	Epithelial cell signalling in Helicobacter pylori infection	5120	68	68	45	5.16961	0	0.002499	0	1e-06	Activated
11	Toll-like receptor signalling pathway	4620	108	106	68	3.56424	0	0.004498	0	1e-06	Activated
12	HTLV-I infection	5166	268	268	124	4.33228	2e-06	0.004498	0	2e-06	Activated
13	Chagas disease (American trypanosomiasis)	5142	105	104	62	3.31647	0	0.011494	0	3e-06	Activated
14	Hepatitis C	5160	133	133	66	7.32016	3e-05	0.0005	0	3e-06	Activated
15	Apoptosis	4210	88	88	47	8.43158	3.9e-05	0.0005	0	4e-06	Activated
16	Prolactin signalling pathway	4917	72	72	46	2.74795	0	0.021989	0	4e-06	Activated
17	Renal cell carcinoma	5211	66	66	40	3.6708	2e-06	0.010495	0	4e-06	Activated
18	NOD-like receptor signalling pathway	4621	57	57	39	2.67143	0	0.027486	1e-06	4e-06	Activated
19	Cell cycle	4110	124	124	74	2.60533	0	0.030485	1e-06	4e-06	Activated
20	Rheumatoid arthritis	5323	94	93	52	3.65697	3e-06	0.013493	1e-06	5e-06	Activated
21	Chemokine signalling pathway	4062	192	189	97	2.28556	0	0.041979	1e-06	5e-06	Activated
22	Herpes simplex infection	5168	188	188	88	4.68136	2.9e-05	0.001499	1e-06	5e-06	Activated
23	Neurotrophin signalling pathway	4722	120	120	70	1.93777	0	0.046477	1e-06	5e-06	Activated
24	B cell receptor signalling pathway	4662	76	76	49	2.10368	0	0.047976	1e-06	5e-06	Activated
25	Measles	5162	134	134	68	4.15084	9e-06	0.005497	1e-06	5e-06	Activated
26	p53 signalling pathway	4115	68	68	40	3.88809	7e-06	0.007996	1e-06	6e-06	Activated
27	Protein processing in endoplasmic reticulum	4141	167	167	92	1.73725	0	0.058971	1e-06	6e-06	Not Applicable
28	Insulin signalling pathway	4910	140	139	68	6.01289	4.1e-05	0.001499	1e-06	6e-06	Activated
29	Prostate cancer	5215	89	89	52	1.63967	0	0.070465	1e-06	6e-06	Not Applicable
30	VEGF signalling pathway	4370	67	67	40	3.00876	4e-06	0.018491	1e-06	7e-06	Activated
31	Pathways in cancer	5200	327	327	142	4.03825	2e-05	0.004998	2e-06	8e-06	Activated
32	Proteoglycans in cancer	5205	226	223	98	8.79058	0.000216	0.0005	2e-06	8e-06	Activated
33	Fc gamma R-mediated phagocytosis	4666	91	91	52	1.35624	1e-06	0.112444	2e-06	9e-06	Not Applicable
34	Epstein-Barr virus infection	5169	204	202	114	1.10767	0	0.134433	2e-06	1e-05	Not Applicable
35	ErbB signalling pathway	4012	88	88	49	2.50703	6e-06	0.025487	3e-06	1.1e-05	Activated
36	Focal adhesion	4510	206	205	97	2.03105	7e-06	0.042979	5e-06	1.9e-05	Activated
37	Chronic myeloid leukemia	5220	73	73	48	0.650009	0	0.446277	7e-06	2.8e-05	Not Applicable
38	PI3K-Akt signalling pathway	4151	347	346	142	5.72794	0.000472	0.001	7e-06	2.9e-05	Activated
39	Toxoplasmosis	5145	122	122	62	2.24963	2e-05	0.033483	1e-05	3.9e-05	Activated
40	Vibrio cholerae infection	5110	54	54	35	0.408478	1e-06	0.637681	1.1e-05	4e-05	Not Applicable
41	Adipocytokine signalling pathway	4920	71	70	36	6.18717	0.000784	0.001	1.2e-05	4.3e-05	Activated
42	Cytosolic DNA-sensing pathway	4623	66	63	36	3.01139	4.8e-05	0.018491	1.3e-05	4.6e-05	Activated
43	Progesterone-mediated oocyte maturation	4914	86	86	48	0.980842	7e-06	0.151924	1.5e-05	5.3e-05	Not Applicable
44	Pancreatic cancer	5212	66	66	39	1.22984	8e-06	0.143928	1.7e-05	5.6e-05	Not Applicable
45	Tuberculosis	5152	183	183	79	6.1951	0.001553	0.001	2.2e-05	7.3e-05	Activated
46	Shigellosis	5131	61	61	38	-0.079942	2e-06	0.943028	2.3e-05	7.3e-05	Not Applicable
47	Cytokine-cytokine receptor interaction	4060	267	265	107	32.61	0.004023	0.0005	2.8e-05	8.9e-05	Activated
48	Lysosome	4142	122	122	64	0.261077	4e-06	0.762619	4.1e-05	0.000125	Not Applicable
49	Pertussis	5133	75	75	40	2.62886	0.000151	0.023988	4.9e-05	0.000148	Activated
50	GnRH signalling pathway	4912	92	92	48	1.24906	7.2e-05	0.101449	9.4e-05	0.000277	Not Applicable
51	Small cell lung cancer	5222	86	86	45	1.60862	0.000109	0.070465	9.8e-05	0.000285	Not Applicable
52	Type II diabetes mellitus	4930	48	48	24	5.57732	0.008778	0.001	0.000111	0.000316	Activated
53	T cell receptor signalling pathway	4660	108	108	57	-0.105758	1e-05	0.913543	0.000116	0.000324	Not Applicable
54	Salmonella infection	5132	88	86	47	0.483588	1.8e-05	0.604198	0.000135	0.000363	Not Applicable
55	Amoebiasis	5146	109	109	49	5.72879	0.004344	0.002499	0.000135	0.000363	Activated
56	Estrogen signalling pathway	4915	100	100	49	2.75193	0.000435	0.026987	0.000145	0.000383	Activated
57	Bladder cancer	5219	38	38	24	1.24035	0.000101	0.118441	0.000148	0.000384	Not Applicable
58	Acute myeloid leukemia	5221	57	57	33	1.00268	6.8e-05	0.191904	0.000161	0.00041	Not Applicable
59	mTOR signalling pathway	4150	60	60	35	0.645271	3.3e-05	0.494253	0.000198	0.000496	Not Applicable
60	Colorectal cancer	5210	62	62	34	1.30294	0.00023	0.086457	0.000235	0.000579	Not Applicable
61	Viral carcinogenesis	5203	207	207	95	0.503111	3.7e-05	0.55972	0.000247	0.000598	Not Applicable
62	Jak-STAT signalling pathway	4630	158	157	71	2.00651	0.000568	0.050475	0.000328	0.000784	Not Applicable
63	Glioma	5214	65	65	37	0.18519	4.2e-05	0.852074	0.000403	0.000948	Not Applicable
64	Natural killer cell mediated cytotoxicity	4650	140	140	51	7.87206	0.182171	0.0005	0.000938	0.002169	Activated
65	Endometrial cancer	5213	52	52	29	0.823849	0.000447	0.318841	0.001403	0.003195	Not Applicable
66	Non-small cell lung cancer	5223	54	54	30	0.671678	0.000391	0.4003	0.001529	0.003428	Not Applicable
67	Gap junction	4540	89	89	40	2.9944	0.009386	0.021489	0.001918	0.004237	Activated
68	Melanogenesis	4916	101	101	31	8.19321	0.686381	0.0005	0.00308	0.006703	Activated
69	African trypanosomiasis	5143	34	34	16	5.1189	0.054309	0.006497	0.003158	0.006773	Activated
70	Malaria	5144	49	49	21	5.16741	0.083236	0.004498	0.003328	0.006906	Activated
71	Amyotrophic lateral sclerosis (ALS)	5014	54	54	22	5.73879	0.126126	0.002999	0.003358	0.006906	Activated
72	Tight junction	4530	134	134	54	3.78723	0.034412	0.010995	0.00336	0.006906	Activated
73	Vascular smooth muscle contraction	4270	120	120	35	8.14351	0.809813	0.0005	0.003566	0.007161	Activated
74	Hippo signalling pathway	4390	156	156	46	6.43314	0.813395	0.0005	0.00358	0.007161	Activated
75	Antigen processing and presentation	4612	82	82	23	11.3092	0.836511	0.0005	0.00367	0.007243	Activated
76	Salivary secretion	4970	90	90	25	6.53612	0.858571	0.0005	0.003756	0.00729	Activated
77	Phosphatidylinositol signalling system	4070	81	81	41	0.256606	0.000537	0.808096	0.003793	0.00729	Not Applicable
78	Prion diseases	5020	36	36	21	0.719071	0.001242	0.404798	0.004322	0.008201	Not Applicable
79	Legionellosis	5134	55	55	30	0.138489	0.000595	0.864068	0.004407	0.008256	Not Applicable
80	Thyroid cancer	5216	29	29	16	1.59622	0.009665	0.063468	0.005151	0.009529	Not Applicable
81	Notch signalling pathway	4330	48	48	21	3.99508	0.067637	0.009995	0.005611	0.010251	Activated
82	Leukocyte transendothelial migration	4670	118	118	50	2.10621	0.015299	0.047976	0.006031	0.010886	Activated
83	Complement and coagulation cascades	4610	69	69	20	6.79191	0.772256	0.001	0.006304	0.01117	Activated
84	Oocyte meiosis	4114	112	112	51	0.904348	0.002648	0.293353	0.00634	0.01117	Not Applicable
85	RNA transport	3013	165	160	71	0.211872	0.001079	0.825587	0.00715	0.012449	Not Applicable
86	RNA degradation	3018	72	72	33	1.43875	0.012347	0.078961	0.007734	0.01331	Not Applicable
87	Basal cell carcinoma	5217	55	55	6	12.3417	0.999955	0.001	0.007904	0.013446	Activated
88	Axon guidance	4360	131	131	45	4.76657	0.355951	0.002999	0.008371	0.014078	Activated
89	Bacterial invasion of epithelial cells	5100	76	76	36	0.914214	0.004849	0.235382	0.008875	0.014758	Not Applicable
90	Alzheimer's disease	5010	170	170	65	2.64094	0.065513	0.01949	0.009785	0.016091	Activated
91	Dorso-ventral axis formation	4320	24	24	12	2.68536	0.056514	0.027486	0.011599	0.018865	Activated
92	Viral myocarditis	5416	74	74	25	5.05023	0.449887	0.003498	0.011732	0.018873	Activated
93	Melanoma	5218	71	71	35	0.385261	0.002385	0.678161	0.012014	0.019119	Not Applicable
94	Leishmaniasis	5140	76	76	36	0.723681	0.004849	0.343328	0.012316	0.019207	Not Applicable
95	Pancreatic secretion	4972	96	96	31	6.1225	0.555861	0.002999	0.012329	0.019207	Activated
96	Circadian rhythm	4710	31	30	16	1.11487	0.014548	0.116442	0.012502	0.019275	Not Applicable
97	Calcium signalling pathway	4020	183	183	55	5.07879	0.783894	0.002999	0.016578	0.025295	Activated
98	Pathogenic Escherichia coli infection	5130	55	55	28	0.176495	0.003498	0.845077	0.020172	0.030464	Not Applicable
99	Regulation of actin cytoskeleton	4810	215	214	83	1.25544	0.029996	0.117941	0.023506	0.03514	Not Applicable
100	Alcoholism	5034	180	180	50	5.93718	0.926464	0.004498	0.027005	0.039967	Activated
101	Hedgehog signalling pathway	4340	51	51	9	7.1192	0.994464	0.004498	0.02867	0.041795	Activated
102	Olfactory transduction	4740	408	405	7	6.24995	1	0.004498	0.028804	0.041795	Activated
103	Transcriptional misregulation in cancer	5202	180	180	74	-0.540938	0.009108	0.531734	0.030657	0.04405	Not Applicable
104	Neuroactive ligand-receptor interaction	4080	275	275	39	5.47796	1	0.005497	0.034102	0.04853	Activated
105	Type I diabetes mellitus	4940	47	47	12	5.23385	0.882165	0.006497	0.035315	0.049777	Activated
106	Cholinergic synapse	4725	113	113	42	2.17922	0.16787	0.037481	0.038183	0.053312	Activated
107	Systemic lupus erythematosus	5322	138	138	21	5.7104	0.999999	0.006497	0.039217	0.054244	Activated
108	PPAR signalling pathway	3320	71	71	27	2.37007	0.191381	0.038981	0.044001	0.060298	Activated
109	Graft-versus-host disease	5332	45	45	9	5.23733	0.978501	0.007996	0.045775	0.062154	Activated
110	Fanconi anemia pathway	3460	54	53	26	0.113589	0.008898	0.897551	0.04656	0.062644	Not Applicable
111	Autoimmune thyroid disease	5320	56	56	9	5.56131	0.998358	0.008496	0.048939	0.065251	Activated
112	Endocrine and other factor-regulated calcium reabsorption	4961	48	48	20	1.49652	0.115666	0.074963	0.049837	0.065856	Not Applicable
113	Wnt signalling pathway	4310	143	143	40	3.60922	0.895542	0.012494	0.061458	0.079933	Activated
114	Dopaminergic synapse	4728	131	131	52	1.03655	0.049099	0.228386	0.06157	0.079933	Not Applicable
115	Parkinson's disease	5012	131	131	53	-0.832487	0.033254	0.357821	0.064627	0.083172	Not Applicable
116	Allograft rejection	5330	41	41	10	4.05319	0.901887	0.014993	0.071711	0.091494	Activated
117	Long-term depression	4730	60	60	25	0.99857	0.085598	0.172914	0.077159	0.097602	Not Applicable
118	ECM-receptor interaction	4512	87	86	27	2.62494	0.626424	0.027486	0.087154	0.109312	Activated
119	Serotonergic synapse	4726	114	114	37	2.22906	0.539377	0.03998	0.1043	0.129718	Activated
120	Glutamatergic synapse	4724	118	118	34	2.54147	0.830285	0.027986	0.110652	0.136471	Activated
121	Circadian entrainment	4713	97	97	29	2.38625	0.74214	0.035482	0.122104	0.148723	Activated
122	Maturity onset diabetes of the young	4950	25	25	2	2.35789	0.9993	0.026487	0.122596	0.148723	Activated
123	Arrhythmogenic right ventricular cardiomyopathy (ARVC)	5412	75	74	24	1.79868	0.548733	0.050475	0.127031	0.15285	Not Applicable
124	Retrograde endocannabinoid signalling	4723	103	103	34	1.80915	0.493071	0.058971	0.131945	0.157482	Not Applicable
125	Vasopressin-regulated water reabsorption	4962	45	45	21	0.0930025	0.033102	0.92054	0.136846	0.162026	Not Applicable
126	TGF-beta signalling pathway	4350	81	81	32	0.972195	0.110448	0.278861	0.13799	0.162084	Not Applicable
127	Asthma	5310	34	34	6	2.18149	0.983559	0.033983	0.147016	0.171325	Activated
128	Phototransduction	4744	29	29	5	2.17322	0.979957	0.035482	0.151566	0.175248	Activated
129	GABAergic synapse	4727	90	90	24	2.1846	0.904497	0.04098	0.1592	0.182648	Activated
130	Mineral absorption	4978	51	51	16	1.57811	0.620033	0.062969	0.165662	0.188261	Not Applicable
131	Staphylococcus aureus infection	5150	59	59	13	2.21816	0.971933	0.04048	0.166637	0.188261	Activated
132	Huntington's disease	5016	183	183	64	0.837711	0.260041	0.158921	0.173001	0.193971	Not Applicable
133	Aldosterone-regulated sodium reabsorption	4960	39	39	18	0.0587022	0.052066	0.956522	0.199193	0.221658	Not Applicable
134	Gastric acid secretion	4971	75	75	23	1.35637	0.67416	0.091954	0.234375	0.258862	Not Applicable
135	Morphine addiction	5032	93	93	29	1.22977	0.644889	0.09995	0.241182	0.264406	Not Applicable
136	Sulfur relay system	4122	10	10	4	-0.931527	0.417998	0.176412	0.265995	0.289465	Not Applicable
137	Ovarian steroidogenesis	4913	51	51	14	1.07655	0.820647	0.10095	0.289191	0.312411	Not Applicable
138	SNARE interactions in vesicular transport	4130	36	36	15	-0.54743	0.159163	0.538231	0.296174	0.317636	Not Applicable
139	Cocaine addiction	5030	50	50	20	-0.33713	0.162697	0.718641	0.367863	0.391682	Not Applicable
140	Intestinal immune network for IgA production	4672	51	51	11	-0.364323	0.96939	0.157921	0.440393	0.465142	Not Applicable
141	Regulation of autophagy	4140	34	34	13	0.510011	0.292588	0.528236	0.443142	0.465142	Not Applicable
142	Long-term potentiation	4720	71	71	24	-0.700905	0.45135	0.411294	0.498244	0.519296	Not Applicable
143	Amphetamine addiction	5031	70	70	22	0.769578	0.620135	0.315342	0.514684	0.53268	Not Applicable
144	Carbohydrate digestion and absorption	4973	45	45	16	0.465735	0.383838	0.581209	0.557765	0.573259	Not Applicable
145	Taste transduction	4742	53	53	6	-0.920734	0.999918	0.290855	0.650011	0.663459	Not Applicable
146	Dilated cardiomyopathy	5414	91	90	31	0.147049	0.384525	0.867066	0.69962	0.709204	Not Applicable
147	Insulin secretion	4911	87	87	25	0.36125	0.805829	0.695652	0.885032	0.891053	Not Applicable
148	Bile secretion	4976	72	72	21	0.199563	0.765419	0.835582	0.925432	0.925432	Not Applicable
149	Glycolysis / Gluconeogenesis	10	66	66	28	NA	0.0578	NA	NA	NA	NA
150	Citrate cycle (TCA cycle)	20	30	30	12	NA	0.243838	NA	NA	NA	NA
151	Pentose phosphate pathway	30	29	28	12	NA	0.165782	NA	NA	NA	NA
152	Pentose and glucuronate interconversions	40	34	34	9	NA	0.824262	NA	NA	NA	NA
153	Fructose and mannose metabolism	51	36	36	21	NA	0.001242	NA	NA	NA	NA
154	Galactose metabolism	52	30	30	13	NA	0.142169	NA	NA	NA	NA
155	Fatty acid biosynthesis	61	6	6	2	NA	0.632213	NA	NA	NA	NA
156	Fatty acid elongation	62	23	23	16	NA	0.000297	NA	NA	NA	NA
157	Fatty acid metabolism	71	44	44	30	NA	1e-06	NA	NA	NA	NA
158	Synthesis and degradation of ketone bodies	72	9	9	5	NA	0.132322	NA	NA	NA	NA
159	Steroid biosynthesis	100	18	18	9	NA	0.093686	NA	NA	NA	NA
160	Primary bile acid biosynthesis	120	17	17	6	NA	0.492774	NA	NA	NA	NA
161	Ubiquinone and other terpenoid-quinone biosynthesis	130	10	10	5	NA	0.196342	NA	NA	NA	NA
162	Steroid hormone biosynthesis	140	56	56	6	NA	0.999967	NA	NA	NA	NA
163	Oxidative phosphorylation	190	133	133	57	NA	0.007724	NA	NA	NA	NA
164	Purine metabolism	230	173	171	74	NA	0.00198	NA	NA	NA	NA
165	Caffeine metabolism	232	7	7	2	NA	0.721031	NA	NA	NA	NA
166	Pyrimidine metabolism	240	107	105	52	NA	0.000211	NA	NA	NA	NA
167	Alanine, aspartate and glutamate metabolism	250	32	32	13	NA	0.211587	NA	NA	NA	NA
168	Glycine, serine and threonine metabolism	260	37	37	16	NA	0.112532	NA	NA	NA	NA
169	Cysteine and methionine metabolism	270	35	35	18	NA	0.015542	NA	NA	NA	NA
170	Valine, leucine and isoleucine degradation	280	44	44	32	NA	0	NA	NA	NA	NA
171	Lysine biosynthesis	300	4	4	2	NA	0.392605	NA	NA	NA	NA
172	Lysine degradation	310	49	49	26	NA	0.002291	NA	NA	NA	NA
173	Arginine and proline metabolism	330	57	57	23	NA	0.130882	NA	NA	NA	NA
174	Histidine metabolism	340	28	28	11	NA	0.280856	NA	NA	NA	NA
175	Tyrosine metabolism	350	39	39	9	NA	0.927283	NA	NA	NA	NA
176	Phenylalanine metabolism	360	18	18	6	NA	0.558041	NA	NA	NA	NA
177	Tryptophan metabolism	380	40	40	20	NA	0.016045	NA	NA	NA	NA
178	Phenylalanine, tyrosine and tryptophan biosynthesis	400	5	5	2	NA	0.522561	NA	NA	NA	NA
179	beta-Alanine metabolism	410	29	29	15	NA	0.0247	NA	NA	NA	NA
180	Taurine and hypotaurine metabolism	430	10	10	2	NA	0.885893	NA	NA	NA	NA
181	Selenocompound metabolism	450	17	17	9	NA	0.065093	NA	NA	NA	NA
182	Glutathione metabolism	480	50	50	17	NA	0.462969	NA	NA	NA	NA
183	Starch and sucrose metabolism	500	56	56	14	NA	0.912992	NA	NA	NA	NA
184	N-Glycan biosynthesis	510	49	49	23	NA	0.024559	NA	NA	NA	NA
185	Mucin type O-Glycan biosynthesis	512	31	31	8	NA	0.838431	NA	NA	NA	NA
186	Amino sugar and nucleotide sugar metabolism	520	49	49	34	NA	0	NA	NA	NA	NA
187	Glycosaminoglycan degradation	531	19	19	9	NA	0.128435	NA	NA	NA	NA
188	Glycosaminoglycan biosynthesis - chondroitin sulfate / dermatan sulfate	532	20	20	7	NA	0.488657	NA	NA	NA	NA
189	Glycerolipid metabolism	561	55	55	27	NA	0.007673	NA	NA	NA	NA
190	Inositol phosphate metabolism	562	61	61	31	NA	0.002259	NA	NA	NA	NA
191	Glycosylphosphatidylinositol(GPI)-anchor biosynthesis	563	25	25	9	NA	0.426917	NA	NA	NA	NA
192	Glycerophospholipid metabolism	564	91	91	41	NA	0.008192	NA	NA	NA	NA
193	Ether lipid metabolism	565	42	42	16	NA	0.26715	NA	NA	NA	NA
194	Arachidonic acid metabolism	590	67	67	15	NA	0.97453	NA	NA	NA	NA
195	Linoleic acid metabolism	591	33	33	2	NA	0.999961	NA	NA	NA	NA
196	alpha-Linolenic acid metabolism	592	25	25	4	NA	0.981726	NA	NA	NA	NA
197	Sphingolipid metabolism	600	47	47	24	NA	0.006305	NA	NA	NA	NA
198	Glycosphingolipid biosynthesis - lacto and neolacto series	601	26	26	10	NA	0.323245	NA	NA	NA	NA
199	Glycosphingolipid biosynthesis - globo series	603	14	14	7	NA	0.133825	NA	NA	NA	NA
200	Glycosphingolipid biosynthesis - ganglio series	604	15	15	6	NA	0.355011	NA	NA	NA	NA
201	Pyruvate metabolism	620	41	41	14	NA	0.469016	NA	NA	NA	NA
202	Glyoxylate and dicarboxylate metabolism	630	24	24	15	NA	0.002427	NA	NA	NA	NA
203	Propanoate metabolism	640	32	32	20	NA	0.00047	NA	NA	NA	NA
204	Butanoate metabolism	650	29	29	13	NA	0.112814	NA	NA	NA	NA
205	One carbon pool by folate	670	20	20	12	NA	0.0104	NA	NA	NA	NA
206	Thiamine metabolism	730	4	4	2	NA	0.392605	NA	NA	NA	NA
207	Riboflavin metabolism	740	13	12	9	NA	0.003161	NA	NA	NA	NA
208	Vitamin B6 metabolism	750	6	6	4	NA	0.092086	NA	NA	NA	NA
209	Nicotinate and nicotinamide metabolism	760	28	28	13	NA	0.087327	NA	NA	NA	NA
210	Pantothenate and CoA biosynthesis	770	17	17	9	NA	0.065093	NA	NA	NA	NA
211	Biotin metabolism	780	3	3	2	NA	0.248215	NA	NA	NA	NA
212	Lipoic acid metabolism	785	3	3	1	NA	0.692484	NA	NA	NA	NA
213	Folate biosynthesis	790	14	14	6	NA	0.286362	NA	NA	NA	NA
214	Retinol metabolism	830	68	68	5	NA	1	NA	NA	NA	NA
215	Porphyrin and chlorophyll metabolism	860	43	43	14	NA	0.554027	NA	NA	NA	NA
216	Terpenoid backbone biosynthesis	900	21	21	9	NA	0.214553	NA	NA	NA	NA
217	Sulfur metabolism	920	15	14	4	NA	0.716943	NA	NA	NA	NA
218	Aminoacyl-tRNA biosynthesis	970	63	41	21	NA	0.009866	NA	NA	NA	NA
219	Metabolism of xenobiotics by cytochrome P450	980	80	80	10	NA	0.999991	NA	NA	NA	NA
220	Drug metabolism - cytochrome P450	982	74	73	9	NA	0.999983	NA	NA	NA	NA
221	Drug metabolism - other enzymes	983	51	51	11	NA	0.96939	NA	NA	NA	NA
222	Ribosome biogenesis in eukaryotes	3008	84	78	31	NA	0.107334	NA	NA	NA	NA
223	mRNA surveillance pathway	3015	92	91	35	NA	0.135149	NA	NA	NA	NA
224	Endocytosis	4144	203	203	97	NA	4e-06	NA	NA	NA	NA
225	Phagosome	4145	157	157	70	NA	0.000997	NA	NA	NA	NA
226	Cardiac muscle contraction	4260	77	77	20	NA	0.91321	NA	NA	NA	NA
227	Synaptic vesicle cycle	4721	63	63	26	NA	0.089622	NA	NA	NA	NA
228	Proximal tubule bicarbonate reclamation	4964	23	23	7	NA	0.659508	NA	NA	NA	NA
229	Fat digestion and absorption	4975	41	41	11	NA	0.826605	NA	NA	NA	NA
230	Chemical carcinogenesis	5204	83	82	10	NA	0.999995	NA	NA	NA	NA
231	Hypertrophic cardiomyopathy (HCM)	5410	85	83	30	NA	0.273812	NA	NA	NA	NA
Pathway-guide Reactome		Canonical pathways at 48H
Rank	Canonical Pathways	ID	pSize	onArray	NDE	tA	pNDE	pPERT	pG	pG FDR	Status
1	Fc epsilon receptor (FCERI) signalling	2454202	176	142	83	5.50952	0	0.002499	0	6e-06	Activated
2	Interleukin-1 signalling	446652	40	40	30	4.42238	0	0.003998	0	6e-06	Activated
3	S Phase	69242	121	121	80	2.68673	0	0.01949	0	1.4e-05	Activated
4	NGF signalling via TRKA from the plasma membrane	187037	172	172	96	2.65255	0	0.021489	0	1.4e-05	Activated
5	Cell surface interactions at the vascular wall	202733	93	93	52	3.48312	3e-06	0.013493	1e-06	1.6e-05	Activated
6	B Cell Activation	983705	173	160	102	2.36057	0	0.035982	1e-06	1.6e-05	Activated
7	Mitotic G1-G1/S phases	453279	125	125	89	1.84306	0	0.058971	1e-06	2.1e-05	Not Applicable
8	ISG15 antiviral mechanism	1169408	71	71	38	15.1381	0.000199	0.0005	2e-06	3.1e-05	Activated
9	Mitotic G2-G2/M phases	453274	92	92	55	0.731505	0	0.148926	2e-06	4e-05	Not Applicable
10	Synthesis of DNA	69239	96	96	65	-1.12188	0	0.177411	3e-06	4.2e-05	Not Applicable
11	Degradation of beta-catenin by the destruction complex	195253	68	68	47	0.880546	0	0.227386	4e-06	4.9e-05	Not Applicable
12	Regulation of mRNA Stability by Proteins that Bind AU-rich Elements	450531	86	86	59	0.882461	0	0.344328	5e-06	6.3e-05	Not Applicable
13	MAPK targets/ Nuclear events mediated by MAP kinases	450282	30	30	24	-0.640195	0	0.457271	7e-06	6.3e-05	Not Applicable
14	MAP kinase activation in TLR cascade	450294	56	56	40	-0.674347	0	0.46027	7e-06	6.3e-05	Not Applicable
15	MyD88 dependent cascade initiated on endosome	975155	83	83	58	0.654795	0	0.483758	8e-06	6.3e-05	Not Applicable
16	signalling by EGFR in Cancer	1643713	147	147	79	0.629457	0	0.503748	8e-06	6.3e-05	Not Applicable
17	Membrane Trafficking	199991	165	165	89	0.65888	0	0.505247	8e-06	6.3e-05	Not Applicable
18	MyD88 cascade initiated on plasma membrane	975871	80	80	58	-0.607631	0	0.506747	8e-06	6.3e-05	Not Applicable
19	Mitotic Prometaphase	68877	108	108	60	0.423694	1e-06	0.627686	1e-05	7.3e-05	Not Applicable
20	Fatty acid, triacylglycerol, and ketone body metabolism	535734	145	145	73	0.888859	6e-06	0.111944	1e-05	7.4e-05	Not Applicable
21	M/G1 Transition	68874	82	82	58	0.31556	0	0.745627	1.1e-05	7.4e-05	Not Applicable
22	Interleukin-3, 5 and GM-CSF signalling	512988	45	45	30	0.91045	3e-06	0.287356	1.2e-05	7.4e-05	Not Applicable
23	MyD88 Mal cascade initiated on plasma membrane	166058	89	89	63	-0.268291	0	0.784608	1.2e-05	7.4e-05	Not Applicable
24	Amino acid and derivative metabolism	71291	187	187	94	-0.18596	0	0.837081	1.3e-05	7.5e-05	Not Applicable
25	Regulation of DNA replication	69304	75	75	55	0.089947	0	0.908046	1.4e-05	7.8e-05	Not Applicable
26	MyD88-independent cascade	166166	93	93	68	0.0511573	0	0.96002	1.4e-05	7.9e-05	Not Applicable
27	Pre-NOTCH Expression and Processing	1912422	45	45	27	2.75873	0.000135	0.024488	4.5e-05	0.00024	Activated
28	PI3K/AKT signalling in Cancer	2219528	66	66	36	2.61479	0.000175	0.028486	6.6e-05	0.00034	Activated
29	PIP3 activates AKT signalling	1257604	66	66	36	2.47168	0.000175	0.033483	7.7e-05	0.000381	Activated
30	signalling by Rho GTPases	194315	103	103	55	-0.215294	9e-06	0.845077	9.8e-05	0.000472	Not Applicable
31	Nonsense-Mediated Decay	927802	106	106	54	-1.01598	6.2e-05	0.157421	0.000122	0.000566	Not Applicable
32	Cytosolic sensors of pathogen-associated DNA	1834949	61	61	36	-0.0987622	1.8e-05	0.924038	0.0002	0.000902	Not Applicable
33	Integrin alphaIIb beta3 signalling	354192	27	27	18	1.48636	0.000283	0.073963	0.000246	0.001045	Not Applicable
34	Fcgamma receptor (FCGR) dependent phagocytosis	2029480	118	81	44	0.55185	4e-05	0.523238	0.000247	0.001045	Not Applicable
35	Nucleotide metabolism	15869	78	78	40	0.769613	0.000444	0.128436	0.000614	0.002526	Not Applicable
36	Translocation of GLUT4 to the Plasma Membrane	1445148	51	51	29	-0.833939	0.000286	0.327836	0.000962	0.00385	Not Applicable
37	Response to elevated platelet cytosolic Ca2+	76005	84	83	41	1.01609	0.001007	0.103948	0.001064	0.004141	Not Applicable
38	Interleukin-6 signalling	1059683	11	11	6	5.99618	0.109905	0.001	0.001111	0.004211	Activated
39	Semaphorin interactions	373755	66	66	31	3.66261	0.009933	0.011994	0.001196	0.004414	Activated
40	Interleukin-7 signalling	1266695	11	11	8	3.50245	0.007418	0.017491	0.001291	0.004648	Activated
41	Transcriptional activity of SMAD2/SMAD3 SMAD4 heterotrimer	2173793	41	41	23	1.23173	0.001534	0.09995	0.0015	0.005267	Not Applicable
42	RNA Polymerase II Transcription	73857	98	98	45	2.20232	0.003758	0.044478	0.001621	0.005557	Activated
43	Growth hormone receptor signalling	982772	22	22	15	0.713849	0.000646	0.352324	0.002136	0.007152	Not Applicable
44	Mitotic Prophase	68875	61	61	31	1.21402	0.002259	0.104448	0.002207	0.007222	Not Applicable
45	Integrin cell surface interactions	216083	84	84	39	1.81108	0.005311	0.056472	0.002733	0.008745	Not Applicable
46	Asparagine N-linked glycosylation	446203	85	85	43	-0.182603	0.000404	0.867566	0.003138	0.009825	Not Applicable
47	Processing of Capped Intron-Containing Pre-mRNA	72203	137	137	63	0.130517	0.000661	0.905547	0.005041	0.015185	Not Applicable
48	signalling by TGF-beta Receptor Complex	170834	67	67	35	0.064455	0.000636	0.945527	0.005062	0.015185	Not Applicable
49	TCR signalling	202403	62	59	22	6.95822	0.255889	0.002499	0.005342	0.0157	Activated
50	Interferon gamma signalling	877300	19	19	12	1.20487	0.005888	0.113443	0.005551	0.015988	Not Applicable
51	Dissolution of Fibrin Clot	75205	10	10	5	4.63117	0.196342	0.003998	0.006397	0.018063	Activated
52	Glycosaminoglycan metabolism	1630316	118	118	47	3.23435	0.055792	0.017491	0.007741	0.020642	Activated
53	MPS VI - Maroteaux-Lamy syndrome	2206285	118	118	47	3.11096	0.055792	0.017491	0.007741	0.020642	Activated
54	MPS I - Hurler syndrome	2206302	118	118	47	3.12016	0.055792	0.017491	0.007741	0.020642	Activated
55	Kinesins	983189	27	27	17	0.0986312	0.001112	0.903548	0.007939	0.020786	Not Applicable
56	Formation of Fibrin Clot (Clotting Cascade)	140877	32	32	11	6.19895	0.476137	0.002499	0.009202	0.023661	Activated
57	Signal amplification	392518	32	32	13	5.0797	0.211587	0.006497	0.010433	0.026326	Activated
58	GPVI-mediated activation cascade	114604	31	31	17	-1.04903	0.008366	0.167416	0.010604	0.026326	Not Applicable
59	Interleukin-1 processing	448706	7	7	6	-0.87463	0.005944	0.249375	0.011138	0.027184	Not Applicable
60	Platelet Aggregation (Plug Formation)	76009	37	37	18	1.94671	0.02982	0.052974	0.011769	0.028246	Not Applicable
61	Elastic fibre formation	1566948	41	41	12	7.74389	0.724381	0.002999	0.015491	0.03657	Activated
62	Syndecan interactions	3000170	20	20	10	2.8337	0.078908	0.029985	0.016673	0.038723	Activated
63	Gap junction trafficking and regulation	157858	14	14	6	4.58735	0.286362	0.008496	0.017076	0.038881	Activated
64	Double-Strand Break Repair	73890	22	22	14	0.0877771	0.002658	0.928036	0.01728	0.038881	Not Applicable
65	Synthesis, Secretion, and Deacylation of Ghrelin	422085	17	17	4	6.83022	0.853931	0.002999	0.01784	0.039524	Activated
66	TAK1 activates NFkB by phosphorylation and activation of IKKs complex	445989	21	21	13	-0.71619	0.005322	0.494253	0.018256	0.039832	Not Applicable
67	Platelet homeostasis	418346	77	76	29	3.51549	0.175084	0.018491	0.021798	0.046848	Activated
68	signalling by NOTCH1 t(7 9)(NOTCH1 M1580_K2555) Translocation Mutant	2660825	67	67	32	0.598522	0.00657	0.505247	0.022268	0.047155	Not Applicable
69	signalling by NOTCH1 PEST Domain Mutants in Cancer	2644602	67	67	32	0.581658	0.00657	0.544228	0.02372	0.049502	Not Applicable
70	FBXW7 Mutants and NOTCH1 in Cancer	2644605	67	67	32	-0.527348	0.00657	0.56022	0.02431	0.050009	Not Applicable
71	signalling by NOTCH1 HD+PEST Domain Mutants in Cancer	2894858	67	67	32	-0.50297	0.00657	0.591204	0.025446	0.051608	Not Applicable
72	MPS II - Hunter syndrome	2206296	118	118	47	1.2492	0.055792	0.07946	0.028455	0.056911	Not Applicable
73	MPS IV - Morquio syndrome B	2206308	118	118	47	1.35712	0.055792	0.083958	0.029808	0.058587	Not Applicable
74	DSCAM interactions	376172	11	11	7	-0.701361	0.033634	0.14093	0.030107	0.058587	Not Applicable
75	MPS IV - Morquio syndrome A	2206290	118	118	47	1.06407	0.055792	0.091954	0.03218	0.059293	Not Applicable
76	MPS IIIC - Sanfilippo syndrome C	2206291	118	118	47	1.13982	0.055792	0.091954	0.03218	0.059293	Not Applicable
77	MPS IIIB - Sanfilippo syndrome B	2206282	118	118	47	1.09899	0.055792	0.092954	0.032474	0.059293	Not Applicable
78	MPS VII - Sly syndrome	2206292	118	118	47	1.16518	0.055792	0.092954	0.032474	0.059293	Not Applicable
79	MPS IX - Natowicz syndrome	2206280	118	118	47	1.06795	0.055792	0.093953	0.032767	0.059293	Not Applicable
80	signalling by NOTCH1 HD Domain Mutants in Cancer	2691230	67	67	32	-0.226082	0.00657	0.810595	0.033207	0.059293	Not Applicable
81	MPS IIID - Sanfilippo syndrome D	2206305	118	118	47	1.04128	0.055792	0.097951	0.033934	0.059293	Not Applicable
82	signalling by NOTCH1	1980143	67	67	32	-0.219841	0.00657	0.843078	0.03432	0.059293	Not Applicable
83	MPS IIIA - Sanfilippo syndrome A	2206307	118	118	47	1.09038	0.055792	0.09945	0.034369	0.059293	Not Applicable
84	Metabolism of Angiotensinogen to Angiotensins	2022377	16	16	3	5.83166	0.932253	0.005997	0.034588	0.059293	Activated
85	Netrin-1 signalling	373752	42	42	16	3.20581	0.26715	0.021989	0.036052	0.060432	Activated
86	Regulation of Lipid Metabolism by Peroxisome proliferator-activated receptor alpha (PPARalpha)	400206	78	78	32	1.07811	0.070059	0.083958	0.036091	0.060432	Not Applicable
87	Extrinsic Pathway for Apoptosis	109607	14	14	9	0.677699	0.014593	0.431784	0.038229	0.062917	Not Applicable
88	Sphingolipid metabolism	428157	71	71	33	0.36613	0.009646	0.663168	0.038715	0.062917	Not Applicable
89	Immunoregulatory interactions between a Lymphoid and a non-Lymphoid cell	198933	109	72	15	4.96135	0.989889	0.006497	0.038886	0.062917	Activated
90	Complement cascade	166658	74	37	8	4.95421	0.948644	0.008996	0.049185	0.078696	Activated
91	Myogenesis	525793	29	29	13	1.48631	0.112814	0.078961	0.05096	0.08064	Not Applicable
92	Transport of vitamins, nucleosides, and related molecules	425397	32	32	15	-0.93093	0.063532	0.143928	0.052072	0.081505	Not Applicable
93	signalling by NOTCH3	1980148	11	11	4	3.57627	0.503497	0.018991	0.054023	0.083649	Activated
94	Nephrin interactions	373753	22	22	9	2.13324	0.264277	0.036982	0.055005	0.084264	Activated
95	YAP1- and WWTR1 (TAZ)-stimulated gene expression	2032785	23	23	7	4.01519	0.659508	0.015992	0.058555	0.088268	Activated
96	Signal regulatory protein (SIRP) family interactions	391160	13	13	8	0.747703	0.029733	0.36082	0.05938	0.088268	Not Applicable
97	signalling by NOTCH4	1980150	11	11	3	3.99559	0.747643	0.014493	0.059865	0.088268	Activated
98	cell division	68884	14	14	9	0.264988	0.014593	0.745627	0.060071	0.088268	Not Applicable
99	signalling by Robo receptor	376176	32	32	13	1.32344	0.211587	0.069465	0.076724	0.111598	Not Applicable
100	Cell junction organization	446728	84	84	26	2.9385	0.658624	0.023488	0.079962	0.115145	Activated
101	Regulation of Cholesterol Biosynthesis by SREBP (SREBF)	1655829	53	53	25	-0.0674733	0.018264	0.94003	0.086952	0.123971	Not Applicable
102	Platelet Adhesion to exposed collagen	75892	11	11	4	2.32056	0.503497	0.036982	0.092793	0.131003	Activated
103	Lipid and lipoprotein metabolism	73923	48	48	15	2.50356	0.626578	0.030485	0.094703	0.132401	Activated
104	Regulation of Hypoxia-inducible Factor (HIF) by Oxygen	1234174	22	22	8	1.8131	0.426602	0.049975	0.103359	0.143113	Activated
105	Activation of Matrix Metalloproteinases	1592389	32	32	8	2.84867	0.864627	0.024988	0.104456	0.143254	Activated
106	Gastrin-CREB signalling pathway via PKC and MAPK	881907	211	210	68	2.20621	0.540958	0.04098	0.106609	0.144827	Activated
107	DAG and IP3 signalling	1489509	31	31	12	1.43715	0.287189	0.078961	0.10854	0.146072	Not Applicable
108	Advanced glycosylation endproduct receptor signalling	879415	13	13	8	0.172119	0.029733	0.855572	0.118838	0.158451	Not Applicable
109	Degradation of collagen	1442490	38	38	11	2.20364	0.735122	0.037981	0.127832	0.168878	Activated
110	Thrombin signalling through proteinase activated receptors (PARs)	456926	32	32	14	0.747288	0.122021	0.255372	0.139245	0.181024	Not Applicable
111	Integration of energy metabolism	163685	99	99	40	-0.546075	0.059376	0.526237	0.139539	0.181024	Not Applicable
112	Ion channel transport	983712	126	126	43	1.09679	0.380007	0.09995	0.162206	0.207073	Not Applicable
113	mRNA Capping	72086	28	28	14	-0.0818259	0.040868	0.931534	0.162495	0.207073	Not Applicable
114	signalling by NOTCH2	1980145	32	32	15	-0.383085	0.063532	0.670165	0.176969	0.22354	Not Applicable
115	Energy dependent regulation of mTOR by LKB1-AMPK	380972	17	17	9	-0.379082	0.065093	0.675662	0.181377	0.227115	Not Applicable
116	GABA synthesis, release, reuptake and degradation	888590	19	19	5	1.45835	0.790941	0.057471	0.185962	0.23085	Not Applicable
117	GP1b-IX-V activation signalling	430116	10	10	4	0.895619	0.417998	0.115942	0.19516	0.240197	Not Applicable
118	Neurotransmitter Release Cycle	112310	37	37	8	1.52574	0.948644	0.063468	0.229392	0.279936	Not Applicable
119	Metabolism of nitric oxide	202131	17	17	9	0.033767	0.065093	0.978011	0.238997	0.289206	Not Applicable
120	O-linked glycosylation of mucins	913709	62	62	18	1.3665	0.761642	0.087456	0.247051	0.296461	Not Applicable
121	Unfolded Protein Response	381119	25	25	12	0.139485	0.077429	0.87906	0.250975	0.298681	Not Applicable
122	Fertilization	1187000	26	26	4	0.83084	0.986225	0.086957	0.296401	0.34985	Not Applicable
123	Deadenylation-dependent mRNA decay	429914	48	48	20	-0.223056	0.115666	0.832584	0.321674	0.376594	Not Applicable
124	Arachidonic acid metabolism	2142753	49	49	14	0.6737	0.767887	0.136932	0.341982	0.39714	Not Applicable
125	Muscle contraction	397014	49	49	14	0.707444	0.767887	0.14043	0.347998	0.400894	Not Applicable
126	Post-translational modification synthesis of GPI-anchored proteins	163125	25	25	11	-0.532521	0.155054	0.728136	0.359164	0.410473	Not Applicable
127	Non-coding RNA Metabolism	194441	49	49	20	-0.153226	0.138032	0.872064	0.375221	0.425448	Not Applicable
128	PTM gamma carboxylation, hypusine formation and arylsulfatase activation	163841	28	28	11	0.623454	0.280856	0.469765	0.399165	0.44906	Not Applicable
129	ABC-family proteins mediated transport	382556	36	36	14	-0.524281	0.257023	0.53923	0.412486	0.460449	Not Applicable
130	Prolactin receptor signalling	1170546	15	15	7	-0.0360825	0.18339	0.965517	0.483608	0.535689	Not Applicable
131	Insulin Processing	264876	22	22	9	0.284223	0.264277	0.768616	0.526896	0.579184	Not Applicable
132	Telomere Maintenance	157579	59	58	21	0.284845	0.317225	0.733633	0.572016	0.624018	Not Applicable
133	Rap1 signalling	392517	16	16	6	0.429992	0.424523	0.591204	0.59793	0.647383	Not Applicable
134	Activation of Gene Expression by SREBP (SREBF)	2426168	40	40	15	-0.174408	0.301276	0.870565	0.613301	0.659069	Not Applicable
135	GPCR downstream signalling	388396	926	879	130	0.698073	1	0.271364	0.625303	0.66699	Not Applicable
136	signalling by Hippo	2028269	20	20	8	-0.0723175	0.30928	0.938531	0.649317	0.687512	Not Applicable
137	Meiotic Synapsis	1221632	57	56	19	-0.273787	0.459354	0.772614	0.722551	0.75947	Not Applicable
138	Incretin Synthesis, Secretion, and Inactivation	400508	23	23	5	0.629707	0.911881	0.428786	0.758169	0.791133	Not Applicable
139	signalling by Activin	1502540	13	13	5	0.0769638	0.422157	0.941529	0.764193	0.791682	Not Applicable
140	Host Interactions with Influenza Factors	168253	8	7	2	-0.617556	0.721031	0.621689	0.807933	0.831017	Not Applicable
141	Regulation of beta-cell development	186712	18	18	5	0.329028	0.745704	0.746127	0.882594	0.901372	Not Applicable
142	Regulation of Water Balance by Renal Aquaporins	432040	43	43	13	-0.125754	0.679109	0.895052	0.910448	0.923271	Not Applicable
143	Peptide hormone biosynthesis	209952	12	12	3	-0.417469	0.802573	0.78011	0.919266	0.925695	Not Applicable
144	Collagen biosynthesis and modifying enzymes	1650814	62	62	16	0.236058	0.898729	0.82059	0.962057	0.962057	Not Applicable
