# Supplementary material for: RNA sequencing provides exquisite insight into the manipulation of the alveolar macrophage by tubercle bacilli
Source: Sci Rep. 2015 Sep 8;5:13629. doi: 10.1038/srep13629 (PMC4642568; doi:10.1038/srep13629)
Supplement: Supplementary Data S6 [file srep13629-s7.xls]

## Sheet: Title
RNA sequencing provides exquisite insight into the manipulation of the alveolar macrophage by tubercle bacilli
Nicolas C. Nalpas, David A. Magee, Kevin M. Conlon, John A. Browne, Claire Healy, Kirsten E. McLoughlin, Kévin Rue-Albrecht, Paul A. McGettigan, Kate E. Killick, Eamonn Gormley, Stephen V. Gordon and David E. MacHugh*
* Corresponding author: David E. MacHugh
Corresponding author email address:
David E. MacHugh		david.machugh@ucd.ie
Supplementary Data S6. List of canonical pathways identified with Sigora.
Canonical pathways, identified using Sigora, are listed with associated P-values, corrected P-values, ratios and molecules based on the sense and novel differentially expressed genes at 2 (worksheet 1), 6 (worksheet 2), 24 (worksheet 3) and 48 h (worksheet 4) post-infection.

## Sheet: Worksheet 1
Sigora KEGG		Canonical pathways at 2H									Note: Recommended Sigora cut-off for Bonferroni adjusted P-value was 1.22e-06
Rank	Pathway_name	Pathway_id	count	weightsum	p_value	adj.p_value	round_sum	m	n	k
1	NOD-like receptor signalling pathway	8112	5	4.048	7.79717e-11	1.76216e-08	4	617	492630	22
2	MAPK signalling pathway	487	6	6	3.75834e-07	8.49384e-05	6	11128	482119	22
3	Non-homologous end-joining	2800	1	1	2.71358e-06	0.00061327	1	54	493193	22
4	Leukocyte transendothelial migration	510	2	1.571	8.72967e-06	0.0019729	2	888	492359	22
5	MRNA surveillance pathway	10376	2	1.75	7.55678e-05	0.0170783	2	1839	491408	22
6	Osteoclast differentiation	10367	2	1.524	8.96784e-05	0.0202673	2	1949	491298	22
7	Basal cell carcinoma	570	1	1	0.00162155	0.366471	1	1331	491916	22
8	RNA degradation	5710	1	1	0.0033084	0.747699	1	1916	491331	22
9	Cytokine-cytokine receptor interaction	515	2	1.75	0.0167324	1	2	12295	480952	22
10	Axon guidance	494	1	1	0.023084	1	1	5295	487952	22
11	Pathways in cancer	4397	3	0.732	0.0406082	1	1	7204	486043	22
Sigora Reactome		Canonical pathways at 2H									Note: Recommended Sigora cut-off for Bonferroni adjusted P-value was 0.00000567
Rank	Pathway_name	Pathway_id	count	weightsum	p_value	adj.p_value	round_sum	m	n	k
1	ABH2 mediated Reversal of Alkylation Damage	12490	1	1	0	0	1	1	147037	16
2	COX reactions	12764	1	1	0	0	1	1	147037	16
3	TRAIL signalling	12178	1	1	1.10987e-07	9.24522e-05	1	5	147033	16
4	IRS activation	12243	1	1	4.99283e-07	0.000415903	1	10	147028	16
5	TAK1 activates NFkB by phosphorylation and activation of IKKs complex	12551	1	1	3.05955e-06	0.00254861	1	24	147014	16
6	The NLRP3 inflammasome	12547	1	1	1.76552e-05	0.0147068	1	57	146981	16
7	Processing of Intronless Pre-mRNAs	12043	1	1	4.62033e-05	0.0384874	1	92	146946	16
8	Platelet degranulation	12617	1	1	0.000226926	0.189029	1	204	146834	16
9	Nonsense Mediated Decay Enhanced by the Exon Junction Complex	12389	1	1	0.00244782	1	1	679	146359	16
10	Chemokine receptors bind chemokines	12326	1	1	0.00553236	1	1	1032	146006	16
11	Class B/2 (Secretin family receptors)	12197	1	1	0.00628084	1	1	1102	145936	16
12	Mitotic Prometaphase	12063	1	1	0.0224053	1	1	2151	144887	16
13	Factors involved in megakaryocyte development and platelet production	12634	1	1	0.0263896	1	1	2349	144689	16
14	Generic Transcription Pathway	12384	3	3	0.191177	1	3	21246	125792	16

## Sheet: Worksheet 2
Sigora KEGG		Canonical pathways at 6H									Note: Recommended Sigora cut-off for Bonferroni adjusted P-value was 0.000117
Rank	Pathway_name	Pathway_id	count	weightsum	p_value	adj.p_value	round_sum	m	n	k
1	MAPK signalling pathway	487	682	333.357	1.36861e-127	3.09305e-125	333	11128	482119	2939
2	NOD-like receptor signalling pathway	8112	156	89.136	6.97312e-93	1.57593e-90	89	617	492630	2939
3	RIG-I-like receptor signalling pathway	5713	85	52.786	1.81975e-42	4.11264e-40	53	666	492581	2939
4	Jak-STAT signalling pathway	568	158	60.266	1.46651e-22	3.31431e-20	60	2168	491079	2939
5	Base excision repair	2819	32	25.222	1.71113e-19	3.86714e-17	25	377	492870	2939
6	Cytokine-cytokine receptor interaction	515	330	153.928	1.58072e-17	3.57243e-15	154	12295	480952	2939
7	Hepatitis C	10404	102	39.007	3.24501e-16	7.33373e-14	39	1335	491912	2939
8	Colorectal cancer	442	44	41.336	3.52682e-15	7.97062e-13	41	1580	491667	2939
9	RNA polymerase	509	21	21	5.81964e-14	1.31524e-11	21	435	492812	2939
10	Axon guidance	494	104	76.465	3.48544e-12	7.8771e-10	76	5295	487952	2939
11	Toxoplasmosis	10385	71	20.159	1.00214e-11	2.26483e-09	20	509	492738	2939
12	Leishmaniasis	10355	41	8.868	1.84466e-11	4.16893e-09	9	71	493176	2939
13	Ubiquitin mediated proteolysis	519	130	75.099	1.8852e-11	4.26055e-09	75	5384	487863	2939
14	Osteoclast differentiation	10367	120	39.213	4.34617e-11	9.82235e-09	39	1949	491298	2939
15	Circadian rhythm - mammal	526	14	12.332	1.30605e-10	2.95168e-08	12	184	493063	2939
16	Chemokine signalling pathway	4389	211	55.152	1.00105e-08	2.26236e-06	55	3995	489252	2939
17	B cell receptor signalling pathway	532	32	12.803	2.04091e-08	4.61246e-06	13	332	492915	2939
18	Mismatch repair	2814	12	5.697	9.78044e-08	2.21038e-05	6	62	493185	2939
19	Fc gamma R-mediated phagocytosis	4359	45	17.29	2.51789e-07	5.69043e-05	17	680	492567	2939
20	Prion diseases	4396	11	7.278	8.83589e-07	0.000199691	7	123	493124	2939
21	Pyrimidine metabolism	409	14	9.271	7.96093e-06	0.00179917	9	276	492971	2939
22	Riboflavin metabolism	421	3	3	1.43985e-05	0.00325406	3	25	493222	2939
23	Toll-like receptor signalling pathway	564	76	13.61	1.55544e-05	0.00351529	14	663	492584	2939
24	Leukocyte transendothelial migration	510	35	15.935	3.60767e-05	0.00815334	16	888	492359	2939
25	Dorso-ventral axis formation	4377	9	6.132	3.71072e-05	0.00838622	6	150	493097	2939
26	Thyroid cancer	500	9	8.001	6.31212e-05	0.0142654	8	284	492963	2939
27	Adipocytokine signalling pathway	590	59	10.062	6.44253e-05	0.0145601	10	426	492821	2939
28	Glycosaminoglycan degradation	574	6	6	8.79742e-05	0.0198822	6	172	493075	2939
29	Insulin signalling pathway	531	77	26.107	0.000180298	0.0407474	26	2065	491182	2939
30	VEGF signalling pathway	432	22	3.645	0.000251913	0.0569324	4	93	493154	2939
31	Mucin type O-Glycan biosynthesis	508	3	2.5	0.000298996	0.067573	2	22	493225	2939
32	Glycosaminoglycan biosynthesis - chondroitin sulfate	454	6	4.084	0.000481132	0.108736	4	107	493140	2939
33	Shigellosis	10374	21	4.676	0.000576952	0.130391	5	169	493078	2939
34	N-Glycan biosynthesis	481	4	3.017	0.00075632	0.170928	3	68	493179	2939
35	Endocytosis	4386	136	89.576	0.00079604	0.179905	90	10775	482472	2939
36	Pathways in cancer	4397	283	63.633	0.000896585	0.202628	64	7204	486043	2939
37	Chagas disease (American trypanosomiasis)	10366	29	6.738	0.00091593	0.207	7	329	492918	2939
38	Sulfur metabolism	560	2	1.75	0.000921153	0.20818	2	32	493215	2939
39	P53 signalling pathway	597	20	14.375	0.00157747	0.356508	14	1025	492222	2939
40	Allograft rejection	2793	10	10	0.00167692	0.378984	10	630	492617	2939
41	Butanoate metabolism	455	3	2.092	0.00281798	0.636863	2	47	493200	2939
42	T cell receptor signalling pathway	563	33	7.903	0.00291058	0.65779	8	486	492761	2939
43	Glycosphingolipid biosynthesis - lacto and neolacto series	552	6	6	0.00326578	0.738065	6	318	492929	2939
44	RNA degradation	5710	21	21	0.00330827	0.74767	21	1916	491331	2939
45	Fatty acid biosynthesis	410	1	1	0.00402902	0.910558	1	16	493231	2939
46	Sphingolipid metabolism	479	5	3.7	0.00483457	1	4	181	493066	2939
47	Acute myeloid leukemia	424	9	2.113	0.00510864	1	2	58	493189	2939
48	Adherens junction	505	20	9.456	0.00663901	1	9	654	492593	2939
49	Vitamin B6 metabolism	411	1	1	0.00691304	1	1	21	493226	2939
50	Cytosolic DNA-sensing pathway	8117	25	4.775	0.00747952	1	5	283	492964	2939
51	African trypanosomiasis	10384	7	1.799	0.00826543	1	2	69	493178	2939
52	SNARE interactions in vesicular transport	524	9	8.25	0.0110184	1	8	601	492646	2939
53	Neurotrophin signalling pathway	4379	68	14.412	0.0114342	1	14	1280	491967	2939
54	Aldosterone-regulated sodium reabsorption	8110	4	2.624	0.0221048	1	3	177	493070	2939
55	Fc epsilon RI signalling pathway	435	11	1.501	0.0240556	1	2	103	493144	2939
56	Propanoate metabolism	472	6	4.001	0.0254221	1	4	275	492972	2939
57	Sulfur relay system	10380	1	1	0.0272709	1	1	43	493204	2939
58	Fructose and mannose metabolism	548	3	3	0.0291207	1	3	193	493054	2939
59	MTOR signalling pathway	405	8	4.282	0.0313268	1	4	291	492956	2939
60	Taurine and hypotaurine metabolism	446	1	1	0.0334096	1	1	48	493199	2939
61	Hedgehog signalling pathway	449	7	5.208	0.0348621	1	5	402	492845	2939
62	Non-homologous end-joining	2800	1	1	0.0414087	1	1	54	493193	2939
63	Phosphatidylinositol signalling system	528	12	2.437	0.042494	1	2	129	493118	2939
64	Nucleotide excision repair	2801	8	4.574	0.0444585	1	5	427	492820	2939
65	Malaria	10359	16	3.148	0.0552012	1	3	238	493009	2939
66	Other glycan degradation	557	1	1	0.0561261	1	1	64	493183	2939
67	Amyotrophic lateral sclerosis (ALS)	2798	6	3.894	0.0624195	1	4	354	492893	2939
68	Viral myocarditis	8123	19	4.432	0.07042	1	4	367	492880	2939
69	Cell cycle	473	42	22.328	0.0755484	1	22	2776	490471	2939
70	Bacterial invasion of epithelial cells	10364	5	3.081	0.0861491	1	3	278	492969	2939
71	Purine metabolism	503	39	26.313	0.0897516	1	26	3418	489829	2939
72	Spliceosome	8120	53	47.753	0.0937294	1	48	6734	486513	2939
73	Renal cell carcinoma	483	5	1.207	0.104707	1	1	92	493155	2939
74	Aminoacyl-tRNA biosynthesis	583	6	6	0.106028	1	6	665	492582	2939
75	Hematopoietic cell lineage	415	41	9.448	0.115746	1	9	1079	492168	2939
76	Porphyrin and chlorophyll metabolism	603	2	1.667	0.147656	1	2	222	493025	2939
77	Prostate cancer	544	8	1.273	0.154483	1	1	117	493130	2939
78	Hypertrophic cardiomyopathy (HCM)	4395	10	1.955	0.161778	1	2	232	493015	2939
79	Homologous recombination	2808	3	2.187	0.186643	1	2	249	492998	2939
80	Epithelial cell signalling in Helicobacter pylori infection	457	15	1.73	0.201704	1	2	259	492988	2939
81	Glycerophospholipid metabolism	489	7	4.907	0.205661	1	5	662	492585	2939
82	Pathogenic Escherichia coli infection	434	4	2.324	0.206277	1	2	262	492985	2939
83	Biosynthesis of unsaturated fatty acids	488	1	1	0.20769	1	1	142	493105	2939
84	Apoptosis	485	19	4.656	0.211209	1	5	668	492579	2939
85	Nitrogen metabolism	549	1	1	0.229489	1	1	152	493095	2939
86	Peroxisome	8122	25	12.076	0.256556	1	12	1761	491486	2939
87	Primary immunodeficiency	2815	2	0.667	0.306311	1	1	187	493060	2939
88	Proteasome	569	6	6	0.307038	1	6	916	492331	2939
89	Steroid hormone biosynthesis	579	1	1	0.321574	1	1	194	493053	2939
90	Oocyte meiosis	8113	12	6.222	0.32775	1	6	938	492309	2939
91	Other types of O-glycan biosynthesis	4390	2	1.6	0.351363	1	2	353	492894	2939
92	Melanogenesis	595	13	2.136	0.35459	1	2	355	492892	2939
93	Amino sugar and nucleotide sugar metabolism	466	3	2.35	0.362648	1	2	360	492887	2939
94	Protein processing in endoplasmic reticulum	10363	79	55.543	0.378406	1	56	9128	484119	2939
95	Progesterone-mediated oocyte maturation	5712	3	0.57	0.404563	1	1	233	493014	2939
96	GnRH signalling pathway	412	6	0.604	0.505037	1	1	284	492963	2939
97	Tight junction	522	32	15.768	0.566437	1	16	2912	490335	2939
98	Huntington`s disease	4392	42	19.213	0.604169	1	19	3499	489748	2939
99	Notch signalling pathway	491	3	3	0.629422	1	3	727	492520	2939
100	Vasopressin-regulated water reabsorption	8109	2	0.604	0.654738	1	1	375	492872	2939
101	Basal transcription factors	501	2	1.75	0.660514	1	2	570	492677	2939
102	Cell adhesion molecules (CAMs)	440	39	18.548	0.662759	1	19	3620	489627	2939
103	ErbB signalling pathway	461	4	0.545	0.671525	1	1	387	492860	2939
104	Linoleic acid metabolism	539	1	1	0.686325	1	1	398	492849	2939
105	PPAR signalling pathway	566	7	4.066	0.688811	1	4	974	492273	2939
106	Amoebiasis	10358	20	3.235	0.770867	1	3	883	492364	2939
107	TGF-beta signalling pathway	465	12	4.232	0.88001	1	4	1285	491962	2939
108	RNA transport	10361	52	43.153	0.910091	1	43	8897	484350	2939
109	MRNA surveillance pathway	10376	8	6.001	0.920633	1	6	1839	491408	2939
110	Complement and coagulation cascades	456	5	4.334	0.920951	1	4	1406	491841	2939
111	Wnt signalling pathway	445	55	12.12	0.958708	1	12	3327	489920	2939
112	Bile secretion	10379	3	0.876	0.980517	1	1	981	492266	2939
113	ABC transporters	562	1	0.5	0.985335	1	0	706	492541	2939
114	Basal cell carcinoma	570	2	1.667	0.985772	1	2	1331	491916	2939
115	Calcium signalling pathway	594	37	7.888	0.986958	1	8	2834	490413	2939
116	Parkinson`s disease	2812	2	0.6	0.988055	1	1	1076	492171	2939
117	Lysosome	4356	18	15.336	0.991913	1	15	4547	488700	2939
118	Alzheimer`s disease	521	7	1.708	0.999234	1	2	1930	491317	2939
119	Protein digestion and absorption	10383	1	1	0.999505	1	1	1673	491574	2939
120	Natural killer cell mediated cytotoxicity	578	8	0.975	0.999813	1	1	1851	491396	2939
121	Vascular smooth muscle contraction	4376	6	1.481	0.999881	1	1	1933	491314	2939
122	Focal adhesion	546	9	1.109	0.999988	1	1	2345	490902	2939
123	Phagosome	10394	8	1.703	0.999999	1	2	3170	490077	2939
124	Regulation of actin cytoskeleton	404	25	6.489	1	1	6	5148	488099	2939
125	Ribosome	474	1	1	1	1	1	3886	489361	2939
126	Neuroactive ligand-receptor interaction	416	32	26.5	1	1	26	37474	455773	2939
127	Metabolic pathways	4373	2642	927.516	1	1	928	196911	296336	2939
Sigora Reactome		Canonical pathways at 6H									Note: Recommended Sigora cut-off for Bonferroni adjusted P-value was 4.95e-05
Rank	Pathway_name	Pathway_id	count	weightsum	p_value	adj.p_value	round_sum	m	n	k
1	Caspase-8 is formed from procaspase-8	12177	1	1	0	0	1	1	147037	638
2	ERK activation	12226	1	1	0	0	1	1	147037	638
3	ABH2 mediated Reversal of Alkylation Damage	12490	1	1	0	0	1	1	147037	638
4	Toll Like Receptor TLR1:TLR2 Cascade	12564	1	1	0	0	1	1	147037	638
5	BoNT Light Chain Types A, C1, E cleave SNAP-25	12688	1	1	0	0	1	1	147037	638
6	Inhibition of PKR	12696	1	1	0	0	1	1	147037	638
7	Biotin metabolism	12702	1	1	0	0	1	1	147037	638
8	COX reactions	12764	1	1	0	0	1	1	147037	638
9	Fatty acid, triacylglycerol, and ketone body metabolism	12806	1	1	0	0	1	1	147037	638
10	PPARA Activates Gene Expression	12793	80	54.173	6.65102e-27	5.5403e-24	54	1999	145039	638
11	TAK1 activates NFkB by phosphorylation and activation of IKKs complex	12551	15	11	1.03562e-22	8.62669e-20	11	24	147014	638
12	Antigen processing: Ubiquitination & Proteasome degradation	12519	54	37.395	4.39006e-16	3.65692e-13	37	1692	145346	638
13	GRB2 events in ERBB2 signalling	12299	6	6	1.74959e-13	1.45741e-10	6	15	147023	638
14	BMAL1:CLOCK/NPAS2 Activates Gene Expression	12685	15	11.925	4.19234e-13	3.49222e-10	12	160	146878	638
15	Interleukin-6 signalling	12387	9	6.37	4.51641e-12	3.76217e-09	6	22	147016	638
16	signalling by SCF-KIT	12293	37	11.183	2.82937e-11	2.35686e-08	11	177	146861	638
17	IRAK1 recruits IKK complex	12561	7	6	1.6959e-10	1.41269e-07	6	35	147003	638
18	Tie2 signalling	12631	11	7.204	2.52346e-10	2.10204e-07	7	60	146978	638
19	mRNA 3'-end processing	12045	16	12.635	3.40498e-10	2.83635e-07	13	331	146707	638
20	Synthesis of very long-chain fatty acyl-CoAs	12789	9	8.001	6.90313e-10	5.75031e-07	8	100	146938	638
21	Activation of the AP-1 family of transcription factors	12552	5	4.142	1.1694e-09	9.74112e-07	4	12	147026	638
22	Interleukin-1 signalling	12592	33	10.698	1.19352e-09	9.94204e-07	11	245	146793	638
23	Interleukin receptor SHC signalling	12437	6	3.096	5.23095e-09	4.35738e-06	3	6	147032	638
24	Inflammasomes	12549	3	3	5.23095e-09	4.35738e-06	3	6	147032	638
25	Sphingolipid de novo biosynthesis	12818	14	13	8.77661e-09	7.31091e-06	13	427	146611	638
26	Destabilization of mRNA by Tristetraprolin (TTP)	12404	5	4.166	2.90903e-08	2.42323e-05	4	21	147017	638
27	Growth hormone receptor signalling	12385	14	5.698	5.18058e-08	4.31543e-05	6	77	146961	638
28	IRS activation	12243	3	3	7.22285e-08	6.01663e-05	3	10	147028	638
29	GRB2 events in EGFR signalling	12330	4	3.001	7.22285e-08	6.01663e-05	3	10	147028	638
30	Interferon gamma signalling	12591	32	13.548	7.51618e-08	6.26098e-05	14	591	146447	638
31	RNA Polymerase I Promoter Escape	12401	9	6.3	8.03795e-08	6.69562e-05	6	82	146956	638
32	Metabolism of folate and pterines	12734	5	4.5	1.12952e-07	9.40887e-05	4	27	147011	638
33	Activation of Genes by ATF4	12841	10	6.002	1.41909e-07	0.00011821	6	89	146949	638
34	Activation of BMF and translocation to mitochondria	12079	2	1.571	3.24182e-07	0.000270043	2	4	147034	638
35	Telomere C-strand (Lagging Strand) Synthesis	12267	3	3	4.61452e-07	0.00038439	3	15	147023	638
36	TRAIL signalling	12178	2	1.545	8.07829e-07	0.000672922	2	5	147033	638
37	activated TAK1 mediates p38 MAPK activation	12553	3	2.139	8.07829e-07	0.000672922	2	5	147033	638
38	Negative regulators of RIG-I/MDA5 signalling	12537	13	7.251	9.50606e-07	0.000791855	7	170	146868	638
39	ISG15 antiviral mechanism	12589	21	8.816	1.73659e-06	0.00144658	9	319	146719	638
40	Triglyceride Biosynthesis	12791	6	6	1.96431e-06	0.00163627	6	131	146907	638
41	Regulation of pyruvate dehydrogenase (PDH) complex	12750	3	3	3.48246e-06	0.00290089	3	24	147014	638
42	MyD88-independent cascade initiated on plasma membrane	12575	2	1.75	4.48006e-06	0.00373189	2	8	147030	638
43	TRAF6 mediated IRF7 activation	12540	3	2.171	6.69834e-06	0.00557972	2	9	147029	638
44	Regulation of Insulin Secretion by Acetylcholine	12848	2	1.583	9.5381e-06	0.00794524	2	10	147028	638
45	Transport of nucleotide sugars	12019	3	3	1.30014e-05	0.0108302	3	33	147005	638
46	CD28 co-stimulation	12527	2	1.55	1.73736e-05	0.0144722	2	12	147026	638
47	Lysosphingolipid and LPA receptors	12220	3	3	1.85235e-05	0.0154301	3	36	147002	638
48	Coenzyme A biosynthesis	12700	3	3	1.85235e-05	0.0154301	3	36	147002	638
49	Regulation of PAK-2p34 activity by PS-GAP/RHG10	12090	1	1	1.87977e-05	0.0156585	1	2	147036	638
50	CaMK IV-mediated phosphorylation of CREB	12199	1	1	1.87977e-05	0.0156585	1	2	147036	638
51	Base-free sugar-phosphate removal via the single-nucleotide replacement pathway	12497	1	1	1.87977e-05	0.0156585	1	2	147036	638
52	The IPAF inflammasome	12545	1	1	1.87977e-05	0.0156585	1	2	147036	638
53	The NLRP1 inflammasome	12548	1	1	1.87977e-05	0.0156585	1	2	147036	638
54	RNA Polymerase III Chain Elongation	12392	7	5.248	2.25807e-05	0.0188097	5	128	146910	638
55	Iron uptake and transport	12016	4	3	4.95818e-05	0.0413016	3	46	146992	638
56	Sodium-coupled phosphate cotransporters	12100	1	1	5.62304e-05	0.0468399	1	3	147035	638
57	Synthesis of Dolichyl-phosphate	12128	1	1	5.62304e-05	0.0468399	1	3	147035	638
58	Reactions specific to the complex N-glycan synthesis pathway	12138	1	1	5.62304e-05	0.0468399	1	3	147035	638
59	AKT-mediated inactivation of FOXO1A	12468	1	1	5.62304e-05	0.0468399	1	3	147035	638
60	Processing of DNA ends prior to end rejoining	12488	1	1	5.62304e-05	0.0468399	1	3	147035	638
61	Formation of the active cofactor, UDP-glucuronate	12768	1	1	5.62304e-05	0.0468399	1	3	147035	638
62	S6K1 signalling	12250	1	1	0.000112137	0.0934098	1	4	147034	638
63	The NLRP3 inflammasome	12547	3	3	0.000115572	0.0962713	3	57	146981	638
64	NOD1/2 signalling Pathway	12550	20	4.403	0.000116779	0.0972767	4	108	146930	638
65	DARPP-32 events	12209	5	4.166	0.000170003	0.141613	4	117	146921	638
66	P2Y receptors	12219	3	3	0.000216701	0.180512	3	67	146971	638
67	RNA Polymerase III Transcription Termination	12391	5	3.254	0.000216701	0.180512	3	67	146971	638
68	Rap1 signalling	12534	3	2.267	0.000220055	0.183306	2	27	147011	638
69	ERKs are inactivated	12337	2	1.583	0.000245667	0.204641	2	28	147010	638
70	Gamma-carboxylation of protein precursors	12159	1	1	0.000278728	0.232181	1	6	147032	638
71	Neurophilin interactions with VEGF and VEGFR	12316	1	1	0.000278728	0.232181	1	6	147032	638
72	Processing of DNA double-strand break ends	12484	1	1	0.000278728	0.232181	1	6	147032	638
73	Autointegration results in viral DNA circles	12890	1	1	0.000278728	0.232181	1	6	147032	638
74	RNA Polymerase III Transcription Initiation From Type 2 Promoter	12396	5	3.59	0.000341385	0.284374	4	136	146902	638
75	Interleukin-3, 5 and GM-CSF signalling	12438	5	3.354	0.000351722	0.292985	3	76	146962	638
76	Interleukin-1 processing	12593	2	0.7	0.000389096	0.324117	1	7	147031	638
77	Extrinsic Pathway	12627	1	1	0.000389096	0.324117	1	7	147031	638
78	Ribosomal scanning and start codon recognition	12150	2	1.625	0.000402599	0.335365	2	33	147005	638
79	Circadian Clock	12686	4	2.975	0.000407701	0.339615	3	79	146959	638
80	Cyclin B2 mediated events	12370	1	1	0.000517301	0.430912	1	8	147030	638
81	Regulation of IFNA signalling	12587	4	1.348	0.000517301	0.430912	1	8	147030	638
82	Ethanol oxidation	12779	1	1	0.000517301	0.430912	1	8	147030	638
83	PD-1 signalling	12525	2	1.523	0.000521793	0.434653	2	36	147002	638
84	Unblocking of NMDA receptor, glutamate binding and activation	12668	3	3	0.000587707	0.48956	3	87	146951	638
85	Transport of Ribonucleoproteins into the Host Nucleus	12856	2	1.667	0.000661458	0.550995	2	39	146999	638
86	Formation of the Early Elongation Complex	12419	2	1	0.000663188	0.552436	1	9	147029	638
87	Proton/oligonucleotide cotransporters	12102	1	1	0.0008266	0.688558	1	10	147028	638
88	Elevation of cytosolic Ca2+ levels	12648	1	1	0.0008266	0.688558	1	10	147028	638
89	Vitamin B1 (thiamin) metabolism	12759	1	1	0.0008266	0.688558	1	10	147028	638
90	Vitamin B2 (riboflavin) metabolism	12760	1	1	0.0008266	0.688558	1	10	147028	638
91	Beta-oxidation of very long chain fatty acids	12823	1	1	0.0008266	0.688558	1	10	147028	638
92	Activation of Chaperone Genes by XBP1(S)	12839	10	10	0.000979943	0.816293	10	810	146228	638
93	Synthesis of UDP-N-acetyl-glucosamine	12127	1	1	0.00142045	1	1	13	147025	638
94	Leukotriene receptors	12216	1	1	0.00142045	1	1	13	147025	638
95	Downregulation of ERRB2:ERBB3 signalling	12296	1	1	0.00142045	1	1	13	147025	638
96	Sulfide oxidation to sulfate	12726	1	1	0.00142045	1	1	13	147025	638
97	Integration of energy metabolism	12855	1	1	0.00142045	1	1	13	147025	638
98	Androgen biosynthesis	12037	1	1	0.00165244	1	1	14	147024	638
99	Recognition and association of DNA glycosylase with site containing an affected pyrimidine	12501	1	1	0.00190118	1	1	15	147023	638
100	MyD88 dependent cascade initiated on endosome	12569	1	1	0.00190118	1	1	15	147023	638
101	Miscellaneous substrates	12766	1	1	0.00190118	1	1	15	147023	638
102	Chemokine receptors bind chemokines	12326	13	11	0.00216171	1	11	1032	146006	638
103	AKT phosphorylates targets in the nucleus	12236	3	0.945	0.00216654	1	1	16	147022	638
104	Regulation of signalling by CBL	12388	4	1.369	0.00216654	1	1	16	147022	638
105	Removal of the Flap Intermediate from the C-strand	12265	2	0.559	0.00244837	1	1	17	147021	638
106	Synthesis of glycosylphosphatidylinositol (GPI)	12130	3	3	0.00266334	1	3	131	146907	638
107	Nitric oxide stimulates guanylate cyclase	12646	1	1	0.00274652	1	1	18	147020	638
108	Methionine salvage pathway	12716	1	1	0.00274652	1	1	18	147020	638
109	Pregnenolone biosynthesis	12036	1	1	0.00306084	1	1	19	147019	638
110	Pyrimidine biosynthesis	12756	1	1	0.00306084	1	1	19	147019	638
111	Fanconi Anemia pathway	12506	3	3	0.00321055	1	3	138	146900	638
112	Effects of PIP2 hydrolysis	12191	4	2.534	0.0032945	1	3	139	146899	638
113	Pyrimidine salvage reactions	12755	1	1	0.00339118	1	1	20	147018	638
114	Integrin alphaIIb beta3 signalling	12171	2	0.517	0.00373741	1	1	21	147017	638
115	Viral dsRNA:TLR3:TRIF Complex Activates RIP1	12556	4	0.665	0.00373741	1	1	21	147017	638
116	Regulation of cytoskeletal remodeling and cell spreading by IPP complex components	12270	1	1	0.00409938	1	1	22	147016	638
117	Notch receptor binds with a ligand	12315	1	1	0.00409938	1	1	22	147016	638
118	Activation of DNA fragmentation factor	12083	2	1.667	0.00419363	1	2	74	146964	638
119	Downstream TCR signalling	12529	11	2.548	0.00421749	1	3	149	146889	638
120	Interleukin-7 signalling	12386	1	1	0.00447694	1	1	23	147015	638
121	Ubiquitin Mediated Degradation of Phosphorylated Cdc25A	12600	6	1.194	0.00447694	1	1	23	147015	638
122	SEMA3A-Plexin repulsion signalling by inhibiting Integrin adhesion	12446	2	0.559	0.00486996	1	1	24	147014	638
123	Endosomal Sorting Complex Required For Transport (ESCRT)	12035	6	4.25	0.00593142	1	4	261	146777	638
124	Tetrahydrobiopterin (BH4) synthesis, recycling, salvage and regulation	12742	1	1	0.00614033	1	1	27	147011	638
125	Transport of nucleosides and free purine and pyrimidine bases across the plasma membrane	12107	1	1	0.00659377	1	1	28	147010	638
126	FGFR3b ligand binding and activation	12259	1	1	0.00659377	1	1	28	147010	638
127	L1CAM interactions	12464	1	1	0.00659377	1	1	28	147010	638
128	Purine ribonucleoside monophosphate biosynthesis	12753	1	1	0.00659377	1	1	28	147010	638
129	Signal transduction by L1	12463	4	2.174	0.00700356	1	2	89	146949	638
130	Insulin Synthesis and Processing	12838	4	2.624	0.00739583	1	3	175	146863	638
131	Processing of Intronless Pre-mRNAs	12043	2	1.6	0.00767101	1	2	92	146946	638
132	Apoptotic cleavage of cellular proteins	12087	4	2.29	0.00767101	1	2	92	146946	638
133	Other semaphorin interactions	12441	2	1.6	0.00837474	1	2	95	146943	638
134	N-Glycan antennae elongation	12137	1	1	0.0107413	1	1	36	147002	638
135	Pyrimidine catabolism	12757	1	1	0.0113227	1	1	37	147001	638
136	Platelet degranulation	12617	3	3	0.0124503	1	3	204	146834	638
137	Transport of organic anions	12021	1	1	0.0125262	1	1	39	146999	638
138	O-linked glycosylation of mucins	12157	10	10	0.012745	1	10	1147	145891	638
139	Mitochondrial tRNA aminoacylation	12380	3	3	0.012863	1	3	206	146832	638
140	Purine catabolism	12752	1	1	0.0131479	1	1	40	146998	638
141	Phenylalanine and tyrosine catabolism	12711	1	1	0.0137829	1	1	41	146997	638
142	Downstream signal transduction	12302	3	0.833	0.0150918	1	1	43	146995	638
143	Sema4D induced cell migration and growth-cone collapse	12444	3	2.198	0.0156974	1	2	120	146918	638
144	G beta:gamma signalling through PLC beta	12188	1	1	0.0157655	1	1	44	146994	638
145	Factors involved in megakaryocyte development and platelet production	12634	23	17.238	0.015907	1	17	2349	144689	638
146	Urea cycle	12729	1	1	0.016452	1	1	45	146993	638
147	Hormone ligand-binding receptors	12213	1	1	0.0171509	1	1	46	146992	638
148	Interferon alpha/beta signalling	12588	12	6.113	0.0191093	1	6	616	146422	638
149	MicroRNA (miRNA) Biogenesis	12049	1	1	0.0208301	1	1	51	146987	638
150	Synthesis, Secretion, and Inactivation of Glucagon-like Peptide-1 (GLP-1)	12850	1	1	0.021602	1	1	52	146986	638
151	Trafficking of AMPA receptors	12661	2	0.584	0.0231807	1	1	54	146984	638
152	Zinc influx into cells by the SLC39 gene family	12109	1	1	0.0239874	1	1	55	146983	638
153	Activation of ATR in response to replication stress	12596	4	2.3	0.0395599	1	2	172	146866	638
154	Transport of Mature mRNA derived from an Intron-Containing Transcript	12423	4	0.643	0.0497137	1	1	82	146956	638
155	NCAM1 interactions	12447	1	1	0.0529937	1	1	85	146953	638
156	Transcriptional Regulation of White Adipocyte Differentiation	12467	13	6.251	0.0561574	1	6	781	146257	638
157	Cyclin D associated events in G1	12609	2	1.75	0.0592198	1	2	203	146835	638
158	GPVI-mediated activation cascade	12616	2	0.581	0.0704643	1	1	100	146938	638
159	Class A/1 (Rhodopsin-like receptors)	12329	1	1	0.071688	1	1	101	146937	638
160	Regulation of IGF Activity by IGFBP	12845	1	1	0.0754	1	1	104	146934	638
161	Eukaryotic Translation Termination	12144	1	1	0.0934785	1	1	118	146920	638
162	EGFR downregulation	12331	2	0.575	0.0948139	1	1	119	146919	638
163	pre-mRNA splicing	12427	28	10.559	0.0980936	1	11	1804	145234	638
164	Tight junction interactions	12274	3	3	0.130689	1	3	446	146592	638
165	Cross-presentation of soluble exogenous antigens (endosomes)	12522	6	6	0.142561	1	6	990	146048	638
166	G alpha (s) signalling events	12185	1	1	0.153516	1	1	160	146878	638
167	signalling by BMP	12363	2	1	0.188858	1	1	183	146855	638
168	Nuclear Receptor transcription pathway	12383	8	6.125	0.19661	1	6	1087	145951	638
169	snRNP Assembly	12434	3	2.066	0.202057	1	2	356	146682	638
170	Deadenylation of mRNA	12412	1	1	0.204552	1	1	193	146845	638
171	Amino acid transport across the plasma membrane	12104	2	1.75	0.207611	1	2	361	146677	638
172	Recruitment of mitotic centrosome proteins and complexes	12368	3	1.417	0.229926	1	1	209	146829	638
173	Transferrin endocytosis and recycling	12015	1	0.5	0.233032	1	0	61	146977	638
174	G alpha (i) signalling events	12184	3	2.321	0.264711	1	2	411	146627	638
175	Cell surface interactions at the vascular wall	12632	2	1.55	0.268204	1	2	414	146624	638
176	Cytosolic tRNA aminoacylation	12381	1	1	0.33041	1	1	272	146766	638
177	Mitotic Prometaphase	12063	16	10.419	0.333387	1	10	2151	144887	638
178	Glycosphingolipid metabolism	12819	1	1	0.352394	1	1	286	146752	638
179	Meiotic Recombination	12683	2	1.55	0.358719	1	2	491	146547	638
180	U12 Dependent Splicing	12428	3	0.842	0.575918	1	1	445	146593	638
181	Golgi Associated Vesicle Biogenesis	12023	4	2.834	0.628042	1	3	996	146042	638
182	Loss of Nlp from mitotic centrosomes	12365	6	6	0.686702	1	6	1840	145198	638
183	Class B/2 (Secretin family receptors)	12197	3	3	0.704583	1	3	1102	145936	638
184	Ion transport by P-type ATPases	12017	1	1	0.723499	1	1	587	146451	638
185	Integrin cell surface interactions	12172	2	1.667	0.814881	1	2	1011	146027	638
186	Formation of the ternary complex, and subsequently, the 43S complex	12151	1	1	0.963675	1	1	1176	145862	638
187	Immunoregulatory interactions between a Lymphoid and a non-Lymphoid cell	12533	2	1.667	0.999634	1	2	2834	144204	638
188	Respiratory electron transport	12747	1	1	0.999942	1	1	2815	144223	638
189	Peptide ligand-binding receptors	12328	2	1.75	0.999998	1	2	4175	142863	638
190	Generic Transcription Pathway	12384	27	25.002	1	1	25	21246	125792	638

## Sheet: Worksheet 3
Sigora KEGG		Canonical pathways at 24H									Note: Recommended Sigora cut-off for Bonferroni adjusted P-value was 0.00177
Rank	Pathway_name	Pathway_id	count	weightsum	p_value	adj.p_value	round_sum	m	n	k
1	Proteasome	569	659	618.108	0	0	618	916	492331	48474
2	Biotin metabolism	588	3	3	0	0	3	3	493244	48474
3	Metabolic pathways	4373	64350	22947.7	1.00589e-266	2.2733e-264	22948	196911	296336	48474
4	Protein processing in endoplasmic reticulum	10363	2561	1764.71	4.52661e-169	1.02301e-166	1765	9128	484119	48474
5	Lysosome	4356	1582	1077.81	2.59841e-165	5.87241e-163	1078	4547	488700	48474
6	Ubiquitin mediated proteolysis	519	1696	1104.13	8.88431e-123	2.00785e-120	1104	5384	487863	48474
7	Endocytosis	4386	2789	1830.97	1.49547e-119	3.37976e-117	1831	10775	482472	48474
8	MAPK signalling pathway	487	3996	1836.83	1.1768e-108	2.65957e-106	1837	11128	482119	48474
9	Cell cycle	473	1263	656.752	6.29341e-101	1.42231e-98	657	2776	490471	48474
10	Peroxisome	8122	712	484.759	3.83475e-99	8.66654e-97	485	1761	491486	48474
11	RIG-I-like receptor signalling pathway	5713	474	264.304	5.95266e-93	1.3453e-90	264	666	492581	48474
12	Base excision repair	2819	201	172.958	1.41036e-73	3.18741e-71	173	377	492870	48474
13	NOD-like receptor signalling pathway	8112	403	213.195	5.595e-63	1.26447e-60	213	617	492630	48474
14	Colorectal cancer	442	433	381.522	4.51978e-62	1.02147e-59	382	1580	491667	48474
15	Neurotrophin signalling pathway	4379	754	270.523	5.60919e-34	1.26768e-31	271	1280	491967	48474
16	P53 signalling pathway	597	351	210.156	6.58223e-25	1.48758e-22	210	1025	492222	48474
17	Jak-STAT signalling pathway	568	906	359.464	8.73749e-23	1.97467e-20	359	2168	491079	48474
18	Amino sugar and nucleotide sugar metabolism	466	141	99.468	5.39759e-22	1.21985e-19	99	360	492887	48474
19	Propanoate metabolism	472	125	82.763	1.27884e-21	2.89017e-19	83	275	492972	48474
20	B cell receptor signalling pathway	532	217	91.455	2.72544e-20	6.1595e-18	91	332	492915	48474
21	Toll-like receptor signalling pathway	564	466	139.856	1.79018e-18	4.0458e-16	140	663	492584	48474
22	Tight junction	522	834	430.747	8.10099e-18	1.83082e-15	431	2912	490335	48474
23	Vibrio cholerae infection	420	218	69.218	1.22233e-17	2.76246e-15	69	235	493012	48474
24	Cytokine-cytokine receptor interaction	515	3239	1484.84	7.84616e-17	1.77323e-14	1485	12295	480952	48474
25	Cytosolic DNA-sensing pathway	8117	176	75.842	9.18339e-17	2.07545e-14	76	283	492964	48474
26	Phagosome	10394	1217	445.514	1.01947e-14	2.304e-12	446	3170	490077	48474
27	Basal transcription factors	501	129	115.5	1.79457e-14	4.05572e-12	116	570	492677	48474
28	Fc gamma R-mediated phagocytosis	4359	410	129.847	7.79265e-14	1.76114e-11	130	680	492567	48474
29	DNA replication	441	98	51.632	6.82588e-13	1.54265e-10	52	186	493061	48474
30	Osteoclast differentiation	10367	807	286.696	3.07631e-12	6.95245e-10	287	1949	491298	48474
31	Fatty acid elongation in mitochondria	529	18	15.336	3.15041e-12	7.11993e-10	15	22	493225	48474
32	Leukocyte transendothelial migration	510	534	151.956	7.55146e-12	1.70663e-09	152	888	492359	48474
33	Shigellosis	10374	251	47.409	9.10514e-12	2.05776e-09	47	169	493078	48474
34	Chemokine signalling pathway	4389	1545	523.473	1.11287e-11	2.51509e-09	523	3995	489252	48474
35	MTOR signalling pathway	405	145	64.657	9.76494e-11	2.20688e-08	65	291	492956	48474
36	Insulin signalling pathway	531	794	291.274	2.63286e-10	5.95025e-08	291	2065	491182	48474
37	Glycosphingolipid biosynthesis - lacto and neolacto series	552	66	66	1.89023e-09	4.27192e-07	66	318	492929	48474
38	Apoptosis	485	337	114.301	2.77326e-09	6.26756e-07	114	668	492579	48474
39	Prion diseases	4396	77	33.877	5.17497e-09	1.16954e-06	34	123	493124	48474
40	Epithelial cell signalling in Helicobacter pylori infection	457	372	56.068	5.60298e-09	1.26627e-06	56	259	492988	48474
41	Glycolysis / Gluconeogenesis	414	27	16.697	5.88177e-09	1.32928e-06	17	39	493208	48474
42	Nucleotide excision repair	2801	140	80.174	7.51799e-09	1.69907e-06	80	427	492820	48474
43	Lysine degradation	558	152	99.741	7.72251e-09	1.74529e-06	100	574	492673	48474
44	Pyrimidine metabolism	409	103	57.942	9.55519e-09	2.15947e-06	58	276	492971	48474
45	Pantothenate and CoA biosynthesis	471	17	12.316	1.67791e-08	3.79207e-06	12	22	493225	48474
46	Chagas disease (American trypanosomiasis)	10366	352	64.113	4.40171e-08	9.94786e-06	64	329	492918	48474
47	Glycerophospholipid metabolism	489	170	107.63	7.6473e-08	1.72829e-05	108	662	492585	48474
48	Other glycan degradation	557	28	20.535	8.81911e-08	1.99312e-05	21	64	493183	48474
49	Other types of O-glycan biosynthesis	4390	95	64.903	2.93945e-07	6.64315e-05	65	353	492894	48474
50	Vitamin B6 metabolism	411	10	10	1.13591e-06	0.000256716	10	21	493226	48474
51	Purine metabolism	503	721	420.019	1.17279e-06	0.00026505	420	3418	489829	48474
52	Hepatitis C	10404	516	184.463	1.53619e-06	0.00034718	184	1335	491912	48474
53	Focal adhesion	546	1006	295.784	4.7665e-06	0.00107723	296	2345	490902	48474
54	Phosphatidylinositol signalling system	528	169	29.311	6.43343e-06	0.00145395	29	129	493118	48474
55	Biosynthesis of unsaturated fatty acids	488	42	31.382	6.53789e-06	0.00147756	31	142	493105	48474
56	Protein export	511	49	41.125	6.95149e-06	0.00157104	41	210	493037	48474
57	Thyroid cancer	500	63	51.006	9.09231e-06	0.00205486	51	284	492963	48474
58	Riboflavin metabolism	421	13	10	9.87414e-06	0.00223156	10	25	493222	48474
59	SNARE interactions in vesicular transport	524	101	90.754	1.53466e-05	0.00346834	91	601	492646	48474
60	Beta-Alanine metabolism	592	36	27.753	2.11324e-05	0.00477593	28	130	493117	48474
61	Bacterial invasion of epithelial cells	10364	124	48.589	2.18233e-05	0.00493206	49	278	492969	48474
62	Progesterone-mediated oocyte maturation	5712	235	42.235	4.2099e-05	0.00951438	42	233	493014	48474
63	Glycosaminoglycan degradation	574	35	33.25	6.27134e-05	0.0141732	33	172	493075	48474
64	Pentose and glucuronate interconversions	516	7	2.743	9.32672e-05	0.0210784	3	4	493243	48474
65	Regulation of actin cytoskeleton	404	1356	584.895	0.000121165	0.0273832	585	5148	488099	48474
66	RNA degradation	5710	270	235.857	0.000165587	0.0374226	236	1916	491331	48474
67	Hematopoietic cell lineage	415	332	141.968	0.000172286	0.0389367	142	1079	492168	48474
68	Valine, leucine and isoleucine degradation	453	21	6.542	0.000242096	0.0547138	7	19	493228	48474
69	Glycerolipid metabolism	602	41	10.598	0.000249004	0.056275	11	39	493208	48474
70	Non-small cell lung cancer	444	22	4.623	0.000268476	0.0606755	5	11	493236	48474
71	Butirosin and neomycin biosynthesis	10392	6	6	0.000278546	0.0629514	6	15	493232	48474
72	Glycosaminoglycan biosynthesis - keratan sulfate	561	17	11.6	0.000355672	0.0803819	12	46	493201	48474
73	Leishmaniasis	10355	79	16.255	0.000422671	0.0955236	16	71	493176	48474
74	Porphyrin and chlorophyll metabolism	603	45	36.19	0.00104134	0.235343	36	222	493025	48474
75	Glycosphingolipid biosynthesis - ganglio series	476	20	18.75	0.00160641	0.363049	19	100	493147	48474
76	Pathogenic Escherichia coli infection	434	128	40.105	0.00201072	0.454423	40	262	492985	48474
77	Lysine biosynthesis	538	2	1.667	0.00351657	0.794745	2	4	493243	48474
78	Aminoacyl-tRNA biosynthesis	583	98	86.5	0.00394856	0.892375	86	665	492582	48474
79	Mucin type O-Glycan biosynthesis	508	8	5.95	0.00398079	0.899659	6	22	493225	48474
80	Folate biosynthesis	513	4	3.25	0.00471403	1	3	8	493239	48474
81	Small cell lung cancer	527	24	5.786	0.00524269	1	6	23	493224	48474
82	Steroid biosynthesis	596	12	7.834	0.00685692	1	8	36	493211	48474
83	Homologous recombination	2808	49	35.797	0.00750416	1	36	249	492998	48474
84	Galactose metabolism	407	12	2.455	0.00814692	1	2	5	493242	48474
85	Inositol phosphate metabolism	452	35	17.159	0.00933456	1	17	101	493146	48474
86	Mismatch repair	2814	25	11.044	0.0164977	1	11	62	493185	48474
87	Viral myocarditis	8123	171	47.652	0.0176274	1	48	367	492880	48474
88	Adherens junction	505	203	78.779	0.0253237	1	79	654	492593	48474
89	Collecting duct acid secretion	10390	22	8.963	0.0283601	1	9	52	493195	48474
90	Phenylalanine, tyrosine and tryptophan biosynthesis	492	3	3	0.0322806	1	3	13	493234	48474
91	Adipocytokine signalling pathway	590	212	52.747	0.0325079	1	53	426	492821	48474
92	Pathways in cancer	4397	3187	750.633	0.0422411	1	751	7204	486043	48474
93	Dorso-ventral axis formation	4377	34	19.691	0.0623649	1	20	150	493097	48474
94	Prostate cancer	544	97	15.924	0.065889	1	16	117	493130	48474
95	Synthesis and degradation of ketone bodies	517	7	5.668	0.0659297	1	6	37	493210	48474
96	Valine, leucine and isoleucine biosynthesis	408	6	2.124	0.0672506	1	2	10	493237	48474
97	Staphylococcus aureus infection	10357	74	29.348	0.0674986	1	29	230	493017	48474
98	Terpenoid backbone biosynthesis	443	7	4.921	0.0683815	1	5	30	493217	48474
99	Vasopressin-regulated water reabsorption	8109	96	45.216	0.0700787	1	45	375	492872	48474
100	Non-homologous end-joining	2800	11	8.251	0.0791603	1	8	54	493193	48474
101	Fatty acid metabolism	520	32	9.457	0.0796226	1	9	62	493185	48474
102	Regulation of autophagy	431	47	30.47	0.0873905	1	30	245	493002	48474
103	Bladder cancer	514	13	3.36	0.0934242	1	3	18	493229	48474
104	Glycosaminoglycan biosynthesis - chondroitin sulfate	454	17	13.75	0.101682	1	14	107	493140	48474
105	Caffeine metabolism	541	3	3	0.109552	1	3	19	493228	48474
106	Sphingolipid metabolism	479	44	22.272	0.121591	1	22	181	493066	48474
107	Fc epsilon RI signalling pathway	435	81	13.056	0.133192	1	13	103	493144	48474
108	Toxoplasmosis	10385	374	56.722	0.133472	1	57	509	492738	48474
109	Glycosphingolipid biosynthesis - globo series	565	3	0.75	0.145433	1	1	7	493240	48474
110	Alzheimer`s disease	521	623	201.787	0.162716	1	202	1930	491317	48474
111	Sulfur metabolism	560	6	3.75	0.201483	1	4	32	493215	48474
112	Gap junction	436	259	49.74	0.22903	1	50	466	492781	48474
113	Drug metabolism - other enzymes	2810	11	7.373	0.247833	1	7	61	493186	48474
114	Ubiquinone and other terpenoid-quinone biosynthesis	551	3	3	0.248949	1	3	26	493221	48474
115	Endometrial cancer	506	5	0.956	0.257226	1	1	10	493237	48474
116	Primary bile acid biosynthesis	584	5	3.709	0.25745	1	4	35	493212	48474
117	VEGF signalling pathway	432	53	9.638	0.305073	1	10	93	493154	48474
118	Hypertrophic cardiomyopathy (HCM)	4395	105	24.095	0.344492	1	24	232	493015	48474
119	GnRH signalling pathway	412	99	28.508	0.366608	1	29	284	492963	48474
120	Complement and coagulation cascades	456	206	140.172	0.412943	1	140	1406	491841	48474
121	Sulfur relay system	10380	5	4.334	0.417357	1	4	43	493204	48474
122	Parkinson`s disease	2812	210	105.513	0.463721	1	106	1076	492171	48474
123	Fatty acid biosynthesis	410	1	1	0.475761	1	1	16	493231	48474
124	Aldosterone-regulated sodium reabsorption	8110	60	16.894	0.475856	1	17	177	493070	48474
125	Oocyte meiosis	8113	236	91.769	0.480251	1	92	938	492309	48474
126	ECM-receptor interaction	468	125	58.627	0.501047	1	59	607	492640	48474
127	Acute myeloid leukemia	424	20	5.316	0.511099	1	5	58	493189	48474
128	Glyoxylate and dicarboxylate metabolism	484	11	8.668	0.512625	1	9	99	493148	48474
129	Chronic myeloid leukemia	582	8	1.058	0.569827	1	1	19	493228	48474
130	Nicotinate and nicotinamide metabolism	496	8	3.291	0.58261	1	3	41	493206	48474
131	Axon guidance	494	748	514.962	0.587122	1	515	5295	487952	48474
132	Intestinal immune network for IgA production	8118	26	11.302	0.589379	1	11	126	493121	48474
133	Alanine, aspartate and glutamate metabolism	4387	11	4.343	0.622755	1	4	54	493193	48474
134	Citrate cycle (TCA cycle)	464	36	36	0.626743	1	36	392	492855	48474
135	Fructose and mannose metabolism	548	25	16.568	0.627749	1	17	193	493054	48474
136	Notch signalling pathway	491	112	67.594	0.637875	1	68	727	492520	48474
137	Selenoamino acid metabolism	550	8	2.542	0.639445	1	3	44	493203	48474
138	Tryptophan metabolism	504	17	5.748	0.641995	1	6	77	493170	48474
139	Proximal tubule bicarbonate reclamation	10353	8	1.73	0.642247	1	2	33	493214	48474
140	Amyotrophic lateral sclerosis (ALS)	2798	77	31.906	0.651252	1	32	354	492893	48474
141	PPAR signalling pathway	566	176	91.181	0.671188	1	91	974	492273	48474
142	Taurine and hypotaurine metabolism	446	3	3	0.706921	1	3	48	493199	48474
143	Amoebiasis	10358	312	81.156	0.721501	1	81	883	492364	48474
144	Histidine metabolism	423	12	3.598	0.777871	1	4	65	493182	48474
145	African trypanosomiasis	10384	25	4.462	0.820315	1	4	69	493178	48474
146	Tyrosine metabolism	575	9	3.11	0.878128	1	3	63	493184	48474
147	Primary immunodeficiency	2815	37	11.713	0.931681	1	12	187	493060	48474
148	Dilated cardiomyopathy	5714	63	7.751	0.936715	1	8	139	493108	48474
149	Butanoate metabolism	455	2	0.583	0.952649	1	1	47	493200	48474
150	Antigen processing and presentation	493	103	45.036	0.962613	1	45	591	492656	48474
151	Long-term potentiation	507	16	4.132	0.962638	1	4	95	493152	48474
152	Malaria	10359	75	15.036	0.963119	1	15	238	493009	48474
153	Type II diabetes mellitus	577	41	6.313	0.963612	1	6	123	493124	48474
154	Metabolism of xenobiotics by cytochrome P450	599	19	10.091	0.973894	1	10	182	493065	48474
155	ABC transporters	562	69	52.625	0.980657	1	53	706	492541	48474
156	Renin-angiotensin system	403	2	1.667	0.983393	1	2	76	493171	48474
157	Renal cell carcinoma	483	16	3.268	0.983574	1	3	92	493155	48474
158	Nitrogen metabolism	549	11	7.499	0.985376	1	7	152	493095	48474
159	RNA polymerase	509	28	28	0.991947	1	28	435	492812	48474
160	T cell receptor signalling pathway	563	142	32.099	0.992525	1	32	486	492761	48474
161	Oxidative phosphorylation	576	54	22.875	0.992991	1	23	376	492871	48474
162	Glutathione metabolism	534	50	21.147	0.993394	1	21	352	492895	48474
163	Steroid hormone biosynthesis	579	11	8.502	0.9937	1	9	194	493053	48474
164	Asthma	2818	3	0.61	0.99382	1	1	70	493177	48474
165	ErbB signalling pathway	461	69	23.412	0.995705	1	23	387	492860	48474
166	Pyruvate metabolism	450	14	8.425	0.996199	1	8	188	493059	48474
167	Arrhythmogenic right ventricular cardiomyopathy (ARVC)	4353	48	15.942	0.996308	1	16	299	492948	48474
168	Arachidonic acid metabolism	418	7	2.814	0.997796	1	3	118	493129	48474
169	Starch and sucrose metabolism	536	7	2.55	0.999293	1	3	132	493115	48474
170	Circadian rhythm - mammal	526	9	6.474	0.999368	1	6	184	493063	48474
171	Carbohydrate digestion and absorption	10389	15	1.362	0.999821	1	1	108	493139	48474
172	Type I diabetes mellitus	525	2	0.592	0.999953	1	1	122	493125	48474
173	Fat digestion and absorption	10369	16	6.996	0.999977	1	7	245	493002	48474
174	Cell adhesion molecules (CAMs)	440	507	282.69	0.999985	1	283	3620	489627	48474
175	Long-term depression	555	24	4.743	0.999986	1	5	216	493031	48474
176	Drug metabolism - cytochrome P450	2806	11	5.634	0.999999	1	6	272	492975	48474
177	Allograft rejection	2793	28	28	1	1	28	630	492617	48474
178	Cardiac muscle contraction	4399	28	5.106	1	1	5	289	492958	48474
179	Bile secretion	10379	118	49.133	1	1	49	981	492266	48474
180	Hedgehog signalling pathway	449	13	8.616	1	1	9	402	492845	48474
181	Vascular smooth muscle contraction	4376	247	115.513	1	1	116	1933	491314	48474
182	Melanogenesis	595	37	5.815	1	1	6	355	492892	48474
183	Pancreatic secretion	10370	132	36.517	1	1	37	918	492329	48474
184	Retinol metabolism	512	4	3.071	1	1	3	334	492913	48474
185	MRNA surveillance pathway	10376	142	100.174	1	1	100	1839	491408	48474
186	Linoleic acid metabolism	539	3	3	1	1	3	398	492849	48474
187	Calcium signalling pathway	594	531	158.629	1	1	159	2834	490413	48474
188	Neuroactive ligand-receptor interaction	416	754	624.956	1	1	625	37474	455773	48474
189	Wnt signalling pathway	445	411	161.511	1	1	162	3327	489920	48474
190	TGF-beta signalling pathway	465	108	43.389	1	1	43	1285	491962	48474
191	Ribosome	474	210	210	1	1	210	3886	489361	48474
192	Basal cell carcinoma	570	11	8.502	1	1	9	1331	491916	48474
193	Natural killer cell mediated cytotoxicity	578	215	71.52	1	1	72	1851	491396	48474
194	Systemic lupus erythematosus	2805	68	28.187	1	1	28	1900	491347	48474
195	Huntington`s disease	4392	422	160.135	1	1	160	3499	489748	48474
196	Spliceosome	8120	372	333.5	1	1	334	6734	486513	48474
197	Gastric acid secretion	10356	24	4.002	1	1	4	512	492735	48474
198	RNA transport	10361	633	511.262	1	1	511	8897	484350	48474
199	Salivary secretion	10375	60	24.031	1	1	24	1009	492238	48474
200	Protein digestion and absorption	10383	99	66.804	1	1	67	1673	491574	48474
Sigora Reactome		Canonical pathways at 24H									Note: Recommended Sigora cut-off for Bonferroni adjusted P-value was 0.000486
Rank	Pathway_name	Pathway_id	count	weightsum	p_value	adj.p_value	round_sum	m	n	k
1	Transport of connexons to the plasma membrane	12030	1	1	0	0	1	1	147037	8363
2	Association of licensing factors with the pre-replicative complex	12054	3	0.71	0	0	1	1	147037	8363
3	cell division	12062	4	1.6	0	0	2	2	147036	8363
4	Mitotic Metaphase/Anaphase Transition	12065	2	0.542	0	0	1	1	147037	8363
5	Apoptotic execution phase	12088	3	2.295	0	0	2	2	147036	8363
6	Mitochondrial ABC transporters	12092	1	1	0	0	1	1	147037	8363
7	Sodium-coupled phosphate cotransporters	12100	3	3	0	0	3	3	147035	8363
8	Transport of vitamins, nucleosides, and related molecules	12108	2	1.667	0	0	2	2	147036	8363
9	Synthesis of UDP-N-acetyl-glucosamine	12127	14	13	0	0	13	13	147025	8363
10	Progressive trimming of alpha-1,2-linked mannose residues from Man9/8/7GlcNAc2 to produce Man5GlcNAc2	12134	6	6	0	0	6	6	147032	8363
11	Reactions specific to the complex N-glycan synthesis pathway	12138	3	3	0	0	3	3	147035	8363
12	Formation of tubulin folding intermediates by CCT/TriC	12165	8	3	0	0	3	3	147035	8363
13	Caspase-8 is formed from procaspase-8	12177	1	1	0	0	1	1	147037	8363
14	Activation of NOXA and translocation to mitochondria	12183	2	0.639	0	0	1	1	147037	8363
15	ERK activation	12226	1	1	0	0	1	1	147037	8363
16	DAG and IP3 signalling	12231	3	0.643	0	0	1	1	147037	8363
17	Phospholipase C-mediated cascade	12232	1	1	0	0	1	1	147037	8363
18	signalling by FGFR	12291	4	2.692	0	0	3	3	147035	8363
19	Signalling to ERK5	12341	2	1.667	0	0	2	2	147036	8363
20	Phosphorylation of Emi1	12375	13	6.626	0	0	7	7	147031	8363
21	SCF-beta-TrCP mediated degradation of Emi1	12376	4	0.518	0	0	1	1	147037	8363
22	Mitochondrial transcription termination	12397	1	1	0	0	1	1	147037	8363
23	Resolution of D-loop structures through Holliday junction intermediates	12481	1	1	0	0	1	1	147037	8363
24	Homologous DNA pairing and strand exchange	12487	1	1	0	0	1	1	147037	8363
25	DNA Damage Reversal	12492	1	1	0	0	1	1	147037	8363
26	Translesion synthesis by Pol zeta	12494	3	3	0	0	3	3	147035	8363
27	Resolution of AP sites via the single-nucleotide replacement pathway	12498	5	4.334	0	0	4	4	147034	8363
28	Antigen processing: Ubiquitination & Proteasome degradation	12519	1036	619.555	0	0	620	1692	145346	8363
29	Cross-presentation of particulate exogenous antigens (phagosomes)	12520	1	1	0	0	1	1	147037	8363
30	Cross-presentation of soluble exogenous antigens (endosomes)	12522	528	528	0	0	528	990	146048	8363
31	The NLRP1 inflammasome	12548	3	2.417	0	0	2	2	147036	8363
32	activated TAK1 mediates p38 MAPK activation	12553	8	4.668	0	0	5	5	147033	8363
33	Toll Like Receptor TLR6:TLR2 Cascade	12563	2	1.667	0	0	2	2	147036	8363
34	Toll Like Receptor TLR1:TLR2 Cascade	12564	1	1	0	0	1	1	147037	8363
35	Toll Like Receptor 5 (TLR5) Cascade	12578	1	1	0	0	1	1	147037	8363
36	Toll Like Receptor 10 (TLR10) Cascade	12579	1	1	0	0	1	1	147037	8363
37	G2/M DNA replication checkpoint	12599	5	3.417	0	0	3	3	147035	8363
38	Response to elevated platelet cytosolic Ca2+	12619	2	1.583	0	0	2	2	147036	8363
39	Degradation of GABA	12672	3	3	0	0	3	3	147035	8363
40	PLC-mediated hydrolysis of PIP2	12684	1	1	0	0	1	1	147037	8363
41	BoNT Light Chain Types A, C1, E cleave SNAP-25	12688	1	1	0	0	1	1	147037	8363
42	BoNT Light Chain Types B, D, and F cleave VAMP/Synaptobrevin	12689	1	1	0	0	1	1	147037	8363
43	Inhibition of PKR	12696	1	1	0	0	1	1	147037	8363
44	Biotin metabolism	12702	1	1	0	0	1	1	147037	8363
45	Creatine metabolism	12730	6	6	0	0	6	6	147032	8363
46	Polyamines are oxidized to amines, aldehydes and H2O2 by PAOs	12762	3	3	0	0	3	3	147035	8363
47	COX reactions	12764	1	1	0	0	1	1	147037	8363
48	Formation of PAPS	12777	3	3	0	0	3	3	147035	8363
49	Ethanol oxidation	12779	9	8.25	0	0	8	8	147030	8363
50	Beta oxidation of decanoyl-CoA to octanoyl-CoA-CoA	12797	2	0.584	0	0	1	1	147037	8363
51	Beta oxidation of palmitoyl-CoA to myristoyl-CoA	12799	2	0.666	0	0	1	1	147037	8363
52	Beta oxidation of hexanoyl-CoA to butanoyl-CoA	12802	2	0.666	0	0	1	1	147037	8363
53	Beta oxidation of butanoyl-CoA to acetyl-CoA	12803	6	6	0	0	6	6	147032	8363
54	Fatty acid, triacylglycerol, and ketone body metabolism	12806	1	1	0	0	1	1	147037	8363
55	Galactose catabolism	12812	6	6	0	0	6	6	147032	8363
56	NADPH regeneration	12824	1	1	0	0	1	1	147037	8363
57	vRNP Assembly	12858	2	1.562	0	0	2	2	147036	8363
58	Mitotic Prometaphase	12063	692	450.508	4.74989e-131	3.95666e-128	451	2151	144887	8363
59	Golgi Associated Vesicle Biogenesis	12023	332	269.646	3.84866e-106	3.20593e-103	270	996	146042	8363
60	Interleukin-1 signalling	12592	265	131.068	3.60784e-96	3.00533e-93	131	245	146793	8363
61	Activation of Chaperone Genes by XBP1(S)	12839	223	178.017	1.05111e-55	8.75572e-53	178	810	146228	8363
62	Cell surface interactions at the vascular wall	12632	187	115.871	1.97539e-48	1.6455e-45	116	414	146624	8363
63	Branched-chain amino acid catabolism	12709	65	61.67	9.72707e-41	8.10265e-38	62	139	146899	8363
64	Negative regulators of RIG-I/MDA5 signalling	12537	125	67.789	1.31376e-40	1.09436e-37	68	170	146868	8363
65	Folding of actin by CCT/TriC	12164	36	36	1.08723e-38	9.05661e-36	36	45	146993	8363
66	Loss of Nlp from mitotic centrosomes	12365	270	243.75	1.02825e-34	8.5653e-32	244	1840	145198	8363
67	Triglyceride Biosynthesis	12791	55	55	1.05255e-34	8.76774e-32	55	131	146907	8363
68	Interferon alpha/beta signalling	12588	163	120.242	6.57716e-33	5.47878e-30	120	616	146422	8363
69	APC/C:Cdh1 mediated degradation of Cdc20 and other APC/C:Cdh1 targeted proteins in late mitosis/early G1	12283	118	37.51	5.83589e-32	4.8613e-29	38	65	146973	8363
70	Formation of the ternary complex, and subsequently, the 43S complex	12151	171	171	1.81806e-29	1.51444e-26	171	1176	145862	8363
71	MicroRNA (miRNA) Biogenesis	12049	35	32.375	7.77064e-29	6.47294e-26	32	51	146987	8363
72	Prefoldin mediated transfer of substrate to CCT/TriC	12163	62	43.072	3.69408e-27	3.07717e-24	43	105	146933	8363
73	Kinesins	12633	71	58.25	1.51789e-26	1.2644e-23	58	198	146840	8363
74	Effects of PIP2 hydrolysis	12191	68	48.45	5.41808e-26	4.51326e-23	48	139	146899	8363
75	Autodegradation of the E3 ubiquitin ligase COP1	12635	70	22.985	8.55693e-24	7.12793e-21	23	32	147006	8363
76	G0 and Early G1	12610	64	39.943	1.43267e-21	1.19341e-18	40	119	146919	8363
77	NOD1/2 signalling Pathway	12550	100	37.828	1.9287e-21	1.6066e-18	38	108	146930	8363
78	The NLRP3 inflammasome	12547	33	27.75	2.31966e-21	1.93227e-18	28	57	146981	8363
79	Translation initiation complex formation	12153	82	56.84	9.69075e-21	8.07239e-18	57	244	146794	8363
80	Sphingolipid de novo biosynthesis	12818	78	78	2.21602e-20	1.84594e-17	78	427	146611	8363
81	Synthesis of very long-chain fatty acyl-CoAs	12789	35	32.669	6.07942e-18	5.06416e-15	33	100	146938	8363
82	EGFR downregulation	12331	67	35.231	4.85441e-17	4.04372e-14	35	119	146919	8363
83	ISG15 antiviral mechanism	12589	169	60.26	8.39558e-17	6.99352e-14	60	319	146719	8363
84	PPARA Activates Gene Expression	12793	375	206.441	1.49039e-16	1.24149e-13	206	1999	145039	8363
85	Switching of origins to a post-replicative state	12055	15	15	1.82971e-16	1.52415e-13	15	21	147017	8363
86	Factors involved in megakaryocyte development and platelet production	12634	402	231.671	2.55111e-16	2.12507e-13	232	2349	144689	8363
87	Autodegradation of Cdh1 by Cdh1:APC/C	12287	39	14.613	6.3508e-16	5.29022e-13	15	22	147016	8363
88	Lysosome Vesicle Biogenesis	12022	33	23.691	1.34089e-15	1.11696e-12	24	62	146976	8363
89	Orc1 removal from chromatin	12051	197	19.509	2.15751e-15	1.79721e-12	20	43	146995	8363
90	Interferon gamma signalling	12591	145	85.095	2.17778e-15	1.81409e-12	85	591	146447	8363
91	Viral dsRNA:TLR3:TRIF Complex Activates RIP1	12556	27	13.83	8.14509e-15	6.78486e-12	14	21	147017	8363
92	Cyclin D associated events in G1	12609	117	43.4	1.46955e-14	1.22413e-11	43	203	146835	8363
93	RIG-I/MDA5 mediated induction of IFN-alpha/beta pathways	12541	23	16.334	1.80062e-14	1.49991e-11	16	29	147009	8363
94	Dual incision reaction in GG-NER	12512	37	20.208	1.50555e-13	1.25412e-10	20	51	146987	8363
95	Platelet degranulation	12617	51	41.253	3.61667e-13	3.01269e-10	41	204	146834	8363
96	Ion transport by P-type ATPases	12017	90	78.75	6.75943e-13	5.6306e-10	79	587	146451	8363
97	Ubiquitin Mediated Degradation of Phosphorylated Cdc25A	12600	68	13.48	1.83773e-12	1.53083e-09	13	23	147015	8363
98	Purine salvage	12754	14	13	1.83773e-12	1.53083e-09	13	23	147015	8363
99	RNA Polymerase II Transcription Pre-Initiation And Promoter Opening	12413	75	50.844	1.1872e-11	9.88934e-09	51	321	146717	8363
100	Interleukin-3, 5 and GM-CSF signalling	12438	33	21.974	1.9947e-11	1.66159e-08	22	76	146962	8363
101	Regulation of signalling by CBL	12388	25	10.186	6.69596e-11	5.57773e-08	10	16	147022	8363
102	ERKs are inactivated	12337	18	12.876	6.87648e-11	5.72811e-08	13	28	147010	8363
103	Regulation of ornithine decarboxylase (ODC)	12707	66	27.286	7.0382e-11	5.86282e-08	27	117	146921	8363
104	Other semaphorin interactions	12441	32	24.431	8.01922e-11	6.68001e-08	24	95	146943	8363
105	pre-mRNA splicing	12427	307	170.175	8.03168e-11	6.69039e-08	170	1804	145234	8363
106	Ribosomal scanning and start codon recognition	12150	23	14.115	8.08913e-11	6.73825e-08	14	33	147005	8363
107	Endosomal Sorting Complex Required For Transport (ESCRT)	12035	56	41.86	3.90524e-10	3.25307e-07	42	261	146777	8363
108	Inactivation of Cdc42 and Rac	12449	16	11.317	4.29626e-10	3.57878e-07	11	22	147016	8363
109	P2Y receptors	12219	20	18.75	5.27185e-10	4.39145e-07	19	67	146971	8363
110	G alpha (q) signalling events	12192	51	27.455	1.14511e-09	9.5388e-07	27	131	146907	8363
111	Cytosolic tRNA aminoacylation	12381	44	42	1.44888e-09	1.20691e-06	42	272	146766	8363
112	ABCA transporters in lipid homeostasis	12093	21	21	1.50611e-09	1.25459e-06	21	85	146953	8363
113	TAK1 activates NFkB by phosphorylation and activation of IKKs complex	12551	15	11	1.61379e-09	1.34428e-06	11	24	147014	8363
114	Fanconi Anemia pathway	12506	42	27.266	3.94466e-09	3.2859e-06	27	138	146900	8363
115	Glycosphingolipid metabolism	12819	44	42	6.82379e-09	5.68422e-06	42	286	146752	8363
116	Downstream signal transduction	12302	37	14.232	6.85897e-09	5.71352e-06	14	43	146995	8363
117	Growth hormone receptor signalling	12385	53	19.451	7.71531e-09	6.42685e-06	19	77	146961	8363
118	Metal ion SLC transporters	12111	12	10.5	7.85332e-09	6.54181e-06	10	22	147016	8363
119	Regulation of cytoskeletal remodeling and cell spreading by IPP complex components	12270	12	9.876	7.85332e-09	6.54181e-06	10	22	147016	8363
120	ER-Phagosome pathway	12517	136	34.775	1.34515e-08	1.12051e-05	35	221	146817	8363
121	Facilitative Na+-independent glucose transporters	12115	12	10.251	1.42718e-08	1.18884e-05	10	23	147015	8363
122	Interleukin-7 signalling	12386	13	10.284	1.42718e-08	1.18884e-05	10	23	147015	8363
123	CDT1 association with the CDC6:ORC:origin complex	12069	32	6.08	1.46028e-08	1.21642e-05	6	8	147030	8363
124	Assembly of the pre-replicative complex	12070	24	14.5	1.96802e-08	1.63936e-05	14	46	146992	8363
125	Ubiquitin-dependent degradation of Cyclin D1	12373	32	8.768	2.02211e-08	1.68442e-05	9	19	147019	8363
126	signalling by SCF-KIT	12293	94	30.136	2.372e-08	1.97587e-05	30	177	146861	8363
127	Regulation of pyruvate dehydrogenase (PDH) complex	12750	12	10.5	2.49824e-08	2.08103e-05	10	24	147014	8363
128	GPVI-mediated activation cascade	12616	69	21.009	3.81044e-08	3.17409e-05	21	100	146938	8363
129	Zinc influx into cells by the SLC39 gene family	12109	15	15	4.16969e-08	3.47335e-05	15	55	146983	8363
130	NRAGE signals death through JNK	12353	13	5.865	6.24477e-08	5.20189e-05	6	9	147029	8363
131	Sema4D induced cell migration and growth-cone collapse	12444	37	23.38	6.57748e-08	5.47904e-05	23	120	146918	8363
132	Cation-coupled Chloride cotransporters	12101	10	10	1.73753e-07	0.000144736	10	28	147010	8363
133	Transport of nucleosides and free purine and pyrimidine bases across the plasma membrane	12107	10	10	1.73753e-07	0.000144736	10	28	147010	8363
134	Hypusinylation	12143	6	6	1.97825e-07	0.000164788	6	10	147028	8363
135	TRAF6 mediated induction of NFkB and MAP kinases upon TLR7/8 or 9 activation	12567	7	6	1.97825e-07	0.000164788	6	10	147028	8363
136	Toll Like Receptor 4 (TLR4) Cascade	12576	8	6.05	1.97825e-07	0.000164788	6	10	147028	8363
137	Vitamin B2 (riboflavin) metabolism	12760	6	6	1.97825e-07	0.000164788	6	10	147028	8363
138	Plasmalogen biosynthesis	12820	6	6	1.97825e-07	0.000164788	6	10	147028	8363
139	Transferrin endocytosis and recycling	12015	24	15.334	2.05075e-07	0.000170827	15	61	146977	8363
140	signalling by PDGF	12303	9	8.25	3.39479e-07	0.000282786	8	19	147019	8363
141	Clathrin derived vesicle budding	12024	8	4.624	8.56368e-07	0.000713354	5	8	147030	8363
142	Integrin alphaIIb beta3 signalling	12171	37	8.37	9.73128e-07	0.000810615	8	21	147017	8363
143	RNA Polymerase I Transcription Termination	12400	11	6.495	1.17938e-06	0.000982423	6	12	147026	8363
144	Purine catabolism	12752	13	11	1.41695e-06	0.00118032	11	40	146998	8363
145	Interleukin-6 signalling	12387	11	7.512	1.56319e-06	0.00130213	8	22	147016	8363
146	Leukotriene synthesis	12832	9	7.749	1.56319e-06	0.00130213	8	22	147016	8363
147	NCAM signalling for neurite out-growth	12448	33	10.356	2.32899e-06	0.00194005	10	35	147003	8363
148	Insulin Synthesis and Processing	12838	38	26.249	2.40442e-06	0.00200288	26	175	146863	8363
149	Downregulation of ERRB2:ERBB3 signalling	12296	11	6.19	2.42879e-06	0.00202318	6	13	147025	8363
150	Beta-oxidation of pristanoyl-CoA	12821	7	5.834	2.42879e-06	0.00202318	6	13	147025	8363
151	TRAF6 mediated IRF7 activation	12540	10	5.167	2.44421e-06	0.00203602	5	9	147029	8363
152	Termination of O-glycan biosynthesis	12156	24	20	3.10427e-06	0.00258586	20	118	146920	8363
153	signalling by ERBB2	12300	21	9.858	3.18084e-06	0.00264964	10	36	147002	8363
154	Coenzyme A biosynthesis	12700	10	10	3.18084e-06	0.00264964	10	36	147002	8363
155	Activation of Chaperones by ATF6-alpha	12844	5	4.334	3.39819e-06	0.00283069	4	6	147032	8363
156	Import of palmitoyl-CoA into the mitochondrial matrix	12475	8	6.05	4.61724e-06	0.00384616	6	14	147024	8363
157	Stabilization of mRNA by HuR	12407	11	6.949	7.4006e-06	0.0061647	7	20	147018	8363
158	NEP/NS2 Interacts with the Cellular Export Machinery	12697	13	9.67	7.5717e-06	0.00630723	10	39	146999	8363
159	Cholesterol biosynthesis	12831	27	25.5	7.73454e-06	0.00644287	26	186	146852	8363
160	Attachment of GPI anchor to uPAR	12141	9	8.25	7.97373e-06	0.00664211	8	26	147012	8363
161	DARPP-32 events	12209	33	18.792	9.8888e-06	0.00823737	19	117	146921	8363
162	Prostanoid metabolism	12833	4	3	1.04577e-05	0.00871126	3	4	147034	8363
163	Interleukin-1 processing	12593	7	4.35	1.13311e-05	0.00943878	4	7	147031	8363
164	Sema4D mediated inhibition of cell attachment and migration	12443	8	4.865	1.21699e-05	0.0101375	5	11	147027	8363
165	Deadenylation of mRNA	12412	35	26.145	1.53566e-05	0.0127921	26	193	146845	8363
166	Cdc20:Phospho-APC/C mediated degradation of Cyclin A	12535	66	6.806	1.69518e-05	0.0141209	7	22	147016	8363
167	Regulation of Insulin Secretion	12854	30	8.621	1.73205e-05	0.0144279	9	35	147003	8363
168	Thrombin signalling through proteinase activated receptors (PARs)	12624	34	10.836	1.80859e-05	0.0150656	11	50	146988	8363
169	U12 Dependent Splicing	12428	76	46.53	1.97112e-05	0.0164194	47	445	146593	8363
170	NCAM1 interactions	12447	15	15	2.1668e-05	0.0180494	15	85	146953	8363
171	CTLA4 inhibitory signalling	12524	14	5.223	2.31604e-05	0.0192926	5	12	147026	8363
172	Tie2 signalling	12631	18	12.423	2.66526e-05	0.0222017	12	60	146978	8363
173	TRAIL signalling	12178	4	2.895	4.99104e-05	0.0415753	3	5	147033	8363
174	CREB phosphorylation	12336	6	3.116	4.99104e-05	0.0415753	3	5	147033	8363
175	Basigin interactions	12630	10	6.168	5.26354e-05	0.0438453	6	19	147019	8363
176	Netrin-1 signalling	12457	20	18.335	6.18212e-05	0.051497	18	122	146916	8363
177	Activation of DNA fragmentation factor	12083	14	12.668	6.55298e-05	0.0545863	13	74	146964	8363
178	Transport of nucleotide sugars	12019	9	8.25	6.84578e-05	0.0570254	8	33	147005	8363
179	Caspase-mediated cleavage of cytoskeletal proteins	12084	12	7.68	6.84578e-05	0.0570254	8	33	147005	8363
180	Glucose transport	12122	9	8.001	6.84578e-05	0.0570254	8	33	147005	8363
181	Post-chaperonin tubulin folding pathway	12161	15	11.036	7.27056e-05	0.0605638	11	57	146981	8363
182	Regulation of IGF Activity by IGFBP	12845	19	16.5	7.97e-05	0.0663901	16	104	146934	8363
183	Advanced glycosylation endproduct receptor signalling	12586	10	4.943	0.000108122	0.0900659	5	15	147023	8363
184	Assembly of the ORC complex at the origin of replication	12068	6	6	0.000109811	0.0914724	6	21	147017	8363
185	BMAL1:CLOCK/NPAS2 Activates Gene Expression	12685	33	21.35	0.000116497	0.0970424	21	160	146878	8363
186	Elevation of cytosolic Ca2+ levels	12648	5	4.334	0.000117626	0.0979822	4	10	147028	8363
187	Beta-oxidation of very long chain fatty acids	12823	5	4.334	0.000117626	0.0979822	4	10	147028	8363
188	RNA Polymerase III Chain Elongation	12392	20	17.81	0.000119521	0.0995611	18	128	146910	8363
189	Interaction between L1 and Ankyrins	12458	9	6.918	0.000121179	0.100942	7	28	147010	8363
190	Regulation of IFNG signalling	12590	13	7.277	0.000121179	0.100942	7	28	147010	8363
191	Cyclin A/B1 associated events during G2/M transition	12371	20	2.974	0.000142935	0.119065	3	6	147032	8363
192	Interleukin receptor SHC signalling	12437	6	3.093	0.000142935	0.119065	3	6	147032	8363
193	TRAF6 mediated NF-kB activation	12536	13	3.067	0.000142935	0.119065	3	6	147032	8363
194	Inflammasomes	12549	3	3	0.000142935	0.119065	3	6	147032	8363
195	Serine biosynthesis	12718	3	3	0.000142935	0.119065	3	6	147032	8363
196	Beta oxidation of myristoyl-CoA to lauroyl-CoA	12800	3	3	0.000142935	0.119065	3	6	147032	8363
197	Autointegration results in viral DNA circles	12890	3	3	0.000142935	0.119065	3	6	147032	8363
198	Type I hemidesmosome assembly	12273	9	8.25	0.000143103	0.119205	8	36	147002	8363
199	Transcriptional Regulation of White Adipocyte Differentiation	12467	145	68.769	0.000143406	0.119457	69	781	146257	8363
200	Pyrimidine catabolism	12757	9	8.25	0.000179587	0.149596	8	37	147001	8363
201	Proton-coupled monocarboxylate transport	12047	3	2.5	0.000183929	0.153213	2	3	147035	8363
202	RNA Polymerase II Transcription Elongation	12420	6	2.25	0.000183929	0.153213	2	3	147035	8363
203	Sema4D in semaphorin signalling	12445	2	1.667	0.000183929	0.153213	2	3	147035	8363
204	AKT-mediated inactivation of FOXO1A	12468	2	1.75	0.000183929	0.153213	2	3	147035	8363
205	Processing of DNA ends prior to end rejoining	12488	3	2.417	0.000183929	0.153213	2	3	147035	8363
206	Formation of the active cofactor, UDP-glucuronate	12768	2	1.75	0.000183929	0.153213	2	3	147035	8363
207	Phosphorylation of the APC/C	12374	15	3.96	0.000205506	0.171186	4	11	147027	8363
208	RNA Polymerase I Promoter Escape	12401	25	12.838	0.000206126	0.171703	13	82	146956	8363
209	Lysine catabolism	12732	6	6	0.000209343	0.174383	6	23	147015	8363
210	Signal regulatory protein (SIRP) family interactions	12279	16	7.378	0.000263907	0.219835	7	31	147007	8363
211	Spry regulation of FGF signalling	12239	8	4.171	0.000335752	0.279682	4	12	147026	8363
212	Activation of the AP-1 family of transcription factors	12552	5	4.142	0.000335752	0.279682	4	12	147026	8363
213	Methylation	12776	6	4.25	0.000335752	0.279682	4	12	147026	8363
214	Activation of Chaperone Genes by ATF6-alpha	12843	6	3.667	0.000335752	0.279682	4	12	147026	8363
215	ERK/MAPK targets	12338	27	6.34	0.000371234	0.309238	6	25	147013	8363
216	SRP-dependent cotranslational protein targeting to membrane	12155	201	78.621	0.000401727	0.334639	79	953	146085	8363
217	Gluconeogenesis	12815	26	14.375	0.000426596	0.355354	14	98	146940	8363
218	Elongation arrest and recovery	12477	8	5.238	0.000481135	0.400785	5	19	147019	8363
219	SLBP Dependent Processing of Replication-Dependent Histone Pre-mRNAs	12042	4	3.001	0.000608024	0.506484	3	8	147030	8363
220	Eukaryotic Translation Elongation	12146	3	3	0.000608024	0.506484	3	8	147030	8363
221	Regulation of IFNA signalling	12587	9	3.244	0.000608024	0.506484	3	8	147030	8363
222	Integrin cell surface interactions	12172	142	82.179	0.000621478	0.517692	82	1011	146027	8363
223	Smooth Muscle Contraction	12175	29	18.125	0.000658567	0.548587	18	146	146892	8363
224	p130Cas linkage to MAPK signalling for integrins	12170	8	2.241	0.000704344	0.586718	2	4	147034	8363
225	Arachidonate production from DAG	12190	2	1.75	0.000704344	0.586718	2	4	147034	8363
226	S6K1 signalling	12250	3	2.116	0.000704344	0.586718	2	4	147034	8363
227	Phosphorylation of proteins involved in the G2/M transition by Cyclin A:Cdc2 complexes	12369	2	1.583	0.000704344	0.586718	2	4	147034	8363
228	Vpr-mediated induction of apoptosis by mitochondrial outer membrane permeabilization	12868	2	1.75	0.000704344	0.586718	2	4	147034	8363
229	G beta:gamma signalling through PLC beta	12188	9	7.5	0.000713781	0.59458	8	44	146994	8363
230	Role of DCC in regulating apoptosis	12091	8	6.251	0.000786762	0.655372	6	28	147010	8363
231	Heme biosynthesis	12787	6	6	0.000786762	0.655372	6	28	147010	8363
232	RNA Pol II CTD phosphorylation and interaction with CE	12421	10	5.974	0.000986501	0.821755	6	29	147009	8363
233	Degradation of beta-catenin by the destruction complex	12168	105	13.407	0.0010659	0.887898	13	96	146942	8363
234	AKT phosphorylates targets in the nucleus	12236	6	3.646	0.0015288	1	4	16	147022	8363
235	Platelet sensitization by LDL	12612	8	3.746	0.0015288	1	4	16	147022	8363
236	Proton/oligonucleotide cotransporters	12102	3	3	0.00166336	1	3	10	147028	8363
237	Transport of Notch receptor precursor to golgi	12310	3	3	0.00166336	1	3	10	147028	8363
238	Vitamin B1 (thiamin) metabolism	12759	3	3	0.00166336	1	3	10	147028	8363
239	Propionyl-CoA catabolism	12804	3	3	0.00166336	1	3	10	147028	8363
240	APC-Cdc20 mediated degradation of Nek2A	12166	9	1.925	0.00168599	1	2	5	147033	8363
241	Activation of BID and translocation to mitochondria	12181	2	1.545	0.00168599	1	2	5	147033	8363
242	A third proteolytic cleavage releases NICD	12311	8	1.616	0.00168599	1	2	5	147033	8363
243	ARMS-mediated activation	12342	2	1.583	0.00168599	1	2	5	147033	8363
244	PIP3 activates AKT signalling	12237	7	4.75	0.00186748	1	5	24	147014	8363
245	Intrinsic Pathway	12626	13	10.668	0.00205654	1	11	81	146957	8363
246	Sema3A PAK dependent Axon repulsion	12440	15	3.678	0.00206489	1	4	17	147021	8363
247	Citric acid cycle (TCA cycle)	12748	18	16	0.0024218	1	16	139	146899	8363
248	Glycogen breakdown (glycogenolysis)	12814	10	10	0.00242303	1	10	72	146966	8363
249	Downregulation of ERBB4 signalling	12304	4	2.772	0.00249642	1	3	11	147027	8363
250	Destabilization of mRNA by Butyrate Response Factor 1 (BRF1)	12405	6	3.429	0.00249642	1	3	11	147027	8363
251	signalling by Robo receptor	12453	4	2.75	0.00249642	1	3	11	147027	8363
252	Eukaryotic Translation Termination	12144	20	13.875	0.00291484	1	14	118	146920	8363
253	IRAK1 recruits IKK complex	12561	7	6	0.0031519	1	6	35	147003	8363
254	BH3-only proteins associate with and inactivate anti-apoptotic BCL-2 members	12080	5	2.084	0.00322905	1	2	6	147032	8363
255	N-glycan trimming in the ER and Calnexin/Calreticulin cycle	12133	2	1.667	0.00322905	1	2	6	147032	8363
256	Gamma-carboxylation of protein precursors	12159	2	1.625	0.00322905	1	2	6	147032	8363
257	Free fatty acid receptors	12222	2	1.75	0.00322905	1	2	6	147032	8363
258	RAF activation	12227	2	1.583	0.00322905	1	2	6	147032	8363
259	Neurophilin interactions with VEGF and VEGFR	12316	2	1.75	0.00322905	1	2	6	147032	8363
260	Transport of the SLBP Dependant Mature mRNA	12425	7	1.534	0.00322905	1	2	6	147032	8363
261	PECAM1 interactions	12629	9	1.56	0.00322905	1	2	6	147032	8363
262	Removal of licensing factors from origins	12053	5	1.19	0.00323457	1	1	2	147036	8363
263	Activation and oligomerization of BAK protein	12074	1	1	0.00323457	1	1	2	147036	8363
264	Calnexin/calreticulin cycle	12132	2	0.666	0.00323457	1	1	2	147036	8363
265	Activation of the mRNA upon binding of the cap-binding complex and eIFs, and subsequent binding to 43S	12154	3	0.937	0.00323457	1	1	2	147036	8363
266	Calmodulin induced events	12203	2	0.683	0.00323457	1	1	2	147036	8363
267	NFG and proNGF binds to p75NTR	12357	1	1	0.00323457	1	1	2	147036	8363
268	Formation of editosomes by ADAR proteins	12432	1	1	0.00323457	1	1	2	147036	8363
269	Base-free sugar-phosphate removal via the single-nucleotide replacement pathway	12497	1	1	0.00323457	1	1	2	147036	8363
270	Removal of DNA patch containing abasic residue	12499	2	0.542	0.00323457	1	1	2	147036	8363
271	Activation of IRF3/IRF7 mediated by TBK1/IKK epsilon	12574	3	0.571	0.00323457	1	1	2	147036	8363
272	Nicotinamide salvaging	12703	1	1	0.00323457	1	1	2	147036	8363
273	Cysteine formation from homocysteine	12725	1	1	0.00323457	1	1	2	147036	8363
274	Pyruvate metabolism	12751	2	0.834	0.00323457	1	1	2	147036	8363
275	Synthesis of glycosylphosphatidylinositol (GPI)	12130	15	15	0.0032382	1	15	131	146907	8363
276	Mitochondrial tRNA aminoacylation	12380	21	21	0.00352618	1	21	206	146832	8363
277	APC/C:Cdc20 mediated degradation of mitotic proteins	12282	7	4.75	0.00354749	1	5	27	147011	8363
278	Rap1 signalling	12534	10	5.118	0.00354749	1	5	27	147011	8363
279	Nectin/Necl trans heterodimerization	12275	4	3.167	0.00357676	1	3	12	147026	8363
280	p38MAPK events	12345	15	2.973	0.00357676	1	3	12	147026	8363
281	CD28 co-stimulation	12527	5	3.168	0.00357676	1	3	12	147026	8363
282	Amine compound SLC transporters	12173	6	6	0.00372321	1	6	36	147002	8363
283	Lysosphingolipid and LPA receptors	12220	6	6	0.00372321	1	6	36	147002	8363
284	Activation of the pre-replicative complex	12066	32	6.165	0.00436982	1	6	37	147001	8363
285	Asparagine N-linked glycosylation	12140	3	3	0.00493531	1	3	13	147025	8363
286	Leukotriene receptors	12216	3	3	0.00493531	1	3	13	147025	8363
287	Rho GTPase cycle	12301	3	3	0.00493531	1	3	13	147025	8363
288	Sulfide oxidation to sulfate	12726	3	3	0.00493531	1	3	13	147025	8363
289	Nuclear signalling by ERBB4	12305	19	8.622	0.00495687	1	9	68	146970	8363
290	HDL-mediated lipid transport	12807	12	9	0.00495687	1	9	68	146970	8363
291	Dual incision reaction in TC-NER	12507	14	7.325	0.00534178	1	7	48	146990	8363
292	mRNA Decay by 3' to 5' Exoribonuclease	12411	3	2.2	0.00541204	1	2	7	147031	8363
293	Assembly of the RAD51-ssDNA nucleoprotein complex	12485	2	1.667	0.00541204	1	2	7	147031	8363
294	AKT phosphorylates targets in the cytosol	12235	15	3.68	0.00561488	1	4	21	147017	8363
295	Recycling pathway of L1	12459	21	11.841	0.00569532	1	12	103	146935	8363
296	Transport of organic anions	12021	6	6	0.00591295	1	6	39	146999	8363
297	Synthesis, Secretion, and Deacylation of Ghrelin	12846	13	7.125	0.0060717	1	7	49	146989	8363
298	Androgen biosynthesis	12037	3	3	0.00660101	1	3	14	147024	8363
299	DNA replication initiation	12056	3	2.5	0.00829444	1	2	8	147030	8363
300	Adenosine P1 receptors	12218	2	1.75	0.00829444	1	2	8	147030	8363
301	Cyclin B2 mediated events	12370	3	2.333	0.00829444	1	2	8	147030	8363
302	MyD88-independent cascade initiated on plasma membrane	12575	2	1.75	0.00829444	1	2	8	147030	8363
303	Carnitine synthesis	12706	2	1.75	0.00829444	1	2	8	147030	8363
304	Metabolism of polyamines	12717	2	1.75	0.00829444	1	2	8	147030	8363
305	Sodium-coupled sulphate, di- and tri-carboxylate transporters	12046	3	3	0.00860047	1	3	15	147023	8363
306	GRB2 events in ERBB2 signalling	12299	3	3	0.00860047	1	3	15	147023	8363
307	Recognition and association of DNA glycosylase with site containing an affected pyrimidine	12501	3	3	0.00860047	1	3	15	147023	8363
308	MyD88 dependent cascade initiated on endosome	12569	3	3	0.00860047	1	3	15	147023	8363
309	Miscellaneous substrates	12766	3	3	0.00860047	1	3	15	147023	8363
310	Transport of Glycerol from Adipocytes to the Liver by Aquaporins	12013	1	1	0.00933584	1	1	3	147035	8363
311	Formation of annular gap junctions	12026	1	1	0.00933584	1	1	3	147035	8363
312	Proton-coupled neutral amino acid transporters	12103	1	1	0.00933584	1	1	3	147035	8363
313	N-glycan trimming and elongation in the cis-Golgi	12135	1	1	0.00933584	1	1	3	147035	8363
314	Transport to the Golgi and subsequent modification	12139	1	1	0.00933584	1	1	3	147035	8363
315	ERK2 activation	12225	1	1	0.00933584	1	1	3	147035	8363
316	Regulated proteolysis of p75NTR	12356	6	1.045	0.00933584	1	1	3	147035	8363
317	Inhibition of the proteolytic activity of APC/C required for the onset of anaphase by mitotic spindle checkpoint components	12378	1	1	0.00933584	1	1	3	147035	8363
318	LPS transferred from LBP carrier to CD14	12571	1	1	0.00933584	1	1	3	147035	8363
319	Assembly of Viral Components at the Budding Site	12699	1	1	0.00933584	1	1	3	147035	8363
320	Vitamins B6 activation to pyridoxal phosphate	12705	1	1	0.00933584	1	1	3	147035	8363
321	Proline catabolism	12710	1	1	0.00933584	1	1	3	147035	8363
322	Agmatine biosynthesis	12714	1	1	0.00933584	1	1	3	147035	8363
323	Insulin effects increased synthesis of Xylulose-5-Phosphate	12738	1	1	0.00933584	1	1	3	147035	8363
324	Acetylation	12770	1	1	0.00933584	1	1	3	147035	8363
325	Tat-mediated elongation of the HIV-1 transcript	12885	12	5.004	0.00992076	1	5	33	147005	8363
326	signalling by TGF beta	12318	7	6	0.0101697	1	6	43	146995	8363
327	E2F mediated regulation of DNA replication	12607	16	3.776	0.0101785	1	4	24	147014	8363
328	Vitamin D (calciferol) metabolism	12041	4	3	0.0109577	1	3	16	147022	8363
329	Downstream TCR signalling	12529	44	15.428	0.0110406	1	15	149	146889	8363
330	APC/C:Cdc20 mediated degradation of Securin	12280	34	8.488	0.0110482	1	8	65	146973	8363
331	Hormone-sensitive lipase (HSL)-mediated triacylglycerol hydrolysis	12792	10	5.228	0.0114788	1	5	34	147004	8363
332	eNOS activation	12737	3	2.093	0.0119191	1	2	9	147029	8363
333	Activation of Genes by ATF4	12841	20	9.67	0.0121759	1	10	89	146949	8363
334	Bicarbonate transporters	12097	6	6	0.0129805	1	6	45	146993	8363
335	Meiotic Synapsis	12285	75	49.726	0.0136986	1	50	650	146388	8363
336	RNA Polymerase II Pre-transcription Events	12422	30	9.72	0.0142407	1	10	91	146947	8363
337	Iron uptake and transport	12016	9	6	0.0145773	1	6	46	146992	8363
338	SLBP independent Processing of Histone Pre-mRNAs	12044	6	6	0.0145773	1	6	46	146992	8363
339	Amino acid transport across the plasma membrane	12104	34	30.5	0.0155829	1	30	361	146677	8363
340	Antigen Presentation: Folding, assembly and peptide loading of class I MHC	12518	19	12.336	0.0158908	1	12	117	146921	8363
341	Common Pathway	12625	8	6.5	0.0163092	1	6	47	146991	8363
342	GRB2 events in EGFR signalling	12330	3	2.334	0.0163145	1	2	10	147028	8363
343	Reduction of cytosolic Ca++ levels	12647	5	2.5	0.0163145	1	2	10	147028	8363
344	Recruitment of mitotic centrosome proteins and complexes	12368	44	19.294	0.0164412	1	19	209	146829	8363
345	Metabolism of folate and pterines	12734	5	4.5	0.0167909	1	4	27	147011	8363
346	Chylomicron-mediated lipid transport	12836	12	8.668	0.0178606	1	9	82	146956	8363
347	Polymerase switching	12057	4	1.1	0.0179673	1	1	4	147034	8363
348	Synthesis of dolichyl-phosphate mannose	12126	1	1	0.0179673	1	1	4	147034	8363
349	Activation of BAD and translocation to mitochondria	12182	3	0.896	0.0179673	1	1	4	147034	8363
350	Regulation of APC/C activators between G1/S and early anaphase	12379	6	1.05	0.0179673	1	1	4	147034	8363
351	TRAF6 mediated induction of TAK1 complex	12572	5	0.776	0.0179673	1	1	4	147034	8363
352	Alternative complement activation	12583	1	1	0.0179673	1	1	4	147034	8363
353	Cyclin A:Cdk2-associated events at S phase entry	12611	6	0.868	0.0179673	1	1	4	147034	8363
354	Norepinephrine Neurotransmitter Release Cycle	12669	3	0.566	0.0179673	1	1	4	147034	8363
355	Degradation of cysteine and homocysteine	12727	1	1	0.0179673	1	1	4	147034	8363
356	Glycolysis	12817	3	0.849	0.0179673	1	1	4	147034	8363
357	2-LTR circle formation	12889	2	0.534	0.0179673	1	1	4	147034	8363
358	CDO in myogenesis	12473	45	20.89	0.0193672	1	21	240	146798	8363
359	Pregnenolone biosynthesis	12036	3	3	0.0203742	1	3	19	147019	8363
360	NRIF signals cell death from the nucleus	12354	14	2.036	0.0214962	1	2	11	147027	8363
361	Pyrimidine salvage reactions	12755	3	3	0.0243464	1	3	20	147018	8363
362	Deposition of New CENPA-containing Nucleosomes at the Centromere	12286	38	25.747	0.0248526	1	26	317	146721	8363
363	Synthesis, Secretion, and Inactivation of Glucagon-like Peptide-1 (GLP-1)	12850	13	6.375	0.0271792	1	6	52	146986	8363
364	Vpr-mediated nuclear import of PICs	12869	12	1.938	0.0274694	1	2	12	147026	8363
365	RNA Polymerase I Promoter Opening	12403	6	3.066	0.0287538	1	3	21	147017	8363
366	Nicotinate metabolism	12704	3	3	0.0287538	1	3	21	147017	8363
367	Molybdenum cofactor biosynthesis	12733	3	3	0.0287538	1	3	21	147017	8363
368	Prostacyclin signalling through prostacyclin receptor	12649	4	1.134	0.0288216	1	1	5	147033	8363
369	CREB phosphorylation through the activation of Ras	12667	5	1.05	0.0288216	1	1	5	147033	8363
370	Signal transduction by L1	12463	42	8.661	0.0298004	1	9	89	146949	8363
371	Transport of the SLBP independent Mature mRNA	12426	12	6.42	0.0298287	1	6	53	146985	8363
372	L13a-mediated translational silencing of Ceruloplasmin expression	12147	40	10.402	0.0389584	1	10	106	146932	8363
373	Negative regulation of the PI3K/AKT network	12234	2	0.631	0.0416178	1	1	6	147032	8363
374	GAB1 signalosome	12334	5	0.698	0.0416178	1	1	6	147032	8363
375	p75NTR recruits signalling complexes	12352	7	1.133	0.0416178	1	1	6	147032	8363
376	p75NTR negatively regulates cell cycle via SC1	12361	3	0.624	0.0416178	1	1	6	147032	8363
377	Assembly of the RAD50-MRE11-NBS1 complex at DNA double-strand breaks	12478	1	1	0.0416178	1	1	6	147032	8363
378	Processing of DNA double-strand break ends	12484	1	1	0.0416178	1	1	6	147032	8363
379	Cleavage of the damaged purine	12503	1	1	0.0416178	1	1	6	147032	8363
380	ADP signalling through P2Y purinoceptor 12	12621	5	1.455	0.0416178	1	1	6	147032	8363
381	Interconversion of 2-oxoglutarate and 2-hydroxyglutarate	12749	1	1	0.0416178	1	1	6	147032	8363
382	G beta:gamma signalling through PI3Kgamma	12187	9	1.827	0.0417647	1	2	14	147024	8363
383	Synthesis and interconversion of nucleotide di- and triphosphates	12758	13	11	0.0454582	1	11	122	146916	8363
384	Tryptophan catabolism	12724	6	6	0.0456697	1	6	58	146980	8363
385	Trafficking of GluR2-containing AMPA receptors	12660	3	2.142	0.0500557	1	2	15	147023	8363
386	Costimulation by the CD28 family	12528	4	2.613	0.0508352	1	3	25	147013	8363
387	PD-1 signalling	12525	5	4.046	0.0516152	1	4	36	147002	8363
388	Activation of Pro-Caspase 8	12176	2	0.725	0.0561001	1	1	7	147031	8363
389	Regulation of Rheb GTPase activity by AMPK	12248	3	0.933	0.0561001	1	1	7	147031	8363
390	Repair synthesis for gap-filling by DNA polymerase in TC-NER	12509	3	1.05	0.0561001	1	1	7	147031	8363
391	GP1b-IX-V activation signalling	12620	6	1.365	0.0561001	1	1	7	147031	8363
392	Extrinsic Pathway	12627	1	1	0.0561001	1	1	7	147031	8363
393	p53-Dependent G1 DNA Damage Response	12638	1	1	0.0561001	1	1	7	147031	8363
394	Glutamate Neurotransmitter Release Cycle	12670	4	2.69	0.057471	1	3	26	147012	8363
395	Chemokine receptors bind chemokines	12326	76	70.5	0.0587861	1	70	1032	146006	8363
396	Vitamin C (ascorbate) metabolism	12761	3	2.417	0.0590784	1	2	16	147022	8363
397	Respiratory electron transport	12747	187	178.5	0.0671561	1	178	2815	144223	8363
398	NICD traffics to nucleus	12314	7	5.308	0.0684029	1	5	51	146987	8363
399	Transport of Ribonucleoproteins into the Host Nucleus	12856	6	4.335	0.0686861	1	4	39	146999	8363
400	Removal of the Flap Intermediate from the C-strand	12265	2	1.667	0.0688036	1	2	17	147021	8363
401	Binding of RNA by Insulin-like Growth Factor-2 mRNA Binding Proteins (IGF2BPs/IMPs/VICKZs)	12847	2	1.75	0.0688036	1	2	17	147021	8363
402	TRAF3-dependent IRF activation pathway	12539	2	0.821	0.0720354	1	1	8	147030	8363
403	Sulfur amino acid metabolism	12728	2	1	0.0720354	1	1	8	147030	8363
404	ChREBP activates metabolic gene expression	12745	1	1	0.0720354	1	1	8	147030	8363
405	Alpha-oxidation of phytanate	12822	1	1	0.0720354	1	1	8	147030	8363
406	Nef and signal transduction	12866	3	1.056	0.0720354	1	1	8	147030	8363
407	Multifunctional anion exchangers	12105	3	3	0.0720524	1	3	28	147010	8363
408	FGFR3b ligand binding and activation	12259	3	3	0.0720524	1	3	28	147010	8363
409	CD28 dependent PI3K/Akt signalling	12526	12	3.265	0.0720524	1	3	28	147010	8363
410	Dissolution of Fibrin Clot	12628	4	3	0.0720524	1	3	28	147010	8363
411	Purine ribonucleoside monophosphate biosynthesis	12753	3	3	0.0720524	1	3	28	147010	8363
412	G alpha (s) signalling events	12185	19	13.085	0.0729228	1	13	160	146878	8363
413	PKA activation in glucagon signalling	12735	9	5.751	0.0755509	1	6	65	146973	8363
414	DSCAM interactions	12277	13	2.155	0.0791988	1	2	18	147020	8363
415	Methionine salvage pathway	12716	2	1.667	0.0791988	1	2	18	147020	8363
416	Interleukin-2 signalling	12439	4	2.75	0.0799817	1	3	29	147009	8363
417	Destabilization of mRNA by KSRP	12406	6	0.844	0.0892114	1	1	9	147029	8363
418	Activated AMPK stimulates fatty-acid oxidation in muscle	12476	4	1.35	0.0892114	1	1	9	147029	8363
419	signalling by constitutively active EGFR	12694	8	0.615	0.0892114	1	1	9	147029	8363
420	Zinc efflux and compartmentalization by the SLC30 family	12110	3	2.5	0.0902284	1	2	19	147019	8363
421	Pyrimidine biosynthesis	12756	2	1.75	0.0902284	1	2	19	147019	8363
422	Regulation of Lipid Metabolism by Peroxisome proliferator-activated receptor alpha (PPARalpha)	12794	5	1.733	0.0902284	1	2	19	147019	8363
423	G alpha (12/13) signalling events	12193	22	5.034	0.0913068	1	5	55	146983	8363
424	mRNA 3'-end processing	12045	30	24	0.0926093	1	24	331	146707	8363
425	Transport of Mature mRNA derived from an Intron-Containing Transcript	12423	42	6.764	0.094458	1	7	82	146956	8363
426	Regulation of KIT signalling	12292	10	2.452	0.101855	1	2	20	147018	8363
427	COPI Mediated Transport	12025	5	4.2	0.103182	1	4	44	146994	8363
428	Cell-extracellular matrix interactions	12272	4	2.667	0.106192	1	3	32	147006	8363
429	Histamine receptors	12212	1	1	0.107436	1	1	10	147028	8363
430	IRS activation	12243	1	1	0.107436	1	1	10	147028	8363
431	Activation of PKB	12245	1	1	0.107436	1	1	10	147028	8363
432	Recruitment of NuMA to mitotic centrosomes	12367	2	0.612	0.107436	1	1	10	147028	8363
433	CHL1 interactions	12462	1	1	0.107436	1	1	10	147028	8363
434	Displacement of DNA glycosylase by APE1	12496	2	1	0.107436	1	1	10	147028	8363
435	Regulation of Insulin Secretion by Acetylcholine	12848	3	0.501	0.107436	1	1	10	147028	8363
436	Viral mRNA Translation	12859	19	5.614	0.108484	1	6	71	146967	8363
437	Release of eIF4E	12249	2	0.492	0.110518	1	0	2	147036	8363
438	IKK complex recruitment mediated by RIP1	12573	3	0.495	0.110518	1	0	2	147036	8363
439	Astrocytic Glutamate-Glutamine Uptake And Metabolism	12682	1	0.5	0.110518	1	0	2	147036	8363
440	signalling by NODAL	12466	8	6.5	0.114613	1	6	72	146966	8363
441	Calcitonin-like ligand receptors	12196	3	3	0.115691	1	3	33	147005	8363
442	Class A/1 (Rhodopsin-like receptors)	12329	9	8.25	0.121188	1	8	101	146937	8363
443	RNA Polymerase III Transcription Initiation From Type 3 Promoter	12394	15	10.018	0.122361	1	10	130	146908	8363
444	DCC mediated attractive signalling	12455	12	3.094	0.125545	1	3	34	147004	8363
445	Notch receptor binds with a ligand	12315	3	2.5	0.126738	1	2	22	147016	8363
446	Transport of Mature mRNA Derived from an Intronless Transcript	12424	7	1.069	0.146346	1	1	12	147026	8363
447	Recycling of eIF2:GDP	12152	3	2.154	0.153524	1	2	24	147014	8363
448	SEMA3A-Plexin repulsion signalling by inhibiting Integrin adhesion	12446	8	2.086	0.153524	1	2	24	147014	8363
449	Amino acid synthesis and interconversion (transamination)	12719	4	2.834	0.157074	1	3	37	147001	8363
450	Formation of a pool of free 40S subunits	12149	40	16.68	0.161629	1	17	245	146793	8363
451	Toll Like Receptor 9 (TLR9) Cascade	12570	1	1	0.166731	1	1	13	147025	8363
452	ADP signalling through P2Y purinoceptor 1	12622	9	1.4	0.166731	1	1	13	147025	8363
453	Integration of energy metabolism	12855	1	1	0.166731	1	1	13	147025	8363
454	RNA Polymerase III Transcription Termination	12391	7	4.509	0.180716	1	5	67	146971	8363
455	PLC beta mediated events	12206	7	1.2	0.187559	1	1	14	147024	8363
456	Netrin mediated repulsion signals	12454	4	0.798	0.187559	1	1	14	147024	8363
457	MyD88:Mal cascade initiated on plasma membrane	12562	2	0.917	0.187559	1	1	14	147024	8363
458	Trafficking of AMPA receptors	12661	7	4.051	0.192036	1	4	54	146984	8363
459	Role of second messengers in netrin-1 signalling	12456	4	2.445	0.196549	1	2	27	147011	8363
460	Tetrahydrobiopterin (BH4) synthesis, recycling, salvage and regulation	12742	3	2.093	0.196549	1	2	27	147011	8363
461	Synthesis of GDP-mannose	12124	1	1	0.208713	1	1	15	147023	8363
462	Tachykinin receptors bind tachykinins	12323	1	1	0.208713	1	1	15	147023	8363
463	Histidine catabolism	12731	1	1	0.208713	1	1	15	147023	8363
464	Platelet Adhesion to exposed collagen	12613	4	0.992	0.230089	1	1	16	147022	8363
465	Urea cycle	12729	3	3	0.252284	1	3	45	146993	8363
466	Vif-mediated degradation of APOBEC3G	12872	34	2.898	0.252284	1	3	45	146993	8363
467	Apoptotic cleavage of cellular proteins	12087	20	5.951	0.269005	1	6	92	146946	8363
468	Nitric oxide stimulates guanylate cyclase	12646	1	1	0.273144	1	1	18	147020	8363
469	Apoptotic cleavage of cell adhesion proteins	12086	4	2.7	0.277788	1	3	47	146991	8363
470	Cleavage of Growing Transcript in the Termination Region	12414	8	2.211	0.28898	1	2	33	147005	8363
471	Adherens junctions interactions	12276	15	12.501	0.290898	1	13	207	146831	8363
472	N-Glycan antennae elongation	12137	3	2.5	0.336499	1	2	36	147002	8363
473	Prostanoid ligand receptors	12215	2	1.75	0.383828	1	2	39	146999	8363
474	Synthesis of bile acids and bile salts via 7alpha-hydroxycholesterol	12827	4	1.417	0.399744	1	1	24	147014	8363
475	Ca activated K+ channels	12659	1	1	0.419937	1	1	25	147013	8363
476	Organic anion transporters	12095	1	1	0.459233	1	1	27	147011	8363
477	Circadian Clock	12686	24	3.656	0.469368	1	4	79	146959	8363
478	L1CAM interactions	12464	1	1	0.47829	1	1	28	147010	8363
479	Regulation of Insulin Secretion by Glucagon-like Peptide-1	12853	27	6.654	0.495752	1	7	134	146904	8363
480	Activation of ATR in response to replication stress	12596	35	9.279	0.517598	1	9	172	146866	8363
481	Classical antibody-mediated complement activation	12582	10	10	0.519754	1	10	190	146848	8363
482	Na+/Cl- dependent neurotransmitter transporters	12112	5	4.5	0.534476	1	4	85	146953	8363
483	mRNA Decay by 5' to 3' Exoribonuclease	12410	3	3	0.557078	1	3	69	146969	8363
484	Generation of second messenger molecules	12530	10	3.556	0.575777	1	4	89	146949	8363
485	Adrenoceptors	12319	1	1	0.583456	1	1	34	147004	8363
486	Transport of gamma-carboxylated protein precursors from the endoplasmic reticulum to the Golgi apparatus	12158	1	1	0.614847	1	1	36	147002	8363
487	Orexin and neuropeptides FF and QRFP bind to their respective receptors	12325	1	1	0.614847	1	1	36	147002	8363
488	Glycoprotein hormones	12712	1	1	0.629848	1	1	37	147001	8363
489	O-linked glycosylation of mucins	12157	65	62.5	0.63076	1	62	1147	145891	8363
490	Serotonin receptors	12214	3	3	0.654176	1	3	78	146960	8363
491	Phenylalanine and tyrosine catabolism	12711	1	1	0.685294	1	1	41	146997	8363
492	Sodium/Proton exchangers	12098	1	1	0.733726	1	1	45	146993	8363
493	Destabilization of mRNA by AUF1 (hnRNP D0)	12408	32	2.208	0.759222	1	2	69	146969	8363
494	Processing of Intronless Pre-mRNAs	12043	3	3	0.774513	1	3	92	146946	8363
495	RNA Polymerase I Chain Elongation	12399	20	3.076	0.795468	1	3	95	146943	8363
496	GTP hydrolysis and joining of the 60S ribosomal subunit	12148	8	2.402	0.799456	1	2	74	146964	8363
497	CRMPs in Sema3A signalling	12442	4	1.043	0.849402	1	1	58	146980	8363
498	RNA Polymerase III Abortive And Retractive Initiation	12393	2	1	0.880104	1	1	63	146975	8363
499	snRNP Assembly	12434	34	13.759	0.911119	1	14	356	146682	8363
500	Formation of ATP by chemiosmotic coupling	12746	3	3	0.915052	1	3	120	146918	8363
501	Meiotic Recombination	12683	40	19.927	0.931514	1	20	491	146547	8363
502	Unblocking of NMDA receptor, glutamate binding and activation	12668	1	1	0.961746	1	1	87	146951	8363
503	signalling by BMP	12363	6	4.25	0.980288	1	4	183	146855	8363
504	Biosynthesis of the N-glycan precursor (dolichol lipid-linked oligosaccharide, LLO) and transfer to a nascent protein	12129	1	1	0.98436	1	1	105	146933	8363
505	Nuclear Receptor transcription pathway	12383	49	42	0.996127	1	42	1087	145951	8363
506	Nonsense Mediated Decay Enhanced by the Exon Junction Complex	12389	89	22.654	0.996213	1	23	679	146359	8363
507	Packaging Of Telomere Ends	12269	10	10	0.999744	1	10	454	146584	8363
508	Striated Muscle Contraction	12174	11	8.5	0.999905	1	8	425	146613	8363
509	Tight junction interactions	12274	9	8.001	0.99996	1	8	446	146592	8363
510	G alpha (i) signalling events	12184	9	5.567	0.999986	1	6	411	146627	8363
511	Class B/2 (Secretin family receptors)	12197	10	10	1	1	10	1102	145936	8363
512	Peptide ligand-binding receptors	12328	19	16.5	1	1	16	4175	142863	8363
513	Generic Transcription Pathway	12384	429	370.392	1	1	370	21246	125792	8363
514	Immunoregulatory interactions between a Lymphoid and a non-Lymphoid cell	12533	40	26.42	1	1	26	2834	144204	8363

## Sheet: Worksheet 4
Sigora KEGG		Canonical pathways at 48H									Note: Recommended Sigora cut-off for Bonferroni adjusted P-value was NaN
Rank	Pathway_name	Pathway_id	count	weightsum	p_value	adj.p_value	round_sum	m	n	k
1	Proteasome	569	734	690.66	0	0	691	916	492331	74394
2	Metabolic pathways	4373	98012	34762.5	0	0	34762	196911	296336	74394
3	Ubiquitin mediated proteolysis	519	3025	1911.37	7.85476e-303	1.77518e-300	1911	5384	487863	74394
4	Protein processing in endoplasmic reticulum	10363	3885	2667.27	9.35918e-264	2.11517e-261	2667	9128	484119	74394
5	Peroxisome	8122	1084	762.687	3.18639e-178	7.20124e-176	763	1761	491486	74394
6	MAPK signalling pathway	487	5724	2758.74	5.04836e-161	1.14093e-158	2759	11128	482119	74394
7	Endocytosis	4386	4276	2670.6	9.87332e-156	2.23137e-153	2671	10775	482472	74394
8	Cell cycle	473	1983	937.514	1.08994e-133	2.46326e-131	938	2776	490471	74394
9	Base excision repair	2819	313	239.696	9.31861e-103	2.10601e-100	240	377	492870	74394
10	RIG-I-like receptor signalling pathway	5713	547	310.007	3.89163e-83	8.79509e-81	310	666	492581	74394
11	Chemokine signalling pathway	4389	2829	1024.06	7.77828e-68	1.75789e-65	1024	3995	489252	74394
12	Ribosome	474	990	990	2.84776e-64	6.43594e-62	990	3886	489361	74394
13	Colorectal cancer	442	564	505.184	4.16834e-64	9.42046e-62	505	1580	491667	74394
14	P53 signalling pathway	597	621	363.928	3.69144e-59	8.34266e-57	364	1025	492222	74394
15	RNA transport	10361	2252	1898.22	6.31318e-57	1.42678e-54	1898	8897	484350	74394
16	Cytosolic DNA-sensing pathway	8117	339	151.596	3.6902e-52	8.33985e-50	152	283	492964	74394
17	Toll-like receptor signalling pathway	564	728	255.031	2.52466e-49	5.70572e-47	255	663	492584	74394
18	Lysosome	4356	1606	1047.39	5.7279e-46	1.29451e-43	1047	4547	488700	74394
19	NOD-like receptor signalling pathway	8112	441	233.61	2.96384e-44	6.69828e-42	234	617	492630	74394
20	Neurotrophin signalling pathway	4379	1149	378.693	3.25446e-40	7.35509e-38	379	1280	491967	74394
21	Jak-STAT signalling pathway	568	1426	536.1	3.81907e-32	8.6311e-30	536	2168	491079	74394
22	Nucleotide excision repair	2801	292	161.714	2.29268e-31	5.18146e-29	162	427	492820	74394
23	Amino sugar and nucleotide sugar metabolism	466	203	144.403	5.54719e-31	1.25367e-28	144	360	492887	74394
24	DNA replication	441	168	86.352	1.48998e-24	3.36735e-22	86	186	493061	74394
25	RNA degradation	5710	518	452.876	2.72916e-23	6.1679e-21	453	1916	491331	74394
26	Fatty acid metabolism	520	114	43.339	7.40487e-23	1.6735e-20	43	62	493185	74394
27	Apoptosis	485	527	199.515	7.45728e-23	1.68535e-20	200	668	492579	74394
28	Phagosome	10394	1973	677.958	1.04147e-21	2.35371e-19	678	3170	490077	74394
29	Lysine degradation	558	256	175.648	1.41993e-21	3.20903e-19	176	574	492673	74394
30	Homologous recombination	2808	145	95.82	4.54113e-20	1.02629e-17	96	249	492998	74394
31	Hepatitis C	10404	1003	328.168	5.23568e-20	1.18326e-17	328	1335	491912	74394
32	Vibrio cholerae infection	420	300	88.557	3.54224e-18	8.00547e-16	89	235	493012	74394
33	Focal adhesion	546	1826	506.309	2.11232e-17	4.77384e-15	506	2345	490902	74394
34	MTOR signalling pathway	405	211	99.783	9.57611e-17	2.1642e-14	100	291	492956	74394
35	Propanoate metabolism	472	149	95.515	1.14016e-16	2.57675e-14	96	275	492972	74394
36	Fc gamma R-mediated phagocytosis	4359	620	183.363	6.83311e-16	1.54428e-13	183	680	492567	74394
37	B cell receptor signalling pathway	532	260	107.463	1.50021e-15	3.39047e-13	107	332	492915	74394
38	Other types of O-glycan biosynthesis	4390	160	111.017	3.27372e-15	7.3986e-13	111	353	492894	74394
39	Glycerophospholipid metabolism	489	277	175.796	7.82818e-15	1.76917e-12	176	662	492585	74394
40	Biosynthesis of unsaturated fatty acids	488	75	57.115	1.11428e-13	2.51827e-11	57	142	493105	74394
41	Toxoplasmosis	10385	577	139.763	2.13968e-13	4.83569e-11	140	509	492738	74394
42	Thyroid cancer	500	108	90.756	2.28344e-13	5.16056e-11	91	284	492963	74394
43	Sphingolipid metabolism	479	112	64.744	1.32901e-12	3.00357e-10	65	181	493066	74394
44	Shigellosis	10374	297	62.083	1.36795e-12	3.09156e-10	62	169	493078	74394
45	Epithelial cell signalling in Helicobacter pylori infection	457	552	82.956	2.24701e-12	5.07824e-10	83	259	492988	74394
46	Tight junction	522	1104	572.989	8.8355e-12	1.99682e-09	573	2912	490335	74394
47	Aminoacyl-tRNA biosynthesis	583	197	165.173	2.21263e-11	5.00055e-09	165	665	492582	74394
48	Other glycan degradation	557	42	31.273	6.04616e-11	1.36643e-08	31	64	493183	74394
49	Progesterone-mediated oocyte maturation	5712	402	73.256	1.29439e-10	2.92532e-08	73	233	493014	74394
50	Pyrimidine metabolism	409	141	81.156	5.35587e-10	1.21043e-07	81	276	492971	74394
51	Osteoclast differentiation	10367	1089	389.7	1.93751e-09	4.37878e-07	390	1949	491298	74394
52	Fatty acid elongation in mitochondria	529	18	15.336	2.13585e-09	4.82702e-07	15	22	493225	74394
53	Riboflavin metabolism	421	22	15.75	3.42533e-09	7.74125e-07	16	25	493222	74394
54	Spliceosome	8120	1310	1180.95	1.25322e-08	2.83228e-06	1181	6734	486513	74394
55	Mismatch repair	2814	59	26.001	7.69653e-08	1.73942e-05	26	62	493185	74394
56	Prion diseases	4396	99	40.676	1.22941e-07	2.77846e-05	41	123	493124	74394
57	Insulin signalling pathway	531	1244	395.901	1.95982e-07	4.4292e-05	396	2065	491182	74394
58	Circadian rhythm - mammal	526	68	54.296	2.66308e-07	6.01856e-05	54	184	493063	74394
59	Regulation of autophagy	431	84	66.399	5.78435e-07	0.000130726	66	245	493002	74394
60	Chagas disease (American trypanosomiasis)	10366	469	82.457	1.15419e-06	0.000260847	82	329	492918	74394
61	Oxidative phosphorylation	576	183	90.881	1.32246e-06	0.000298875	91	376	492871	74394
62	Pantothenate and CoA biosynthesis	471	17	12.316	2.68566e-06	0.00060696	12	22	493225	74394
63	Adipocytokine signalling pathway	590	360	99.041	3.4272e-06	0.000774547	99	426	492821	74394
64	Glycolysis / Gluconeogenesis	414	27	16.798	4.05981e-06	0.000917517	17	39	493208	74394
65	Cytokine-cytokine receptor interaction	515	4334	2029.03	4.99455e-06	0.00112877	2029	12295	480952	74394
66	Pathogenic Escherichia coli infection	434	225	66.292	7.13103e-06	0.00161161	66	262	492985	74394
67	Glyoxylate and dicarboxylate metabolism	484	45	30.504	1.34777e-05	0.00304597	31	99	493148	74394
68	MRNA surveillance pathway	10376	491	339.577	3.0088e-05	0.00679988	340	1839	491408	74394
69	Phosphatidylinositol signalling system	528	197	35.681	5.88393e-05	0.0132977	36	129	493118	74394
70	Vitamin B6 metabolism	411	10	10	7.378e-05	0.0166743	10	21	493226	74394
71	Fructose and mannose metabolism	548	70	48.34	0.00013397	0.0302773	48	193	493054	74394
72	Folate biosynthesis	513	6	4.75	0.000249972	0.0564936	5	8	493239	74394
73	Glycosaminoglycan degradation	574	44	42	0.000469704	0.106153	42	172	493075	74394
74	Pentose and glucuronate interconversions	516	8	3.093	0.000517445	0.116943	3	4	493243	74394
75	Alzheimer`s disease	521	1134	339.939	0.00100779	0.227761	340	1930	491317	74394
76	Prostate cancer	544	178	28.824	0.00205331	0.464049	29	117	493130	74394
77	GnRH signalling pathway	412	241	59.549	0.00249807	0.564564	60	284	492963	74394
78	Protein export	511	56	45.5	0.00319171	0.721327	46	210	493037	74394
79	Glycerolipid metabolism	602	46	11.953	0.00353498	0.798905	12	39	493208	74394
80	Valine, leucine and isoleucine degradation	453	23	7.209	0.00422811	0.955554	7	19	493228	74394
81	Nicotinate and nicotinamide metabolism	496	22	12.282	0.00572384	1	12	41	493206	74394
82	Porphyrin and chlorophyll metabolism	603	60	47.025	0.0058399	1	47	222	493025	74394
83	Leishmaniasis	10355	93	18.153	0.00774224	1	18	71	493176	74394
84	Oocyte meiosis	8113	519	167.648	0.00778692	1	168	938	492309	74394
85	Bacterial invasion of epithelial cells	10364	157	56.407	0.00914507	1	56	278	492969	74394
86	SNARE interactions in vesicular transport	524	118	111	0.0100904	1	111	601	492646	74394
87	Glycosphingolipid biosynthesis - globo series	565	8	2.8	0.0123436	1	3	7	493240	74394
88	Steroid biosynthesis	596	16	10.334	0.0142536	1	10	36	493211	74394
89	Inositol phosphate metabolism	452	49	22.769	0.0142932	1	23	101	493146	74394
90	Synthesis and degradation of ketone bodies	517	12	10.002	0.0175818	1	10	37	493210	74394
91	N-Glycan biosynthesis	481	23	16.27	0.0221673	1	16	68	493179	74394
92	Melanoma	490	4	0.556	0.0227479	1	1	2	493245	74394
93	Galactose metabolism	407	11	2.322	0.0270154	1	2	5	493242	74394
94	Basal transcription factors	501	114	101	0.0367244	1	101	570	492677	74394
95	Mucin type O-Glycan biosynthesis	508	8	5.95	0.0378257	1	6	22	493225	74394
96	RNA polymerase	509	78	78	0.0445689	1	78	435	492812	74394
97	ErbB signalling pathway	461	201	70.393	0.0450806	1	70	387	492860	74394
98	Beta-Alanine metabolism	592	33	25.503	0.049946	1	26	130	493117	74394
99	Valine, leucine and isoleucine biosynthesis	408	8	2.832	0.0508549	1	3	10	493237	74394
100	Notch signalling pathway	491	200	125.357	0.052092	1	125	727	492520	74394
101	Biotin metabolism	588	1	1	0.061382	1	1	3	493244	74394
102	Ubiquinone and other terpenoid-quinone biosynthesis	551	6	6	0.0853087	1	6	26	493221	74394
103	Non-homologous end-joining	2800	13	11	0.104611	1	11	54	493193	74394
104	Glycosphingolipid biosynthesis - ganglio series	476	20	18.75	0.111006	1	19	100	493147	74394
105	Adherens junction	505	260	108.973	0.118453	1	109	654	492593	74394
106	Phenylalanine, tyrosine and tryptophan biosynthesis	492	3	3	0.119852	1	3	13	493234	74394
107	Glycosphingolipid biosynthesis - lacto and neolacto series	552	55	55	0.119936	1	55	318	492929	74394
108	Bladder cancer	514	16	4.016	0.122731	1	4	18	493229	74394
109	Primary bile acid biosynthesis	584	9	7.084	0.147122	1	7	35	493212	74394
110	Phenylalanine metabolism	428	1	0.5	0.150825	1	0	1	493246	74394
111	Terpenoid backbone biosynthesis	443	8	5.671	0.155779	1	6	30	493217	74394
112	Butanoate metabolism	455	15	8.706	0.161712	1	9	47	493200	74394
113	Antigen processing and presentation	493	187	97.094	0.167781	1	97	591	492656	74394
114	Butirosin and neomycin biosynthesis	10392	3	3	0.179894	1	3	15	493232	74394
115	Endometrial cancer	506	10	1.692	0.181949	1	2	10	493237	74394
116	Dorso-ventral axis formation	4377	48	25.562	0.186512	1	26	150	493097	74394
117	Sulfur relay system	10380	9	8.001	0.191279	1	8	43	493204	74394
118	Fatty acid biosynthesis	410	3	3	0.212997	1	3	16	493231	74394
119	Parkinson`s disease	2812	330	170.754	0.214938	1	171	1076	492171	74394
120	Lipoic acid metabolism	469	1	1	0.225455	1	1	6	493241	74394
121	Viral myocarditis	8123	222	59.293	0.269008	1	59	367	492880	74394
122	Citrate cycle (TCA cycle)	464	71	61.5	0.312311	1	62	392	492855	74394
123	Caffeine metabolism	541	3	3	0.319624	1	3	19	493228	74394
124	Chronic myeloid leukemia	582	21	3.117	0.319624	1	3	19	493228	74394
125	Vasopressin-regulated water reabsorption	8109	146	58.687	0.330648	1	59	375	492872	74394
126	Leukocyte transendothelial migration	510	502	138.436	0.330875	1	138	888	492359	74394
127	Glioma	523	8	0.768	0.34543	1	1	8	493239	74394
128	Histidine metabolism	423	23	10.344	0.390032	1	10	65	493182	74394
129	VEGF signalling pathway	432	77	14.211	0.4324	1	14	93	493154	74394
130	Glycosaminoglycan biosynthesis - chondroitin sulfate	454	21	16.168	0.448703	1	16	107	493140	74394
131	Pathways in cancer	4397	4800	1087.97	0.472649	1	1088	7204	486043	74394
132	Selenoamino acid metabolism	550	17	6.251	0.502915	1	6	44	493203	74394
133	Non-small cell lung cancer	444	7	1.328	0.510964	1	1	11	493236	74394
134	Gap junction	436	357	68.82	0.534518	1	69	466	492781	74394
135	Sulfur metabolism	560	6	4	0.54086	1	4	32	493215	74394
136	Amyotrophic lateral sclerosis (ALS)	2798	123	51.705	0.545957	1	52	354	492893	74394
137	Hematopoietic cell lineage	415	384	160.16	0.571905	1	160	1079	492168	74394
138	Acute myeloid leukemia	424	26	6.773	0.663619	1	7	58	493189	74394
139	Fc epsilon RI signalling pathway	435	82	13.191	0.704567	1	13	103	493144	74394
140	Glycosaminoglycan biosynthesis - keratan sulfate	561	8	5.342	0.711987	1	5	46	493201	74394
141	Drug metabolism - other enzymes	2810	11	7.331	0.719289	1	7	61	493186	74394
142	Renal cell carcinoma	483	50	10.951	0.749842	1	11	92	493155	74394
143	Proximal tubule bicarbonate reclamation	10353	10	2.603	0.754532	1	3	33	493214	74394
144	Starch and sucrose metabolism	536	34	16.2	0.794028	1	16	132	493115	74394
145	Hypertrophic cardiomyopathy (HCM)	4395	125	29.275	0.843433	1	29	232	493015	74394
146	Alanine, aspartate and glutamate metabolism	4387	12	4.844	0.843484	1	5	54	493193	74394
147	ABC transporters	562	114	95.25	0.877045	1	95	706	492541	74394
148	Amoebiasis	10358	490	119.88	0.884606	1	120	883	492364	74394
149	Aldosterone-regulated sodium reabsorption	8110	72	19.737	0.906883	1	20	177	493070	74394
150	Tryptophan metabolism	504	20	6.977	0.910638	1	7	77	493170	74394
151	Taurine and hypotaurine metabolism	446	3	3	0.944518	1	3	48	493199	74394
152	African trypanosomiasis	10384	27	4.872	0.959301	1	5	69	493178	74394
153	Type I diabetes mellitus	525	25	11.445	0.965766	1	11	122	493125	74394
154	ECM-receptor interaction	468	179	75.124	0.96822	1	75	607	492640	74394
155	Dilated cardiomyopathy	5714	94	12.488	0.98268	1	12	139	493108	74394
156	Intestinal immune network for IgA production	8118	22	10.416	0.987743	1	10	126	493121	74394
157	Collecting duct acid secretion	10390	14	2.266	0.989425	1	2	52	493195	74394
158	Tyrosine metabolism	575	9	3.11	0.990036	1	3	63	493184	74394
159	Glutathione metabolism	534	87	36.56	0.992072	1	37	352	492895	74394
160	Long-term potentiation	507	22	5.747	0.99252	1	6	95	493152	74394
161	Renin-angiotensin system	403	5	4.334	0.992875	1	4	76	493171	74394
162	Malaria	10359	96	21.831	0.994677	1	22	238	493009	74394
163	Staphylococcus aureus infection	10357	50	21.402	0.994783	1	21	230	493017	74394
164	PPAR signalling pathway	566	247	116.795	0.996572	1	117	974	492273	74394
165	T cell receptor signalling pathway	563	274	51.788	0.996928	1	52	486	492761	74394
166	Nitrogen metabolism	549	19	11.333	0.99738	1	11	152	493095	74394
167	Arachidonic acid metabolism	418	16	6.9	0.99817	1	7	118	493129	74394
168	Type II diabetes mellitus	577	44	6.89	0.998932	1	7	123	493124	74394
169	Purine metabolism	503	836	444.894	0.999685	1	445	3418	489829	74394
170	Asthma	2818	4	0.818	0.999856	1	1	70	493177	74394
171	Autoimmune thyroid disease	2799	10	2.283	0.999933	1	2	89	493158	74394
172	Primary immunodeficiency	2815	33	9.963	0.999973	1	10	187	493060	74394
173	Arrhythmogenic right ventricular cardiomyopathy (ARVC)	4353	64	20.525	0.999984	1	21	299	492948	74394
174	Steroid hormone biosynthesis	579	11	8.502	0.999996	1	9	194	493053	74394
175	Allograft rejection	2793	55	55	0.999999	1	55	630	492617	74394
176	Regulation of actin cytoskeleton	404	1696	652.825	1	1	653	5148	488099	74394
177	Carbohydrate digestion and absorption	10389	14	1.188	1	1	1	108	493139	74394
178	Fat digestion and absorption	10369	33	12.099	1	1	12	245	493002	74394
179	Long-term depression	555	45	8.652	1	1	9	216	493031	74394
180	TGF-beta signalling pathway	465	325	128.813	1	1	129	1285	491962	74394
181	Metabolism of xenobiotics by cytochrome P450	599	13	5.228	1	1	5	182	493065	74394
182	Phototransduction	10397	4	2.892	1	1	3	159	493088	74394
183	Pancreatic secretion	10370	212	80.967	1	1	81	918	492329	74394
184	Cardiac muscle contraction	4399	75	13.16	1	1	13	289	492958	74394
185	Huntington`s disease	4392	1005	411.474	1	1	411	3499	489748	74394
186	Melanogenesis	595	93	16.174	1	1	16	355	492892	74394
187	Drug metabolism - cytochrome P450	2806	19	8.196	1	1	8	272	492975	74394
188	Complement and coagulation cascades	456	179	124.703	1	1	125	1406	491841	74394
189	Protein digestion and absorption	10383	237	156.39	1	1	156	1673	491574	74394
190	Hedgehog signalling pathway	449	21	11.878	1	1	12	402	492845	74394
191	Neuroactive ligand-receptor interaction	416	879	723.761	1	1	724	37474	455773	74394
192	Cell adhesion molecules (CAMs)	440	637	366.055	1	1	366	3620	489627	74394
193	Wnt signalling pathway	445	581	228.815	1	1	229	3327	489920	74394
194	Olfactory transduction	447	8	4.211	1	1	4	62781	430466	74394
195	Axon guidance	494	780	509.236	1	1	509	5295	487952	74394
196	Retinol metabolism	512	5	3.821	1	1	4	334	492913	74394
197	Linoleic acid metabolism	539	1	1	1	1	1	398	492849	74394
198	Basal cell carcinoma	570	15	12.252	1	1	12	1331	491916	74394
199	Natural killer cell mediated cytotoxicity	578	408	130.811	1	1	131	1851	491396	74394
200	Calcium signalling pathway	594	680	190.312	1	1	190	2834	490413	74394
201	Systemic lupus erythematosus	2805	133	68.543	1	1	69	1900	491347	74394
202	Vascular smooth muscle contraction	4376	293	133.281	1	1	133	1933	491314	74394
203	Gastric acid secretion	10356	48	7.93	1	1	8	512	492735	74394
204	Salivary secretion	10375	49	21.847	1	1	22	1009	492238	74394
205	Bile secretion	10379	147	59.476	1	1	59	981	492266	74394
Sigora Reactome		Canonical pathways at 48H									Note: Recommended Sigora cut-off for Bonferroni adjusted P-value was NaN
Rank	Pathway_name	Pathway_id	count	weightsum	p_value	adj.p_value	round_sum	m	n	k
1	Transport of connexons to the plasma membrane	12030	1	1	0	0	1	1	147037	14616
2	Mitotic Metaphase/Anaphase Transition	12065	3	0.834	0	0	1	1	147037	14616
3	Activation and oligomerization of BAK protein	12074	2	1.6	0	0	2	2	147036	14616
4	Activation, translocation and oligomerization of BAX	12081	2	1.6	0	0	2	2	147036	14616
5	Apoptotic execution phase	12088	2	1.545	0	0	2	2	147036	14616
6	Mitochondrial ABC transporters	12092	1	1	0	0	1	1	147037	14616
7	Sodium-coupled phosphate cotransporters	12100	3	3	0	0	3	3	147035	14616
8	Transport of vitamins, nucleosides, and related molecules	12108	2	1.667	0	0	2	2	147036	14616
9	Synthesis of dolichyl-phosphate-glucose	12125	1	1	0	0	1	1	147037	14616
10	Synthesis of UDP-N-acetyl-glucosamine	12127	14	13	0	0	13	13	147025	14616
11	Calnexin/calreticulin cycle	12132	6	2.117	0	0	2	2	147036	14616
12	Progressive trimming of alpha-1,2-linked mannose residues from Man9/8/7GlcNAc2 to produce Man5GlcNAc2	12134	6	6	0	0	6	6	147032	14616
13	Reactions specific to the complex N-glycan synthesis pathway	12138	3	3	0	0	3	3	147035	14616
14	Transport to the Golgi and subsequent modification	12139	3	3	0	0	3	3	147035	14616
15	Hypusinylation	12143	10	10	0	0	10	10	147028	14616
16	Association of TriC/CCT with target proteins during biosynthesis	12162	8	3	0	0	3	3	147035	14616
17	Formation of tubulin folding intermediates by CCT/TriC	12165	8	3	0	0	3	3	147035	14616
18	Caspase-8 is formed from procaspase-8	12177	1	1	0	0	1	1	147037	14616
19	Activation of NOXA and translocation to mitochondria	12183	2	0.639	0	0	1	1	147037	14616
20	ERK2 activation	12225	3	3	0	0	3	3	147035	14616
21	ERK activation	12226	1	1	0	0	1	1	147037	14616
22	DAG and IP3 signalling	12231	3	0.643	0	0	1	1	147037	14616
23	Phospholipase C-mediated cascade	12232	1	1	0	0	1	1	147037	14616
24	SHC-mediated cascade	12233	5	3.668	0	0	4	4	147034	14616
25	PDE3B signalling	12253	2	1.538	0	0	2	2	147036	14616
26	signalling by FGFR	12291	5	3.317	0	0	3	3	147035	14616
27	PI3K events in ERBB4 signalling	12307	3	3	0	0	3	3	147035	14616
28	Signalling to ERK5	12341	2	1.667	0	0	2	2	147036	14616
29	Phosphorylation of Emi1	12375	13	6.626	0	0	7	7	147031	14616
30	SCF-beta-TrCP mediated degradation of Emi1	12376	4	0.518	0	0	1	1	147037	14616
31	Inhibition of the proteolytic activity of APC/C required for the onset of anaphase by mitotic spindle checkpoint components	12378	3	3	0	0	3	3	147035	14616
32	Mitochondrial transcription termination	12397	1	1	0	0	1	1	147037	14616
33	Mitochondrial transcription initiation	12398	6	6	0	0	6	6	147032	14616
34	RNA Polymerase II Transcription Elongation	12420	7	2.625	0	0	3	3	147035	14616
35	Formation of editosomes by ADAR proteins	12432	2	1.75	0	0	2	2	147036	14616
36	Pyrophosphate hydrolysis	12474	1	0.5	0	0	0	0	147038	14616
37	Resolution of D-loop structures through Holliday junction intermediates	12481	1	1	0	0	1	1	147037	14616
38	ATM mediated response to DNA double-strand break	12483	1	1	0	0	1	1	147037	14616
39	ABH2 mediated Reversal of Alkylation Damage	12490	1	1	0	0	1	1	147037	14616
40	DNA Damage Reversal	12492	1	1	0	0	1	1	147037	14616
41	Translesion synthesis by Pol eta	12493	1	1	0	0	1	1	147037	14616
42	Translesion synthesis by Pol zeta	12494	3	3	0	0	3	3	147035	14616
43	Resolution of AP sites via the single-nucleotide replacement pathway	12498	5	4.334	0	0	4	4	147034	14616
44	Cross-presentation of particulate exogenous antigens (phagosomes)	12520	1	1	0	0	1	1	147037	14616
45	Cross-presentation of soluble exogenous antigens (endosomes)	12522	595	595	0	0	595	990	146048	14616
46	The AIM2 inflammasome	12546	2	1.75	0	0	2	2	147036	14616
47	The NLRP1 inflammasome	12548	3	2.417	0	0	2	2	147036	14616
48	Inflammasomes	12549	6	6	0	0	6	6	147032	14616
49	activated TAK1 mediates p38 MAPK activation	12553	8	4.668	0	0	5	5	147033	14616
50	TRAF6 Mediated Induction of proinflammatory cytokines	12555	4	0.593	0	0	1	1	147037	14616
51	Viral dsRNA:TLR3:TRIF Complex Activates TBK1/IKK epsilon	12557	4	0.733	0	0	1	1	147037	14616
52	TRIF mediated TLR3 signalling	12558	1	0.5	0	0	0	0	147038	14616
53	Toll Like Receptor 3 (TLR3) Cascade	12559	1	1	0	0	1	1	147037	14616
54	Toll Like Receptor TLR6:TLR2 Cascade	12563	2	1.667	0	0	2	2	147036	14616
55	Toll Like Receptor TLR1:TLR2 Cascade	12564	1	1	0	0	1	1	147037	14616
56	Activation of IRF3/IRF7 mediated by TBK1/IKK epsilon	12574	8	1.567	0	0	2	2	147036	14616
57	Toll Like Receptor 5 (TLR5) Cascade	12578	1	1	0	0	1	1	147037	14616
58	Toll Like Receptor 10 (TLR10) Cascade	12579	1	1	0	0	1	1	147037	14616
59	Disinhibition of SNARE formation	12618	2	1.75	0	0	2	2	147036	14616
60	Response to elevated platelet cytosolic Ca2+	12619	2	1.583	0	0	2	2	147036	14616
61	BoNT Light Chain Types A, C1, E cleave SNAP-25	12688	1	1	0	0	1	1	147037	14616
62	Inhibition of PKR	12696	1	1	0	0	1	1	147037	14616
63	Viral RNP Complexes in the Host Cell Nucleus	12698	1	1	0	0	1	1	147037	14616
64	Assembly of Viral Components at the Budding Site	12699	3	3	0	0	3	3	147035	14616
65	Biotin metabolism	12702	1	1	0	0	1	1	147037	14616
66	Creatine metabolism	12730	6	6	0	0	6	6	147032	14616
67	PP2A-mediated dephosphorylation of key metabolic factors	12744	5	0.844	0	0	1	1	147037	14616
68	Interconversion of 2-oxoglutarate and 2-hydroxyglutarate	12749	6	6	0	0	6	6	147032	14616
69	Vitamin B2 (riboflavin) metabolism	12760	10	10	0	0	10	10	147028	14616
70	Polyamines are oxidized to amines, aldehydes and H2O2 by PAOs	12762	3	3	0	0	3	3	147035	14616
71	Monoamines are oxidized to aldehydes by MAOA and MAOB, producing NH3 and H2O2	12763	2	1.625	0	0	2	2	147036	14616
72	COX reactions	12764	1	1	0	0	1	1	147037	14616
73	Beta oxidation of palmitoyl-CoA to myristoyl-CoA	12799	2	0.666	0	0	1	1	147037	14616
74	Beta oxidation of hexanoyl-CoA to butanoyl-CoA	12802	2	0.666	0	0	1	1	147037	14616
75	Beta oxidation of butanoyl-CoA to acetyl-CoA	12803	6	6	0	0	6	6	147032	14616
76	Fatty acid, triacylglycerol, and ketone body metabolism	12806	1	1	0	0	1	1	147037	14616
77	Galactose catabolism	12812	6	6	0	0	6	6	147032	14616
78	Glycolysis	12817	15	4.407	0	0	4	4	147034	14616
79	Plasmalogen biosynthesis	12820	10	10	0	0	10	10	147028	14616
80	NADPH regeneration	12824	1	1	0	0	1	1	147037	14616
81	Activation of Chaperones by IRE1alpha	12840	2	1.667	0	0	2	2	147036	14616
82	Integration of energy metabolism	12855	14	13	0	0	13	13	147025	14616
83	vRNP Assembly	12858	2	1.562	0	0	2	2	147036	14616
84	Vpr-mediated induction of apoptosis by mitochondrial outer membrane permeabilization	12868	5	4.5	0	0	4	4	147034	14616
85	Autointegration results in viral DNA circles	12890	6	6	0	0	6	6	147032	14616
86	Antigen processing: Ubiquitination & Proteasome degradation	12519	1292	742.713	5.15766e-293	4.29633e-290	743	1692	145346	14616
87	Mitotic Prometaphase	12063	1287	748.869	7.86046e-219	6.54776e-216	749	2151	144887	14616
88	Formation of the ternary complex, and subsequently, the 43S complex	12151	528	528	1.69719e-213	1.41376e-210	528	1176	145862	14616
89	Loss of Nlp from mitotic centrosomes	12365	658	598	5.32934e-158	4.43934e-155	598	1840	145198	14616
90	Activation of Chaperone Genes by XBP1(S)	12839	423	326.745	1.52059e-116	1.26665e-113	327	810	146228	14616
91	pre-mRNA splicing	12427	941	510.21	2.77467e-108	2.3113e-105	510	1804	145234	14616
92	Interleukin-1 signalling	12592	315	152.882	1.35068e-90	1.12512e-87	153	245	146793	14616
93	Interferon alpha/beta signalling	12588	352	245.263	3.48573e-86	2.90361e-83	245	616	146422	14616
94	Translation initiation complex formation	12153	213	145.266	1.14107e-81	9.50513e-79	145	244	146794	14616
95	Negative regulators of RIG-I/MDA5 signalling	12537	189	97.694	2.51331e-54	2.09358e-51	98	170	146868	14616
96	Golgi Associated Vesicle Biogenesis	12023	339	270.234	4.2546e-54	3.54408e-51	270	996	146042	14616
97	Branched-chain amino acid catabolism	12709	90	86.004	1.26905e-51	1.05712e-48	86	139	146899	14616
98	Respiratory electron transport	12747	558	542.5	1.52531e-51	1.27059e-48	542	2815	144223	14616
99	Cyclin D associated events in G1	12609	237	86.152	2.83633e-34	2.36266e-31	86	203	146835	14616
100	Sphingolipid de novo biosynthesis	12818	135	131.25	3.40905e-33	2.83974e-30	131	427	146611	14616
101	Destabilization of mRNA by AUF1 (hnRNP D0)	12408	187	46.621	2.21279e-32	1.84326e-29	47	69	146969	14616
102	Kinesins	12633	97	82.25	6.24033e-32	5.1982e-29	82	198	146840	14616
103	The NLRP3 inflammasome	12547	51	42	1.35132e-31	1.12565e-28	42	57	146981	14616
104	APC/C:Cdh1 mediated degradation of Cdc20 and other APC/C:Cdh1 targeted proteins in late mitosis/early G1	12283	140	44.212	2.65002e-30	2.20747e-27	44	65	146973	14616
105	Cytosolic tRNA aminoacylation	12381	103	96.5	2.89934e-30	2.41515e-27	96	272	146766	14616
106	Folding of actin by CCT/TriC	12164	36	36	7.3576e-30	6.12888e-27	36	45	146993	14616
107	ISG15 antiviral mechanism	12589	294	101.114	2.51902e-27	2.09834e-24	101	319	146719	14616
108	Synthesis of very long-chain fatty acyl-CoAs	12789	54	51.003	4.66139e-26	3.88294e-23	51	100	146938	14616
109	PPARA Activates Gene Expression	12793	618	348.108	2.55225e-25	2.12602e-22	348	1999	145039	14616
110	Cell surface interactions at the vascular wall	12632	182	114.33	1.08011e-24	8.99728e-22	114	414	146624	14616
111	SRP-dependent cotranslational protein targeting to membrane	12155	499	199.682	1.10415e-24	9.1976e-22	200	953	146085	14616
112	Recruitment of mitotic centrosome proteins and complexes	12368	170	74.465	5.8308e-24	4.85706e-21	74	209	146829	14616
113	Prefoldin mediated transfer of substrate to CCT/TriC	12163	70	47.872	5.71718e-22	4.76241e-19	48	105	146933	14616
114	MicroRNA (miRNA) Biogenesis	12049	35	32.375	3.58801e-21	2.98881e-18	32	51	146987	14616
115	NOD1/2 signalling Pathway	12550	108	46.708	1.97333e-20	1.64378e-17	47	108	146930	14616
116	Factors involved in megakaryocyte development and platelet production	12634	533	373.709	3.82558e-20	3.18671e-17	374	2349	144689	14616
117	Deadenylation of mRNA	12412	89	64.978	5.49802e-20	4.57985e-17	65	193	146845	14616
118	mRNA 3'-end processing	12045	118	89.065	5.13736e-19	4.27942e-16	89	331	146707	14616
119	Fanconi Anemia pathway	12506	67	51.511	6.51266e-19	5.42505e-16	52	138	146900	14616
120	Dual incision reaction in GG-NER	12512	65	29.71	8.30977e-19	6.92204e-16	30	51	146987	14616
121	Orc1 removal from chromatin	12051	259	26.558	2.76725e-18	2.30512e-15	27	43	146995	14616
122	signalling by SCF-KIT	12293	186	58.728	4.19531e-18	3.49469e-15	59	177	146861	14616
123	ERK/MAPK targets	12338	63	19.719	7.39529e-18	6.16028e-15	20	25	147013	14616
124	Ribosomal scanning and start codon recognition	12150	38	22.917	1.33437e-17	1.11153e-14	23	33	147005	14616
125	Viral dsRNA:TLR3:TRIF Complex Activates RIP1	12556	41	17.884	1.52118e-17	1.26714e-14	18	21	147017	14616
126	Nonsense Mediated Decay Enhanced by the Exon Junction Complex	12389	384	139.066	8.12565e-17	6.76867e-14	139	679	146359	14616
127	Interferon gamma signalling	12591	232	124.951	1.88599e-16	1.57103e-13	125	591	146447	14616
128	EGFR downregulation	12331	87	43.514	5.41354e-16	4.50948e-13	44	119	146919	14616
129	Ion transport by P-type ATPases	12017	138	123	6.72752e-16	5.60402e-13	123	587	146451	14616
130	G0 and Early G1	12610	70	42.671	2.97272e-15	2.47628e-12	43	119	146919	14616
131	Formation of a pool of free 40S subunits	12149	160	66.72	3.05948e-15	2.54855e-12	67	245	146793	14616
132	Glycosphingolipid metabolism	12819	77	74.25	3.38225e-15	2.81741e-12	74	286	146752	14616
133	Downstream signal transduction	12302	72	24.388	8.47486e-15	7.05956e-12	24	43	146995	14616
134	ERKs are inactivated	12337	30	19.434	1.23195e-14	1.02621e-11	19	28	147010	14616
135	U12 Dependent Splicing	12428	155	98.033	1.80677e-14	1.50504e-11	98	445	146593	14616
136	RIG-I/MDA5 mediated induction of IFN-alpha/beta pathways	12541	28	19.083	3.59498e-14	2.99462e-11	19	29	147009	14616
137	Activation of Genes by ATF4	12841	68	35.309	3.75785e-14	3.13029e-11	35	89	146949	14616
138	Autodegradation of the E3 ubiquitin ligase COP1	12635	38	20.4	3.76148e-14	3.13331e-11	20	32	147006	14616
139	BMAL1:CLOCK/NPAS2 Activates Gene Expression	12685	74	48.52	9.03293e-14	7.52443e-11	49	160	146878	14616
140	Lysosome Vesicle Biogenesis	12022	39	28.056	1.2138e-13	1.01109e-10	28	62	146976	14616
141	Autodegradation of Cdh1 by Cdh1:APC/C	12287	43	16.113	1.44199e-13	1.20118e-10	16	22	147016	14616
142	ABCA transporters in lipid homeostasis	12093	35	33.25	2.79617e-13	2.32921e-10	33	85	146953	14616
143	Interleukin-7 signalling	12386	23	15.6	5.01008e-13	4.1734e-10	16	23	147015	14616
144	L13a-mediated translational silencing of Ceruloplasmin expression	12147	140	37.142	6.84369e-13	5.70079e-10	37	106	146932	14616
145	Endosomal Sorting Complex Required For Transport (ESCRT)	12035	87	64.632	8.96104e-13	7.46454e-10	65	261	146777	14616
146	Switching of origins to a post-replicative state	12055	15	15	1.12409e-12	9.36364e-10	15	21	147017	14616
147	ER-Phagosome pathway	12517	260	57.79	1.20598e-12	1.00458e-09	58	221	146817	14616
148	Effects of PIP2 hydrolysis	12191	58	43.139	1.61983e-12	1.34932e-09	43	139	146899	14616
149	Basigin interactions	12630	22	13.752	2.38174e-12	1.98399e-09	14	19	147019	14616
150	RNA Polymerase I Promoter Escape	12401	46	29.944	1.76406e-11	1.46946e-08	30	82	146956	14616
151	Regulation of signalling by CBL	12388	31	11.957	3.85731e-11	3.21314e-08	12	16	147022	14616
152	NCAM signalling for neurite out-growth	12448	65	17.607	7.37129e-11	6.14028e-08	18	35	147003	14616
153	p38MAPK events	12345	31	10.246	1.01773e-10	8.47772e-08	10	12	147026	14616
154	Ubiquitin Mediated Degradation of Phosphorylated Cdc25A	12600	72	14.276	2.03992e-10	1.69925e-07	14	23	147015	14616
155	G alpha (q) signalling events	12192	79	38.12	2.25729e-10	1.88032e-07	38	131	146907	14616
156	Vif-mediated degradation of APOBEC3G	12872	109	20.158	3.03138e-10	2.52514e-07	20	45	146993	14616
157	Interleukin-3, 5 and GM-CSF signalling	12438	40	26.596	3.3254e-10	2.77006e-07	27	76	146962	14616
158	Growth hormone receptor signalling	12385	82	26.722	4.72839e-10	3.93875e-07	27	77	146961	14616
159	TAK1 activates NFkB by phosphorylation and activation of IKKs complex	12551	19	13.5	4.93498e-10	4.11084e-07	14	24	147014	14616
160	Purine ribonucleoside monophosphate biosynthesis	12753	15	15	8.47334e-10	7.05829e-07	15	28	147010	14616
161	Heme biosynthesis	12787	15	15	8.47334e-10	7.05829e-07	15	28	147010	14616
162	AKT phosphorylates targets in the nucleus	12236	20	10.779	1.14865e-09	9.56828e-07	11	16	147022	14616
163	Citric acid cycle (TCA cycle)	12748	42	38.5	1.52383e-09	1.26935e-06	38	139	146899	14616
164	Post-chaperonin tubulin folding pathway	12161	30	21.654	1.53963e-09	1.28251e-06	22	57	146981	14616
165	RNA Polymerase III Chain Elongation	12392	42	35.868	1.60086e-09	1.33352e-06	36	128	146910	14616
166	Triglyceride Biosynthesis	12791	36	36	3.23296e-09	2.69306e-06	36	131	146907	14616
167	CTLA4 inhibitory signalling	12524	38	8.893	5.13039e-09	4.27362e-06	9	12	147026	14616
168	GPVI-mediated activation cascade	12616	83	29.765	5.16176e-09	4.29975e-06	30	100	146938	14616
169	signalling by TGF beta	12318	25	18.081	6.60881e-09	5.50514e-06	18	43	146995	14616
170	Telomere C-strand (Lagging Strand) Synthesis	12267	10	10	8.69716e-09	7.24473e-06	10	15	147023	14616
171	GRB2 events in ERBB2 signalling	12299	10	10	8.69716e-09	7.24473e-06	10	15	147023	14616
172	Regulation of IFNG signalling	12590	23	14.258	9.57669e-09	7.97738e-06	14	28	147010	14616
173	P2Y receptors	12219	26	23	1.13702e-08	9.4714e-06	23	67	146971	14616
174	Platelet sensitization by LDL	12612	16	9.508	2.53039e-08	2.10781e-05	10	16	147022	14616
175	Transferrin endocytosis and recycling	12015	34	21.334	3.97335e-08	3.3098e-05	21	61	146977	14616
176	SEMA3A-Plexin repulsion signalling by inhibiting Integrin adhesion	12446	32	12.011	7.95066e-08	6.6229e-05	12	24	147014	14616
177	DARPP-32 events	12209	65	30.981	8.25363e-08	6.87527e-05	31	117	146921	14616
178	Purine catabolism	12752	19	16.5	8.32544e-08	6.93509e-05	16	40	146998	14616
179	signalling by ERBB2	12300	33	15.406	9.32943e-08	7.77141e-05	15	36	147002	14616
180	Assembly of the RAD51-ssDNA nucleoprotein complex	12485	7	5.668	9.57702e-08	7.97766e-05	6	7	147031	14616
181	Interleukin-1 processing	12593	10	5.518	9.57702e-08	7.97766e-05	6	7	147031	14616
182	Chemokine receptors bind chemokines	12326	167	154.75	1.04464e-07	8.70184e-05	155	1032	146006	14616
183	Cholesterol biosynthesis	12831	44	42	1.21088e-07	0.000100867	42	186	146852	14616
184	Activation of Chaperone Genes by ATF6-alpha	12843	16	7.852	1.57087e-07	0.000130854	8	12	147026	14616
185	Cdc20:Phospho-APC/C mediated degradation of Cyclin A	12535	106	11.107	2.29746e-07	0.000191378	11	22	147016	14616
186	RNA Polymerase II Transcription Pre-Initiation And Promoter Opening	12413	93	60.6	2.95385e-07	0.000246056	61	321	146717	14616
187	Pregnenolone biosynthesis	12036	10	10	3.29226e-07	0.000274245	10	19	147019	14616
188	signalling by PDGF	12303	13	10.332	3.29226e-07	0.000274245	10	19	147019	14616
189	NEP/NS2 Interacts with the Cellular Export Machinery	12697	21	15.006	3.59579e-07	0.000299529	15	39	146999	14616
190	Transport of the SLBP independent Mature mRNA	12426	42	17.757	3.68068e-07	0.0003066	18	53	146985	14616
191	Beta-oxidation of pristanoyl-CoA	12821	10	7.834	4.65022e-07	0.000387363	8	13	147025	14616
192	Processing of Intronless Pre-mRNAs	12043	27	24.6	6.51495e-07	0.000542695	25	92	146946	14616
193	Eukaryotic Translation Elongation	12146	6	6	6.99552e-07	0.000582727	6	8	147030	14616
194	Cyclin B2 mediated events	12370	7	5.666	6.99552e-07	0.000582727	6	8	147030	14616
195	Regulation of IFNA signalling	12587	17	6.394	6.99552e-07	0.000582727	6	8	147030	14616
196	Tie2 signalling	12631	30	18.687	7.06337e-07	0.000588379	19	60	146978	14616
197	Regulation of ornithine decarboxylase (ODC)	12707	70	28.882	9.32343e-07	0.000776642	29	117	146921	14616
198	TRAF6 mediated NF-kB activation	12536	21	4.608	9.63812e-07	0.000802855	5	6	147032	14616
199	Glycogen breakdown (glycogenolysis)	12814	21	21	1.08561e-06	0.000904314	21	72	146966	14616
200	Eukaryotic Translation Termination	12144	42	29.125	1.13164e-06	0.000942656	29	118	146920	14616
201	Import of palmitoyl-CoA into the mitochondrial matrix	12475	11	7.9	1.18611e-06	0.000988029	8	14	147024	14616
202	Activation of ATR in response to replication stress	12596	92	37.323	2.06409e-06	0.00171939	37	172	146866	14616
203	Metal ion SLC transporters	12111	12	10.5	2.31206e-06	0.00192595	10	22	147016	14616
204	Regulation of cytoskeletal remodeling and cell spreading by IPP complex components	12270	12	9.876	2.31206e-06	0.00192595	10	22	147016	14616
205	Leukotriene synthesis	12832	13	10.332	2.31206e-06	0.00192595	10	22	147016	14616
206	NRAGE signals death through JNK	12353	13	5.865	2.87471e-06	0.00239463	6	9	147029	14616
207	TRAF6 mediated IRF7 activation	12540	13	6.5	2.87471e-06	0.00239463	6	9	147029	14616
208	Transcriptional Regulation of White Adipocyte Differentiation	12467	232	117.344	3.4612e-06	0.00288318	117	781	146257	14616
209	Ubiquitin-dependent degradation of Cyclin D1	12373	34	9.316	3.71285e-06	0.00309281	9	19	147019	14616
210	Facilitative Na+-independent glucose transporters	12115	12	10.251	4.03123e-06	0.00335801	10	23	147015	14616
211	Type I hemidesmosome assembly	12273	14	13	4.13096e-06	0.00344109	13	36	147002	14616
212	Interaction between L1 and Ankyrins	12458	17	11.002	6.09927e-06	0.00508069	11	28	147010	14616
213	Regulation of pyruvate dehydrogenase (PDH) complex	12750	12	10.5	6.77067e-06	0.00563997	10	24	147014	14616
214	Downregulation of ERRB2:ERBB3 signalling	12296	15	7.364	7.72254e-06	0.00643288	7	13	147025	14616
215	Insulin Synthesis and Processing	12838	47	35.558	8.15941e-06	0.00679678	36	175	146863	14616
216	IRS activation	12243	6	6	8.7518e-06	0.00729025	6	10	147028	14616
217	Transport of Notch receptor precursor to golgi	12310	6	6	8.7518e-06	0.00729025	6	10	147028	14616
218	TRAF6 mediated induction of NFkB and MAP kinases upon TLR7/8 or 9 activation	12567	7	6	8.7518e-06	0.00729025	6	10	147028	14616
219	Toll Like Receptor 4 (TLR4) Cascade	12576	8	6.05	8.7518e-06	0.00729025	6	10	147028	14616
220	Propionyl-CoA catabolism	12804	6	6	8.7518e-06	0.00729025	6	10	147028	14616
221	Beta-oxidation of very long chain fatty acids	12823	7	5.834	8.7518e-06	0.00729025	6	10	147028	14616
222	Leading Strand Synthesis	12058	12	4.2	9.699e-06	0.00807927	4	5	147033	14616
223	CREB phosphorylation	12336	8	3.811	9.699e-06	0.00807927	4	5	147033	14616
224	Integrin alphaIIb beta3 signalling	12171	44	8.774	1.17507e-05	0.00978834	9	21	147017	14616
225	G beta:gamma signalling through PLC beta	12188	17	13.5	1.24977e-05	0.0104106	14	44	146994	14616
226	Methionine salvage pathway	12716	9	8.001	1.98564e-05	0.0165404	8	18	147020	14616
227	Phosphorylation of the APC/C	12374	21	5.544	2.19846e-05	0.0183132	6	11	147027	14616
228	Membrane binding and targetting of GAG proteins	12050	7	5.022	2.25896e-05	0.0188171	5	8	147030	14616
229	mitochondrial fatty acid beta-oxidation of unsaturated fatty acids	12805	7	5.332	2.25896e-05	0.0188171	5	8	147030	14616
230	Assembly of the pre-replicative complex	12070	24	14.5	2.29434e-05	0.0191119	14	46	146992	14616
231	Mitochondrial tRNA aminoacylation	12380	43	39	2.97569e-05	0.0247875	39	206	146832	14616
232	Elongation arrest and recovery	12477	12	7.571	3.43856e-05	0.0286432	8	19	147019	14616
233	snRNP Assembly	12434	125	58.65	3.75101e-05	0.0312459	59	356	146682	14616
234	Transport of nucleosides and free purine and pyrimidine bases across the plasma membrane	12107	10	10	3.99338e-05	0.0332649	10	28	147010	14616
235	mTOR signalling	12252	5	4.5	5.3375e-05	0.0444613	4	6	147032	14616
236	Cyclin A/B1 associated events during G2/M transition	12371	24	3.543	5.3375e-05	0.0444613	4	6	147032	14616
237	Interleukin receptor SHC signalling	12437	8	3.818	5.3375e-05	0.0444613	4	6	147032	14616
238	PECAM1 interactions	12629	16	3.724	5.3375e-05	0.0444613	4	6	147032	14616
239	Activation of Chaperones by ATF6-alpha	12844	5	4.334	5.3375e-05	0.0444613	4	6	147032	14616
240	Zinc influx into cells by the SLC39 gene family	12109	15	15	6.0258e-05	0.0501949	15	55	146983	14616
241	Thrombin signalling through proteinase activated receptors (PARs)	12624	49	13.946	6.86954e-05	0.0572232	14	50	146988	14616
242	Regulation of IGF Activity by IGFBP	12845	26	23	7.01115e-05	0.0584029	23	104	146934	14616
243	Rho GTPase cycle	12301	6	6	9.54328e-05	0.0794955	6	13	147025	14616
244	Regulation of activated PAK-2p34 by proteasome mediated degradation	12089	36	3.07	9.75967e-05	0.0812981	3	4	147034	14616
245	p130Cas linkage to MAPK signalling for integrins	12170	10	2.717	9.75967e-05	0.0812981	3	4	147034	14616
246	Arachidonate production from DAG	12190	3	3	9.75967e-05	0.0812981	3	4	147034	14616
247	Prostanoid metabolism	12833	4	3	9.75967e-05	0.0812981	3	4	147034	14616
248	Sema3A PAK dependent Axon repulsion	12440	28	6.635	0.000101093	0.0842109	7	17	147021	14616
249	Signal regulatory protein (SIRP) family interactions	12279	23	10.254	0.000118741	0.0989115	10	31	147007	14616
250	Tryptophan catabolism	12724	15	15	0.000121314	0.101054	15	58	146980	14616
251	Interleukin-6 signalling	12387	11	7.512	0.000140277	0.116851	8	22	147016	14616
252	APC/C:Cdc20 mediated degradation of mitotic proteins	12282	17	8.711	0.000160429	0.133637	9	27	147011	14616
253	Tetrahydrobiopterin (BH4) synthesis, recycling, salvage and regulation	12742	12	9.279	0.000160429	0.133637	9	27	147011	14616
254	p53-Dependent G1 DNA Damage Response	12638	5	4.5	0.000171382	0.142761	4	7	147031	14616
255	Androgen biosynthesis	12037	8	5.513	0.000174428	0.145298	6	14	147024	14616
256	Synthesis of glycosylphosphatidylinositol (GPI)	12130	27	25.5	0.000198184	0.165088	26	131	146907	14616
257	Transport of nucleotide sugars	12019	10	10	0.000224961	0.187393	10	33	147005	14616
258	COPI Mediated Transport	12025	14	12.4	0.000244657	0.203799	12	44	146994	14616
259	Sema4D induced cell migration and growth-cone collapse	12444	39	24.046	0.000281421	0.234424	24	120	146918	14616
260	Recognition and association of DNA glycosylase with site containing an affected pyrimidine	12501	6	6	0.000298933	0.249011	6	15	147023	14616
261	Meiotic Synapsis	12285	145	90.92	0.00038452	0.320305	91	650	146388	14616
262	Stabilization of mRNA by HuR	12407	11	6.949	0.000398447	0.331906	7	20	147018	14616
263	IRAK1 recruits IKK complex	12561	12	10.5	0.000402122	0.334968	10	35	147003	14616
264	MyD88-independent cascade initiated on plasma membrane	12575	5	4.5	0.00041937	0.349335	4	8	147030	14616
265	Ethanol oxidation	12779	5	4.5	0.00041937	0.349335	4	8	147030	14616
266	APC-Cdc20 mediated degradation of Nek2A	12166	12	2.614	0.000449188	0.374173	3	5	147033	14616
267	TRAIL signalling	12178	4	2.895	0.000449188	0.374173	3	5	147033	14616
268	Vitamin C (ascorbate) metabolism	12761	7	5.834	0.000485822	0.40469	6	16	147022	14616
269	Spry regulation of FGF signalling	12239	12	5.338	0.000523484	0.436062	5	12	147026	14616
270	Vpr-mediated nuclear import of PICs	12869	30	4.587	0.000523484	0.436062	5	12	147026	14616
271	Coenzyme A biosynthesis	12700	10	10	0.000527355	0.439287	10	36	147002	14616
272	Termination of O-glycan biosynthesis	12156	26	23	0.000532466	0.443545	23	118	146920	14616
273	AKT phosphorylates targets in the cytosol	12235	33	7.285	0.000587696	0.489551	7	21	147017	14616
274	Metabolism of folate and pterines	12734	9	8.25	0.000834156	0.694852	8	27	147011	14616
275	Inactivation of Cdc42 and Rac	12449	10	6.605	0.000843364	0.702522	7	22	147016	14616
276	Formation of the Early Elongation Complex	12419	7	3.5	0.000866058	0.721426	4	9	147029	14616
277	signalling by constitutively active EGFR	12694	33	4.179	0.000866058	0.721426	4	9	147029	14616
278	Proton-coupled monocarboxylate transport	12047	3	2.5	0.000982011	0.818016	2	3	147035	14616
279	Regulated proteolysis of p75NTR	12356	9	1.594	0.000982011	0.818016	2	3	147035	14616
280	Sema4D in semaphorin signalling	12445	2	1.667	0.000982011	0.818016	2	3	147035	14616
281	AKT-mediated inactivation of FOXO1A	12468	3	2.417	0.000982011	0.818016	2	3	147035	14616
282	Recruitment of repair and signalling proteins to double-strand breaks	12480	2	1.562	0.000982011	0.818016	2	3	147035	14616
283	Processing of DNA ends prior to end rejoining	12488	3	2.417	0.000982011	0.818016	2	3	147035	14616
284	Phosphorylation of proteins involved in G1/S transition by active Cyclin E:Cdk2 complexes	12603	2	1.75	0.000982011	0.818016	2	3	147035	14616
285	CREB phosphorylation through the activation of CaMKK	12664	2	1.556	0.000982011	0.818016	2	3	147035	14616
286	Formation of the active cofactor, UDP-glucuronate	12768	2	1.75	0.000982011	0.818016	2	3	147035	14616
287	Degradation of beta-catenin by the destruction complex	12168	216	18.893	0.00108977	0.907776	19	96	146942	14616
288	Antigen Presentation: Folding, assembly and peptide loading of class I MHC	12518	42	22.369	0.00111957	0.932605	22	117	146921	14616
289	BH3-only proteins associate with and inactivate anti-apoptotic BCL-2 members	12080	8	3.051	0.00124081	1	3	6	147032	14616
290	GAB1 signalosome	12334	14	3.057	0.00124081	1	3	6	147032	14616
291	p75NTR negatively regulates cell cycle via SC1	12361	7	3.436	0.00124081	1	3	6	147032	14616
292	Processing of DNA double-strand break ends	12484	3	3	0.00124081	1	3	6	147032	14616
293	ADP signalling through P2Y purinoceptor 12	12621	9	2.555	0.00124081	1	3	6	147032	14616
294	Serine biosynthesis	12718	3	3	0.00124081	1	3	6	147032	14616
295	Beta oxidation of myristoyl-CoA to lauroyl-CoA	12800	3	3	0.00124081	1	3	6	147032	14616
296	Gluconeogenesis	12815	28	18.685	0.0014217	1	19	98	146940	14616
297	G beta:gamma signalling through PI3Kgamma	12187	28	4.697	0.00142735	1	5	14	147024	14616
298	RNA Pol II CTD phosphorylation and interaction with CE	12421	13	7.6	0.00148399	1	8	29	147009	14616
299	Interleukin-2 signalling	12439	16	7.713	0.00148399	1	8	29	147009	14616
300	GRB2 events in EGFR signalling	12330	5	3.668	0.0015902	1	4	10	147028	14616
301	E2F mediated regulation of DNA replication	12607	30	6.781	0.00161832	1	7	24	147014	14616
302	Advanced glycosylation endproduct receptor signalling	12586	10	4.943	0.00217963	1	5	15	147023	14616
303	G alpha (s) signalling events	12185	44	27.006	0.00224844	1	27	160	146878	14616
304	HDL-mediated lipid transport	12807	18	14.25	0.00242892	1	14	68	146970	14616
305	Transport of Mature mRNA derived from an Intron-Containing Transcript	12423	99	16.036	0.00262282	1	16	82	146956	14616
306	Activation of the pre-replicative complex	12066	48	9.058	0.00262345	1	9	37	147001	14616
307	Downregulation of ERBB4 signalling	12304	6	4.022	0.00267716	1	4	11	147027	14616
308	Destabilization of mRNA by Butyrate Response Factor 1 (BRF1)	12405	8	4.294	0.00267716	1	4	11	147027	14616
309	Sema4D mediated inhibition of cell attachment and migration	12443	6	3.865	0.00267716	1	4	11	147027	14616
310	Assembly of the ORC complex at the origin of replication	12068	6	6	0.0031606	1	6	21	147017	14616
311	Synthesis of dolichyl-phosphate mannose	12126	2	1.75	0.00363526	1	2	4	147034	14616
312	S6K1 signalling	12250	3	2.116	0.00363526	1	2	4	147034	14616
313	Phosphorylation of proteins involved in the G2/M transition by Cyclin A:Cdc2 complexes	12369	2	1.583	0.00363526	1	2	4	147034	14616
314	Cyclin A:Cdk2-associated events at S phase entry	12611	10	2.004	0.00363526	1	2	4	147034	14616
315	Synthesis of Ketone Bodies	12796	2	1.667	0.00363526	1	2	4	147034	14616
316	2-LTR circle formation	12889	6	1.851	0.00363526	1	2	4	147034	14616
317	NICD traffics to nucleus	12314	15	11.211	0.00364409	1	11	51	146987	14616
318	Glucose transport	12122	9	8.001	0.00396728	1	8	33	147005	14616
319	Activation of the AP-1 family of transcription factors	12552	5	4.142	0.00421549	1	4	12	147026	14616
320	Methylation	12776	6	4.25	0.00421549	1	4	12	147026	14616
321	Amino acid transport across the plasma membrane	12104	61	50.753	0.00437216	1	51	361	146677	14616
322	RNA Polymerase III Transcription Initiation From Type 3 Promoter	12394	33	21.756	0.00458063	1	22	130	146908	14616
323	DNA replication initiation	12056	4	3.25	0.00491407	1	3	8	147030	14616
324	ChREBP activates metabolic gene expression	12745	4	2.75	0.00491407	1	3	8	147030	14616
325	Alpha-oxidation of phytanate	12822	3	3	0.00491407	1	3	8	147030	14616
326	Meiotic Recombination	12683	126	65.563	0.00512168	1	66	491	146547	14616
327	Other semaphorin interactions	12441	22	17.3	0.00549387	1	17	95	146943	14616
328	Platelet degranulation	12617	40	31.247	0.00655881	1	31	204	146834	14616
329	PIP3 activates AKT signalling	12237	9	5.834	0.00721285	1	6	24	147014	14616
330	N-Glycan antennae elongation	12137	9	8.25	0.00737563	1	8	36	147002	14616
331	eNOS activation	12737	6	3.062	0.00815248	1	3	9	147029	14616
332	SMAC-mediated dissociation of IAP:caspase complexes	12076	2	1.667	0.00841436	1	2	5	147033	14616
333	Activation of BID and translocation to mitochondria	12181	4	2.29	0.00841436	1	2	5	147033	14616
334	A third proteolytic cleavage releases NICD	12311	9	1.836	0.00841436	1	2	5	147033	14616
335	ARMS-mediated activation	12342	3	2.208	0.00841436	1	2	5	147033	14616
336	Prolactin receptor signalling	12436	12	2.006	0.00841436	1	2	5	147033	14616
337	Prostacyclin signalling through prostacyclin receptor	12649	8	2.234	0.00841436	1	2	5	147033	14616
338	CREB phosphorylation through the activation of Ras	12667	8	1.525	0.00841436	1	2	5	147033	14616
339	Pyrimidine catabolism	12757	9	8.25	0.00890312	1	8	37	147001	14616
340	NCAM1 interactions	12447	15	15	0.0090843	1	15	85	146953	14616
341	cell division	12062	2	0.8	0.00988032	1	1	2	147036	14616
342	GRB2:SOS provides linkage to MAPK signalling for Intergrins	12169	8	1.118	0.00988032	1	1	2	147036	14616
343	CaMK IV-mediated phosphorylation of CREB	12199	1	1	0.00988032	1	1	2	147036	14616
344	Calmodulin induced events	12203	2	0.683	0.00988032	1	1	2	147036	14616
345	RAF phosphorylates MEK	12228	6	0.993	0.00988032	1	1	2	147036	14616
346	NF-kB is activated and signals survival	12351	9	1.027	0.00988032	1	1	2	147036	14616
347	NFG and proNGF binds to p75NTR	12357	1	1	0.00988032	1	1	2	147036	14616
348	Base-free sugar-phosphate removal via the single-nucleotide replacement pathway	12497	1	1	0.00988032	1	1	2	147036	14616
349	Removal of DNA patch containing abasic residue	12499	5	1.118	0.00988032	1	1	2	147036	14616
350	NF-kB activation through FADD/RIP-1 pathway mediated by caspase-8 and -10	12538	5	0.79	0.00988032	1	1	2	147036	14616
351	IKK complex recruitment mediated by RIP1	12573	6	1.065	0.00988032	1	1	2	147036	14616
352	Nicotinamide salvaging	12703	1	1	0.00988032	1	1	2	147036	14616
353	Cysteine formation from homocysteine	12725	1	1	0.00988032	1	1	2	147036	14616
354	Pyruvate metabolism	12751	2	0.834	0.00988032	1	1	2	147036	14616
355	Synthesis of bile acids and bile salts	12830	1	1	0.00988032	1	1	2	147036	14616
356	Regulation of KIT signalling	12292	11	4.952	0.0109332	1	5	20	147018	14616
357	Activation of PKB	12245	3	3	0.0125273	1	3	10	147028	14616
358	Recycling pathway of L1	12459	34	17.334	0.0126777	1	17	103	146935	14616
359	Activation of DNA fragmentation factor	12083	14	12.668	0.0134923	1	13	74	146964	14616
360	N-glycan trimming in the ER and Calnexin/Calreticulin cycle	12133	3	2.417	0.0155879	1	2	6	147032	14616
361	Gamma-carboxylation of protein precursors	12159	2	1.625	0.0155879	1	2	6	147032	14616
362	Free fatty acid receptors	12222	2	1.75	0.0155879	1	2	6	147032	14616
363	RAF activation	12227	3	2.166	0.0155879	1	2	6	147032	14616
364	Neurophilin interactions with VEGF and VEGFR	12316	2	1.75	0.0155879	1	2	6	147032	14616
365	Assembly of the RAD50-MRE11-NBS1 complex at DNA double-strand breaks	12478	2	1.75	0.0155879	1	2	6	147032	14616
366	RNA Polymerase II Pre-transcription Events	12422	48	15.036	0.0170862	1	15	91	146947	14616
367	Role of DCC in regulating apoptosis	12091	8	6.251	0.0173611	1	6	28	147010	14616
368	Cation-coupled Chloride cotransporters	12101	6	6	0.0173611	1	6	28	147010	14616
369	Dual incision reaction in TC-NER	12507	19	9.45	0.0180273	1	9	48	146990	14616
370	G alpha (12/13) signalling events	12193	47	9.71	0.0181185	1	10	55	146983	14616
371	NRIF signals cell death from the nucleus	12354	15	2.514	0.018156	1	3	11	147027	14616
372	signalling by Robo receptor	12453	4	2.584	0.018156	1	3	11	147027	14616
373	Downstream TCR signalling	12529	83	22.323	0.0224156	1	22	149	146889	14616
374	PD-1 signalling	12525	11	6.59	0.0227469	1	7	36	147002	14616
375	Nephrin interactions	12278	18	10.439	0.0232769	1	10	57	146981	14616
376	Nectin/Necl trans heterodimerization	12275	4	3.167	0.0251263	1	3	12	147026	14616
377	Transport of Mature mRNA Derived from an Intronless Transcript	12424	22	3.258	0.0251263	1	3	12	147026	14616
378	CD28 co-stimulation	12527	5	3.168	0.0251263	1	3	12	147026	14616
379	Activation of Pro-Caspase 8	12176	5	1.95	0.0252788	1	2	7	147031	14616
380	Regulation of Rheb GTPase activity by AMPK	12248	7	2.034	0.0252788	1	2	7	147031	14616
381	mRNA Decay by 3' to 5' Exoribonuclease	12411	3	2.2	0.0252788	1	2	7	147031	14616
382	Transport of Glycerol from Adipocytes to the Liver by Aquaporins	12013	1	1	0.0276769	1	1	3	147035	14616
383	Formation of annular gap junctions	12026	1	1	0.0276769	1	1	3	147035	14616
384	Proton-coupled neutral amino acid transporters	12103	1	1	0.0276769	1	1	3	147035	14616
385	Synthesis of Dolichyl-phosphate	12128	1	1	0.0276769	1	1	3	147035	14616
386	N-glycan trimming and elongation in the cis-Golgi	12135	1	1	0.0276769	1	1	3	147035	14616
387	MRN complex relocalizes to nuclear foci	12479	1	1	0.0276769	1	1	3	147035	14616
388	DNA Damage Recognition in GG-NER	12516	1	1	0.0276769	1	1	3	147035	14616
389	LPS transferred from LBP carrier to CD14	12571	1	1	0.0276769	1	1	3	147035	14616
390	Degradation of GABA	12672	1	1	0.0276769	1	1	3	147035	14616
391	Vitamins B6 activation to pyridoxal phosphate	12705	1	1	0.0276769	1	1	3	147035	14616
392	Proline catabolism	12710	1	1	0.0276769	1	1	3	147035	14616
393	Agmatine biosynthesis	12714	1	1	0.0276769	1	1	3	147035	14616
394	Insulin effects increased synthesis of Xylulose-5-Phosphate	12738	1	1	0.0276769	1	1	3	147035	14616
395	Acetylation	12770	1	1	0.0276769	1	1	3	147035	14616
396	Formation of PAPS	12777	1	1	0.0276769	1	1	3	147035	14616
397	Nef Mediated CD4 Down-regulation	12865	3	0.567	0.0276769	1	1	3	147035	14616
398	Smooth Muscle Contraction	12175	36	20.747	0.031976	1	21	146	146892	14616
399	Asparagine N-linked glycosylation	12140	3	3	0.0334963	1	3	13	147025	14616
400	Leukotriene receptors	12216	3	3	0.0334963	1	3	13	147025	14616
401	Toll Like Receptor 9 (TLR9) Cascade	12570	3	3	0.0334963	1	3	13	147025	14616
402	ADP signalling through P2Y purinoceptor 1	12622	16	3.074	0.0334963	1	3	13	147025	14616
403	Sulfide oxidation to sulfate	12726	3	3	0.0334963	1	3	13	147025	14616
404	Pyrimidine biosynthesis	12756	5	4.5	0.0343959	1	4	19	147019	14616
405	SLBP independent Processing of Histone Pre-mRNAs	12044	9	7.8	0.0351544	1	8	46	146992	14616
406	Transport of Ribonucleoproteins into the Host Nucleus	12856	10	7.003	0.0354911	1	7	39	146999	14616
407	Adenosine P1 receptors	12218	2	1.75	0.0374976	1	2	8	147030	14616
408	Carnitine synthesis	12706	2	1.75	0.0374976	1	2	8	147030	14616
409	Metabolism of polyamines	12717	2	1.75	0.0374976	1	2	8	147030	14616
410	Sulfur amino acid metabolism	12728	4	2	0.0374976	1	2	8	147030	14616
411	Glutathione synthesis and recycling	12774	3	2.5	0.0374976	1	2	8	147030	14616
412	Nef and signal transduction	12866	5	1.68	0.0374976	1	2	8	147030	14616
413	Common Pathway	12625	11	8.5	0.0397792	1	8	47	146991	14616
414	Tat-mediated elongation of the HIV-1 transcript	12885	14	5.838	0.0405426	1	6	33	147005	14616
415	Pyrimidine salvage reactions	12755	5	4.5	0.0422168	1	4	20	147018	14616
416	signalling by NODAL	12466	16	10.665	0.0509899	1	11	72	146966	14616
417	RNA Polymerase I Promoter Opening	12403	10	4.498	0.0510213	1	4	21	147017	14616
418	Transport of fatty acids	12020	1	1	0.0517186	1	1	4	147034	14616
419	Polymerase switching	12057	3	0.705	0.0517186	1	1	4	147034	14616
420	Activation of BAD and translocation to mitochondria	12182	5	1.377	0.0517186	1	1	4	147034	14616
421	PI3K events in ERBB2 signalling	12294	2	0.666	0.0517186	1	1	4	147034	14616
422	Regulation of APC/C activators between G1/S and early anaphase	12379	8	1.405	0.0517186	1	1	4	147034	14616
423	TRAF6 mediated induction of TAK1 complex	12572	8	1.286	0.0517186	1	1	4	147034	14616
424	Alternative complement activation	12583	1	1	0.0517186	1	1	4	147034	14616
425	Norepinephrine Neurotransmitter Release Cycle	12669	3	0.621	0.0517186	1	1	4	147034	14616
426	Degradation of cysteine and homocysteine	12727	1	1	0.0517186	1	1	4	147034	14616
427	Destabilization of mRNA by KSRP	12406	12	2.41	0.0521702	1	2	9	147029	14616
428	Activated AMPK stimulates fatty-acid oxidation in muscle	12476	6	2.184	0.0521702	1	2	9	147029	14616
429	Inhibition of replication initiation of damaged DNA by Rb/E2F1	12606	19	2.253	0.0521702	1	2	9	147029	14616
430	CD28 dependent PI3K/Akt signalling	12526	23	5.313	0.0536706	1	5	28	147010	14616
431	Regulation of Insulin Secretion	12854	19	6.449	0.0537029	1	6	35	147003	14616
432	Sodium-coupled sulphate, di- and tri-carboxylate transporters	12046	3	3	0.0545287	1	3	15	147023	14616
433	Synthesis of GDP-mannose	12124	3	3	0.0545287	1	3	15	147023	14616
434	MyD88 dependent cascade initiated on endosome	12569	3	3	0.0545287	1	3	15	147023	14616
435	Amine compound SLC transporters	12173	6	6	0.0611751	1	6	36	147002	14616
436	Lysosphingolipid and LPA receptors	12220	6	6	0.0611751	1	6	36	147002	14616
437	Signal attenuation	12242	14	2.138	0.06916	1	2	10	147028	14616
438	Recruitment of NuMA to mitotic centrosomes	12367	6	1.752	0.06916	1	2	10	147028	14616
439	Regulation of gene expression in late stage (branching morphogenesis) pancreatic bud precursor cells	12471	2	1.571	0.06916	1	2	10	147028	14616
440	Displacement of DNA glycosylase by APE1	12496	3	1.5	0.06916	1	2	10	147028	14616
441	Reduction of cytosolic Ca++ levels	12647	5	2.5	0.06916	1	2	10	147028	14616
442	Elevation of cytosolic Ca2+ levels	12648	2	1.667	0.06916	1	2	10	147028	14616
443	Cyclin E associated events during G1/S transition	12604	4	0.745	0.0805882	1	1	5	147033	14616
444	Binding of RNA by Insulin-like Growth Factor-2 mRNA Binding Proteins (IGF2BPs/IMPs/VICKZs)	12847	4	2.834	0.0811909	1	3	17	147021	14616
445	Ras activation uopn Ca2+ infux through NMDA receptor	12665	8	3.762	0.0833538	1	4	24	147014	14616
446	Transport of organic anions	12021	6	6	0.0872149	1	6	39	146999	14616
447	Costimulation by the CD28 family	12528	6	3.67	0.0960578	1	4	25	147013	14616
448	Netrin-1 signalling	12457	19	16.085	0.0967646	1	16	122	146916	14616
449	Synthesis and interconversion of nucleotide di- and triphosphates	12758	19	16.5	0.0967646	1	16	122	146916	14616
450	Nonhomologous End-joining (NHEJ)	12489	1	0.5	0.0994029	1	0	1	147037	14616
451	Signal transduction by L1	12463	57	11.92	0.101841	1	12	89	146949	14616
452	Intrinsic Pathway	12626	13	10.668	0.10418	1	11	81	146957	14616
453	APC/C:Cdc20 mediated degradation of Securin	12280	36	8.988	0.107895	1	9	65	146973	14616
454	Attachment of GPI anchor to uPAR	12141	5	4.5	0.109679	1	4	26	147012	14616
455	Zinc efflux and compartmentalization by the SLC30 family	12110	4	3.25	0.113086	1	3	19	147019	14616
456	Opioid Signalling	12210	1	1	0.113088	1	1	6	147032	14616
457	Negative regulation of the PI3K/AKT network	12234	3	0.919	0.113088	1	1	6	147032	14616
458	Signalling to p38 via RIT and RIN	12344	1	1	0.113088	1	1	6	147032	14616
459	p75NTR recruits signalling complexes	12352	8	1.425	0.113088	1	1	6	147032	14616
460	Cleavage of the damaged purine	12503	1	1	0.113088	1	1	6	147032	14616
461	Hormone-sensitive lipase (HSL)-mediated triacylglycerol hydrolysis	12792	10	5.364	0.115998	1	5	34	147004	14616
462	Rap1 signalling	12534	8	4.184	0.124176	1	4	27	147011	14616
463	Class A/1 (Rhodopsin-like receptors)	12329	14	13	0.126794	1	13	101	146937	14616
464	Regulation of AMPK activity via LKB1	12247	6	1.934	0.132093	1	2	13	147025	14616
465	Nuclear signalling by ERBB4	12305	22	9.049	0.134661	1	9	68	146970	14616
466	Repair synthesis for gap-filling by DNA polymerase in TC-NER	12509	5	1.201	0.148212	1	1	7	147031	14616
467	GP1b-IX-V activation signalling	12620	5	0.896	0.148212	1	1	7	147031	14616
468	Extrinsic Pathway	12627	1	1	0.148212	1	1	7	147031	14616
469	Destabilization of mRNA by Tristetraprolin (TTP)	12404	5	3.45	0.149576	1	3	21	147017	14616
470	Nicotinate metabolism	12704	3	3	0.149576	1	3	21	147017	14616
471	Molybdenum cofactor biosynthesis	12733	3	3	0.149576	1	3	21	147017	14616
472	Activation of Rac	12452	16	6.221	0.155033	1	6	45	146993	14616
473	Urea cycle	12729	6	6	0.155033	1	6	45	146993	14616
474	PLC beta mediated events	12206	10	1.992	0.15631	1	2	14	147024	14616
475	Amino acid synthesis and interconversion (transamination)	12719	7	4.501	0.156592	1	5	37	147001	14616
476	Iron uptake and transport	12016	9	6	0.168197	1	6	46	146992	14616
477	Notch receptor binds with a ligand	12315	4	3.25	0.1693	1	3	22	147016	14616
478	Serotonin Neurotransmitter Release Cycle	12675	4	2.745	0.1693	1	3	22	147016	14616
479	Clathrin derived vesicle budding	12024	3	1.184	0.185117	1	1	8	147030	14616
480	Class II GLUTs	12114	1	1	0.185117	1	1	8	147030	14616
481	TRAF3-dependent IRF activation pathway	12539	2	0.821	0.185117	1	1	8	147030	14616
482	CREB phosphorylation through the activation of CaMKII	12662	3	0.493	0.188925	1	0	2	147036	14616
483	Astrocytic Glutamate-Glutamine Uptake And Metabolism	12682	1	0.5	0.188925	1	0	2	147036	14616
484	Lysine catabolism	12732	3	3	0.189868	1	3	23	147015	14616
485	Purine salvage	12754	4	3	0.189868	1	3	23	147015	14616
486	RNA Polymerase III Transcription Initiation From Type 2 Promoter	12396	21	15.68	0.193216	1	16	136	146902	14616
487	Vitamin D (calciferol) metabolism	12041	3	2.5	0.208198	1	2	16	147022	14616
488	Neurofascin interactions	12460	2	1.667	0.208198	1	2	16	147022	14616
489	Cytosolic sulfonation of small molecules	12778	2	1.75	0.208198	1	2	16	147022	14616
490	Pentose phosphate pathway (hexose monophosphate shunt)	12813	2	1.75	0.208198	1	2	16	147022	14616
491	Recycling of eIF2:GDP	12152	4	2.737	0.211171	1	3	24	147014	14616
492	Phosphorylation of CD3 and TCR zeta chains	12532	2	0.666	0.223102	1	1	9	147029	14616
493	Removal of the Flap Intermediate from the C-strand	12265	8	2.136	0.235413	1	2	17	147021	14616
494	Circadian Clock	12686	48	8.932	0.257647	1	9	79	146959	14616
495	Proton/oligonucleotide cotransporters	12102	1	1	0.261587	1	1	10	147028	14616
496	Histamine receptors	12212	1	1	0.261587	1	1	10	147028	14616
497	CHL1 interactions	12462	1	1	0.261587	1	1	10	147028	14616
498	Reuptake of GABA	12671	1	1	0.261587	1	1	10	147028	14616
499	Vitamin B1 (thiamin) metabolism	12759	1	1	0.261587	1	1	10	147028	14616
500	Nef mediated downregulation of MHC class I complex cell surface expression	12862	3	0.75	0.261587	1	1	10	147028	14616
501	DSCAM interactions	12277	13	2.155	0.263192	1	2	18	147020	14616
502	Regulation of Lipid Metabolism by Peroxisome proliferator-activated receptor alpha (PPARalpha)	12794	6	2.037	0.291337	1	2	19	147019	14616
503	Chylomicron-mediated lipid transport	12836	12	8.668	0.29637	1	9	82	146956	14616
504	Multifunctional anion exchangers	12105	3	3	0.30153	1	3	28	147010	14616
505	FGFR3b ligand binding and activation	12259	3	3	0.30153	1	3	28	147010	14616
506	Dissolution of Fibrin Clot	12628	4	3	0.30153	1	3	28	147010	14616
507	Adherens junctions interactions	12276	28	21.918	0.318551	1	22	207	146831	14616
508	Prostanoid ligand receptors	12215	5	4.5	0.34561	1	4	39	146999	14616
509	Organic cation transport	12116	3	3	0.3952	1	3	32	147006	14616
510	Cell-extracellular matrix interactions	12272	4	2.667	0.3952	1	3	32	147006	14616
511	Netrin mediated repulsion signals	12454	4	0.798	0.412304	1	1	14	147024	14616
512	MyD88:Mal cascade initiated on plasma membrane	12562	2	0.917	0.412304	1	1	14	147024	14616
513	Synthesis, Secretion, and Inactivation of Glucagon-like Peptide-1 (GLP-1)	12850	10	5.15	0.415093	1	5	52	146986	14616
514	Caspase-mediated cleavage of cytoskeletal proteins	12084	4	2.59	0.418455	1	3	33	147005	14616
515	Calcitonin-like ligand receptors	12196	3	3	0.418455	1	3	33	147005	14616
516	DCC mediated attractive signalling	12455	12	3.094	0.441492	1	3	34	147004	14616
517	Tachykinin receptors bind tachykinins	12323	1	1	0.447772	1	1	15	147023	14616
518	GABA A receptor activation	12655	1	1	0.447772	1	1	15	147023	14616
519	Histidine catabolism	12731	1	1	0.447772	1	1	15	147023	14616
520	Miscellaneous substrates	12766	1	1	0.447772	1	1	15	147023	14616
521	Trafficking of AMPA receptors	12661	10	5.343	0.45157	1	5	54	146984	14616
522	Regulation of Insulin Secretion by Glucagon-like Peptide-1	12853	50	12.699	0.463886	1	13	134	146904	14616
523	Platelet Adhesion to exposed collagen	12613	3	0.742	0.481997	1	1	16	147022	14616
524	Deposition of New CENPA-containing Nucleosomes at the Centromere	12286	51	30.741	0.490795	1	31	317	146721	14616
525	RNA Polymerase III Transcription Termination	12391	10	6.252	0.50389	1	6	67	146971	14616
526	Apoptotic cleavage of cell adhesion proteins	12086	7	3.925	0.506744	1	4	47	146991	14616
527	L1CAM interactions	12464	3	2.5	0.536411	1	2	28	147010	14616
528	Synthesis, Secretion, and Deacylation of Ghrelin	12846	6	3.75	0.544798	1	4	49	146989	14616
529	Nitric oxide stimulates guanylate cyclase	12646	1	1	0.546336	1	1	18	147020	14616
530	Nonsense Mediated Decay Independent of the Exon Junction Complex	12390	46	7.273	0.576266	1	7	82	146956	14616
531	G-protein activation	12208	10	1.184	0.576336	1	1	19	147019	14616
532	Telomere Extension By Telomerase	12268	1	1	0.576336	1	1	19	147019	14616
533	Phenylalanine and tyrosine catabolism	12711	3	3	0.592009	1	3	41	146997	14616
534	RNA Polymerase III Abortive And Retractive Initiation	12393	11	4.836	0.605716	1	5	63	146975	14616
535	RNA Polymerase I Chain Elongation	12399	52	7.867	0.610688	1	8	95	146943	14616
536	GTP hydrolysis and joining of the 60S ribosomal subunit	12148	20	6.074	0.611952	1	6	74	146964	14616
537	Formyl peptide receptors bind formyl peptides and many other ligands	12322	1	1	0.63189	1	1	21	147017	14616
538	signalling by BMP	12363	23	16	0.651773	1	16	183	146855	14616
539	Formation of ATP by chemiosmotic coupling	12746	10	10	0.656102	1	10	120	146918	14616
540	Bicarbonate transporters	12097	3	3	0.666348	1	3	45	146993	14616
541	Sodium/Proton exchangers	12098	3	3	0.666348	1	3	45	146993	14616
542	Generation of second messenger molecules	12530	26	6.93	0.669713	1	7	89	146949	14616
543	CDO in myogenesis	12473	45	20.89	0.686901	1	21	240	146798	14616
544	Synthesis of bile acids and bile salts via 7alpha-hydroxycholesterol	12827	4	1.417	0.704287	1	1	24	147014	14616
545	Ca activated K+ channels	12659	1	1	0.725629	1	1	25	147013	14616
546	Glycoprotein hormones	12712	2	1.6	0.725803	1	2	37	147001	14616
547	Glutamate Neurotransmitter Release Cycle	12670	3	0.995	0.745651	1	1	26	147012	14616
548	Na+/Cl- dependent neurotransmitter transporters	12112	7	5.834	0.752312	1	6	85	146953	14616
549	Organic anion transporters	12095	1	1	0.764403	1	1	27	147011	14616
550	Integrin cell surface interactions	12172	172	92.516	0.767803	1	93	1011	146027	14616
551	Nuclear Receptor transcription pathway	12383	121	99.781	0.777222	1	100	1087	145951	14616
552	mRNA Decay by 5' to 3' Exoribonuclease	12410	5	4.334	0.828103	1	4	69	146969	14616
553	CRMPs in Sema3A signalling	12442	13	3.327	0.840903	1	3	58	146980	14616
554	Adrenoceptors	12319	1	1	0.864829	1	1	34	147004	14616
555	Transport of gamma-carboxylated protein precursors from the endoplasmic reticulum to the Golgi apparatus	12158	1	1	0.885278	1	1	36	147002	14616
556	Orexin and neuropeptides FF and QRFP bind to their respective receptors	12325	1	1	0.885278	1	1	36	147002	14616
557	Endogenous sterols	12781	2	0.517	0.885278	1	1	36	147002	14616
558	PKA activation in glucagon signalling	12735	6	2.668	0.897853	1	3	65	146973	14616
559	Biosynthesis of the N-glycan precursor (dolichol lipid-linked oligosaccharide, LLO) and transfer to a nascent protein	12129	6	6	0.907054	1	6	105	146933	14616
560	Packaging Of Telomere Ends	12269	36	36	0.915532	1	36	454	146584	14616
561	Unblocking of NMDA receptor, glutamate binding and activation	12668	5	4.5	0.941484	1	4	87	146951	14616
562	Glutathione conjugation	12775	1	1	0.946369	1	1	45	146993	14616
563	Beta defensins	12542	2	0.834	0.950808	1	1	46	146992	14616
564	Serotonin receptors	12214	3	3	0.957861	1	3	78	146960	14616
565	ABC-family proteins mediated transport	12094	4	3	0.988832	1	3	96	146942	14616
566	Translocation of ZAP-70 to Immunological synapse	12531	3	3	0.994443	1	3	105	146933	14616
567	Apoptotic cleavage of cellular proteins	12087	10	2.497	0.995932	1	2	92	146946	14616
568	Classical antibody-mediated complement activation	12582	6	6	0.999656	1	6	190	146848	14616
569	G alpha (i) signalling events	12184	35	19.863	0.999873	1	20	411	146627	14616
570	Striated Muscle Contraction	12174	17	13.75	1	1	14	425	146613	14616
571	O-linked glycosylation of mucins	12157	65	62.5	1	1	62	1147	145891	14616
572	Tight junction interactions	12274	9	8.001	1	1	8	446	146592	14616
573	Class B/2 (Secretin family receptors)	12197	21	21	1	1	21	1102	145936	14616
574	Peptide ligand-binding receptors	12328	25	19.426	1	1	19	4175	142863	14616
575	Generic Transcription Pathway	12384	1575	1390.86	1	1	1391	21246	125792	14616
576	Immunoregulatory interactions between a Lymphoid and a non-Lymphoid cell	12533	96	57.789	1	1	58	2834	144204	14616
